# Supplementary material for: Molecular Mimics of Intermetallic Phases: Selective Alkylamide‐Ligand Deprotection Drives Co/Ga Cluster Formation
Source: Angew Chem Int Ed Engl. 2026 Mar 13;65(19):e23687. doi: 10.1002/anie.202523687 (PMC13134592; doi:10.1002/anie.202523687)
Supplement: Supplementary file 2 — Supporting File 2: anie71710‐sup‐0002‐Data.zip. [file ANIE-65-e23687-s001.zip]

Archive with 5 entries (5 files):
- om683_fine.cif
- NapFa7_fine.cif
- NapFa8_fine.cif
- NapFa13_fine.cif
- NapFa18_fine.cif
