# Supplementary material for: Molecular Mimics of Intermetallic Phases: Selective Alkylamide‐Ligand Deprotection Drives Co/Ga Cluster Formation
Source: Angew Chem Int Ed Engl. 2026 Mar 13;65(19):e23687. doi: 10.1002/anie.202523687 (PMC13134592; doi:10.1002/anie.202523687)
Supplement: Supplementary file 2 — Supporting File 2: anie71710‐sup‐0002‐Data.zip. [file ANIE-65-e23687-s001.zip › om683_fine.cif]

data_om683_a
_audit_creation_method
;FinalCif V155 by Daniel Kratzert, Freiburg 2025, 
https://dkratzert.de/finalcif.html
;

loop_
_publ_author_name
_publ_author_address
_publ_author_email
_publ_author_phone
_publ_author_id_orcid
_publ_author_id_iucr
_publ_author_footnote
'Napoli, Fabrizio E.'
;Technical University of Munich
TUM School of Natural Sciences
Chair of Inorganic and Metal-Organic Chemistry
Lichtenbergstra\&se 4
D-85748 Garching
Germany
;
''              ''              '' '' ''
'B\"uhler, Raphael'
;Technical University of Munich
TUM School of Natural Sciences
Chair of Inorganic and Metal-Organic Chemistry
Lichtenbergstra\&se 4
D-85748 Garching
Germany
;
''              ''              '' '' ''
'Stephan, Johannes'
;Technical University of Munich
TUM School of Natural Sciences
Chair of Inorganic and Metal-Organic Chemistry
Lichtenbergstra\&se 4
D-85748 Garching
Germany
;
''              ''              '' '' ''
'Kahlal, Samia'
;CNRS
Univ Rennes
ISCR-UMR 6226
F-35000 Rennes
France

;
''              ''              '' '' ''
'Saillard, Jean-Yves'
;CNRS
Univ Rennes
ISCR-UMR 6226
F-35000 Rennes
France

;
''              ''              '' '' ''
'Gemel, Christian'
;Technical University of Munich
TUM School of Natural Sciences
Chair of Inorganic and Metal-Organic Chemistry
Lichtenbergstra\&se 4
D-85748 Garching
Germany
;
''              ''              '' '' ''
'Fischer, Roland A.'
;Technical University of Munich
TUM School of Natural Sciences
Chair of Inorganic and Metal-Organic Chemistry
Lichtenbergstra\&se 4
D-85748 Garching
Germany
;
roland.fischer@tum.de '+49 (0)89 289 13081' '' '' ''

loop_
_publ_contact_author_name
_publ_contact_author_address
_publ_contact_author_email
_publ_contact_author_phone
_publ_contact_author_id_orcid
_publ_contact_author_id_iucr
'Fischer, Roland A.'
;Technical University of Munich
TUM School of Natural Sciences
Chair of Inorganic and Metal-Organic Chemistry
Lichtenbergstra\&se 4
D-85748 Garching
Germany
;
roland.fischer@tum.de '+49 (0)89 289 13081' '' ''

_publ_section_title               'Molecular Mimics of Intermetallic Phases: Selective Alkylamide-Ligand Deprotection Drives Alloyed Co/Ga Cluster Core Formation'
_publ_section_abstract            'The heterobimetallic M14 cluster [Co3Ga2]H(\m2-GaTMP)9 (1, TMP = 2,2,6,6-tetramethyl-piperidinyl) was obtained by treating CoCl2 with GaTMP in presence of Mg and H2 as reduction additives. 1 features a trigonal bipyramidal Co3Ga2 kernel with one substituent-free Ga atom and one exposed GaH moiety inside a metallo-environment of nine edge-bridging GaTMP ligands. The resulting Co3Ga11 cluster core mimics a packing motif of the structurally related intermetallic phase Co2Al5. The GaTMP ligands not only donate their lone pairs to the Co, but also to the exposed, bare Ga of the Co3Ga2 kernel, thus contributing to increase the delocalization over the whole M14 core, according to bonding analysis. The synthesis of 1 represents proof-of-concept to steer the coordination of GaTMP to transition metal centers towards a kernel-alloyed Co/Ga cluster formation. This is rationalized by Mg/H2 induced Ga deprotection and TMP-trapping in the Hauser-base complex [Mg(TMP)(THF)\m2Cl]2. The method bears potential for generalization and first results were obtained for related Fe/Ga clusters.'
_publ_section_references
;Sheldrick, G.M. (2015). Acta Cryst. A71, 3-8.
Sheldrick, G.M. (2015). Acta Cryst. C71, 3-8.
;
_publ_contact_letter              'Date of submission: October 2025'
_publ_requested_journal           'Angewandte Chemie International Edition'
_shelx_SHELXL_version_number      '2019/1'
_chemical_name_systematic         ?
_chemical_name_common             ?
_chemical_formula_sum             'C65 H102 Co6 Ga10'
_chemical_formula_moiety          ?
_chemical_formula_weight          1934.24
_chemical_melting_point           ?
_space_group_crystal_system       monoclinic
_space_group_IT_number            14
_space_group_name_H-M_alt         'P 21/n'
_space_group_name_Hall            '-P 2yn'
_shelx_space_group_comment
;
The symmetry employed for this shelxl refinement is uniquely defined
by the following loop, which should always be used as a source of
symmetry information in preference to the above space-group names.
They are only intended as comments.
;

loop_
_space_group_symop_operation_xyz
'x, y, z'
'-x+1/2, y+1/2, -z+1/2'
'-x, -y, -z'
'x-1/2, -y-1/2, z-1/2'

_cell_length_a                    12.6775(10)
_cell_length_b                    14.5018(11)
_cell_length_c                    19.3800(15)
_cell_angle_alpha                 90
_cell_angle_beta                  94.394(7)
_cell_angle_gamma                 90
_cell_volume                      3552.5(5)
_cell_formula_units_Z             2.00
_cell_measurement_temperature     103.3(10)
_cell_measurement_reflns_used     2133
_cell_measurement_theta_min       3.1910
_cell_measurement_theta_max       20.6280
_exptl_crystal_description        block
_exptl_crystal_colour             black
_exptl_crystal_recrystallization_method ?
_exptl_crystal_density_meas       ?
_exptl_crystal_density_method     ?
_exptl_crystal_density_diffrn     1.808
_exptl_crystal_F_000              1928
_exptl_crystal_size_max           0.301
_exptl_crystal_size_mid           0.144
_exptl_crystal_size_min           0.093
_exptl_absorpt_coefficient_mu     5.116
_exptl_absorpt_correction_type    analytical
_exptl_absorpt_correction_T_min   0.486
_exptl_absorpt_correction_T_max   0.729
_exptl_absorpt_process_details
;
CrysAlisPro 1.171.43.144a (Rigaku Oxford Diffraction, 2024)
Analytical numeric absorption correction using a multifaceted crystal
model based on expressions derived by R.C. Clark & J.S. Reid.
(Clark, R. C. & Reid, J. S. (1995). Acta Cryst. A51, 887-897)
Empirical absorption correction using spherical harmonics,
implemented in SCALE3 ABSPACK scaling algorithm.
;
_exptl_absorpt_special_details    ?
_shelx_estimated_absorpt_T_min    0.309
_shelx_estimated_absorpt_T_max    0.656
_exptl_transmission_factor_min    ?
_exptl_transmission_factor_max    ?
_exptl_special_details            ?
_diffrn_ambient_temperature       103.3(10)
_diffrn_ambient_environment       N~2~
_diffrn_radiation_type            'Mo K\a'
_diffrn_radiation_wavelength      0.71073
_diffrn_radiation_monochromator   graphite
_diffrn_measurement_ambient_temperature_device_make ?
_diffrn_radiation_probe           x-ray
_diffrn_source                    'fine-focus sealed X-ray tube'
_diffrn_source_type               'Enhance (Mo) X-ray Source'
_diffrn_source_voltage            ?
_diffrn_source_current            ?
_diffrn_detector                  'CCD plate'
_diffrn_detector_type             'Sapphire2, large Be window'
_diffrn_detector_area_resol_mean  8.4171
_diffrn_measurement_device        'four-circle diffractometer'
_diffrn_measurement_device_type   'Xcalibur, Sapphire2, large Be window'
_diffrn_measurement_method        '\w scans'
_diffrn_measurement_specimen_support ?
_diffrn_measurement_details
;List of Runs (angles in degrees, time in seconds):

  # Type    Start    End  Width  t~exp~   \w     \q     \k     \f   Frames
--------------------------------------------------------------------------
  1  \w     56.00  84.00   1.00   35.00    --   20.85 179.00  60.00   28
  2  \w     59.00 121.00   1.00   35.00    --   20.85 179.00 -60.00   62
  3  \w     62.00  98.00   1.00   35.00    --   20.85 179.00  30.00   36
  4  \w     55.00  83.00   1.00   35.00    --   20.85 179.00-150.00   28
  5  \w   -122.00 -55.00   1.00   35.00    --  -24.44 179.00 -60.00   67
  6  \w   -122.00  64.00   1.00   35.00    --  -24.44   0.00 120.00  186
  7  \w    -19.00  37.00   1.00   35.00    --   20.85  77.00 -90.00   56
  8  \w    -18.00 111.00   1.00   35.00    --   20.85  38.00  60.00  129
;
_diffrn_reflns_number             32055
_diffrn_reflns_av_unetI/netI      0.2220
_diffrn_reflns_av_R_equivalents   0.1992
_diffrn_reflns_av_sigmaI/netI     0.3073
_diffrn_reflns_theta_min          2.9145
_diffrn_reflns_theta_max          26.4144
_diffrn_reflns_theta_full         26.3154
_diffrn_reflns_limit_h_min        -15
_diffrn_reflns_limit_h_max        15
_diffrn_reflns_limit_k_min        -18
_diffrn_reflns_limit_k_max        18
_diffrn_reflns_limit_l_min        -24
_diffrn_reflns_limit_l_max        24
_diffrn_measured_fraction_theta_max 0.9953
_diffrn_measured_fraction_theta_full 0.9980
_diffrn_reflns_Laue_measured_fraction_max 0.996
_diffrn_reflns_Laue_measured_fraction_full 0.998
_diffrn_reflns_point_group_measured_fraction_max 0.996
_diffrn_reflns_point_group_measured_fraction_full 0.998
_reflns_number_total              7258
_reflns_number_gt                 3390
_reflns_threshold_expression      'I > 2\s(I)'
_reflns_Friedel_coverage          0.000
_reflns_Friedel_fraction_max      .
_reflns_Friedel_fraction_full     .
_reflns_special_details
;
 Reflections were merged by SHELXL according to the crystal
 class for the calculation of statistics and refinement.
 
 _reflns_Friedel_fraction is defined as the number of unique
 Friedel pairs measured divided by the number that would be
 possible theoretically, ignoring centric projections and
 systematic absences.
;
_computing_data_collection        'CrysAlis system (CCD Version 1.171.34.40 (release 27-08-2010 CrysAlis171 .NET))'
_computing_cell_refinement        'CrysAlisPro 1.171.43.144a (Rigaku OD, 2024)'
_computing_data_reduction         'CrysAlisPro 1.171.43.144a (Rigaku OD, 2024)'
_computing_structure_solution     'SHELXT (Sheldrick, 2015)'
_computing_structure_refinement   'SHELXL (Sheldrick, 2015), SHELXLE (Huebschle, 2011)'
_computing_molecular_graphics     'Mercury (Macrae, 2008), PLATON (Spek, 2011)'
_computing_publication_material   'PLATON (Spek, 2011), enCIFer (Allen, 2004)'
_refine_special_details           ?
_refine_ls_structure_factor_coef  Fsqd
_refine_ls_matrix_type            full
_refine_ls_weighting_scheme       calc
_refine_ls_weighting_details      'w=1/[\s^2^(Fo^2^)+(0.0741P)^2^+58.9929P] where P=(Fo^2^+2Fc^2^)/3'
_atom_sites_solution_primary      iterative
_atom_sites_solution_secondary    difmap
_atom_sites_solution_hydrogens    geom
_refine_ls_hydrogen_treatment     constr
_refine_ls_number_reflns          7258
_refine_ls_number_parameters      372
_refine_ls_number_restraints      225
_refine_ls_R_factor_all           0.2198
_refine_ls_R_factor_gt            0.0991
_refine_ls_wR_factor_ref          0.2565
_refine_ls_wR_factor_gt           0.2034
_refine_ls_goodness_of_fit_ref    1.041
_refine_ls_restrained_S_all       1.028
_refine_ls_shift/su_max           0.004
_refine_ls_shift/su_mean          0.000
_refine_diff_density_max          2.045
_refine_diff_density_min          -1.003
_refine_diff_density_rms          0.246
_refine_ls_extinction_method      none
_refine_ls_extinction_coef        .

loop_
_atom_type_symbol
_atom_type_description
_atom_type_scat_dispersion_real
_atom_type_scat_dispersion_imag
_atom_type_scat_source
'C'  'C'  0.0033 0.0016 'International Tables Vol C Tables 4.2.6.8 and 6.1.1.4'
'H'  'H'  0.0000 0.0000 'International Tables Vol C Tables 4.2.6.8 and 6.1.1.4'
'Co' 'Co' 0.3494 0.9721 'International Tables Vol C Tables 4.2.6.8 and 6.1.1.4'
'Ga' 'Ga' 0.2307 1.6083 'International Tables Vol C Tables 4.2.6.8 and 6.1.1.4'

_geom_special_details
;
 All esds (except the esd in the dihedral angle between two l.s. planes)
 are estimated using the full covariance matrix.  The cell esds are taken
 into account individually in the estimation of esds in distances, angles
 and torsion angles; correlations between esds in cell parameters are only
 used when they are defined by crystal symmetry.  An approximate (isotropic)
 treatment of cell esds is used for estimating esds involving l.s. planes.
;

loop_
_atom_site_label
_atom_site_type_symbol
_atom_site_fract_x
_atom_site_fract_y
_atom_site_fract_z
_atom_site_U_iso_or_equiv
_atom_site_adp_type
_atom_site_occupancy
_atom_site_site_symmetry_order
_atom_site_calc_flag
_atom_site_refinement_flags_posn
_atom_site_refinement_flags_adp
_atom_site_refinement_flags_occupancy
_atom_site_disorder_assembly
_atom_site_disorder_group
Ga1  Ga 0.55115(15) 0.42845(13) 0.65809(9)  0.0297(5) Uani 1   1 d    . . . . .
Ga2  Ga 0.64169(14) 0.44298(13) 0.52691(9)  0.0255(5) Uani 1   1 d    . . . . .
Ga3  Ga 0.50922(16) 0.29164(13) 0.55483(10) 0.0298(5) Uani 1   1 d    . . . . .
Ga4  Ga 0.36943(15) 0.43818(13) 0.56567(10) 0.0304(5) Uani 1   1 d    . . . . .
Ga5  Ga 0.53204(15) 0.59887(13) 0.57363(9)  0.0277(5) Uani 1   1 d    . . . . .
Co1  Co 0.41248(18) 0.32674(16) 0.64597(12) 0.0281(6) Uani 1   1 d    . . . . .
Co2  Co 0.67659(18) 0.52978(15) 0.63203(11) 0.0261(6) Uani 1   1 d    . . . . .
Co3  Co 0.60525(19) 0.30323(15) 0.46242(12) 0.0279(6) Uani 1   1 d    . . . . .
C1   C  0.3982(14)  0.2871(12)  0.7483(9)   0.034(4)  Uani 1   1 d    . . . . .
C2   C  0.4075(14)  0.2074(12)  0.7058(8)   0.031(3)  Uani 1   1 d    . . . . .
C3   C  0.3211(13)  0.2072(12)  0.6543(8)   0.032(3)  Uani 1   1 d    . . . . .
C4   C  0.2588(14)  0.2865(12)  0.6616(9)   0.034(4)  Uani 1   1 d    . . . . .
C5   C  0.3028(14)  0.3344(13)  0.7214(9)   0.036(4)  Uani 1   1 d    . . . . .
C6   C  0.4577(18)  0.3125(15)  0.8131(10)  0.061(6)  Uani 1   1 d    . . . . .
H6A  H  0.412842    0.304591    0.851670    0.091     Uiso 1   1 calc R U . . .
H6B  H  0.480036    0.377081    0.810813    0.091     Uiso 1   1 calc R U . . .
H6C  H  0.520239    0.272917    0.820304    0.091     Uiso 1   1 calc R U . . .
C7   C  0.4939(15)  0.1365(14)  0.7210(10)  0.049(5)  Uani 1   1 d    . . . . .
H7A  H  0.464948    0.083128    0.744089    0.074     Uiso 1   1 calc R U . . .
H7B  H  0.551212    0.163822    0.751089    0.074     Uiso 1   1 calc R U . . .
H7C  H  0.521550    0.116728    0.677472    0.074     Uiso 1   1 calc R U . . .
C8   C  0.3076(16)  0.1315(13)  0.6016(9)   0.049(5)  Uani 1   1 d    . . . . .
H8A  H  0.263644    0.082456    0.619141    0.073     Uiso 1   1 calc R U . . .
H8B  H  0.377031    0.106405    0.592753    0.073     Uiso 1   1 calc R U . . .
H8C  H  0.273188    0.156175    0.558487    0.073     Uiso 1   1 calc R U . . .
C9   C  0.1530(14)  0.3048(14)  0.6194(9)   0.045(5)  Uani 1   1 d    . . . . .
H9A  H  0.095403    0.275711    0.642439    0.068     Uiso 1   1 calc R U . . .
H9B  H  0.155657    0.278923    0.572873    0.068     Uiso 1   1 calc R U . . .
H9C  H  0.140648    0.371417    0.616084    0.068     Uiso 1   1 calc R U . . .
C10  C  0.2558(18)  0.4171(14)  0.7530(10)  0.056(5)  Uani 1   1 d    . . . . .
H10A H  0.238886    0.402470    0.800325    0.084     Uiso 1   1 calc R U . . .
H10B H  0.190958    0.435001    0.725472    0.084     Uiso 1   1 calc R U . . .
H10C H  0.306506    0.468162    0.754142    0.084     Uiso 1   1 calc R U . . .
C11  C  0.7412(13)  0.6260(11)  0.7037(9)   0.030(3)  Uani 1   1 d    . . . . .
C12  C  0.7787(14)  0.6450(12)  0.6378(9)   0.034(3)  Uani 1   1 d    . . . . .
C13  C  0.8339(14)  0.5689(13)  0.6158(9)   0.036(4)  Uani 1   1 d    . . . . .
C14  C  0.8357(14)  0.5008(12)  0.6685(9)   0.034(4)  Uani 1   1 d    . . . . .
C15  C  0.7769(13)  0.5343(12)  0.7236(8)   0.031(3)  Uani 1   1 d    . . . . .
C16  C  0.6915(15)  0.6933(14)  0.7498(10)  0.050(5)  Uani 1   1 d    . . . . .
H16A H  0.746213    0.720353    0.782087    0.075     Uiso 1   1 calc R U . . .
H16B H  0.639140    0.661476    0.775829    0.075     Uiso 1   1 calc R U . . .
H16C H  0.656603    0.742258    0.721611    0.075     Uiso 1   1 calc R U . . .
C17  C  0.7611(17)  0.7344(13)  0.5987(10)  0.047(5)  Uani 1   1 d    . . . . .
H17A H  0.827044    0.769960    0.601309    0.071     Uiso 1   1 calc R U . . .
H17B H  0.705890    0.770149    0.619210    0.071     Uiso 1   1 calc R U . . .
H17C H  0.739041    0.721085    0.550136    0.071     Uiso 1   1 calc R U . . .
C18  C  0.8913(14)  0.5622(14)  0.5533(9)   0.042(4)  Uani 1   1 d    . . . . .
H18A H  0.950265    0.606082    0.556347    0.063     Uiso 1   1 calc R U . . .
H18B H  0.843309    0.576595    0.512703    0.063     Uiso 1   1 calc R U . . .
H18C H  0.918778    0.499463    0.549116    0.063     Uiso 1   1 calc R U . . .
C19  C  0.8931(14)  0.4130(12)  0.6718(9)   0.036(4)  Uani 1   1 d    . . . . .
H19A H  0.949661    0.415461    0.709125    0.055     Uiso 1   1 calc R U . . .
H19B H  0.923874    0.401998    0.627617    0.055     Uiso 1   1 calc R U . . .
H19C H  0.844149    0.362886    0.680704    0.055     Uiso 1   1 calc R U . . .
C20  C  0.7693(15)  0.4909(13)  0.7921(8)   0.041(4)  Uani 1   1 d    . . . . .
H20A H  0.830519    0.509051    0.823036    0.061     Uiso 1   1 calc R U . . .
H20B H  0.768212    0.423692    0.786934    0.061     Uiso 1   1 calc R U . . .
H20C H  0.704181    0.511298    0.811606    0.061     Uiso 1   1 calc R U . . .
C21  C  0.7557(14)  0.2451(12)  0.4621(8)   0.032(3)  Uani 1   1 d    . . . . .
C22  C  0.7384(15)  0.3019(13)  0.4040(9)   0.036(4)  Uani 1   1 d    . . . . .
C23  C  0.6446(15)  0.2659(12)  0.3635(9)   0.035(4)  Uani 1   1 d    . . . . .
C24  C  0.6070(15)  0.1871(13)  0.3977(9)   0.037(4)  Uani 1   1 d    . . . . .
C25  C  0.6759(14)  0.1745(13)  0.4595(9)   0.036(4)  Uani 1   1 d    . . . . .
C26  C  0.8477(15)  0.2537(14)  0.5141(10)  0.049(5)  Uani 1   1 d    . . . . .
H26A H  0.905083    0.213549    0.500972    0.073     Uiso 1   1 calc R U . . .
H26B H  0.826528    0.235350    0.559706    0.073     Uiso 1   1 calc R U . . .
H26C H  0.872239    0.317795    0.515910    0.073     Uiso 1   1 calc R U . . .
C27  C  0.8018(15)  0.3766(13)  0.3790(10)  0.046(5)  Uani 1   1 d    . . . . .
H27A H  0.859115    0.350965    0.353773    0.069     Uiso 1   1 calc R U . . .
H27B H  0.831880    0.412930    0.418388    0.069     Uiso 1   1 calc R U . . .
H27C H  0.757079    0.416291    0.348063    0.069     Uiso 1   1 calc R U . . .
C28  C  0.6029(16)  0.3002(15)  0.2934(9)   0.051(5)  Uani 1   1 d    . . . . .
H28A H  0.649410    0.279142    0.258417    0.077     Uiso 1   1 calc R U . . .
H28B H  0.600731    0.367711    0.293639    0.077     Uiso 1   1 calc R U . . .
H28C H  0.531424    0.275952    0.282358    0.077     Uiso 1   1 calc R U . . .
C29  C  0.5221(15)  0.1267(12)  0.3750(9)   0.041(4)  Uani 1   1 d    . . . . .
H29A H  0.547759    0.080445    0.343400    0.062     Uiso 1   1 calc R U . . .
H29B H  0.465032    0.162533    0.350849    0.062     Uiso 1   1 calc R U . . .
H29C H  0.495411    0.095797    0.415081    0.062     Uiso 1   1 calc R U . . .
C30  C  0.6743(17)  0.0939(13)  0.5095(9)   0.048(5)  Uani 1   1 d    . . . . .
H30A H  0.716812    0.043263    0.492941    0.073     Uiso 1   1 calc R U . . .
H30B H  0.601212    0.073076    0.512375    0.073     Uiso 1   1 calc R U . . .
H30C H  0.703702    0.113537    0.555376    0.073     Uiso 1   1 calc R U . . .
C31  C  0.484(3)    0.566(3)    0.8712(17)  0.056(12) Uiso 0.5 1 d    G . P A -1
H31A H  0.524234    0.561575    0.829968    0.084     Uiso 0.5 1 calc R U P A -1
H31B H  0.473289    0.630540    0.882656    0.084     Uiso 0.5 1 calc R U P A -1
H31C H  0.415672    0.535145    0.862131    0.084     Uiso 0.5 1 calc R U P A -1
C32  C  0.544(2)    0.520(3)    0.9291(15)  0.079(16) Uiso 0.5 1 d    G . P A -1
H32A H  0.608913    0.555883    0.941467    0.095     Uiso 0.5 1 calc R U P A -1
H32B H  0.564720    0.458069    0.914336    0.095     Uiso 0.5 1 calc R U P A -1
C33  C  0.484(3)    0.512(3)    0.9902(15)  0.12(2)   Uiso 0.5 1 d    G . P A -1
H33A H  0.464422    0.573967    1.005571    0.142     Uiso 0.5 1 calc R U P A -1
H33B H  0.417701    0.477507    0.977418    0.142     Uiso 0.5 1 calc R U P A -1
C34  C  0.542(3)    0.464(3)    1.0477(18)  0.061(13) Uiso 0.5 1 d    G . P A -1
H34A H  0.559579    0.401227    1.032823    0.073     Uiso 0.5 1 calc R U P A -1
H34B H  0.608859    0.497365    1.059800    0.073     Uiso 0.5 1 calc R U P A -1
C35  C  0.483(4)    0.458(4)    1.109(3)    0.13(3)   Uiso 0.5 1 d    G . P A -1
H35A H  0.529065    0.434431    1.148000    0.196     Uiso 0.5 1 calc R U P A -1
H35B H  0.422644    0.415883    1.100141    0.196     Uiso 0.5 1 calc R U P A -1
H35C H  0.456514    0.519174    1.120729    0.196     Uiso 0.5 1 calc R U P A -1

loop_
_atom_site_aniso_label
_atom_site_aniso_U_11
_atom_site_aniso_U_22
_atom_site_aniso_U_33
_atom_site_aniso_U_23
_atom_site_aniso_U_13
_atom_site_aniso_U_12
Ga1 0.0359(12) 0.0220(11) 0.0310(11) 0.0010(8)   0.0009(9)   -0.0013(9)
Ga2 0.0326(11) 0.0169(10) 0.0265(10) -0.0008(8)  -0.0007(8)  -0.0004(8)
Ga3 0.0347(11) 0.0173(11) 0.0377(11) 0.0005(8)   0.0052(9)   -0.0016(9)
Ga4 0.0369(12) 0.0190(10) 0.0353(11) 0.0014(8)   0.0030(9)   -0.0007(9)
Ga5 0.0350(12) 0.0157(10) 0.0315(11) -0.0010(8)  -0.0030(8)  0.0023(8)
Co1 0.0340(14) 0.0176(13) 0.0332(13) 0.0005(10)  0.0051(10)  -0.0004(10)
Co2 0.0342(14) 0.0145(12) 0.0289(13) -0.0014(10) -0.0023(10) -0.0021(10)
Co3 0.0347(14) 0.0159(12) 0.0325(13) -0.0040(10) -0.0007(10) 0.0049(10)
C1  0.040(7)   0.029(7)   0.034(6)   0.005(5)    0.011(5)    -0.004(5)
C2  0.036(7)   0.027(6)   0.031(7)   0.008(5)    0.006(5)    0.000(5)
C3  0.032(7)   0.029(6)   0.034(7)   0.009(5)    0.005(5)    -0.002(5)
C4  0.033(7)   0.029(7)   0.040(7)   0.015(5)    0.010(5)    0.002(5)
C5  0.040(7)   0.030(7)   0.039(7)   0.012(5)    0.015(5)    -0.001(5)
C6  0.081(13)  0.048(12)  0.050(8)   -0.010(8)   -0.011(9)   -0.001(10)
C7  0.051(9)   0.037(9)   0.057(12)  0.007(8)    -0.003(8)   0.011(8)
C8  0.062(13)  0.036(9)   0.047(9)   0.001(7)    -0.002(8)   0.003(8)
C9  0.038(8)   0.052(12)  0.046(9)   0.024(8)    0.007(6)    0.001(7)
C10 0.083(13)  0.036(8)   0.052(10)  0.011(7)    0.022(9)    0.019(8)
C11 0.031(8)   0.022(6)   0.036(6)   -0.002(4)   -0.010(5)   -0.005(5)
C12 0.035(8)   0.025(6)   0.041(6)   -0.001(5)   -0.011(5)   -0.012(5)
C13 0.041(8)   0.029(6)   0.037(6)   0.003(5)    -0.007(5)   -0.005(5)
C14 0.046(9)   0.024(6)   0.030(6)   -0.004(4)   -0.005(5)   -0.002(5)
C15 0.036(8)   0.026(6)   0.028(6)   0.000(4)    -0.008(5)   0.000(5)
C16 0.048(11)  0.047(10)  0.052(9)   -0.020(8)   -0.015(8)   0.010(8)
C17 0.061(13)  0.028(7)   0.050(10)  0.004(6)    -0.009(9)   -0.010(7)
C18 0.044(10)  0.042(11)  0.039(7)   0.003(6)    -0.006(6)   -0.010(8)
C19 0.039(9)   0.023(7)   0.045(10)  -0.005(6)   -0.009(7)   -0.003(6)
C20 0.052(12)  0.035(10)  0.034(7)   0.007(6)    -0.004(6)   0.004(8)
C21 0.037(7)   0.028(7)   0.030(6)   -0.011(5)   0.006(5)    0.012(5)
C22 0.046(7)   0.028(7)   0.033(6)   -0.008(5)   0.005(5)    0.008(5)
C23 0.044(7)   0.028(7)   0.033(6)   -0.009(5)   0.005(5)    0.013(5)
C24 0.046(7)   0.030(7)   0.033(6)   -0.008(5)   0.002(5)    0.010(5)
C25 0.046(8)   0.032(7)   0.031(6)   -0.009(5)   0.004(5)    0.007(5)
C26 0.052(9)   0.045(11)  0.048(9)   -0.023(8)   -0.009(7)   0.019(7)
C27 0.049(10)  0.033(8)   0.058(11)  -0.002(7)   0.017(8)    0.010(7)
C28 0.062(12)  0.057(12)  0.036(7)   -0.004(7)   0.005(7)    0.023(9)
C29 0.047(9)   0.028(8)   0.048(10)  -0.008(7)   -0.003(7)   0.011(6)
C30 0.066(13)  0.031(8)   0.047(9)   0.001(7)    0.000(8)    0.008(8)

loop_
_geom_bond_atom_site_label_1
_geom_bond_atom_site_label_2
_geom_bond_distance
_geom_bond_site_symmetry_2
_geom_bond_publ_flag
Ga1 Co2 2.251(3)  .     ?
Ga1 Co1 2.293(3)  .     ?
Ga1 Ga4 2.811(3)  .     ?
Ga1 Ga3 2.839(3)  .     ?
Ga1 Ga2 2.876(3)  .     ?
Ga1 Ga5 2.964(3)  .     ?
Ga2 Co2 2.407(3)  .     ?
Ga2 Co3 2.407(3)  .     ?
Ga2 Ga4 2.484(3)  3_666 ?
Ga2 Ga5 2.838(3)  .     ?
Ga2 Ga3 2.841(3)  .     ?
Ga2 Ga5 2.891(2)  3_666 ?
Ga3 Co3 2.248(3)  .     ?
Ga3 Co1 2.284(3)  .     ?
Ga3 Ga4 2.785(3)  .     ?
Ga3 Ga5 2.965(3)  3_666 ?
Ga4 Co1 2.281(3)  .     ?
Ga5 Co2 2.308(3)  .     ?
Ga5 Co3 2.312(3)  3_666 ?
Co1 C4  2.078(18) .     ?
Co1 C1  2.087(17) .     ?
Co1 C2  2.088(17) .     ?
Co1 C5  2.095(18) .     ?
Co1 C3  2.098(18) .     ?
Co2 C11 2.090(16) .     ?
Co2 C15 2.103(15) .     ?
Co2 C12 2.112(17) .     ?
Co2 C13 2.120(19) .     ?
Co2 C14 2.128(17) .     ?
Co3 C25 2.073(18) .     ?
Co3 C21 2.085(17) .     ?
Co3 C23 2.089(17) .     ?
Co3 C24 2.102(17) .     ?
Co3 C22 2.104(19) .     ?
C1  C2  1.43(2)   .     ?
C1  C5  1.45(2)   .     ?
C1  C6  1.46(2)   .     ?
C2  C3  1.42(2)   .     ?
C2  C7  1.51(2)   .     ?
C3  C4  1.41(2)   .     ?
C3  C8  1.50(2)   .     ?
C4  C5  1.43(2)   .     ?
C4  C9  1.54(2)   .     ?
C5  C10 1.49(3)   .     ?
C11 C12 1.42(2)   .     ?
C11 C15 1.45(2)   .     ?
C11 C16 1.50(2)   .     ?
C12 C13 1.39(2)   .     ?
C12 C17 1.51(2)   .     ?
C13 C14 1.42(2)   .     ?
C13 C18 1.46(2)   .     ?
C14 C15 1.43(2)   .     ?
C14 C19 1.47(2)   .     ?
C15 C20 1.48(2)   .     ?
C21 C22 1.40(2)   .     ?
C21 C25 1.44(2)   .     ?
C21 C26 1.49(2)   .     ?
C22 C27 1.45(3)   .     ?
C22 C23 1.47(2)   .     ?
C23 C24 1.42(3)   .     ?
C23 C28 1.51(2)   .     ?
C24 C29 1.43(2)   .     ?
C24 C25 1.44(2)   .     ?
C25 C30 1.52(2)   .     ?
C31 C32 1.457(19) .     ?
C32 C33 1.458(19) .     ?
C33 C34 1.458(19) .     ?
C34 C35 1.457(19) .     ?

loop_
_geom_angle_atom_site_label_1
_geom_angle_atom_site_label_2
_geom_angle_atom_site_label_3
_geom_angle
_geom_angle_site_symmetry_1
_geom_angle_site_symmetry_3
_geom_angle_publ_flag
Co2 Ga1 Co1 161.13(12) .     .     ?
Co2 Ga1 Ga4 112.52(9)  .     .     ?
Co1 Ga1 Ga4 51.87(8)   .     .     ?
Co2 Ga1 Ga3 113.29(10) .     .     ?
Co1 Ga1 Ga3 51.51(8)   .     .     ?
Ga4 Ga1 Ga3 59.07(7)   .     .     ?
Co2 Ga1 Ga2 54.35(8)   .     .     ?
Co1 Ga1 Ga2 108.14(9)  .     .     ?
Ga4 Ga1 Ga2 78.25(7)   .     .     ?
Ga3 Ga1 Ga2 59.60(7)   .     .     ?
Co2 Ga1 Ga5 50.28(8)   .     .     ?
Co1 Ga1 Ga5 116.76(9)  .     .     ?
Ga4 Ga1 Ga5 65.04(7)   .     .     ?
Ga3 Ga1 Ga5 100.98(7)  .     .     ?
Ga2 Ga1 Ga5 58.13(6)   .     .     ?
Co2 Ga2 Co3 153.55(11) .     .     ?
Co2 Ga2 Ga4 104.19(9)  .     3_666 ?
Co3 Ga2 Ga4 102.19(9)  .     3_666 ?
Co2 Ga2 Ga5 51.40(7)   .     .     ?
Co3 Ga2 Ga5 139.20(10) .     .     ?
Ga4 Ga2 Ga5 71.08(7)   3_666 .     ?
Co2 Ga2 Ga3 108.41(9)  .     .     ?
Co3 Ga2 Ga3 49.88(8)   .     .     ?
Ga4 Ga2 Ga3 132.22(9)  3_666 .     ?
Ga5 Ga2 Ga3 104.09(8)  .     .     ?
Co2 Ga2 Ga1 49.46(7)   .     .     ?
Co3 Ga2 Ga1 108.87(10) .     .     ?
Ga4 Ga2 Ga1 133.23(9)  3_666 .     ?
Ga5 Ga2 Ga1 62.48(7)   .     .     ?
Ga3 Ga2 Ga1 59.55(7)   .     .     ?
Co2 Ga2 Ga5 139.59(10) .     3_666 ?
Co3 Ga2 Ga5 50.75(7)   .     3_666 ?
Ga4 Ga2 Ga5 70.17(7)   3_666 3_666 ?
Ga5 Ga2 Ga5 90.91(7)   .     3_666 ?
Ga3 Ga2 Ga5 62.30(6)   .     3_666 ?
Ga1 Ga2 Ga5 104.20(8)  .     3_666 ?
Co3 Ga3 Co1 162.83(12) .     .     ?
Co3 Ga3 Ga4 112.94(10) .     .     ?
Co1 Ga3 Ga4 52.34(8)   .     .     ?
Co3 Ga3 Ga1 115.20(10) .     .     ?
Co1 Ga3 Ga1 51.81(8)   .     .     ?
Ga4 Ga3 Ga1 59.97(7)   .     .     ?
Co3 Ga3 Ga2 54.99(8)   .     .     ?
Co1 Ga3 Ga2 109.60(10) .     .     ?
Ga4 Ga3 Ga2 79.27(7)   .     .     ?
Ga1 Ga3 Ga2 60.85(7)   .     .     ?
Co3 Ga3 Ga5 50.39(8)   .     3_666 ?
Co1 Ga3 Ga5 117.35(10) .     3_666 ?
Ga4 Ga3 Ga5 65.32(7)   .     3_666 ?
Ga1 Ga3 Ga5 103.24(8)  .     3_666 ?
Ga2 Ga3 Ga5 59.68(6)   .     3_666 ?
Co1 Ga4 Ga2 169.07(12) .     3_666 ?
Co1 Ga4 Ga3 52.44(8)   .     .     ?
Ga2 Ga4 Ga3 118.43(10) 3_666 .     ?
Co1 Ga4 Ga1 52.27(8)   .     .     ?
Ga2 Ga4 Ga1 119.56(9)  3_666 .     ?
Ga3 Ga4 Ga1 60.97(7)   .     .     ?
Co2 Ga5 Co3 164.99(12) .     3_666 ?
Co2 Ga5 Ga2 54.60(8)   .     .     ?
Co3 Ga5 Ga2 140.20(10) 3_666 .     ?
Co2 Ga5 Ga2 140.78(10) .     3_666 ?
Co3 Ga5 Ga2 53.73(7)   3_666 3_666 ?
Ga2 Ga5 Ga2 89.09(7)   .     3_666 ?
Co2 Ga5 Ga1 48.61(8)   .     .     ?
Co3 Ga5 Ga1 134.96(11) 3_666 .     ?
Ga2 Ga5 Ga1 59.38(6)   .     .     ?
Ga2 Ga5 Ga1 102.88(8)  3_666 .     ?
Co2 Ga5 Ga3 136.60(11) .     3_666 ?
Co3 Ga5 Ga3 48.49(8)   3_666 3_666 ?
Ga2 Ga5 Ga3 102.58(8)  .     3_666 ?
Ga2 Ga5 Ga3 58.02(6)   3_666 3_666 ?
Ga1 Ga5 Ga3 155.76(8)  .     3_666 ?
C4  Co1 C1  68.5(7)    .     .     ?
C4  Co1 C2  67.5(7)    .     .     ?
C1  Co1 C2  40.1(7)    .     .     ?
C4  Co1 C5  40.0(7)    .     .     ?
C1  Co1 C5  40.6(7)    .     .     ?
C2  Co1 C5  66.8(7)    .     .     ?
C4  Co1 C3  39.4(7)    .     .     ?
C1  Co1 C3  67.1(7)    .     .     ?
C2  Co1 C3  39.8(6)    .     .     ?
C5  Co1 C3  65.8(7)    .     .     ?
C4  Co1 Ga4 96.9(5)    .     .     ?
C1  Co1 Ga4 144.1(5)   .     .     ?
C2  Co1 Ga4 162.0(5)   .     .     ?
C5  Co1 Ga4 107.5(5)   .     .     ?
C3  Co1 Ga4 122.2(5)   .     .     ?
C4  Co1 Ga3 128.0(5)   .     .     ?
C1  Co1 Ga3 139.9(5)   .     .     ?
C2  Co1 Ga3 106.6(5)   .     .     ?
C5  Co1 Ga3 167.3(5)   .     .     ?
C3  Co1 Ga3 102.0(5)   .     .     ?
Ga4 Co1 Ga3 75.22(10)  .     .     ?
C4  Co1 Ga1 152.3(5)   .     .     ?
C1  Co1 Ga1 101.6(5)   .     .     ?
C2  Co1 Ga1 122.2(5)   .     .     ?
C5  Co1 Ga1 116.0(5)   .     .     ?
C3  Co1 Ga1 161.3(5)   .     .     ?
Ga4 Co1 Ga1 75.85(10)  .     .     ?
Ga3 Co1 Ga1 76.68(10)  .     .     ?
C11 Co2 C15 40.4(6)    .     .     ?
C11 Co2 C12 39.6(7)    .     .     ?
C15 Co2 C12 66.6(7)    .     .     ?
C11 Co2 C13 66.1(7)    .     .     ?
C15 Co2 C13 66.6(7)    .     .     ?
C12 Co2 C13 38.4(7)    .     .     ?
C11 Co2 C14 66.3(7)    .     .     ?
C15 Co2 C14 39.6(6)    .     .     ?
C12 Co2 C14 65.0(7)    .     .     ?
C13 Co2 C14 39.0(7)    .     .     ?
C11 Co2 Ga1 122.3(5)   .     .     ?
C15 Co2 Ga1 102.9(5)   .     .     ?
C12 Co2 Ga1 161.0(5)   .     .     ?
C13 Co2 Ga1 153.8(5)   .     .     ?
C14 Co2 Ga1 117.7(5)   .     .     ?
C11 Co2 Ga5 107.0(5)   .     .     ?
C15 Co2 Ga5 143.7(5)   .     .     ?
C12 Co2 Ga5 98.2(5)    .     .     ?
C13 Co2 Ga5 122.1(5)   .     .     ?
C14 Co2 Ga5 161.0(5)   .     .     ?
Ga1 Co2 Ga5 81.10(10)  .     .     ?
C11 Co2 Ga2 161.5(5)   .     .     ?
C15 Co2 Ga2 142.2(5)   .     .     ?
C12 Co2 Ga2 122.1(5)   .     .     ?
C13 Co2 Ga2 97.4(5)    .     .     ?
C14 Co2 Ga2 106.6(5)   .     .     ?
Ga1 Co2 Ga2 76.19(9)   .     .     ?
Ga5 Co2 Ga2 74.00(9)   .     .     ?
C25 Co3 C21 40.4(7)    .     .     ?
C25 Co3 C23 66.9(7)    .     .     ?
C21 Co3 C23 67.0(7)    .     .     ?
C25 Co3 C24 40.3(6)    .     .     ?
C21 Co3 C24 67.8(7)    .     .     ?
C23 Co3 C24 39.7(7)    .     .     ?
C25 Co3 C22 67.1(7)    .     .     ?
C21 Co3 C22 39.0(7)    .     .     ?
C23 Co3 C22 41.0(7)    .     .     ?
C24 Co3 C22 68.0(7)    .     .     ?
C25 Co3 Ga3 102.5(5)   .     .     ?
C21 Co3 Ga3 121.6(5)   .     .     ?
C23 Co3 Ga3 153.4(5)   .     .     ?
C24 Co3 Ga3 116.6(5)   .     .     ?
C22 Co3 Ga3 159.1(5)   .     .     ?
C25 Co3 Ga5 149.5(5)   .     3_666 ?
C21 Co3 Ga5 156.1(5)   .     3_666 ?
C23 Co3 Ga5 96.3(5)    .     3_666 ?
C24 Co3 Ga5 110.7(5)   .     3_666 ?
C22 Co3 Ga5 117.4(5)   .     3_666 ?
Ga3 Co3 Ga5 81.11(10)  .     3_666 ?
C25 Co3 Ga2 134.9(5)   .     .     ?
C21 Co3 Ga2 101.7(5)   .     .     ?
C23 Co3 Ga2 130.2(5)   .     .     ?
C24 Co3 Ga2 167.0(5)   .     .     ?
C22 Co3 Ga2 99.0(5)    .     .     ?
Ga3 Co3 Ga2 75.13(9)   .     .     ?
Ga5 Co3 Ga2 75.52(9)   3_666 .     ?
C2  C1  C5  106.1(15)  .     .     ?
C2  C1  C6  129.7(17)  .     .     ?
C5  C1  C6  123.5(18)  .     .     ?
C2  C1  Co1 70.0(9)    .     .     ?
C5  C1  Co1 70.0(10)   .     .     ?
C6  C1  Co1 132.1(14)  .     .     ?
C3  C2  C1  108.2(16)  .     .     ?
C3  C2  C7  129.8(17)  .     .     ?
C1  C2  C7  121.9(15)  .     .     ?
C3  C2  Co1 70.5(10)   .     .     ?
C1  C2  Co1 69.9(10)   .     .     ?
C7  C2  Co1 128.1(13)  .     .     ?
C4  C3  C2  109.5(16)  .     .     ?
C4  C3  C8  129.1(16)  .     .     ?
C2  C3  C8  121.4(16)  .     .     ?
C4  C3  Co1 69.5(10)   .     .     ?
C2  C3  Co1 69.7(10)   .     .     ?
C8  C3  Co1 126.0(13)  .     .     ?
C3  C4  C5  107.0(15)  .     .     ?
C3  C4  C9  124.0(17)  .     .     ?
C5  C4  C9  128.2(17)  .     .     ?
C3  C4  Co1 71.1(10)   .     .     ?
C5  C4  Co1 70.7(10)   .     .     ?
C9  C4  Co1 131.5(12)  .     .     ?
C4  C5  C1  109.0(16)  .     .     ?
C4  C5  C10 125.5(17)  .     .     ?
C1  C5  C10 125.4(17)  .     .     ?
C4  C5  Co1 69.4(10)   .     .     ?
C1  C5  Co1 69.4(10)   .     .     ?
C10 C5  Co1 129.6(14)  .     .     ?
C12 C11 C15 107.4(16)  .     .     ?
C12 C11 C16 126.5(17)  .     .     ?
C15 C11 C16 125.3(17)  .     .     ?
C12 C11 Co2 71.0(9)    .     .     ?
C15 C11 Co2 70.3(9)    .     .     ?
C16 C11 Co2 132.2(12)  .     .     ?
C13 C12 C11 109.3(16)  .     .     ?
C13 C12 C17 125.9(17)  .     .     ?
C11 C12 C17 124.8(18)  .     .     ?
C13 C12 Co2 71.1(10)   .     .     ?
C11 C12 Co2 69.4(10)   .     .     ?
C17 C12 Co2 125.9(12)  .     .     ?
C12 C13 C14 108.2(16)  .     .     ?
C12 C13 C18 126.9(17)  .     .     ?
C14 C13 C18 124.6(18)  .     .     ?
C12 C13 Co2 70.5(11)   .     .     ?
C14 C13 Co2 70.8(11)   .     .     ?
C18 C13 Co2 129.7(12)  .     .     ?
C13 C14 C15 108.6(16)  .     .     ?
C13 C14 C19 128.0(17)  .     .     ?
C15 C14 C19 123.2(16)  .     .     ?
C13 C14 Co2 70.2(10)   .     .     ?
C15 C14 Co2 69.3(10)   .     .     ?
C19 C14 Co2 129.9(12)  .     .     ?
C14 C15 C11 106.4(15)  .     .     ?
C14 C15 C20 126.7(16)  .     .     ?
C11 C15 C20 126.1(17)  .     .     ?
C14 C15 Co2 71.1(9)    .     .     ?
C11 C15 Co2 69.4(9)    .     .     ?
C20 C15 Co2 131.9(13)  .     .     ?
C22 C21 C25 109.0(15)  .     .     ?
C22 C21 C26 124.2(18)  .     .     ?
C25 C21 C26 126.6(17)  .     .     ?
C22 C21 Co3 71.2(10)   .     .     ?
C25 C21 Co3 69.3(10)   .     .     ?
C26 C21 Co3 129.3(12)  .     .     ?
C21 C22 C27 130.6(17)  .     .     ?
C21 C22 C23 106.9(17)  .     .     ?
C27 C22 C23 122.2(16)  .     .     ?
C21 C22 Co3 69.8(11)   .     .     ?
C27 C22 Co3 131.2(13)  .     .     ?
C23 C22 Co3 68.9(10)   .     .     ?
C24 C23 C22 108.9(15)  .     .     ?
C24 C23 C28 125.4(17)  .     .     ?
C22 C23 C28 125.4(18)  .     .     ?
C24 C23 Co3 70.7(10)   .     .     ?
C22 C23 Co3 70.0(10)   .     .     ?
C28 C23 Co3 130.6(13)  .     .     ?
C23 C24 C29 128.3(16)  .     .     ?
C23 C24 C25 106.6(16)  .     .     ?
C29 C24 C25 125.0(18)  .     .     ?
C23 C24 Co3 69.7(10)   .     .     ?
C29 C24 Co3 129.2(14)  .     .     ?
C25 C24 Co3 68.8(10)   .     .     ?
C21 C25 C24 108.6(16)  .     .     ?
C21 C25 C30 124.7(16)  .     .     ?
C24 C25 C30 126.3(17)  .     .     ?
C21 C25 Co3 70.2(10)   .     .     ?
C24 C25 Co3 70.9(10)   .     .     ?
C30 C25 Co3 130.4(13)  .     .     ?
C31 C32 C33 113.3      .     .     ?
C34 C33 C32 113.7      .     .     ?
C35 C34 C33 113.3      .     .     ?

loop_
_geom_torsion_atom_site_label_1
_geom_torsion_atom_site_label_2
_geom_torsion_atom_site_label_3
_geom_torsion_atom_site_label_4
_geom_torsion
_geom_torsion_site_symmetry_1
_geom_torsion_site_symmetry_2
_geom_torsion_site_symmetry_3
_geom_torsion_site_symmetry_4
_geom_torsion_publ_flag
C5  C1  C2  C3  0.7(19)    . . . . ?
C6  C1  C2  C3  170.9(19)  . . . . ?
Co1 C1  C2  C3  -60.4(12)  . . . . ?
C5  C1  C2  C7  -175.8(16) . . . . ?
C6  C1  C2  C7  -6(3)      . . . . ?
Co1 C1  C2  C7  123.2(17)  . . . . ?
C5  C1  C2  Co1 61.1(12)   . . . . ?
C6  C1  C2  Co1 -129(2)    . . . . ?
C1  C2  C3  C4  2(2)       . . . . ?
C7  C2  C3  C4  177.9(18)  . . . . ?
Co1 C2  C3  C4  -58.2(13)  . . . . ?
C1  C2  C3  C8  -179.5(16) . . . . ?
C7  C2  C3  C8  -3(3)      . . . . ?
Co1 C2  C3  C8  120.5(17)  . . . . ?
C1  C2  C3  Co1 60.0(12)   . . . . ?
C7  C2  C3  Co1 -123.9(19) . . . . ?
C2  C3  C4  C5  -4(2)      . . . . ?
C8  C3  C4  C5  177.8(18)  . . . . ?
Co1 C3  C4  C5  -61.9(12)  . . . . ?
C2  C3  C4  C9  -173.9(15) . . . . ?
C8  C3  C4  C9  8(3)       . . . . ?
Co1 C3  C4  C9  127.8(17)  . . . . ?
C2  C3  C4  Co1 58.3(12)   . . . . ?
C8  C3  C4  Co1 -120.3(19) . . . . ?
C3  C4  C5  C1  4(2)       . . . . ?
C9  C4  C5  C1  173.8(16)  . . . . ?
Co1 C4  C5  C1  -58.1(12)  . . . . ?
C3  C4  C5  C10 -173.2(17) . . . . ?
C9  C4  C5  C10 -4(3)      . . . . ?
Co1 C4  C5  C10 124.6(19)  . . . . ?
C3  C4  C5  Co1 62.2(12)   . . . . ?
C9  C4  C5  Co1 -128.1(18) . . . . ?
C2  C1  C5  C4  -3(2)      . . . . ?
C6  C1  C5  C4  -173.9(18) . . . . ?
Co1 C1  C5  C4  58.1(12)   . . . . ?
C2  C1  C5  C10 174.4(17)  . . . . ?
C6  C1  C5  C10 3(3)       . . . . ?
Co1 C1  C5  C10 -124.6(19) . . . . ?
C2  C1  C5  Co1 -61.1(12)  . . . . ?
C6  C1  C5  Co1 127.9(19)  . . . . ?
C15 C11 C12 C13 1.1(19)    . . . . ?
C16 C11 C12 C13 171.0(16)  . . . . ?
Co2 C11 C12 C13 -60.1(12)  . . . . ?
C15 C11 C12 C17 -178.7(15) . . . . ?
C16 C11 C12 C17 -9(3)      . . . . ?
Co2 C11 C12 C17 120.1(16)  . . . . ?
C15 C11 C12 Co2 61.2(11)   . . . . ?
C16 C11 C12 Co2 -128.9(17) . . . . ?
C11 C12 C13 C14 -2(2)      . . . . ?
C17 C12 C13 C14 177.8(16)  . . . . ?
Co2 C12 C13 C14 -61.0(12)  . . . . ?
C11 C12 C13 C18 -175.4(16) . . . . ?
C17 C12 C13 C18 4(3)       . . . . ?
Co2 C12 C13 C18 125.5(18)  . . . . ?
C11 C12 C13 Co2 59.0(12)   . . . . ?
C17 C12 C13 Co2 -121.2(17) . . . . ?
C12 C13 C14 C15 2(2)       . . . . ?
C18 C13 C14 C15 175.7(16)  . . . . ?
Co2 C13 C14 C15 -58.7(12)  . . . . ?
C12 C13 C14 C19 -173.5(16) . . . . ?
C18 C13 C14 C19 0(3)       . . . . ?
Co2 C13 C14 C19 125.7(18)  . . . . ?
C12 C13 C14 Co2 60.8(12)   . . . . ?
C18 C13 C14 Co2 -125.5(17) . . . . ?
C13 C14 C15 C11 -1.4(19)   . . . . ?
C19 C14 C15 C11 174.4(15)  . . . . ?
Co2 C14 C15 C11 -60.7(11)  . . . . ?
C13 C14 C15 C20 -172.0(16) . . . . ?
C19 C14 C15 C20 4(3)       . . . . ?
Co2 C14 C15 C20 128.7(18)  . . . . ?
C13 C14 C15 Co2 59.3(12)   . . . . ?
C19 C14 C15 Co2 -124.8(16) . . . . ?
C12 C11 C15 C14 0.2(18)    . . . . ?
C16 C11 C15 C14 -169.8(16) . . . . ?
Co2 C11 C15 C14 61.9(11)   . . . . ?
C12 C11 C15 C20 170.8(16)  . . . . ?
C16 C11 C15 C20 1(3)       . . . . ?
Co2 C11 C15 C20 -127.5(18) . . . . ?
C12 C11 C15 Co2 -61.7(11)  . . . . ?
C16 C11 C15 Co2 128.3(17)  . . . . ?
C25 C21 C22 C27 -173.2(18) . . . . ?
C26 C21 C22 C27 2(3)       . . . . ?
Co3 C21 C22 C27 128(2)     . . . . ?
C25 C21 C22 C23 0.1(19)    . . . . ?
C26 C21 C22 C23 175.5(15)  . . . . ?
Co3 C21 C22 C23 -59.2(12)  . . . . ?
C25 C21 C22 Co3 59.3(12)   . . . . ?
C26 C21 C22 Co3 -125.4(17) . . . . ?
C21 C22 C23 C24 0(2)       . . . . ?
C27 C22 C23 C24 173.5(16)  . . . . ?
Co3 C22 C23 C24 -60.2(12)  . . . . ?
C21 C22 C23 C28 -174.0(16) . . . . ?
C27 C22 C23 C28 0(3)       . . . . ?
Co3 C22 C23 C28 126.3(17)  . . . . ?
C21 C22 C23 Co3 59.7(12)   . . . . ?
C27 C22 C23 Co3 -126.3(17) . . . . ?
C22 C23 C24 C29 -175.7(17) . . . . ?
C28 C23 C24 C29 -2(3)      . . . . ?
Co3 C23 C24 C29 124(2)     . . . . ?
C22 C23 C24 C25 1(2)       . . . . ?
C28 C23 C24 C25 174.2(16)  . . . . ?
Co3 C23 C24 C25 -59.1(12)  . . . . ?
C22 C23 C24 Co3 59.8(12)   . . . . ?
C28 C23 C24 Co3 -126.7(18) . . . . ?
C22 C21 C25 C24 0(2)       . . . . ?
C26 C21 C25 C24 -174.9(16) . . . . ?
Co3 C21 C25 C24 60.8(12)   . . . . ?
C22 C21 C25 C30 173.5(17)  . . . . ?
C26 C21 C25 C30 -2(3)      . . . . ?
Co3 C21 C25 C30 -126.0(18) . . . . ?
C22 C21 C25 Co3 -60.4(12)  . . . . ?
C26 C21 C25 Co3 124.3(17)  . . . . ?
C23 C24 C25 C21 -1(2)      . . . . ?
C29 C24 C25 C21 175.9(17)  . . . . ?
Co3 C24 C25 C21 -60.4(12)  . . . . ?
C23 C24 C25 C30 -173.7(17) . . . . ?
C29 C24 C25 C30 3(3)       . . . . ?
Co3 C24 C25 C30 126.6(19)  . . . . ?
C23 C24 C25 Co3 59.7(12)   . . . . ?
C29 C24 C25 Co3 -123.8(19) . . . . ?
C31 C32 C33 C34 178.5      . . . . ?
C32 C33 C34 C35 178.5      . . . . ?

_audit_creation_date              2025-07-15
_cell_oxdiff_length_a             12.6729(10)
_cell_oxdiff_length_b             14.5036(11)
_cell_oxdiff_length_c             19.3837(15)
_cell_oxdiff_angle_alpha          90.022(6)
_cell_oxdiff_angle_beta           94.356(6)
_cell_oxdiff_angle_gamma          89.953(6)
_cell_oxdiff_volume               3552.5(5)
_cell_oxdiff_measurement_reflns_used 2133
_oxdiff_exptl_absorpt_empirical_full_min 0.675
_oxdiff_exptl_absorpt_empirical_full_max 3.495
_oxdiff_exptl_absorpt_empirical_details
;Empirical correction (ABSPACK) includes:
- Absorption correction using spherical harmonics
- Frame scaling
;
_diffrn_orient_matrix_type        'CrysAlisPro convention (1999,Acta A55,543-557)'
_diffrn_orient_matrix_UB_11       0.0341888000
_diffrn_orient_matrix_UB_12       -0.0317170000
_diffrn_orient_matrix_UB_13       -0.0150424000
_diffrn_orient_matrix_UB_21       0.0273073000
_diffrn_orient_matrix_UB_22       0.0371765000
_diffrn_orient_matrix_UB_23       -0.0143674000
_diffrn_orient_matrix_UB_31       0.0351606000
_diffrn_orient_matrix_UB_32       0.0019058000
_diffrn_orient_matrix_UB_33       0.0302348000
_reflns_odcompleteness_completeness 99.80
_reflns_odcompleteness_theta      26.32
_reflns_odcompleteness_iscentric  1
_chemical_oxdiff_formula          Co6Ga10C65H102

loop_
_exptl_crystal_face_index_h
_exptl_crystal_face_index_k
_exptl_crystal_face_index_l
_exptl_crystal_face_perp_dist
-3  20  3   0.0849
-16 -4  13  0.0302
17  4   -7  0.0342
6   -17 12  0.0461
4   19  8   0.0826
0   20  0   0.0945
-7  14  -15 0.1325
-7  -16 -14 0.0434
2   -20 4   0.0469

loop_
_exptl_oxdiff_crystal_face_indexfrac_h
_exptl_oxdiff_crystal_face_indexfrac_k
_exptl_oxdiff_crystal_face_indexfrac_l
_exptl_oxdiff_crystal_face_x
_exptl_oxdiff_crystal_face_y
_exptl_oxdiff_crystal_face_z
-3.3800  19.9810  2.9756   -0.7941 0.6078  0.0092
-15.8570 -4.3636  12.9818  -0.5990 -0.7817 -0.1734
17.1567  4.2408   -7.1079  0.5590  0.7283  0.3964
5.5079   -17.1449 11.5995  0.5576  -0.6536 0.5117
3.8953   18.8344  8.3425   -0.5897 0.6867  0.4251
-0.1588  20.4460  -0.2447  -0.6502 0.7593  0.0260
-7.2894  14.1416  -15.3897 -0.4662 0.5478  -0.6947
-6.5432  -15.5051 -13.9411 0.4778  -0.5548 -0.6811
1.9283   -20.0792 3.9978   0.6426  -0.7513 0.1504

_vrf_RINTA01_om683_a
;PROBLEM: The value of Rint is greater than 0.18
RESPONSE: Due to bad crystal quality (bad diffraction) the Rint value remained 
high.
;
_vrf_PLAT020_om683_a
;PROBLEM: The Value of Rint is Greater Than 0.12 .........      0.199 Report
RESPONSE: Due to bad crystal quality (bad diffraction) the Rint value remained 
high.
;
_vrf_PLAT341_om683_a
;PROBLEM: Low Bond Precision on  C-C Bonds ...............      0.026 Ang.  
RESPONSE: Due to bad crystal quality (bad diffraction) C-C bond precision 
remained low.
;
_vrf_PLAT026_om683_a
;PROBLEM: Ratio Observed / Unique Reflections (too) Low ..        47% Check 
RESPONSE: Experimentally, the measurement was stopped after 8 runs. 
Nevertheless, the redundancy is sufficiently high (>4).
;
_vrf_PLAT084_om683_a
;PROBLEM: High wR2 Value (i.e. > 0.25) ...................       0.26 Report
RESPONSE: Due to bad crystal quality (bad diffraction) the Rint value remained 
high.
;
_vrf_PLAT094_om683_a
;PROBLEM: Ratio of Maximum / Minimum Residual Density ....       2.04 Report
RESPONSE: Absorption effects in this metal-rich structure lead to higher 
residual positive electron density.
;
_vrf_PLAT910_om683_a
;
PROBLEM: Missing FCF Reflection(s) Below Theta(Min)[Deg]=       3.00 Note  
RESPONSE: Experimentally, the beamstop level was set too high. Additional 
reflections were affected and omitted for refinement.
;
_vrf_PLAT971_om683_a
;PROBLEM: Check Calcd Resid. Dens.  1.12Ang From Ga2             1.93 eA-3  
RESPONSE: Absorption effects in this metal-rich structure lead to higher 
residual positive electron density.
;
_vrf_PLAT973_om683_a
;PROBLEM: Check Calcd Positive Resid. Density on       Co3       1.18 eA-3  
RESPONSE: Absorption effects in this metal-rich structure lead to higher 
residual positive electron density.
;
_shelx_res_file
;
TITL om683_a.res in P2(1)/n
    om683_a.res
    created by SHELXL-2019/1 at 13:59:59 on 15-Jul-2025
REM Old TITL om683 in P2(1)/n
REM SHELXT solution in P2(1)/n: R1 0.243, Rweak 0.047, Alpha 0.075
REM <I/s>   0.580 for  306 systematic absences,  Orientation as input
REM Formula found by SHELXT:  C33 Co3 Ga5
CELL  0.71073  12.6775  14.5018  19.3800   90.000   94.394   90.000
ZERR    2.000   0.0010   0.0011   0.0015    0.000    0.007    0.000
LATT  1
SYMM 1/2-X, 1/2+Y, 1/2-Z
SFAC  C  H  CO  GA
UNIT 130 204 12 20
OMIT -1 1 2 ! affected by beamstop
ACTA
LIST 4
TEMP -170
SIZE 0.09 0.14 0.30
L.S. 1
BOND
CONF
HTAB
FMAP 2
PLAN 10
RIGU C1 > C10
RIGU C11 > C20
RIGU C21 > C30
WGHT    0.074100   58.992901
FVAR       0.21168
GA1   4    0.551146    0.428452    0.658085    11.00000    0.03590    0.02205 =
         0.03100    0.00099    0.00091   -0.00128
GA2   4    0.641691    0.442982    0.526907    11.00000    0.03264    0.01689 =
         0.02646   -0.00081   -0.00072   -0.00041
GA3   4    0.509217    0.291640    0.554827    11.00000    0.03467    0.01728 =
         0.03771    0.00048    0.00522   -0.00163
GA4   4    0.369426    0.438181    0.565673    11.00000    0.03692    0.01902 =
         0.03528    0.00138    0.00305   -0.00074
GA5   4    0.532042    0.598873    0.573631    11.00000    0.03499    0.01566 =
         0.03149   -0.00096   -0.00303    0.00229
CO1   3    0.412480    0.326739    0.645965    11.00000    0.03395    0.01763 =
         0.03325    0.00049    0.00514   -0.00043
CO2   3    0.676593    0.529775    0.632029    11.00000    0.03424    0.01451 =
         0.02885   -0.00138   -0.00233   -0.00210
CO3   3    0.605247    0.303226    0.462423    11.00000    0.03475    0.01590 =
         0.03254   -0.00405   -0.00073    0.00491
C1    1    0.398166    0.287136    0.748334    11.00000    0.04042    0.02899 =
         0.03423    0.00473    0.01057   -0.00365
C2    1    0.407455    0.207374    0.705843    11.00000    0.03595    0.02664 =
         0.03128    0.00831    0.00629   -0.00033
C3    1    0.321103    0.207175    0.654278    11.00000    0.03197    0.02900 =
         0.03407    0.00876    0.00525   -0.00157
C4    1    0.258789    0.286522    0.661620    11.00000    0.03312    0.02870 =
         0.04035    0.01469    0.00989    0.00172
C5    1    0.302849    0.334395    0.721357    11.00000    0.03992    0.02991 =
         0.03945    0.01170    0.01471   -0.00083
C6    1    0.457728    0.312523    0.813118    11.00000    0.08080    0.04788 =
         0.05046   -0.01036   -0.01051   -0.00113
AFIX 137
H6A   2    0.412842    0.304591    0.851670    11.00000   -1.50000
H6B   2    0.480036    0.377081    0.810813    11.00000   -1.50000
H6C   2    0.520239    0.272917    0.820304    11.00000   -1.50000
AFIX   0
C7    1    0.493922    0.136509    0.720957    11.00000    0.05108    0.03747 =
         0.05741    0.00683   -0.00308    0.01115
AFIX 137
H7A   2    0.464948    0.083128    0.744089    11.00000   -1.50000
H7B   2    0.551212    0.163822    0.751089    11.00000   -1.50000
H7C   2    0.521550    0.116728    0.677472    11.00000   -1.50000
AFIX   0
C8    1    0.307569    0.131496    0.601601    11.00000    0.06219    0.03643 =
         0.04660    0.00067   -0.00197    0.00304
AFIX 137
H8A   2    0.263644    0.082456    0.619141    11.00000   -1.50000
H8B   2    0.377031    0.106405    0.592753    11.00000   -1.50000
H8C   2    0.273188    0.156175    0.558487    11.00000   -1.50000
AFIX   0
C9    1    0.153017    0.304804    0.619421    11.00000    0.03791    0.05171 =
         0.04613    0.02375    0.00695    0.00096
AFIX 137
H9A   2    0.095403    0.275711    0.642439    11.00000   -1.50000
H9B   2    0.155657    0.278923    0.572873    11.00000   -1.50000
H9C   2    0.140648    0.371417    0.616084    11.00000   -1.50000
AFIX   0
C10   1    0.255755    0.417111    0.753045    11.00000    0.08302    0.03589 =
         0.05203    0.01089    0.02239    0.01943
AFIX 137
H10A  2    0.238886    0.402470    0.800325    11.00000   -1.50000
H10B  2    0.190958    0.435001    0.725472    11.00000   -1.50000
H10C  2    0.306506    0.468162    0.754142    11.00000   -1.50000
AFIX   0
C11   1    0.741207    0.625964    0.703665    11.00000    0.03137    0.02178 =
         0.03603   -0.00224   -0.00985   -0.00538
C12   1    0.778721    0.645043    0.637769    11.00000    0.03522    0.02529 =
         0.04053   -0.00076   -0.01067   -0.01171
C13   1    0.833915    0.568898    0.615775    11.00000    0.04136    0.02869 =
         0.03675    0.00338   -0.00676   -0.00517
C14   1    0.835736    0.500809    0.668471    11.00000    0.04638    0.02407 =
         0.02988   -0.00355   -0.00488   -0.00152
C15   1    0.776853    0.534262    0.723560    11.00000    0.03588    0.02637 =
         0.02807   -0.00028   -0.00792    0.00012
C16   1    0.691510    0.693314    0.749769    11.00000    0.04796    0.04666 =
         0.05212   -0.02023   -0.01545    0.01050
AFIX 137
H16A  2    0.746213    0.720353    0.782087    11.00000   -1.50000
H16B  2    0.639140    0.661476    0.775829    11.00000   -1.50000
H16C  2    0.656603    0.742258    0.721611    11.00000   -1.50000
AFIX   0
C17   1    0.761133    0.734387    0.598681    11.00000    0.06072    0.02841 =
         0.05009    0.00410   -0.00860   -0.01024
AFIX 137
H17A  2    0.827044    0.769960    0.601309    11.00000   -1.50000
H17B  2    0.705890    0.770149    0.619210    11.00000   -1.50000
H17C  2    0.739041    0.721085    0.550136    11.00000   -1.50000
AFIX   0
C18   1    0.891297    0.562208    0.553339    11.00000    0.04392    0.04183 =
         0.03874    0.00282   -0.00629   -0.01011
AFIX 137
H18A  2    0.950265    0.606082    0.556347    11.00000   -1.50000
H18B  2    0.843309    0.576595    0.512703    11.00000   -1.50000
H18C  2    0.918778    0.499463    0.549116    11.00000   -1.50000
AFIX   0
C19   1    0.893104    0.413021    0.671751    11.00000    0.03939    0.02279 =
         0.04508   -0.00535   -0.00892   -0.00303
AFIX 137
H19A  2    0.949661    0.415461    0.709125    11.00000   -1.50000
H19B  2    0.923874    0.401998    0.627617    11.00000   -1.50000
H19C  2    0.844149    0.362886    0.680704    11.00000   -1.50000
AFIX   0
C20   1    0.769305    0.490923    0.792058    11.00000    0.05225    0.03523 =
         0.03380    0.00657   -0.00429    0.00353
AFIX 137
H20A  2    0.830519    0.509051    0.823036    11.00000   -1.50000
H20B  2    0.768212    0.423692    0.786934    11.00000   -1.50000
H20C  2    0.704181    0.511298    0.811606    11.00000   -1.50000
AFIX   0
C21   1    0.755652    0.245119    0.462056    11.00000    0.03729    0.02818 =
         0.02979   -0.01056    0.00585    0.01192
C22   1    0.738443    0.301891    0.404014    11.00000    0.04603    0.02794 =
         0.03302   -0.00819    0.00460    0.00779
C23   1    0.644620    0.265880    0.363535    11.00000    0.04370    0.02785 =
         0.03346   -0.00931    0.00477    0.01263
C24   1    0.607042    0.187067    0.397689    11.00000    0.04622    0.03030 =
         0.03302   -0.00802    0.00242    0.01010
C25   1    0.675909    0.174488    0.459473    11.00000    0.04645    0.03157 =
         0.03051   -0.00899    0.00390    0.00719
C26   1    0.847740    0.253685    0.514106    11.00000    0.05180    0.04510 =
         0.04787   -0.02296   -0.00875    0.01895
AFIX 137
H26A  2    0.905083    0.213549    0.500972    11.00000   -1.50000
H26B  2    0.826528    0.235350    0.559706    11.00000   -1.50000
H26C  2    0.872239    0.317795    0.515910    11.00000   -1.50000
AFIX   0
C27   1    0.801789    0.376605    0.379024    11.00000    0.04929    0.03252 =
         0.05787   -0.00231    0.01719    0.01004
AFIX 137
H27A  2    0.859115    0.350965    0.353773    11.00000   -1.50000
H27B  2    0.831880    0.412930    0.418388    11.00000   -1.50000
H27C  2    0.757079    0.416291    0.348063    11.00000   -1.50000
AFIX   0
C28   1    0.602907    0.300162    0.293365    11.00000    0.06156    0.05693 =
         0.03564   -0.00380    0.00470    0.02340
AFIX 137
H28A  2    0.649410    0.279142    0.258417    11.00000   -1.50000
H28B  2    0.600731    0.367711    0.293639    11.00000   -1.50000
H28C  2    0.531424    0.275952    0.282358    11.00000   -1.50000
AFIX   0
C29   1    0.522125    0.126708    0.374966    11.00000    0.04730    0.02794 =
         0.04824   -0.00773   -0.00261    0.01145
AFIX 137
H29A  2    0.547759    0.080445    0.343400    11.00000   -1.50000
H29B  2    0.465032    0.162533    0.350849    11.00000   -1.50000
H29C  2    0.495411    0.095797    0.415081    11.00000   -1.50000
AFIX   0
C30   1    0.674263    0.093948    0.509476    11.00000    0.06624    0.03134 =
         0.04710    0.00130    0.00040    0.00830
AFIX 137
H30A  2    0.716812    0.043263    0.492941    11.00000   -1.50000
H30B  2    0.601212    0.073076    0.512375    11.00000   -1.50000
H30C  2    0.703702    0.113537    0.555376    11.00000   -1.50000
AFIX   9

PART -1  10.5
C31   1    0.484339    0.565599    0.871223    10.50000    0.05631
AFIX 137
H31A  2    0.524234    0.561575    0.829968    10.50000   -1.50000
H31B  2    0.473289    0.630540    0.882656    10.50000   -1.50000
H31C  2    0.415672    0.535145    0.862131    10.50000   -1.50000
AFIX   5
C32   1    0.543543    0.520309    0.929076    10.50000    0.07927
AFIX  23
H32A  2    0.608913    0.555883    0.941467    10.50000   -1.20000
H32B  2    0.564720    0.458069    0.914336    10.50000   -1.20000
AFIX   5
C33   1    0.483999    0.511588    0.990191    10.50000    0.11798
AFIX  23
H33A  2    0.464422    0.573967    1.005571    10.50000   -1.20000
H33B  2    0.417701    0.477507    0.977418    10.50000   -1.20000
AFIX   5
C34   1    0.541686    0.464239    1.047741    10.50000    0.06101
AFIX  23
H34A  2    0.559579    0.401227    1.032823    10.50000   -1.20000
H34B  2    0.608859    0.497365    1.059800    10.50000   -1.20000
AFIX   5
C35   1    0.482644    0.457914    1.109182    10.50000    0.13044
AFIX 137
H35A  2    0.529065    0.434431    1.148000    10.50000   -1.50000
H35B  2    0.422644    0.415883    1.100141    10.50000   -1.50000
H35C  2    0.456514    0.519174    1.120729    10.50000   -1.50000
PART 0

AFIX   0
HKLF 4


REM  om683_a.res in P2(1)/n
REM wR2 = 0.2565, GooF = S = 1.041, Restrained GooF = 1.028 for all data
REM R1 = 0.0991 for 3390 Fo > 4sig(Fo) and 0.2198 for all 7258 data
REM 372 parameters refined using 225 restraints

END

WGHT      0.0741     59.0622

REM No hydrogen bonds found for HTAB generation

REM Highest difference peak  2.045,  deepest hole -1.003,  1-sigma level  0.246
Q1    1   0.5747  0.4359  0.5582  11.00000  0.05    2.04
Q2    1   0.6298  0.4371  0.6299  11.00000  0.05    1.57
Q3    1   0.5835  0.2946  0.5177  11.00000  0.05    1.47
Q4    1   0.4831  0.4206  0.6749  11.00000  0.05    1.46
Q5    1   0.7406  0.5336  0.6029  11.00000  0.05    1.44
Q6    1   0.7167  0.4385  0.5091  11.00000  0.05    1.26
Q7    1   0.3342  0.2993  0.6334  11.00000  0.05    1.18
Q8    1   0.4595  0.5982  0.5911  11.00000  0.05    1.17
Q9    1   0.4380  0.4375  0.5362  11.00000  0.05    1.14
Q10   1   0.2968  0.4372  0.5740  11.00000  0.05    1.11
;
_shelx_res_checksum               86996
_shelx_hkl_file
;
   0   0   3   19.97   12.66
   0   0  -3    8.65   13.59
   0   0   3   -7.47   10.34
   0   0  -3   14.42   20.38
   0   0  -3   25.56   16.00
   0   0   3  -21.68   17.43
   0   0   4 1094.72   70.54
   0   0  -4 1020.85   70.72
   0   0   4  859.00   50.00
   0   0  -4 1075.55   59.31
   0   0  -4 1079.71   56.87
   0   0   4 1128.82   60.58
   0   0   5  -12.35   22.00
   0   0   5   16.90   22.47
   0   0  -5   65.59   28.27
   0   0  -5    6.88   25.98
   0   0   5   19.14   23.93
   0   0  -5   -1.25   21.07
   0   0   6  -28.36   35.50
   0   0   6  -22.67   28.09
   0   0   6   30.09   18.65
   0   0  -6   41.03   28.21
   0   0  -6   44.58   30.91
   0   0  -6  -23.16   26.26
   0   0   6   -1.50   25.40
   0   0   7    1.92   31.95
   0   0  -7    5.02   24.98
   0   0  -7  -45.53   34.55
   0   0  -7  -34.41   30.84
   0   0   8  247.27   53.50
   0   0  -8  304.91   45.88
   0   0  -8  332.05   60.30
   0   0   9   80.78   60.45
   0   0   9   26.92   59.01
   0   0  -9  120.50   46.66
   0   0  -9   47.00   49.79
   0   0  10 4483.00  226.57
   0   0  10 4311.34  234.23
   0   0 -10 4303.11  220.57
   0   0 -10 4154.23  171.26
   0   0  11  127.58   64.09
   0   0  11  207.95   78.28
   0   0 -11  125.85   51.37
   0   0 -11  164.22   74.30
   0   0  12  309.95   72.20
   0   0  12  305.01   76.23
   0   0 -12  300.50   54.64
   0   0 -12  314.81   72.99
   0   0  13  -51.83   48.08
   0   0 -13   48.02   42.47
   0   0 -13   13.54   34.89
   0   0 -14  295.14   80.09
   0   0 -14  416.93   71.24
   0   0 -15  -24.33   55.39
   0   0 -15    3.44   43.86
   0   0 -16  107.40   68.82
   0   0 -16  -12.77   51.55
   0   0  17   70.97   55.76
   0   0 -17   -3.44   38.07
   0   0 -17  -50.48   59.42
   0   0  18   64.22   73.48
   0   0 -18   26.37   51.28
   0   0  19    0.19   54.71
   0   0 -19  -23.00   71.60
   0   0  20   83.16   93.95
   0   0 -20   46.09   68.15
   0   0  21  103.51   86.80
   0   0 -21   -6.56   68.02
   0   0  22  227.16  116.77
   0   0 -22  189.58  109.08
   0   0  23  -22.07   73.80
   0   0 -23  -11.22   66.94
   0   0  24  -65.90  106.15
   0   0 -24    7.74   90.92
   0   1  -3  553.33   41.59
   0  -1   3  683.43   51.75
   0  -1  -3  643.66   44.48
   0   1  -3  744.31   54.38
   0   1   3  698.16   47.15
   0   1  -3  589.77   49.88
   0   1  -3  600.39   47.78
   0  -1  -3  670.73   45.53
   0   1   3  664.47   45.79
   0   1  -3  664.21   43.31
   0  -1   3  554.83   42.21
   0  -1  -4  597.50   48.92
   0  -1   4  422.27   45.15
   0   1  -4  401.56   42.93
   0  -1   4  557.28   55.00
   0   1  -4  517.66   52.07
   0   1  -4  391.15   41.61
   0   1  -4  456.50   50.59
   0  -1  -4  495.78   43.94
   0   1   4  475.84   41.82
   0  -1   4  472.95   43.88
   0   1  -4  483.36   42.70
   0  -1  -5  349.29   44.97
   0  -1   5  290.56   46.50
   0  -1   5  239.05   39.52
   0   1  -5  281.49   45.36
   0  -1  -5  284.73   31.31
   0   1   5  251.37   30.32
   0  -1   5  249.63   37.18
   0   1  -5  321.87   43.14
   0  -1  -5  278.96   39.25
   0   1  -5  333.06   49.99
   0   1   5  302.01   39.80
   0  -1   6   13.89   27.51
   0  -1   6    6.12   23.91
   0   1   6   13.14   18.17
   0  -1  -6   47.35   24.15
   0  -1  -6   -1.80   23.05
   0   1  -6   -1.92   31.61
   0   1  -6   10.29   32.51
   0   1   7   37.56   33.27
   0  -1   7   14.54   27.75
   0   1   7   35.37   20.13
   0  -1  -7   -3.07   28.20
   0   1  -7   54.24   25.25
   0   1  -7   16.51   30.02
   0   1   8  629.49   85.29
   0  -1   8  733.78   85.56
   0  -1   8  761.97   86.52
   0   1   8  537.68   49.16
   0  -1  -8  758.56   67.99
   0   1  -8  682.13   80.95
   0   1  -8  635.79   66.04
   0  -1   9 1727.05  138.85
   0  -1   9 1670.49  134.13
   0   1   9 1832.34  151.89
   0   1  -9 1724.79  131.88
   0   1  -9 1661.28  109.28
   0  -1  -9 1769.96  106.37
   0  -1  10  281.00   79.31
   0  -1  10  344.33   82.31
   0   1  10  207.73   75.42
   0  -1 -10  212.44   65.97
   0   1 -10  212.76   54.68
   0  -1 -10  172.71   50.25
   0   1 -10  278.03   67.19
   0   1  11  895.04  121.68
   0  -1  11  856.84  111.55
   0  -1  11  892.47  111.55
   0  -1 -11  881.27  111.45
   0  -1 -11  901.00   84.18
   0   1 -11  910.37  110.75
   0   1 -11  820.31   84.34
   0   1  12  652.91  109.15
   0  -1  12  694.34  107.32
   0   1 -12  716.51  104.89
   0  -1 -12  722.27  108.78
   0   1 -12  643.04   80.59
   0  -1 -12  689.93   83.37
   0   1  13  444.37  101.45
   0  -1 -13  354.93   86.00
   0  -1 -13  339.55   59.20
   0   1 -13  276.03   48.31
   0   1 -13  307.23   85.42
   0  -1  14   81.85   51.06
   0   1  14   -8.65   51.34
   0  -1 -14    6.65   39.93
   0   1 -14   14.92   51.62
   0  -1 -14   70.79   52.87
   0   1 -14   51.59   38.16
   0  -1  15  -13.52   46.03
   0   1 -15  131.23   66.65
   0  -1 -15  100.68   50.11
   0  -1 -15   64.78   50.21
   0   1 -15  114.32   53.79
   0  -1  16   28.88   46.84
   0  -1  16   -5.98   49.86
   0  -1 -16  -59.07   65.76
   0   1 -16   59.79   63.10
   0   1 -16 -103.02   53.23
   0  -1 -16   29.19   38.17
   0  -1  17   22.98   54.20
   0   1  17  160.23   83.49
   0  -1 -17  -56.93   79.62
   0   1 -17   83.12   74.30
   0  -1 -17   84.19   58.47
   0   1 -17   81.99   54.86
   0  -1  18  -91.32   67.80
   0   1  18  -57.30   64.31
   0  -1 -18    4.63   67.25
   0   1 -18  -92.57   75.72
   0   1  19  190.93   95.34
   0  -1  19   38.58   66.72
   0   1 -19  192.69   81.49
   0  -1 -19  165.26   99.26
   0  -1  20  193.16   94.78
   0   1  20  301.24  123.38
   0  -1 -20  218.07   85.01
   0   1 -20  350.31  110.33
   0   1  21  350.26  136.37
   0  -1  21  199.36  109.64
   0  -1 -21  196.50   81.82
   0   1 -21  341.46  120.91
   0   1  22  337.82  146.45
   0  -1  22  304.91  122.49
   0   1 -22  143.56   88.09
   0  -1 -22  347.00  124.72
   0   1  23  135.39  106.71
   0  -1  23  120.14   92.67
   0   1 -23  162.32   79.25
   0  -1 -23 -129.82  107.98
   0  -1  24   34.13   93.99
   0   1  24  102.40  119.44
   0  -1 -24  218.91  111.93
   0   1 -24  -48.11   78.66
   0   2  -1  201.17   30.89
   0   2   1  141.27   25.50
   0   2   2   68.40   28.91
   0   2  -2   38.16   23.89
   0  -2   2  -11.01   26.01
   0  -2  -2   53.74   26.20
   0  -2   2  -10.45   23.22
   0  -2  -3   25.87   19.55
   0   2   3    4.80   19.61
   0   2  -3    0.72   22.37
   0   2  -3   -4.45   13.98
   0  -2   3   63.21   27.35
   0  -2   3    2.60   14.03
   0   2   3   13.87   13.33
   0   2  -3   -3.90   22.44
   0   2  -4  251.35   34.88
   0   2   4  313.21   45.58
   0  -2   4  253.42   33.92
   0  -2   4  294.49   44.31
   0  -2  -4  288.44   39.66
   0   2   4  303.08   41.33
   0   2  -4  354.19   50.56
   0   2  -4  331.94   44.56
   0  -2  -5  505.15   55.18
   0  -2   5  597.18   65.50
   0   2   5  544.47   57.15
   0  -2   5  519.08   54.67
   0  -2  -5  506.49   31.22
   0   2   5  545.71   36.18
   0   2  -5  571.14   57.54
   0   2  -5  563.58   64.37
   0  -2  -6  159.72   41.00
   0  -2   6   81.24   35.27
   0   2   6   74.30   26.61
   0  -2   6   72.89   31.07
   0   2   6   98.71   22.26
   0  -2  -6   91.90   18.24
   0   2  -6  114.79   35.14
   0   2  -6   63.71   37.94
   0  -2   7 1053.60   95.72
   0  -2   7 1114.87   93.33
   0   2   7  988.17  103.23
   0   2   7  992.68   57.70
   0  -2  -7 1155.43   53.91
   0   2  -7 1091.92   98.57
   0  -2  -7 1047.52   78.86
   0   2  -7 1109.03   83.02
   0  -2   8   57.43   33.68
   0  -2   8    0.75   35.74
   0   2   8   14.28   35.82
   0   2   8   63.25   26.20
   0  -2  -8   19.20   19.49
   0   2  -8   36.75   31.39
   0   2  -8  -11.36   36.21
   0  -2  -8  -14.08   29.33
   0  -2   9  622.51   87.14
   0   2   9  636.53   99.56
   0  -2   9  652.10   88.62
   0   2   9  528.08   47.08
   0  -2  -9  704.41   53.35
   0   2  -9  718.34   94.48
   0  -2  -9  654.88   74.39
   0   2  -9  632.63   76.19
   0  -2  10  -18.31   38.58
   0   2  10   47.20   43.29
   0   2  10   -8.25   21.96
   0  -2 -10   10.75   19.11
   0  -2 -10   46.03   36.84
   0   2 -10   59.36   39.04
   0   2 -10   30.58   41.33
   0  -2  11  421.97   75.31
   0   2  11  355.09   76.93
   0  -2  11  420.59   79.57
   0  -2 -11  380.84   44.10
   0   2 -11  356.36   73.32
   0  -2 -11  382.27   58.56
   0  -2  12  167.10   51.21
   0   2  12  267.40   79.92
   0  -2 -12  223.28   54.31
   0   2 -12  170.91   53.33
   0   2 -12  156.68   56.50
   0  -2  13  -41.08   45.62
   0   2  13   71.75   55.86
   0  -2 -13  -38.68   40.77
   0  -2 -13   39.06   33.90
   0   2 -13    4.69   42.17
   0   2 -13   21.03   45.33
   0  -2  14  200.35   72.08
   0   2  14  290.13   86.25
   0  -2 -14  236.01   56.20
   0   2 -14  236.88   63.13
   0   2 -14  231.27   79.16
   0  -2 -14  198.50   77.11
   0  -2  15   39.21   57.68
   0  -2  15  -65.41   57.29
   0   2 -15    5.27   43.92
   0   2 -15  -37.71   63.39
   0  -2 -15  -17.06   64.53
   0  -2 -15   93.02   49.43
   0  -2  16  100.82   60.44
   0   2 -16    8.41   42.14
   0  -2 -16    7.15   46.63
   0  -2 -16  -84.64   54.78
   0   2 -16  -61.94   49.81
   0  -2  17  -14.83   59.77
   0   2  17  198.58   90.23
   0  -2  17  150.18   75.20
   0  -2 -17  149.94   57.98
   0   2 -17 -144.94   74.39
   0   2 -17   26.04   42.76
   0  -2 -17   67.85   58.24
   0  -2  18  100.34   63.18
   0   2  18   84.19   64.41
   0  -2  18   99.40   67.41
   0  -2 -18  -62.26   65.56
   0   2 -18   15.14   59.58
   0   2  19  -26.57   66.79
   0  -2  19   66.16   59.08
   0  -2  19   22.74   69.78
   0  -2 -19  -61.55   72.00
   0   2 -19  -74.89   75.82
   0   2  20  610.43  160.92
   0  -2  20  489.93  137.11
   0   2 -20  480.60  124.88
   0  -2 -20  533.63  134.61
   0   2  21  135.92  109.30
   0  -2  21  121.71   91.85
   0   2 -21   53.79   73.10
   0  -2 -21  232.35  102.89
   0   2  22  239.94  125.96
   0  -2  22  106.38   69.85
   0  -2 -22  106.01   69.71
   0   2 -22   57.53   77.12
   0  -2  23  -32.96   76.16
   0   2  23  -22.59   89.36
   0   2 -23  -24.61   78.50
   0  -2 -23  163.69  102.50
   0   2  24  177.25  141.70
   0  -2  24  141.12  121.47
   0  -3   0   15.61   21.04
   0  -3  -1  455.22   53.67
   0  -3   1  406.09   52.47
   0  -3  -2  108.60   37.23
   0  -3   2   64.37   30.10
   0  -3  -3   84.68   33.56
   0  -3   3  160.59   43.74
   0   3  -3   78.82   18.68
   0  -3   3   71.29   19.58
   0   3  -4    3.61   16.63
   0  -3  -4   39.31   36.19
   0  -3   4  -24.08   28.46
   0   3   4   44.19   17.68
   0   3  -4   43.34   34.62
   0  -3  -5   44.22   36.69
   0  -3   5   12.65   19.44
   0  -3   5    6.78   24.68
   0   3   5   30.39   38.24
   0   3   5   -5.93   14.76
   0   3  -5   -0.92   28.33
   0   3  -5    3.59   32.87
   0  -3  -6  359.56   52.26
   0  -3   6  412.44   62.80
   0   3   6  401.93   66.31
   0  -3   6  345.82   46.96
   0   3   6  411.26   35.41
   0   3  -6  375.01   63.29
   0   3  -6  404.58   56.80
   0  -3  -7  111.54   37.00
   0  -3   7  111.16   34.74
   0   3   7  162.08   51.39
   0  -3   7  134.25   39.45
   0   3   7  100.28   31.80
   0   3   7  139.90   23.40
   0  -3  -7  108.49   18.38
   0   3  -7  112.73   36.04
   0   3  -7   69.54   34.15
   0  -3   8 1413.32  111.44
   0  -3   8 1376.46  125.02
   0   3   8 1462.58  109.40
   0   3   8 1362.81  126.52
   0  -3  -8 1179.65   55.20
   0   3  -8 1344.49  122.74
   0   3   8 1205.11   66.17
   0   3  -8 1372.19  104.12
   0  -3  -8 1289.46   98.51
   0  -3  -9  311.97   58.50
   0  -3   9  332.27   64.40
   0   3   9  316.63   73.64
   0  -3   9  184.47   60.61
   0  -3  -9  220.93   27.76
   0   3   9  264.92   38.84
   0   3  -9  346.97   70.85
   0   3  -9  270.68   59.21
   0  -3 -10   95.72   38.39
   0  -3  10   64.98   43.63
   0   3  10  108.44   56.22
   0   3  10   -5.83   19.84
   0   3 -10   23.21   30.07
   0   3 -10   26.89   39.69
   0  -3 -11  181.92   49.05
   0  -3  11  226.81   65.82
   0   3  11  247.86   73.30
   0  -3 -11  116.13   21.87
   0   3 -11  129.39   49.84
   0   3 -11  154.84   47.95
   0  -3 -12  310.05   58.42
   0   3  12  296.34   80.00
   0  -3 -12  257.65   32.58
   0   3 -12  384.14   70.92
   0   3 -12  226.90   65.21
   0  -3 -13   29.34   47.52
   0   3  13  -18.94   45.81
   0  -3  13   31.62   45.62
   0  -3 -13  -25.63   22.78
   0   3 -13   -3.60   43.37
   0  -3  14  620.14  106.18
   0   3  14  558.02  109.31
   0  -3  14  496.55   94.47
   0  -3 -14  588.67   81.86
   0   3 -14  577.82  106.97
   0   3 -14  586.54   85.41
   0  -3  15   22.11   58.76
   0  -3  15    6.78   39.70
   0  -3 -15  -30.41   42.84
   0   3 -15  -14.77   43.29
   0   3 -15   -3.88   47.20
   0  -3 -15    7.50   52.83
   0  -3  16  -54.59   68.49
   0  -3  16   42.00   47.17
   0  -3 -16   94.81   47.19
   0   3 -16  -40.38   69.33
   0  -3 -16   55.12   68.33
   0   3 -16   76.78   48.12
   0  -3  17  -16.39   48.10
   0   3  17   48.30   60.05
   0  -3  17  -63.16   74.22
   0  -3 -17    2.72   43.81
   0   3 -17   45.30   66.10
   0  -3 -17   92.59   61.56
   0   3 -17  -25.25   42.17
   0   3  18  184.37   79.06
   0  -3  18   65.88   55.46
   0  -3 -18  -62.84   73.68
   0   3 -18  192.31   86.36
   0   3  19  231.22  106.00
   0  -3  19  141.08   90.14
   0  -3 -19  124.98   59.63
   0   3 -19    8.10   56.92
   0  -3  20  -36.49   77.16
   0  -3  20    3.01   56.46
   0   3  20  -44.16   90.37
   0  -3 -20   14.38   63.66
   0   3 -20  -43.98   62.14
   0   3  21   37.81   80.77
   0  -3  21   91.00   72.66
   0  -3  21  150.69   92.23
   0  -3 -21   91.15   90.52
   0   3 -21  122.51   83.79
   0  -3  22 -208.69  128.43
   0   3  22 -211.10  116.26
   0  -3 -22  -24.20   66.98
   0   3 -22 -131.56   83.27
   0  -3  23  139.65   97.74
   0   3  23  117.61  114.60
   0   3 -23  -99.09   82.75
   0  -3 -23   83.96   76.43
   0  -4   0  112.39   42.74
   0  -4   0   49.29   12.89
   0  -4   1   -7.09   30.72
   0  -4  -1   -7.51   31.87
   0   4   1   11.15   18.65
   0  -4  -1    2.50   18.11
   0  -4  -2  184.83   47.50
   0  -4   2  227.03   47.03
   0  -4  -2  217.16   41.41
   0   4   2  223.95   39.40
   0  -4   3  330.20   58.95
   0  -4  -3  318.58   59.53
   0   4   3  227.86   43.69
   0   4  -4  255.64   31.35
   0  -4   4  258.02   51.57
   0  -4  -4  214.76   47.42
   0   4   4  171.25   40.76
   0  -4   4  214.49   27.86
   0   4   4  205.92   33.14
   0   4  -5  752.94   58.94
   0  -4  -5  676.45   73.46
   0  -4   5  778.19   57.58
   0   4   5  769.23   83.14
   0   4   5  719.70   53.09
   0  -4   5  872.71   84.91
   0  -4  -6   85.45   36.65
   0   4   6   97.02   37.62
   0  -4   6   86.27   25.50
   0  -4   6   67.26   40.48
   0   4  -6   43.14   35.93
   0   4   6   88.28   20.14
   0   4  -6   80.97   34.90
   0   4   7 1614.77  130.76
   0  -4   7 1579.50  132.84
   0  -4   7 1496.49   99.38
   0   4   7 1534.66  132.35
   0   4   7 1645.97   78.17
   0   4  -7 1598.37  126.98
   0   4  -7 1655.85  119.84
   0  -4  -7 1560.99  114.37
   0  -4  -8   59.52   39.05
   0   4   8   96.42   48.40
   0  -4   8   63.31   44.89
   0   4   8   25.81   39.59
   0   4  -8   62.62   39.33
   0   4   8   66.54   28.94
   0   4  -8   73.52   39.47
   0  -4  -9   71.62   31.13
   0   4   9   97.12   49.46
   0  -4   9   69.37   33.62
   0  -4   9   92.09   50.52
   0   4   9   80.35   37.20
   0   4  -9   98.22   51.77
   0   4   9   58.37   21.71
   0   4  -9   96.26   41.25
   0  -4 -10   87.87   32.22
   0   4  10   -0.67   42.76
   0  -4  10   31.10   30.18
   0  -4  10   75.03   45.30
   0   4 -10  103.48   47.74
   0   4  10   53.52   24.67
   0   4 -10   12.18   33.32
   0  -4 -11   77.06   43.53
   0  -4  11   20.99   40.16
   0  -4  11  105.22   46.21
   0   4  11  100.90   62.64
   0   4  11   87.90   24.22
   0   4 -11   63.31   48.98
   0   4 -11  139.61   61.98
   0   4  12  484.14  103.79
   0  -4  12  278.61   78.08
   0  -4  12  401.84   78.62
   0  -4 -12  356.70   68.66
   0   4 -12  405.60   96.70
   0   4 -12  422.86   77.69
   0  -4  13  921.34  118.39
   0  -4  13  815.24  129.44
   0   4  13  790.59  130.58
   0  -4 -13  734.47   92.22
   0   4 -13  921.68  112.77
   0   4 -13  832.46  121.80
   0  -4  14   97.04   41.83
   0  -4 -14  172.94   57.70
   0   4 -14  174.73   64.47
   0   4 -14  180.23   70.63
   0  -4  15  128.01   66.20
   0  -4 -15  117.70   54.66
   0   4 -15   52.02   47.84
   0  -4  16  -16.08   48.13
   0  -4  16  -19.40   46.10
   0  -4 -16   17.51   36.18
   0   4 -16  -55.33   55.82
   0   4 -16   60.08   55.92
   0   4  17  182.43   83.74
   0  -4  17   60.74   62.95
   0  -4  17   68.31   52.36
   0  -4 -17   83.97   48.89
   0  -4 -17  144.35   70.75
   0   4 -17   95.81   52.28
   0   4 -17  145.56   75.48
   0  -4  18   55.90   65.20
   0   4  18  -10.49   55.36
   0  -4  18  -94.90   69.71
   0  -4 -18  -35.04   60.06
   0   4 -18   88.11   85.48
   0   4  19   83.09   81.20
   0  -4  19   25.84   56.61
   0  -4  19  107.77   68.40
   0  -4 -19   75.91   79.85
   0   4 -19  107.11   81.53
   0   4  20   18.26   63.44
   0  -4  20  -71.78   53.42
   0  -4 -20  -13.47   62.47
   0   4 -20    1.54   77.60
   0   4  21   89.45   89.90
   0  -4  21   -1.75   70.10
   0  -4  21   29.81   62.88
   0  -4 -21  230.29   97.26
   0   4 -21 -139.59   91.76
   0  -4  22  -31.69   63.17
   0   4  22 -154.88  129.80
   0  -4  22  -48.13   77.51
   0   4 -22  116.00   95.61
   0  -4 -22    8.19   86.01
   0  -4  23  160.15  100.88
   0   4  23  439.33  154.27
   0  -4  23  259.42  109.63
   0   4 -23  154.98  107.89
   0  -4 -23  117.18   91.39
   0  -5   0    2.95   33.23
   0  -5   0    9.78   14.51
   0   5   1  239.03   33.80
   0  -5   1  275.42   57.12
   0  -5  -1  195.41   51.24
   0  -5  -1  215.48   31.86
   0   5   2  132.97   32.27
   0  -5   2  226.41   53.01
   0  -5  -2  183.86   48.81
   0   5   3   70.30   22.93
   0  -5  -3   62.32   31.74
   0  -5   3   78.90   39.98
   0   5   4  916.02   85.21
   0  -5   4  981.00   45.97
   0   5  -4  946.21   44.72
   0  -5  -4  918.13   93.20
   0  -5   4  973.88   90.96
   0  -5   5  -18.75   43.68
   0  -5  -5   16.55   32.19
   0   5  -5   -9.74   19.42
   0  -5   5  -13.47   17.99
   0   5   5    0.40   30.84
   0   5   5   38.43   27.51
   0  -5   6 1797.83   93.68
   0   5   6 1590.02  128.52
   0   5   6 1772.26   92.12
   0  -5   6 1979.82  137.92
   0  -5  -6 1718.25  121.85
   0  -5  -7  573.36   78.80
   0  -5   7  478.79   57.40
   0  -5   7  526.44   81.80
   0   5   7  475.48   79.59
   0   5   7  509.53   48.71
   0   5  -7  569.64   83.18
   0  -5  -8  776.06   86.56
   0  -5   8  753.30  103.10
   0   5   8  737.53   96.12
   0   5   8  678.76   98.38
   0  -5   8  696.42   73.14
   0   5  -8  637.51   94.48
   0   5   8  726.08   55.91
   0   5  -8  754.77   92.05
   0  -5  -9   44.91   36.45
   0  -5   9   49.98   33.80
   0   5   9   24.94   36.38
   0   5   9   64.67   44.73
   0  -5   9   13.25   35.37
   0   5  -9   12.13   36.77
   0   5   9   -8.94   23.10
   0   5  -9    4.15   43.11
   0  -5 -10  365.40   67.43
   0  -5  10  275.61   71.42
   0  -5  10  254.53   53.64
   0   5  10  281.63   71.38
   0   5  10  324.66   77.43
   0   5 -10  339.11   80.96
   0   5 -10  268.31   62.48
   0  -5  11 1151.30  116.58
   0   5  11 1013.98  121.66
   0   5  11 1169.69  143.58
   0  -5  11 1163.68  146.62
   0  -5  11 1144.27  149.38
   0   5 -11  993.24  131.55
   0   5  11  870.27   59.53
   0   5 -11 1369.06  129.80
   0  -5 -11 1129.80  109.38
   0  -5 -12  190.16   64.18
   0  -5  12   85.82   71.30
   0   5  12   85.88   57.65
   0  -5  12  129.70   49.99
   0   5 -12   66.08   52.09
   0   5 -12   69.36   45.74
   0  -5 -13  544.11   82.37
   0  -5  13  428.18   95.85
   0   5  13  587.10  115.30
   0  -5  13  453.49   87.21
   0   5 -13  498.13  104.67
   0   5 -13  529.48   89.05
   0  -5 -14   53.05   37.96
   0  -5  14   59.89   37.02
   0  -5  14   60.14   60.18
   0   5 -14   73.17   61.54
   0   5 -14  113.04   65.40
   0  -5 -15   58.91   45.26
   0  -5  15  -30.17   63.69
   0  -5  15  136.36   64.77
   0   5 -15   30.45   55.52
   0   5 -15  -80.06   64.20
   0  -5 -16  -42.24   51.10
   0  -5  16  -49.37   53.36
   0   5 -16 -136.14   64.98
   0   5 -16   88.51   56.64
   0  -5  17  -43.22   52.95
   0  -5  17   17.29   55.77
   0   5  17   93.45   73.20
   0   5 -17   66.22   67.35
   0  -5  18  -19.65   55.14
   0   5  18  -48.58   58.71
   0  -5  18  120.47   74.52
   0   5 -18 -117.31   84.35
   0  -5  19    1.60   56.54
   0  -5  19   54.33   60.30
   0   5  19   55.67   80.85
   0   5 -19 -111.45   72.86
   0  -5 -19  144.00   76.11
   0   5  20  154.18   94.14
   0  -5  20  -57.30   56.50
   0  -5  20  373.73  117.54
   0   5 -20  204.72   87.70
   0  -5 -20  331.46  109.19
   0  -5  21  391.15  111.98
   0   5  21  307.75  131.03
   0   5 -21  357.50  117.68
   0  -5 -21   57.15   56.56
   0   5  22 -121.22   94.62
   0  -5  22 -131.92  100.50
   0   5 -22 -114.27   92.99
   0  -5 -22  101.63   86.59
   0  -5  23  139.01  104.05
   0  -5  23  227.57  109.60
   0   5  23   15.98   99.20
   0   5 -23  -31.57   72.15
   0  -5 -23   -1.70   74.46
   0   6   0 1167.55   56.59
   0  -6   0 1253.56   56.32
   0  -6   0 1252.94  107.61
   0  -6   1  317.12   63.74
   0  -6  -1  334.49   40.56
   0  -6  -1  294.69   60.31
   0   6   2 1166.98   84.92
   0  -6   2 1241.93  114.92
   0  -6  -2 1305.03  113.37
   0   6   3 1150.99   92.44
   0  -6   3 1317.56  120.35
   0  -6  -3 1256.67  114.87
   0   6   4   55.37   32.89
   0  -6   4   73.46   48.47
   0  -6  -4  162.58   58.57
   0   6  -5 1225.53   57.54
   0   6   5 1202.27  106.73
   0  -6   5 1222.57   56.18
   0   6   5 1082.92   87.44
   0  -6  -5 1189.53  114.29
   0  -6   5 1255.91  113.54
   0  -6  -6  202.12   58.77
   0   6  -6  211.00   35.30
   0  -6   6  301.41   72.19
   0   6   6  188.67   46.80
   0  -6   6  214.36   33.32
   0   6   6  200.71   40.13
   0  -6   7  638.82   88.37
   0  -6  -7  588.37   84.24
   0  -6   7  644.69   62.82
   0   6   7  534.51   87.31
   0   6   7  631.96   59.93
   0   6  -7  535.13   78.99
   0  -6  -8  502.07   77.58
   0  -6   8  635.39   96.76
   0   6   8  604.91   97.36
   0  -6   8  542.98   64.55
   0   6   8  609.36   94.99
   0   6   8  624.69   62.30
   0   6  -8  664.16   89.32
   0  -6  -9  275.66   71.38
   0  -6   9  199.32   50.74
   0   6   9  189.77   68.75
   0  -6   9  290.56   80.97
   0   6   9  200.96   74.62
   0   6   9  200.41   41.23
   0   6  -9  169.67   56.45
   0  -6 -10   89.52   48.14
   0   6  10   -6.65   46.92
   0  -6  10   36.02   37.56
   0  -6  10   11.95   47.43
   0   6  10    1.23   34.98
   0   6  10   -0.38   22.63
   0   6 -10  100.21   59.78
   0   6 -10   42.50   50.28
   0  -6 -11  587.16   87.79
   0  -6  11  611.91  106.95
   0   6  11  621.41  103.64
   0  -6  11  617.12   85.54
   0   6  11  673.88  115.08
   0   6 -11  644.87  110.00
   0   6  11  453.20   49.57
   0   6 -11  763.09  107.05
   0  -6 -12  655.33   95.58
   0  -6  12  598.59  115.66
   0   6  12  648.32  120.93
   0   6  12  564.01   98.48
   0  -6  12  747.91  144.41
   0  -6  12  621.09   89.44
   0   6 -12  661.95  124.29
   0   6 -12  586.59  102.14
   0  -6 -13  -90.83   48.80
   0  -6  13   -1.16   66.23
   0  -6  13   83.29   46.85
   0   6 -13   12.59   58.07
   0   6 -13   35.51   50.43
   0  -6 -14  -43.75   46.82
   0  -6  14   33.31   48.09
   0  -6  14  -73.60   77.48
   0   6 -14  -22.05   51.70
   0   6 -14   76.96   54.90
   0  -6 -15   23.82   40.63
   0  -6  15   42.09   53.42
   0  -6  15  -19.42   49.06
   0   6 -15   -7.98   50.45
   0   6 -15   59.52   43.69
   0  -6 -16  -16.02   52.53
   0  -6  16    8.13   47.52
   0   6  16  -25.98   50.60
   0  -6  16    0.81   63.76
   0   6 -16   17.54   61.65
   0   6 -16   34.31   47.48
   0   6  17  124.80   75.07
   0  -6  17  -24.78   41.09
   0   6 -17  -56.29   55.97
   0   6 -17   79.48   58.30
   0  -6  18    2.25   50.43
   0   6  18   82.38   66.39
   0   6 -18   48.26   76.23
   0   6  19  267.41  118.79
   0  -6  19  195.92   92.43
   0  -6  19  171.83  102.40
   0   6 -19   95.74   75.54
   0  -6  20   64.21   83.64
   0  -6  20   33.30   64.33
   0   6  20  169.27  108.88
   0   6 -20  -24.15   60.95
   0  -6 -20  -26.64   53.03
   0  -6  21  207.38  102.21
   0   6  21  221.90  114.24
   0  -6  21  306.46  112.76
   0   6 -21  308.60  112.37
   0  -6 -21   88.84   61.73
   0   6  22   -5.49  102.42
   0  -6  22  233.57  103.47
   0   6 -22  320.38  118.76
   0  -6 -22  193.29   98.92
   0   7   0  -11.83   18.47
   0  -7   0    7.28   15.79
   0  -7   0  -37.19   40.50
   0   7   1 7171.71  186.92
   0  -7  -1 7477.40  289.93
   0  -7   1 7058.61  282.62
   0  -7  -2  513.69   87.08
   0  -7   2  502.36   83.85
   0  -7   3  762.60   99.95
   0  -7  -3  797.49  102.38
   0   7   3  767.24   77.57
   0  -7  -4  593.16   91.49
   0  -7   4  592.81   96.31
   0   7   4  501.55   75.54
   0  -7   5  -29.58   34.28
   0  -7  -5   -5.82   40.41
   0   7   5   -4.15   29.40
   0  -7  -6   65.17   38.78
   0  -7   6   46.05   33.57
   0   7  -6   75.43   20.18
   0   7   6   55.23   27.33
   0  -7   6  123.04   23.77
   0   7   6  127.50   45.53
   0  -7   7  637.75   98.07
   0   7  -7  514.49   53.81
   0  -7  -7  588.84   89.13
   0   7   7  524.14   89.02
   0  -7   7  536.16   51.06
   0   7   7  616.58   70.70
   0  -7  -8   90.18   51.18
   0  -7   8   46.23   52.44
   0   7   8   -9.37   46.98
   0  -7   8   49.86   60.47
   0  -7   8   -2.09   21.58
   0   7   8  -38.92   25.11
   0   7  -8    0.25   41.90
   0  -7   9 1616.45  112.39
   0   7   9 1551.85  166.11
   0  -7   9 1534.26  163.45
   0   7   9 1401.77  149.29
   0   7   9 1618.51  101.96
   0   7  -9 1758.26  158.86
   0  -7  -9 1585.92  143.92
   0  -7 -10  597.16  100.90
   0  -7  10  420.70   92.35
   0   7  10  358.37   97.29
   0   7  10  476.32  103.09
   0  -7  10  525.79   75.20
   0   7  10  416.18   60.21
   0   7 -10  524.15   96.76
   0  -7  11  226.49   78.54
   0  -7  11  265.15   65.50
   0   7  11  172.66   70.82
   0  -7 -11  220.13   67.14
   0   7 -11  197.93   56.91
   0  -7  12  353.44   97.18
   0  -7  12  303.33   67.37
   0   7  12  238.53   76.77
   0  -7 -12  285.47   68.95
   0   7 -12  310.13   79.87
   0  -7 -13  -33.38   40.28
   0  -7  13  -40.33   63.09
   0  -7  13  -14.38   59.30
   0   7  13   68.26   48.42
   0  -7  13   -5.21   35.24
   0   7 -13   61.37   71.32
   0   7 -13   44.76   57.84
   0  -7 -14   19.40   43.24
   0  -7  14  111.81   54.22
   0  -7  14   23.79   70.82
   0   7 -14   -4.77   62.93
   0   7 -14   27.73   55.85
   0  -7 -15   44.46   42.94
   0   7  15   98.87   58.99
   0  -7  15  -21.71   80.50
   0  -7  15  -19.70   43.16
   0   7 -15   -8.60   64.16
   0   7 -15   -3.94   51.54
   0  -7 -16  228.25   64.71
   0  -7  16  213.51   91.31
   0   7  16  161.51   82.27
   0  -7  16  141.50   54.90
   0   7 -16  183.42   96.78
   0   7 -16  225.35   77.94
   0  -7  17   38.08   87.79
   0  -7  17   11.59   44.98
   0   7  17   22.54   65.27
   0   7 -17   53.00   68.38
   0   7 -17  -11.66   60.62
   0  -7  18  122.16   62.75
   0   7  18   31.06   70.65
   0  -7  18    4.76   76.20
   0   7 -18  -24.92   68.79
   0   7  19   -8.57   59.69
   0   7 -19  -39.25   91.21
   0  -7  20  -67.34   79.27
   0   7  20  175.39  112.13
   0   7 -20   68.50   83.99
   0   7  21   61.46   77.44
   0  -7  21   10.83   80.16
   0   7 -21   15.67   88.72
   0  -7  22   32.18  107.40
   0   7  22  -55.40  111.19
   0   7 -22  101.37   93.44
   0  -7 -22   -9.90   54.40
   0   8   0 7043.26  145.60
   0  -8   0 6788.89  141.65
   0  -8   0 7517.27  307.74
   0   8   1   69.99   25.02
   0  -8   1   40.76   48.47
   0  -8  -1  112.81   58.85
   0   8   2 1156.86   92.01
   0  -8  -2 1101.39  125.14
   0  -8   2 1270.71  138.05
   0  -8   3   90.08   56.69
   0  -8  -3   77.10   46.02
   0   8   3   41.57   30.39
   0  -8   4   43.75   37.82
   0  -8  -4  -17.58   37.47
   0  -8  -5  311.52   75.35
   0  -8   5  318.64   69.11
   0  -8  -6  105.36   52.39
   0  -8   6  120.80   51.26
   0   8   6  131.86   41.44
   0  -8  -7   29.91   39.82
   0  -8   7  118.22   58.47
   0   8   7   60.89   36.85
   0  -8   8  244.08   71.56
   0  -8  -8  145.79   55.86
   0  -8   8  176.63   31.44
   0   8   8  285.88   55.56
   0   8  -8  261.80   72.34
   0  -8   9  231.38   46.95
   0  -8   9  300.46  100.78
   0  -8  -9  261.90   73.77
   0   8  -9  230.38   76.31
   0   8  10 1409.80  164.18
   0  -8  10 1398.31  163.72
   0  -8  10 1528.89  112.49
   0   8  10 1520.98  106.86
   0   8 -10 1405.28  154.81
   0  -8 -10 1503.62  152.45
   0  -8  11   65.35   38.38
   0  -8  11   93.56   54.35
   0   8  11   47.92   61.01
   0  -8 -11   34.19   51.49
   0   8 -11  102.82   61.84
   0  -8  12    3.83   57.70
   0  -8  12   26.02   36.54
   0   8  12   -9.46   48.01
   0  -8 -12  -19.08   54.67
   0   8 -12   60.43   58.14
   0  -8  13   85.91   42.02
   0  -8  13   98.18   67.66
   0   8  13    6.43   54.05
   0  -8 -13   31.00   51.39
   0   8 -13  136.04   66.90
   0  -8  14  155.57  100.47
   0   8  14  -12.84   58.80
   0  -8  14   -2.56   43.41
   0   8  14    6.57   54.55
   0  -8  14  -10.27   35.97
   0  -8 -14  -37.11   46.90
   0   8 -14   18.93   53.85
   0   8  15  285.65   99.65
   0  -8 -15  340.45   84.04
   0   8 -15  224.18   80.62
   0  -8  16  228.81  121.50
   0   8  16  155.48   84.87
   0  -8 -16   77.31   67.80
   0   8 -16  167.62   72.05
   0  -8  17   91.51   94.00
   0   8  17   97.02   58.58
   0   8 -17  143.99   77.57
   0   8 -18  -53.61   72.25
   0   8  18  -30.31   67.33
   0  -8  18  -30.13   99.58
   0   8  19 -143.50   77.77
   0  -8  19  -69.04   98.31
   0   8 -20  113.51   93.96
   0   8  20    8.60   60.54
   0   8 -21  108.49   80.30
   0  -8  21  241.42  117.71
   0   8  21  -89.54   65.88
   0   9   0    2.26   15.76
   0  -9   0    5.80   39.44
   0  -9   0  -35.73   18.71
   0   9   1  400.41   47.46
   0  -9  -1  359.46   79.09
   0  -9   1  506.28   96.60
   0   9   2 1060.17   89.18
   0  -9   2 1103.07  132.13
   0  -9  -2 1065.46  137.01
   0  -9   3   68.31   43.12
   0  -9  -3   55.61   51.26
   0   9   3  101.61   42.67
   0  -9   4  585.56  100.45
   0  -9  -4  624.75  106.34
   0   9   4  521.78   74.79
   0  -9   5  233.43   63.30
   0  -9  -5  280.07   78.38
   0   9   5  171.54   45.92
   0  -9   6  485.61   92.65
   0  -9  -6  538.04  100.47
   0   9   6  443.93   73.58
   0  -9   7  581.95  103.22
   0  -9  -7  604.00   95.04
   0   9   7  590.82   82.18
   0  -9   8  511.97  101.21
   0  -9  -8  383.62   80.95
   0   9   8  473.37   73.68
   0  -9  -9   59.19   45.48
   0  -9   9  -27.69   56.87
   0   9   9   -3.58   37.25
   0  -9  10  133.88   68.19
   0  -9 -10   64.18   52.66
   0   9 -10   85.29   68.78
   0   9  11   85.75   58.90
   0  -9  11  193.77   77.83
   0   9  11  171.75   76.41
   0  -9 -11   95.00   68.04
   0   9 -11  179.54   78.55
   0  -9  12  419.58   98.94
   0   9  12  500.23  111.22
   0  -9 -12  512.57   99.76
   0   9 -12  530.30  106.60
   0  -9  13   66.83   65.82
   0   9  13  104.13   78.86
   0   9  13   75.50   58.13
   0  -9 -13   84.44   62.08
   0   9 -13  116.86   59.04
   0   9  14  -16.93   50.74
   0   9  14  115.22   73.74
   0  -9  14   77.41   61.89
   0  -9 -14  -10.15   45.36
   0   9 -14   96.53   57.55
   0  -9  15   47.31   67.98
   0   9  15   39.49   58.32
   0  -9  15   28.78  104.46
   0   9  15  -24.39   50.13
   0  -9 -15   33.91   45.48
   0   9 -15  -24.88   54.68
   0  -9  16   46.22   83.59
   0   9  16  -94.57   75.75
   0  -9 -16   53.94   66.68
   0   9 -16  -79.25   65.87
   0  -9  17  198.94  131.90
   0   9  17  215.02  102.46
   0   9 -17  117.15   68.93
   0   9  18   10.30   60.68
   0  -9  18 -141.73  121.39
   0  -9  19 -138.90  124.56
   0   9  19   30.59   73.82
   0  -9  20  103.38  148.68
   0   9  20   78.89   84.81
   0  10   0  217.76   27.97
   0 -10   0  221.42   28.21
   0 -10   0  207.90   74.57
   0  10   1 1678.23   94.27
   0 -10   1 1900.43  179.44
   0 -10  -1 1945.56  182.10
   0 -10  -2    6.31   52.29
   0 -10   2  110.67   69.49
   0  10   2   -8.28   23.18
   0 -10   3  409.37  100.26
   0 -10  -3  294.69   87.97
   0  10   3  218.86   45.56
   0 -10   4  119.91   73.02
   0 -10  -4   84.02   66.34
   0  10   4   32.29   49.08
   0 -10  -5  825.84  124.54
   0 -10   5  849.27  135.82
   0  10   5  845.23  107.29
   0 -10   6  248.30   72.52
   0 -10  -6  225.81   76.21
   0  10   6  193.35   53.58
   0  10   6  306.70   72.95
   0 -10   7   39.83   46.20
   0 -10  -7   57.79   50.73
   0  10   7   56.29   49.13
   0  10   7   15.47   39.11
   0 -10   8  418.87   95.67
   0 -10  -8  603.30  115.57
   0  10   8  530.24  101.25
   0  10   8  395.27   73.07
   0  10   9  222.60   71.52
   0 -10  -9  320.69   84.44
   0 -10   9  347.63   89.13
   0  10  -9  403.44   95.56
   0  10  10   60.59   60.30
   0 -10  10    3.79   51.84
   0 -10 -10   80.09   45.05
   0  10 -10  -56.02   70.21
   0  10  11  134.06   84.37
   0 -10  11   84.86   70.21
   0  10  11   57.37   47.93
   0 -10 -11  149.40   64.21
   0  10 -11   97.60   64.04
   0 -10  12  -33.44   57.33
   0  10  12  -32.74   56.71
   0  10  12  -16.29   51.90
   0 -10 -12   44.80   62.77
   0  10 -12   77.10   60.98
   0  10  13   40.32   49.54
   0 -10  13  -31.02   60.36
   0 -10 -13   43.07   59.80
   0  10 -13  141.37   76.50
   0  10  14   91.22   87.30
   0 -10  14  -76.31   71.64
   0  10  14   -4.94   55.96
   0 -10 -14   38.75   59.91
   0  10 -14  -45.62   57.44
   0 -10  15  362.35  113.19
   0  10  15  282.31   98.57
   0  10  15  264.79  103.70
   0 -10 -15  441.06  106.59
   0  10 -15  471.77  116.73
   0  10  16 -128.12   79.78
   0  10  16   83.65   70.50
   0 -10  16  174.33  125.11
   0 -10 -16   56.70   55.83
   0  10 -16   65.40   77.02
   0 -10  17 -120.78  137.12
   0  10  17  -48.16   66.95
   0  10 -17   40.51   67.03
   0 -10  18    8.33  101.03
   0  10  18  -10.43   84.20
   0  10  19   59.67   83.44
   0 -10  19  -15.25  109.35
   0 -10  20  157.13  131.90
   0  10  20  117.03   94.24
   0 -11   0   44.56   60.10
   0 -11   1  -10.60   51.29
   0 -11  -1   65.69   63.39
   0 -11  -2 1722.64  184.42
   0 -11   2 1697.00  186.67
   0 -11   3  242.62   80.62
   0 -11  -3  249.51   83.86
   0  11   3  178.53   50.05
   0 -11  -4   -5.14   45.60
   0 -11   4  -80.59   55.59
   0  11   4   36.07   36.55
   0 -11  -5  146.20   76.80
   0 -11   5  121.91   68.73
   0  11   5   17.71   39.16
   0 -11   6   25.48   60.69
   0 -11  -6  -39.66   45.65
   0  11   6    8.76   41.61
   0  11   6   19.57   47.75
   0 -11  -7   -1.20   48.25
   0 -11   7    6.38   50.65
   0  11   7  -16.73   40.48
   0  11   7   32.58   48.64
   0 -11   8  301.60   84.55
   0 -11  -8  319.16   88.35
   0  11   8  489.60  102.00
   0  11   8  355.53   69.20
   0  11   9  161.60   75.97
   0 -11   9  140.39   67.09
   0 -11  -9  133.80   69.30
   0  11  -9  199.73   88.91
   0  11  10    3.15   67.73
   0 -11  10   82.09   84.20
   0 -11 -10  119.95   73.10
   0  11 -10   70.02   66.20
   0  11  11  -50.34   69.55
   0  11  11   97.54   78.73
   0 -11  11   14.57   49.42
   0 -11 -11  -29.39   54.61
   0  11 -11   14.50   63.75
   0  11  12  178.72   91.63
   0 -11  12   85.09   72.38
   0  11  12  112.76   68.83
   0 -11 -12   55.09   61.80
   0  11 -12   54.67   58.20
   0  11  13  164.44   74.23
   0 -11  13  110.18   66.92
   0 -11 -13  180.24   66.43
   0  11 -13  250.30   98.08
   0  11  14   89.42   71.32
   0  11  14  211.60   89.83
   0 -11  14  183.90   89.93
   0 -11 -14  263.28   99.38
   0  11 -14  116.30   64.49
   0 -11  15  -93.63   87.75
   0  11  15  158.68   95.16
   0  11  15  -26.80   59.47
   0 -11 -15  -57.11   63.01
   0  11 -15  -75.75   64.18
   0 -11  16  238.62  142.28
   0  11  16   80.27   69.53
   0 -11  16  119.03   73.86
   0 -11 -16  267.59   90.44
   0  11 -16  290.65   99.68
   0  11  17   22.86   71.08
   0 -11  17 -134.18  206.62
   0  11 -17  -18.01   56.53
   0  11  18   -1.88   57.82
   0 -11  18   80.67  139.94
   0 -11  19  116.36  119.34
   0  11  19  -12.25   61.92
   0 -12   0  154.62   75.51
   0 -12  -1  531.53  112.22
   0 -12   1  530.31  114.11
   0 -12  -2  289.51   94.88
   0 -12   2  306.71   89.75
   0 -12   3 1191.42  170.39
   0 -12  -3 1206.03  167.79
   0 -12   4  210.52   95.97
   0 -12  -4  240.58   89.27
   0 -12  -5  581.24  115.68
   0 -12   5  651.04  126.42
   0 -12   6  189.50   87.24
   0 -12  -6   72.07   54.15
   0  12   6  147.33   72.70
   0 -12   7  501.05  112.09
   0 -12  -7  455.07  108.01
   0  12   7  412.23   85.64
   0  12   7  291.48   76.87
   0  12   8   17.51   56.53
   0 -12  -8  -61.97   68.50
   0 -12   8   95.01   81.58
   0  12   9  -30.43   51.45
   0 -12   9  126.84   63.94
   0 -12  -9  166.23   78.52
   0  12  -9  106.57   78.38
   0  12  10  -32.13   56.57
   0 -12 -10  108.27   78.83
   0  12 -10  -33.25   63.65
   0  12  11  147.01   74.52
   0 -12  11   93.78   80.34
   0 -12 -11  -39.00   72.87
   0  12 -11  236.23   96.40
   0 -12  12  618.62  143.50
   0  12  12  455.72  113.56
   0  12  12  347.97   93.42
   0 -12 -12  433.52  113.36
   0  12 -12  366.95   97.90
   0 -12  13  -82.98   75.76
   0  12  13   37.66   64.90
   0  12  13    2.93   92.70
   0 -12 -13  -45.50   60.80
   0  12 -13   86.89   75.42
   0  12  14   72.35   63.44
   0 -12  14   62.06   61.34
   0 -12 -14  146.87   78.99
   0  12 -14  284.17  109.15
   0  12  15  -42.36   56.45
   0 -12  15  -85.32   76.10
   0  12  15  125.55   83.85
   0 -12 -15  106.86   62.64
   0  12 -15  230.44   97.77
   0 -12  16  181.85   82.50
   0  12  16   65.48   56.27
   0  12 -16   81.59   73.07
   0 -12  17  156.89   93.49
   0  12  17 -135.88  101.45
   0 -12  17  128.58  161.37
   0  12 -17   39.40   62.30
   0  12  18   16.75   77.45
   0 -12  18 -119.35  159.74
   0 -13   0  -54.76   64.64
   0 -13  -1  111.98   74.66
   0 -13   1   26.10   50.84
   0 -13   2  957.77  159.66
   0 -13  -2  898.53  146.70
   0 -13   3  249.85   89.66
   0 -13  -3  254.44   83.67
   0 -13   4 1254.28  185.24
   0 -13  -4 1297.98  174.27
   0 -13  -5   23.63   52.53
   0  13   5   10.74   52.14
   0 -13   6  547.96  121.23
   0 -13  -6  679.02  132.30
   0  13   6  555.45  111.98
   0 -13   7  -27.87   63.56
   0 -13  -7   92.65   72.48
   0 -13   8 -134.98   72.03
   0 -13  -8   -7.09   54.74
   0 -13   9   -9.88   56.91
   0 -13  -9  -44.49   70.56
   0  13  -9   64.75   78.44
   0 -13 -10    6.32   54.48
   0  13 -10   93.36   83.80
   0 -13  11   72.36   61.33
   0 -13 -11  167.90   94.25
   0  13 -11  173.51   97.89
   0 -13  12  225.79  112.21
   0  13  12  102.21   66.17
   0  13  12   30.80   80.14
   0 -13 -12    6.34   55.12
   0  13 -12  234.42   85.64
   0  13  13  284.96  124.13
   0 -13  13  222.84   93.92
   0  13  13  135.37   81.39
   0 -13 -13   66.91   58.38
   0  13 -13  347.06  106.30
   0  13  14   44.83   51.94
   0 -13  14   68.41   75.05
   0 -13 -14    6.55   57.22
   0  13 -14 -133.81   78.67
   0  13  15 -119.08   85.26
   0 -13  15   87.93   79.53
   0 -13 -15  196.72   83.11
   0  13 -15 -191.42   99.42
   0  13  16  -96.13   95.04
   0 -13  16   -5.07   66.59
   0  13 -16  -97.61   99.71
   0 -14   0   75.96   71.43
   0 -14  -1  -54.88   51.60
   0 -14   1  -24.49   56.67
   0 -14   2    6.03   70.38
   0 -14  -2   22.60   76.90
   0 -14   3  566.90  134.15
   0 -14  -3  674.18  142.20
   0 -14   4  122.51   88.51
   0 -14  -4  -31.17   60.80
   0 -14  -5   71.14   71.51
   0 -14   5  119.63   80.80
   0  14   5  170.86   74.39
   0 -14  -6  -98.55   61.10
   0 -14   6 -169.32   97.28
   0  14   6   57.99   58.44
   0 -14  -7  -75.87   76.60
   0 -14   7   17.81   66.43
   0 -14  -8  268.75   90.68
   0 -14   8  316.60  111.57
   0 -14  -9   67.50   67.74
   0 -14   9  -57.41   84.56
   0  14  -9  -30.66   89.33
   0 -14 -10  212.42   92.97
   0  14 -10  202.79   79.47
   0 -14  11  119.76   77.32
   0 -14 -11   59.64   76.27
   0  14 -11   26.83   88.05
   0 -14  12  -87.57   81.16
   0  14  12  -51.08   93.17
   0 -14 -12   24.72   61.19
   0  14 -12  156.05  106.18
   0  14  13  116.63  108.69
   0 -14  13   57.31   77.24
   0 -14 -13   79.29   63.86
   0  14 -13  -18.25   81.22
   0 -14  14  114.02   82.56
   0 -14 -14  185.74  103.15
   0  14 -14  204.22   99.28
   0 -14  15  -64.86   79.11
   0 -14 -15   24.55   85.72
   0  14 -15 -131.57   79.74
   0 -15   0  -77.52   77.90
   0 -15   1  276.95  106.47
   0 -15  -1  102.36   68.49
   0 -15  -2  -33.97   76.58
   0 -15   2  -19.66   81.14
   0 -15   3  475.35  131.10
   0 -15  -3  618.34  138.66
   0 -15   4   43.44   66.44
   0 -15  -4    0.51   63.56
   0 -15   5  118.14   86.87
   0 -15  -5  202.65   77.98
   0  15   5  216.45   86.95
   0 -15   6   69.13   66.49
   0 -15  -6 -160.46   94.83
   0 -15   7  115.71   92.63
   0 -15  -7  101.26   74.94
   0 -15   8  -24.12   83.11
   0 -15  -8   22.41   69.35
   0 -15  -9  431.76  128.47
   0 -15   9  353.48  117.74
   0  15  -9  424.12  128.53
   0 -15 -10   36.82   59.27
   0  15 -10   71.37   91.64
   0 -15  11    6.78   57.39
   0 -15 -11   26.39   65.57
   0  15 -11 -144.49   92.58
   0 -15  12   71.81   87.16
   0  15  12    6.52  108.87
   0 -15 -12  -33.39   67.37
   0  15 -12   45.82   90.27
   0 -15  13   39.67   74.58
   0  15  13  -74.13  124.82
   0 -15 -13  213.65   91.04
   0  15 -13  301.24  121.38
   0 -16   0  166.95   91.98
   0 -16  -1  -57.36   62.24
   0 -16   1  -33.32   61.82
   0 -16   2    5.70   72.53
   0 -16  -2  189.14   90.45
   0 -16   3  -35.13   85.25
   0 -16  -3   90.34   60.64
   0 -16  -4  153.15   80.60
   0 -16   4   92.34  100.51
   0  16   4  -30.51   64.19
   0 -16  -5   77.00   80.36
   0 -16   5   43.03   78.02
   0 -16   6  130.71   83.02
   0 -16  -6  -89.31   84.81
   0 -16  -7 -217.62  106.89
   0 -16   7   28.18   69.63
   0 -16  -8    2.66   69.29
   0 -16   8   -2.28   68.13
   0 -16  -9  141.79   88.62
   0  16  -9  171.38   88.37
   0 -16 -10    4.42   62.85
   0  16 -10  214.21  130.02
   0 -16  11  221.12  103.68
   0 -16 -11  304.87  115.82
   0  16 -11  174.73   98.20
   0 -17   0  -38.98   72.80
   0 -17  -1   56.31   71.39
   0 -17   1  133.43   69.32
   0 -17   2  -92.32   73.72
   0 -17  -2  -80.39   75.96
   0 -17  -3  -13.18   71.01
   0 -17   3  106.92   89.58
   0  17   3  -60.77   77.88
   0 -17  -4   58.69   76.07
   0 -17   4    3.58   63.47
   0 -17  -5   -5.09   76.49
   0 -17   5  133.44   98.47
   0 -17   6 -194.72  126.89
   0 -17  -6  -36.53   85.51
   0 -17   7 -124.77  114.78
   0 -17  -7  -91.72   93.16
   0 -17  -8  -36.37   86.65
   0 -17   8   94.95  105.38
   0 -18   0  142.39  109.28
   0 -18  -1  171.64   97.97
   0 -18   1  217.45  109.62
   0 -18  -2   68.30   74.30
   0 -18   2  103.23   74.05
   0  18   2  142.47  101.99
   0 -18   3   46.45   76.19
   0 -18  -3  -53.70   94.46
  -1   0  24  284.53  124.99
   1   0 -24  174.11  128.18
  -1   0  23  136.07  117.45
   1   0 -23   63.30   70.55
  -1   0  22 -140.24  114.70
   1   0 -22 -154.25  110.28
  -1   0  21   57.62   85.09
   1   0 -21  121.05   90.37
   1   0 -20  -37.76   74.30
   1   0 -19   47.82   76.62
  -1   0  18  -88.98   79.65
   1   0 -18  120.14   71.68
   1   0 -18  -12.00   42.42
  -1   0  17   45.50   62.99
   1   0 -17  -13.14   42.65
   1   0 -17 -131.83   69.01
  -1   0  16  -56.43   54.28
   1   0 -16    4.23   46.94
   1   0 -16   44.94   60.08
  -1   0  15  355.42   98.39
   1   0 -15  185.85   59.46
   1   0 -15  175.26   67.74
  -1   0  14   30.31   52.36
   1   0 -14  -14.22   50.07
   1   0 -14   56.07   41.82
  -1   0  13 1032.65  146.19
  -1   0  13  808.54  118.04
   1   0 -13  906.10  124.39
   1   0 -13  853.91   99.85
  -1   0  12   95.69   50.67
  -1   0  12   -9.39   33.50
   1   0 -12   37.51   36.37
   1   0 -12   15.26   47.32
  -1   0  11  395.16   76.94
  -1   0  11  380.16   63.39
   1   0 -11  393.09   76.10
   1   0 -11  248.23   54.23
  -1   0  10  851.62   98.21
  -1   0  10  646.27   86.63
   1   0 -10  806.62   96.94
   1   0 -10  853.84   90.29
  -1   0   9 1262.18  107.24
   1   0  -9 1451.22  121.74
   1   0  -9 1358.58  106.18
  -1   0   8  -14.48   32.05
   1   0  -8   28.88   37.77
   1   0  -8   27.71   32.11
  -1   0   7  101.70   38.02
  -1   0   7   79.51   26.94
   1   0  -7  133.23   38.97
   1   0  -7   51.01   30.81
  -1   0   6  -10.94   24.17
  -1   0   6    2.82   27.76
   1   0  -6   24.19   29.95
   1   0  -6    6.83   31.01
  -1   0   5  667.80   59.15
  -1   0   5  625.98   65.05
   1   0  -5  674.64   62.95
   1   0  -5  666.79   63.24
   1   0  -5  629.47   63.39
  -1   0   4   -7.87   17.45
   1   0  -4   28.92   22.00
  -1   0   4   -9.43   22.17
   1   0  -4   17.58   24.48
   1   0  -4   22.07   20.60
   1   0  -4   16.45   25.67
   1   0  -3  458.40   36.97
   1   0  -3  355.40   37.27
  -1   0   3  479.43   46.34
  -1   0   3  472.50   46.93
   1   0  -3  472.88   48.51
  -1   0  -3   66.95   21.42
  -1   0  -3   66.48   25.92
   1   0   3  110.43   27.78
  -1   0  -3   75.13   25.75
   1   0   3   44.99   20.17
   1   0   4   -1.66   19.87
   1   0   4   23.57   24.15
   1   0   5   80.01   33.79
   1   0   5   61.88   29.51
  -1   0  -5   96.12   20.43
   1   0   5   82.60   17.13
  -1   0  -5   47.45   32.32
   1   0   6    6.16   28.46
   1   0   6   27.18   28.25
  -1   0  -6   58.05   22.98
  -1   0  -6  -13.36   27.50
   1   0   6   19.85   19.51
   1   0   7  386.09   63.73
   1   0   7  364.08   57.22
   1   0   7  275.79   51.47
  -1   0  -7  312.12   41.77
  -1   0  -7  377.84   35.54
   1   0   7  368.74   38.77
  -1   0  -7  322.10   55.32
   1   0   8  -96.59   52.17
   1   0   8   29.48   37.84
  -1   0  -8  -80.13   36.40
   1   0   8  -46.45   28.95
  -1   0  -8  -70.74   31.66
  -1   0  -8  -40.20   45.30
   1   0   9 3260.60  191.90
   1   0   9 3326.25  190.87
  -1   0  -9 3353.48  182.88
  -1   0  -9 3243.25  120.88
   1   0  10  -70.50   52.48
   1   0  10 -119.54   57.35
  -1   0 -10  -12.19   27.39
  -1   0 -10  -80.16   52.41
   1   0  11 3197.00  210.81
   1   0  11 2900.06  205.08
  -1   0 -11 2873.52  192.42
  -1   0 -11 3064.49  134.05
   1   0  12  -93.33   52.61
  -1   0 -12  -14.22   29.65
  -1   0 -12  -12.11   38.37
  -1   0 -13  154.41   63.51
  -1   0 -13   99.60   27.13
   1   0  14   24.04   47.67
  -1   0 -14   -2.94   31.06
  -1   0 -14   26.74   46.39
   1   0  15   42.77   51.92
  -1   0 -15  -42.42   64.57
  -1   0 -15  -30.96   38.30
   1   0  16  -99.30   77.44
  -1   0 -16  -40.62   64.31
   1   0  17  500.35  114.10
  -1   0 -17  342.30  102.00
   1   0  18   46.98   85.70
  -1   0 -18   42.38   64.96
   1   0  19  -63.86   71.71
  -1   0 -19  115.81   94.63
   1   0  20  181.61   97.79
  -1   0 -20  -11.71   71.47
   1   0  21   59.68   77.83
  -1   0 -21  -17.55   80.74
   1   0  22   -7.30   66.06
  -1   0 -22  -48.52   82.00
   1   0  23   71.80   92.98
  -1   0 -23  112.38   78.11
   1   0  24   84.25   99.19
  -1   1  24  -21.50   97.22
  -1  -1  24  137.57  124.41
   1  -1 -24  -31.30   81.08
   1   1 -24  117.09   89.63
  -1   1  23  -84.48  113.49
  -1  -1  23   34.85   91.93
   1   1 -23   37.57   83.39
   1  -1 -23   94.09  111.18
  -1   1  22  725.57  201.17
  -1  -1  22  422.86  154.72
   1   1 -22  412.37  142.60
   1  -1 -22  269.65   99.62
  -1  -1  21  366.65  148.82
  -1   1  21  333.72  145.89
   1   1 -21  329.31  119.27
   1  -1 -21  198.34   86.57
  -1  -1  20   72.41   66.15
   1   1 -20  193.80   91.56
   1  -1 -20  212.12   98.44
   1  -1 -19   93.57   70.07
   1   1 -19  146.09   87.46
  -1   1  18  157.17   74.76
   1   1 -18    5.77   47.45
   1   1 -18   57.18   77.93
   1  -1 -18   71.80   50.46
   1  -1 -18   49.39   53.82
  -1  -1  17  -37.29   45.35
  -1  -1  17   53.07   69.96
  -1   1  17   -6.63   53.83
   1   1 -17   65.54   67.94
   1   1 -17   47.38   45.56
   1  -1 -17  110.71   58.79
   1  -1 -17  -35.78   58.25
  -1  -1  16   13.92   51.32
  -1  -1  16  -10.91   47.34
  -1   1  16   75.11   70.41
   1  -1 -16   18.69   48.94
   1   1 -16    1.85   63.26
   1  -1 -16   13.51   46.34
   1   1 -16   97.56   59.78
  -1   1  15  238.46   82.47
  -1  -1  15  298.34   84.28
  -1  -1  15  260.29   86.12
   1  -1 -15  161.27   57.69
   1   1 -15  257.58   59.92
   1   1 -15  295.16   84.57
   1  -1 -15  211.94   70.93
  -1   1  14  670.51  131.86
  -1  -1  14  656.48  120.90
   1   1 -14  563.48  103.94
   1   1 -14  502.17   77.72
   1  -1 -14  634.85   92.28
   1  -1 -14  661.28  113.04
  -1  -1  13  142.33   75.03
  -1   1  13  131.00   68.91
  -1   1  13   13.46   32.97
   1  -1 -13   99.30   56.85
   1   1 -13   20.64   35.79
   1   1 -13   59.30   47.32
   1  -1 -13   25.18   38.01
  -1  -1  12  383.00   77.78
  -1  -1  12  399.96   87.06
  -1   1  12  392.68   62.96
   1   1 -12  461.63   89.81
   1  -1 -12  436.67   83.73
   1  -1 -12  410.75   71.86
   1   1 -12  464.28   75.62
  -1  -1  11  649.13   96.16
  -1   1  11  582.05   73.08
   1  -1 -11  652.54   95.88
   1   1 -11  718.19  100.21
   1  -1 -11  527.68   75.00
   1   1 -11  531.75   78.76
  -1  -1  10   71.64   34.87
  -1  -1  10  152.04   43.54
  -1   1  10  132.98   40.30
   1  -1 -10   69.35   42.72
   1   1 -10  140.37   51.15
   1  -1 -10  166.30   43.96
   1   1 -10  163.20   58.61
  -1  -1   9  480.31   79.43
  -1   1   9  334.89   57.66
  -1  -1   9  356.74   64.18
   1   1  -9  389.15   75.51
   1  -1  -9  407.58   76.95
   1   1  -9  457.15   76.28
   1  -1  -9  527.28   77.14
  -1  -1   8   16.71   36.66
  -1   1   8   34.48   37.57
   1   1  -8  -18.12   30.46
   1  -1  -8   16.90   29.73
   1   1  -8   27.14   39.27
  -1  -1   7  175.94   34.38
  -1   1   7  154.28   35.55
  -1  -1   7  126.93   42.75
   1   1  -7  171.29   44.02
   1  -1  -7  165.27   41.59
   1  -1  -6  138.94   29.39
  -1  -1   6  122.57   38.98
   1  -1  -6  136.84   34.16
  -1  -1   6  174.57   45.23
  -1   1   6  153.16   38.47
   1   1  -6  217.97   53.56
   1  -1  -6  111.43   34.86
   1   1  -6  138.39   42.64
  -1  -1   5 1122.87   79.84
   1  -1  -5 1176.64   60.74
  -1  -1   5 1180.38   87.66
  -1   1   5 1065.54   73.03
   1  -1  -5 1190.06   71.89
   1   1  -5 1237.42   87.50
   1  -1  -5 1120.94   80.37
   1   1  -5 1271.90   86.51
   1  -1  -4  644.61   52.00
   1  -1  -4  602.71   37.72
   1   1  -4  655.22   51.01
   1  -1  -4  591.79   46.61
   1   1  -4  581.57   60.30
  -1  -1   4  528.66   55.01
   1   1  -4  619.05   61.46
  -1   1   4  614.71   51.35
   1   1  -4  646.50   59.25
   1  -1  -4  587.67   55.98
   1   1  -3 2864.24   84.82
   1  -1  -3 2674.33   87.58
   1   1  -3 2303.13   96.43
  -1  -1   3 2410.01  102.04
   1   1  -3 2890.06  115.37
  -1   1   3 2724.57   90.56
  -1  -1   3 2831.29  113.69
  -1   1   3 2564.14  101.80
  -1  -1   3 2725.01  103.01
   1   1  -3 2705.26  104.97
   1  -1  -3 2748.93  106.23
   1   1  -2  -16.06   21.11
   1  -1  -2  -25.61   18.02
  -1  -1  -2   34.70   18.99
   1  -1   2  124.18   21.48
   1   1   2  104.56   20.22
  -1  -1  -2   14.82   14.69
  -1   1  -2   32.04   17.96
   1  -1   2   91.09   18.77
   1   1   2   53.56   17.37
  -1   1  -2   -8.98   14.28
  -1   1  -2   94.36   16.17
  -1  -1  -2  122.79   27.88
  -1   1  -2  100.72   20.07
   1  -1   2  -11.18   11.55
   1  -1   2    1.35    9.06
   1   1   2    0.07   10.93
  -1   1  -2  131.22   24.99
   1  -1   2   -0.53   11.03
   1   1   3 1836.93   93.51
   1  -1   3 2023.79   88.11
  -1   1  -3 1905.38   87.41
  -1   1  -3 2019.70  101.52
  -1  -1  -3 1894.09   98.42
  -1  -1  -3 2092.51   98.28
   1  -1   3 2147.28  103.94
  -1   1  -3 1940.59   90.91
   1   1   3 1878.49   95.28
   1   1   3 2172.32   96.22
   1  -1   3 1872.30   85.76
   1  -1   3 2175.91  100.19
  -1   1  -3 2041.54   90.34
   1  -1   3 1967.29   85.45
  -1   1  -3 1680.00   56.92
   1  -1   3 1818.27   58.36
   1  -1   4    5.67   20.03
   1   1   4   37.55   27.12
   1  -1   4   28.51   28.03
   1  -1   4   26.28   21.79
   1  -1   4    4.35   20.12
  -1   1  -4   24.57   17.54
  -1  -1  -4   13.77   14.00
   1   1   4   11.19   21.28
  -1   1  -4   22.85   17.31
  -1   1  -4   41.21   26.86
   1   1   4   24.35   14.74
   1  -1   5  167.15   39.50
   1   1   5  175.82   44.03
   1  -1   5  197.54   43.76
   1   1   5  153.34   41.83
  -1   1  -5  189.05   32.70
  -1  -1  -5  186.32   27.25
  -1   1  -5  146.86   36.58
   1   1   5  155.60   25.03
  -1   1  -5  200.76   30.17
   1   1   6  132.29   42.40
   1  -1   6  124.30   37.22
   1  -1   6  118.90   34.61
   1   1   6  141.35   46.05
  -1  -1  -6  146.17   24.03
  -1   1  -6  148.77   43.42
  -1  -1  -6  165.23   27.89
   1   1   6  160.94   28.05
  -1   1  -6  140.57   30.72
   1  -1   7  365.50   61.02
   1   1   7  398.96   66.40
   1  -1   7  400.82   64.42
   1  -1   7  335.51   58.77
  -1  -1  -7  381.77   37.91
   1  -1   7  336.55   39.95
   1   1   7  332.45   36.65
  -1  -1  -7  360.55   37.34
  -1   1  -7  418.96   44.71
  -1   1  -7  407.56   59.13
   1  -1   8 1576.16  122.40
   1   1   8 1508.74  125.52
   1  -1   8 1622.79  129.53
  -1   1  -8 1608.59  120.85
  -1  -1  -8 1652.72   78.12
  -1  -1  -8 1570.68   79.12
   1   1   8 1457.83   82.28
   1   1   9   60.06   42.83
   1  -1   9   17.47   31.88
   1  -1   9   68.15   34.39
  -1  -1  -9   85.57   26.27
  -1   1  -9   11.20   36.30
  -1  -1  -9   36.89   24.34
  -1   1  -9   56.88   28.16
   1  -1  10 2993.60  191.82
   1   1  10 3252.85  207.47
   1  -1  10 2927.99  188.22
  -1  -1 -10 3109.33  121.30
  -1   1 -10 3221.50  191.40
  -1  -1 -10 3341.33  193.75
  -1  -1 -10 3139.39  127.22
  -1   1 -10 3170.27  136.68
   1  -1  11  379.59   77.31
   1   1  11  348.75   80.47
  -1   1 -11  363.03   51.99
  -1   1 -11  545.78   90.89
  -1  -1 -11  429.20   79.30
  -1  -1 -11  440.88   53.37
   1  -1  12  -47.07   48.80
   1   1  12   20.23   38.07
  -1   1 -12   11.23   26.97
  -1   1 -12  -21.83   44.16
  -1  -1 -12  -64.24   37.93
  -1  -1 -12  -22.96   61.73
   1  -1  13  718.85  117.12
   1   1  13  716.86  113.46
   1  -1  13  719.90  107.75
  -1  -1 -13  725.45  108.94
  -1  -1 -13  751.28   75.79
  -1   1 -13  716.23  111.22
  -1   1 -13  761.90   76.99
   1   1  14   33.90   42.55
   1  -1  14  203.85   69.93
   1  -1  14  124.62   59.92
  -1  -1 -14   76.44   32.80
  -1  -1 -14  243.13   75.27
  -1   1 -14   69.79   55.53
  -1   1 -14  139.27   44.71
   1   1  15  195.70   71.87
   1  -1  15   88.39   43.94
   1  -1  15  325.12   90.10
  -1   1 -15  227.06   52.63
  -1  -1 -15  185.21   43.77
  -1  -1 -15  173.32   60.14
  -1   1 -15  192.47   70.06
   1  -1  16  -74.24   59.29
   1  -1  16    3.12   45.81
   1   1  16   37.48   47.26
  -1  -1 -16    9.19   60.32
  -1   1 -16   22.28   61.02
  -1   1 -16   68.35   37.34
   1   1  17  129.33   59.10
   1  -1  17   50.60   45.96
  -1  -1 -17  105.80   66.26
  -1   1 -17   98.80   58.50
   1  -1  18   89.75   66.39
   1   1  18  151.33   90.46
  -1   1 -18   25.11   61.16
  -1  -1 -18  -26.66   53.87
   1   1  19  -27.20   53.68
   1  -1  19   72.81   76.80
  -1  -1 -19   20.63   61.59
  -1   1 -19   65.87   71.45
   1   1  20   77.40   76.37
   1  -1  20  -10.73   61.67
  -1   1 -20   25.79   63.57
  -1  -1 -20  -47.50   77.84
   1  -1  21  225.21  114.96
   1   1  21  435.45  135.37
  -1  -1 -21  283.42  110.07
  -1   1 -21  217.46  110.45
   1  -1  22   45.43   71.07
   1   1  22   25.77   94.36
  -1  -1 -22  -26.51   79.55
  -1   1 -22  -57.58   87.61
   1  -1  23  200.89  119.06
   1   1  23  289.51  116.28
  -1  -1 -23  178.84   99.79
  -1   1 -23   26.68   78.81
  -1   2  24 -290.78  121.84
   1   2 -24  -30.83   82.08
   1  -2 -24 -100.92   79.76
  -1   2  23   48.82  108.98
  -1  -2  23  160.88  113.69
   1   2 -23  108.84   88.66
   1  -2 -23   -1.00   70.23
  -1   2  22  296.88  133.25
  -1  -2  22  363.87  141.83
   1   2 -22  213.66  111.23
   1  -2 -22  202.91   93.09
  -1  -2  21  757.59  178.09
   1  -2 -21  476.92  142.86
   1   2 -21  442.11  137.98
  -1  -2  20  101.30   82.40
   1   2 -20  119.80   83.32
   1  -2 -20  116.46   69.91
  -1  -2  19  359.71  103.48
   1  -2 -19  513.83  125.87
   1   2 -19  320.56  100.61
  -1  -2  18   71.59   55.09
  -1   2  18  117.62   83.94
   1   2 -18   54.63   58.75
   1  -2 -18    9.03   50.44
   1  -2 -18   43.21   55.53
   1   2 -18  -17.63   65.86
  -1   2  17  169.62   99.18
   1   2 -17   17.67   54.54
   1  -2 -17   35.06   56.14
   1  -2 -17   98.99   60.82
   1   2 -17   16.01   43.66
  -1  -2  16   99.72   60.50
  -1   2  16  129.43   81.66
   1  -2 -16  246.82   88.01
   1   2 -16  142.94   72.32
   1   2 -16  113.38   51.04
   1  -2 -16  134.34   62.08
  -1  -2  15   99.58   63.41
  -1   2  15  140.14   86.99
  -1  -2  15   59.42   52.32
   1  -2 -15   95.38   47.74
   1   2 -15  105.20   53.31
   1   2 -15   53.07   53.81
   1  -2 -15  134.91   67.79
  -1   2  14  634.70  130.35
  -1  -2  14  707.85  120.48
  -1  -2  14  463.27   98.74
  -1   2  14  484.72   76.75
   1  -2 -14  673.62   95.12
   1   2 -14  683.09  119.04
   1  -2 -14  606.91  100.76
   1   2 -14  595.85   93.45
  -1  -2  13  140.79   57.03
  -1   2  13  199.32   72.59
  -1  -2  13  249.75   73.33
  -1   2  13  203.57   54.16
   1  -2 -13  136.90   58.18
   1   2 -13  126.47   44.91
   1  -2 -13  266.37   76.51
   1   2 -13  144.27   65.50
  -1  -2  12  191.94   66.85
  -1  -2  12  112.26   49.37
  -1   2  12  160.55   44.65
   1   2 -12  149.23   60.59
   1  -2 -12  178.66   65.98
   1  -2 -12  224.65   61.62
   1   2 -12  119.74   45.68
  -1   2  11 1415.53  106.51
   1   2 -11 1439.48  135.35
   1  -2 -11 1460.96  119.59
   1   2 -11 1441.31  125.72
  -1  -2  10  -14.13   37.74
  -1   2  10  -10.19   30.25
   1  -2 -10  -76.98   48.41
   1   2 -10  -43.89   47.61
  -1  -2   9 1800.12  139.89
  -1   2   9 1808.36  113.99
   1   2  -9 1923.01  145.99
   1  -2  -9 1837.96  124.39
   1   2  -9 1811.73  134.00
  -1  -2   8 1378.15  117.99
  -1   2   8 1456.84   99.66
   1   2  -8 1413.71  116.10
  -1  -2   8 1302.04  116.53
   1   2  -8 1497.06  112.88
   1  -2  -8 1394.68  106.47
  -1  -2   7 1276.48  109.93
  -1  -2   7 1136.68  101.70
  -1   2   7 1173.17   81.78
   1  -2  -7 1178.08   73.25
   1   2  -7 1391.67  112.31
   1  -2  -7 1295.61   97.61
   1   2  -7 1253.67   96.91
  -1   2   6 1193.95   73.15
  -1  -2   6 1100.16   95.99
  -1   2   6 1231.35   79.43
   1   2  -6 1193.12   95.65
   1  -2  -6 1205.15   70.07
   1  -2  -6 1137.23   88.95
   1   2  -6 1288.91   95.72
  -1  -2   5  704.07   65.18
  -1   2   5  754.34   56.50
   1   2  -5  733.39   72.88
   1  -2  -5  713.09   51.78
  -1   2   5  636.23   53.88
  -1  -2   5  710.58   74.69
   1   2  -5  775.69   72.55
   1  -2  -5  701.86   70.86
  -1  -2   4  134.09   29.74
  -1   2   4  104.42   26.10
   1  -2  -4  100.62   24.24
   1   2  -4  107.87   36.03
  -1  -2   4  154.80   40.36
   1  -2  -4   96.05   34.95
   1   2  -4  158.36   41.53
   1  -2  -3  216.10   37.90
   1  -2  -3  216.75   28.70
  -1   2   3  230.92   30.25
  -1  -2   3  219.20   37.51
   1   2  -3  205.61   39.38
   1   2  -3  212.09   37.21
  -1   2   2  131.32   28.92
   1   2  -2  122.63   31.41
   1  -2  -2  188.28   38.72
  -1   2   2  147.56   26.02
  -1  -2   2  197.80   41.08
   1   2  -2  145.02   35.01
   1  -2  -2  155.34   28.47
  -1  -2   2  156.96   33.26
   1   2  -2  147.22   37.63
  -1  -2   1 2195.44   97.79
   1  -2  -1 2259.26   87.68
  -1   2   1 2217.06   87.56
   1  -2  -1 1668.76   79.58
  -1   2   1 2128.43   96.10
   1   2  -1 2286.27  104.70
  -1  -2   0 1044.25   46.96
  -1  -2   0 1162.70   64.77
   1   2   0 1115.73   67.37
  -1   2   0  982.02   62.63
  -1  -2   0  590.48   49.00
  -1  -2  -1 4907.75  120.64
  -1  -2  -1 5278.17  125.69
   1   2   1 5173.50  122.80
  -1  -2  -1 5067.26  116.54
  -1   2  -1 4941.38  128.18
   1   2   1 4859.74  124.46
  -1  -2  -1 4831.41  125.27
  -1   2  -2 2146.23   74.99
   1  -2   2 2165.76   73.53
  -1  -2  -2 2014.32   91.35
   1   2   2 2084.31   91.07
  -1   2  -2 2220.92   77.99
  -1  -2  -2 2119.57   94.36
   1   2   2 1875.81   88.22
   1  -2   2 2140.05   73.15
   1   2   2 2102.73   64.78
   1  -2   2 2163.20   93.55
  -1   2  -2 2159.28   92.03
  -1   2  -2 2036.56   85.32
   1  -2   2 1978.49   79.97
   1   2   2 1977.67   79.23
  -1  -2  -2 1908.74   76.39
   1  -2   3  864.43   56.82
  -1   2  -3  821.62   56.94
   1   2   3  874.65   68.82
   1  -2   3  935.18   74.73
   1   2   3 1052.39   85.58
   1   2   3  832.95   67.79
  -1   2  -3  929.14   61.71
   1  -2   3  860.86   56.46
  -1   2  -3  835.95   62.47
  -1   2  -3  835.01   57.23
   1  -2   3  899.90   56.98
   1   2   3  814.56   52.92
  -1  -2  -3  779.20   52.35
   1   2   4   71.36   34.64
   1   2   4  107.58   38.06
   1  -2   4   67.66   24.32
   1  -2   4   58.57   27.06
  -1   2  -4   93.72   31.62
   1   2   4  138.18   44.57
   1  -2   4  106.86   29.67
  -1   2  -4   55.13   28.86
  -1  -2  -4   83.73   30.44
   1  -2   4   68.25   29.00
   1   2   4   95.67   28.63
  -1   2  -4   82.92   37.83
   1   2   5  313.87   53.91
   1  -2   5  353.03   60.51
   1  -2   5  239.06   46.95
   1  -2   5  279.57   46.30
   1   2   5  257.84   50.74
   1   2   5  283.55   52.74
  -1  -2  -5  288.08   40.62
   1  -2   5  299.21   46.02
  -1   2  -5  263.64   40.50
   1   2   5  287.81   37.83
  -1   2  -5  286.30   42.42
  -1   2  -5  276.20   45.80
   1  -2   6   29.29   30.55
   1  -2   6   -2.71   32.93
   1   2   6   -0.95   29.40
   1   2   6   57.93   40.38
   1  -2   6   44.73   30.51
   1  -2   6  -55.36   34.53
  -1  -2  -6   13.77   24.06
  -1   2  -6   39.93   40.81
  -1   2  -6   18.51   22.32
   1   2   6   23.45   24.49
   1  -2   7   77.97   33.72
   1   2   7  119.71   43.71
   1  -2   7   18.73   33.00
   1  -2   7   55.19   28.21
  -1  -2  -7   25.17   21.21
  -1   2  -7  -31.76   38.20
  -1   2  -7   22.34   24.72
   1  -2   8 1077.79  107.89
   1   2   8  998.44  110.00
   1  -2   8  979.50   97.18
  -1   2  -8 1037.09  106.10
  -1  -2  -8 1096.17   71.61
  -1   2  -8 1092.72   81.18
   1  -2   9  809.65   92.98
   1   2   9  822.09  104.18
  -1   2  -9  829.21   73.32
  -1  -2  -9  874.47   67.21
  -1   2  -9  802.79   95.06
  -1  -2 -10  139.42   30.20
   1  -2  10  172.63   46.62
   1   2  10  161.90   56.80
   1  -2  10  125.68   48.21
  -1  -2 -10  147.83   19.95
  -1   2 -10   86.98   44.85
  -1   2 -10   81.39   30.19
  -1  -2 -11  -10.74   25.19
   1   2  11  -32.31   44.18
   1  -2  11    7.31   28.82
   1  -2  11  -52.71   53.41
  -1  -2 -11   -3.55   14.45
  -1   2 -11  -18.36   36.38
  -1  -2 -12  286.51   50.64
   1  -2  12  268.02   66.36
   1  -2  12  359.93   90.58
   1   2  12  336.63   80.80
  -1  -2 -12  289.64   34.90
  -1   2 -12  307.61   73.47
  -1   2 -12  242.77   52.96
  -1  -2 -13  213.96   44.63
   1  -2  13  258.76   80.93
   1   2  13  175.02   62.13
   1  -2  13  240.08   66.92
  -1  -2 -13  144.34   24.08
  -1  -2 -13  155.03   59.71
  -1   2 -13  159.79   40.59
  -1   2 -13  313.43   81.57
   1  -2  14  139.95   52.32
   1  -2  14  168.38   64.64
   1   2  14  317.37   87.38
  -1  -2 -14  260.64   50.33
  -1   2 -14  155.79   43.87
  -1  -2 -14  222.19   58.00
  -1   2 -14  261.67   78.34
   1   2  15   -0.97   43.05
   1  -2  15   66.41   48.47
  -1  -2 -15   16.96   34.65
  -1  -2 -15  -27.17   66.46
  -1   2 -15  -27.72   58.44
  -1   2 -15  -46.78   40.39
   1  -2  16  618.49  121.20
   1   2  16  548.70  129.79
  -1   2 -16  385.34   93.11
  -1  -2 -16  313.08   89.30
  -1   2 -16  367.76   70.06
   1  -2  17   83.69   62.17
   1  -2  17   82.26   67.57
   1   2  17  119.25   77.81
  -1  -2 -17   29.90   58.96
  -1   2 -17  -76.21   56.28
   1  -2  18  169.09   81.31
   1  -2  18   24.52   51.25
   1   2  18   18.19   63.23
  -1   2 -18  155.72   81.77
  -1  -2 -18   26.82   67.05
   1  -2  19   77.47   68.86
   1  -2  19  -14.60   59.02
   1   2  19   67.00   56.70
  -1  -2 -19  -74.86   73.04
  -1   2 -19   -1.94   58.64
   1   2  20  100.42   91.72
   1  -2  20   19.78   56.61
  -1   2 -20 -174.73   80.56
  -1  -2 -20 -146.79   91.88
   1   2  21   28.41   65.21
   1  -2  21 -106.01   93.85
  -1   2 -21 -178.05  107.06
  -1  -2 -21  -52.33   66.40
   1  -2  22  173.47   85.45
   1   2  22  107.57   86.88
  -1   2 -22   34.13   64.82
  -1  -2 -22  -74.78  114.53
   1   2  23  -97.09  105.02
   1  -2  23   21.06   70.56
  -1   2 -23  -51.62   69.88
  -1  -2 -23  191.40   87.75
  -1   3  23 -124.49  112.04
  -1  -3  23  145.28  106.63
   1   3 -23  -49.70   94.32
   1  -3 -23  -37.98   82.45
  -1  -3  22  -15.09   69.04
  -1   3  22   63.31  100.31
   1   3 -22  -86.98   96.87
   1  -3 -22  197.08  103.90
  -1   3  21   57.91   84.95
  -1  -3  21   -9.17   68.36
  -1  -3  21  102.91  100.99
   1  -3 -21   87.13   72.12
  -1  -3  20  335.26  114.36
  -1  -3  20  502.42  136.41
   1   3 -20  443.82  133.29
   1  -3 -20  242.57   94.13
  -1  -3  19   46.79   75.92
   1  -3 -19   13.06   66.24
   1   3 -19  -14.68   63.73
  -1   3  18  -46.09   85.80
   1  -3 -18  -80.33   58.04
   1   3 -18   27.03   60.88
   1  -3 -18   50.25   64.92
   1   3 -18   68.78   56.18
  -1  -3  17   41.32   56.50
  -1   3  17   15.44   81.50
   1  -3 -17  -13.00   46.68
   1   3 -17  -39.55   68.35
   1  -3 -17   12.49   52.29
   1   3 -17    0.57   42.97
  -1  -3  16   10.57   54.92
  -1  -3  16   13.97   44.38
  -1   3  16   75.48   66.68
   1  -3 -16  -18.95   41.95
   1   3 -16    7.56   43.34
   1   3 -16    9.39   52.35
   1  -3 -16  -51.78   62.81
  -1  -3  15  914.58  143.14
  -1  -3  15  781.81  125.40
  -1   3  15  886.41  153.76
   1  -3 -15  688.58  100.38
   1   3 -15  824.66  120.08
   1   3 -15  719.57  117.29
   1  -3 -15  733.50  124.84
   1  -3 -14   58.84   52.06
  -1  -3  14   44.47   47.71
  -1  -3  14   57.85   54.59
  -1   3  14   45.74   62.98
  -1   3  14   78.08   36.23
   1   3 -14  113.69   63.27
   1   3 -14   50.00   48.16
   1  -3 -13  250.61   74.23
  -1   3  13  325.15   90.35
  -1  -3  13  184.18   66.18
  -1   3  13  173.13   46.85
   1   3 -13  268.62   73.29
   1  -3 -12   44.45   41.14
  -1  -3  12   92.44   59.58
  -1  -3  12   94.55   53.72
  -1   3  12   15.23   28.44
   1   3 -12    8.66   38.97
   1   3 -12    9.73   41.17
   1  -3 -11   25.22   36.14
  -1  -3  11   29.91   34.10
  -1  -3  11  -42.26   37.80
  -1   3  11  -38.51   38.91
   1   3 -11   61.22   39.08
   1   3 -11   -7.37   41.72
  -1  -3  10 2087.21  164.97
  -1   3  10 2227.45  128.16
   1   3 -10 2324.03  169.34
   1   3 -10 2439.92  156.33
   1  -3 -10 2279.78  148.11
  -1  -3   9  601.23   86.47
   1  -3  -9  610.92   79.51
   1   3  -9  592.95   80.91
   1   3  -9  609.86   88.07
  -1   3   8 2058.45  120.72
  -1   3   8 1976.79  116.67
   1   3  -8 2034.30  146.33
   1   3  -8 2234.85  142.45
   1  -3  -8 2085.99  136.57
   1  -3  -7   -5.85   31.56
  -1  -3   7  -10.46   33.19
  -1   3   7  -45.72   30.84
   1   3  -7   -0.11   32.66
   1  -3  -7   15.36   18.22
  -1   3   7   22.00   24.95
   1   3  -7   46.36   33.86
   1  -3  -6   24.03   32.90
  -1  -3   6  131.30   37.59
  -1   3   6   55.65   29.53
  -1   3   6   84.88   25.84
   1  -3  -6   76.74   22.45
   1   3  -6  126.34   34.75
   1   3  -6   77.00   36.02
  -1  -3   5 1026.93   81.70
   1   3  -5  900.21   84.70
   1  -3  -5  951.83   62.77
  -1   3   5  926.23   63.36
   1   3  -5 1147.42   93.28
   1  -3  -5  941.64   82.94
   1  -3  -4  375.95   56.92
   1  -3  -4  260.41   38.24
  -1   3   4  301.42   38.30
   1   3  -4  336.74   56.87
   1  -3  -3    3.42   28.25
  -1   3   3   -7.43   20.28
   1  -3  -3   24.98   21.12
   1   3  -3   45.41   37.90
  -1   3   2  762.10   61.60
   1  -3  -2  802.13   73.32
  -1  -3   2  796.96   75.84
   1  -3  -1  625.20   62.47
  -1  -3   1  603.09   66.49
  -1  -3   0  341.34   47.10
  -1  -3   0  356.17   29.34
   1  -3   0  303.65   47.65
   1   3   0  396.47   31.83
   1   3   0  335.30   42.76
   1   3   0  347.93   29.96
  -1  -3   0  374.03   31.01
  -1  -3  -1  174.18   28.85
  -1  -3  -1  195.52   37.31
   1  -3   1  202.26   38.76
   1   3   1  157.61   23.84
  -1  -3  -1  243.18   31.73
   1   3   1  174.18   28.56
   1   3   1  192.16   30.59
  -1  -3  -2 1265.18   76.24
   1   3   2 1245.79   73.78
   1  -3   2 1241.08   53.16
  -1   3  -2 1300.63   56.81
   1   3   2 1242.86   75.98
   1   3   2 1108.18   57.66
  -1  -3  -2 1193.11   79.95
   1  -3   2 1352.78   84.68
   1  -3   3  109.38   26.14
   1  -3   3  157.49   38.19
  -1   3  -3  154.08   27.74
  -1  -3  -3   53.11   31.21
   1   3   3  121.44   22.35
  -1   3  -3   92.78   21.41
   1   3   3  116.65   31.55
   1   3   3  161.21   39.74
   1  -3   3  131.98   26.32
   1  -3   4   38.52   21.19
  -1   3  -4   35.03   27.12
  -1  -3  -4   74.44   37.70
   1  -3   4   68.28   36.56
   1   3   4   39.32   14.40
  -1   3  -4   17.70   32.77
   1   3   4   50.48   33.07
   1  -3   4   47.83   25.70
  -1   3  -4   27.04   23.95
   1   3   4   72.93   29.99
   1  -3   5  276.69   45.88
  -1  -3  -5  268.32   48.79
   1  -3   5  253.92   45.64
   1  -3   5  232.25   51.90
   1   3   5  247.96   62.11
   1   3   5  310.61   62.06
   1  -3   5  217.63   41.78
   1   3   5  255.87   53.03
  -1   3  -5  251.49   49.79
  -1  -3  -6  171.88   37.28
   1  -3   6  175.99   46.86
   1   3   6  120.97   40.94
   1   3   6  213.87   42.04
   1  -3   6  130.62   32.97
   1  -3   6  143.65   35.62
  -1   3  -6  164.17   40.25
  -1   3  -6  183.07   37.10
   1  -3   7 2379.08  163.02
   1  -3   7 2398.19  135.91
   1   3   7 2474.29  151.25
   1  -3   7 2488.71  161.99
   1   3   7 2384.95  160.34
  -1   3  -7 2308.50  143.97
  -1   3  -7 2309.09  121.44
  -1  -3  -7 2174.68  110.54
   1  -3   8   16.14   35.69
   1  -3   8   56.60   32.66
   1   3   8   39.94   38.31
   1  -3   8   48.58   26.28
  -1  -3  -8   49.17   26.21
  -1   3  -8  -21.63   44.91
  -1   3  -8   11.10   26.90
   1  -3   9  809.43  100.19
   1   3   9  716.77  101.34
   1  -3   9  735.42   85.65
  -1   3  -9  690.01   87.22
  -1  -3  -9  877.57   74.20
  -1   3  -9  796.53   76.05
   1  -3  10    7.74   30.91
   1   3  10  122.81   55.69
   1  -3  10   33.46   35.26
  -1  -3 -10    0.61   31.46
  -1   3 -10   -3.97   30.92
  -1   3 -10    8.66   37.42
   1  -3  11  362.70   83.18
   1   3  11  312.18   75.45
   1  -3  11  438.05   76.72
  -1  -3 -11  371.89   53.71
  -1   3 -11  346.85   73.11
  -1   3 -11  439.10   66.34
   1  -3  12  -15.58   46.23
   1   3  12    1.55   38.09
  -1  -3 -12   42.58   30.32
  -1   3 -12   23.83   39.14
  -1   3 -12   53.18   55.44
   1  -3  13  355.17   77.35
   1  -3  13  236.07   70.52
   1   3  13  355.33   92.28
  -1  -3 -13  268.71   51.09
  -1   3 -13  257.95   58.25
  -1   3 -13  308.42   81.86
   1  -3  14   18.93   35.25
   1  -3  14   42.84   51.69
   1   3  14   82.30   54.00
  -1  -3 -14   53.55   40.19
  -1   3 -14  -28.92   45.17
   1  -3  15  114.94   74.45
   1   3  15  119.33   74.83
   1  -3  15   79.85   51.77
  -1  -3 -15   86.08   45.98
  -1   3 -15   76.89   55.02
  -1   3 -15   32.38   43.89
   1  -3  16  -61.06   61.64
   1   3  16   51.92   62.23
   1  -3  16  -61.33   54.00
  -1   3 -16  -38.44   55.19
  -1  -3 -16   31.42   49.55
  -1   3 -16  -53.82   60.62
   1   3  17  610.40  135.24
   1  -3  17  485.81  112.02
  -1  -3 -17  395.32  102.74
  -1   3 -17  469.51  103.63
   1  -3  18   14.62   45.53
   1   3  18 -130.26   82.51
  -1  -3 -18   16.29   64.85
  -1   3 -18   20.78   55.79
   1  -3  19  -79.69   72.80
   1  -3  19  -10.67   49.14
   1   3  19  121.35   79.75
  -1  -3 -19 -142.95   80.98
  -1   3 -19   -3.41   54.80
   1   3  20   41.67   82.61
   1  -3  20  -10.86   57.99
   1  -3  20   22.21   61.48
  -1   3 -20   49.03   89.13
  -1  -3 -20  -47.78   58.69
   1   3  21 -131.54  104.29
   1  -3  21 -171.91  101.11
   1  -3  21   98.78   77.61
  -1   3 -21 -115.55   90.67
  -1  -3 -21  -90.38   75.40
   1  -3  22  147.95   91.40
   1   3  22 -106.89   90.93
  -1  -3 -22    9.14   66.37
  -1   3 -22   98.18   90.67
   1   3  23  144.44  117.78
   1  -3  23  332.64  130.80
  -1  -3 -23  150.64  113.27
  -1   3 -23  -72.70  109.11
  -1  -4  23  -11.48   80.92
  -1  -4  23  -61.15  108.76
  -1   4  23   70.62  115.58
   1   4 -23  102.68   79.06
   1  -4 -23   -2.66   70.00
  -1  -4  22   99.37   79.30
  -1  -4  22  -36.97   64.25
  -1   4  22    7.88   97.05
   1   4 -22   13.63   67.17
   1  -4 -22  -68.84   79.74
  -1  -4  21    6.46   73.89
  -1   4  21   27.57   96.05
   1  -4 -21   29.89   73.98
   1   4 -21  -18.32   74.59
  -1  -4  20  104.81   73.32
   1   4 -20   20.14   66.91
   1  -4 -20  -52.13   64.28
  -1  -4  19  -55.60   70.79
  -1  -4  19    1.75   64.87
   1   4 -19  102.29   63.05
   1  -4 -19  -82.21   64.24
  -1  -4  18  -56.47   63.79
  -1  -4  18   49.25   50.06
  -1   4  18  105.99   86.40
   1  -4 -18  -55.47   47.57
   1  -4 -18   86.04   72.70
   1   4 -18   26.62   50.73
   1   4 -18  -40.02   57.00
  -1   4  17   18.77   68.46
  -1  -4  17   44.36   58.76
  -1  -4  17   19.96   50.71
   1  -4 -17  -51.49   61.34
   1   4 -17   97.26   52.24
   1  -4 -17   63.39   67.09
   1   4 -17   40.99   68.04
  -1  -4  16   90.80   52.24
  -1   4  16  195.79   88.29
   1  -4 -16  202.09   66.74
   1   4 -16  195.12   67.93
   1   4 -16    5.22   61.78
  -1   4  15   21.66   52.36
   1  -4 -15   21.61   46.20
   1   4 -15 -108.67   71.57
  -1   4  14  792.19  142.04
  -1  -4  14  586.02  101.60
  -1  -4  14  625.20  107.77
   1  -4 -14  593.67   93.69
   1   4 -14  612.52  101.65
   1   4 -14  622.13  111.10
   1  -4 -13  554.17   84.10
  -1  -4  13  573.17  109.82
  -1  -4  13  656.69  111.33
  -1   4  13  546.49  113.34
  -1   4  13  469.04   68.20
   1   4 -13  524.32   98.37
   1   4 -13  588.55   92.26
   1  -4 -12  158.98   55.72
  -1  -4  12  137.76   70.99
  -1   4  12  207.08   82.34
  -1  -4  12  227.68   61.33
  -1   4  12   83.18   36.58
   1   4 -12  247.76   69.90
   1   4 -12  158.32   57.77
   1  -4 -11   37.47   33.54
  -1  -4  11   38.58   40.19
  -1  -4  11   38.69   36.77
  -1   4  11   82.43   41.86
   1   4 -11   29.32   42.69
   1   4 -11   72.99   48.32
   1  -4 -10  126.31   50.61
  -1  -4  10  130.89   45.30
   1   4 -10  108.40   56.19
   1   4 -10  111.88   48.68
   1  -4  -9  111.20   43.93
  -1   4   9  140.74   46.21
  -1  -4   9   86.08   46.18
   1   4  -9  127.94   45.96
  -1   4   9   65.92   32.78
   1   4  -9  157.22   50.02
   1  -4  -8   57.60   37.35
  -1  -4   8   75.65   46.48
  -1   4   8  103.39   37.78
  -1   4   8   51.01   30.13
   1   4  -8   13.93   33.85
   1   4  -8   55.20   38.14
   1  -4  -7   69.65   42.94
  -1  -4   7  127.58   47.64
  -1   4   7  116.21   53.16
  -1   4   7   88.58   40.55
   1   4  -7   49.64   52.26
   1   4  -7   18.43   38.34
   1  -4  -6   71.65   30.93
  -1  -4   6   63.51   40.31
  -1   4   6   30.37   22.95
   1   4  -6   21.46   35.53
   1   4  -6  -31.65   41.46
   1  -4  -5   -5.05   35.44
   1   4  -5    0.81   40.78
  -1  -4   4  205.17   54.40
   1  -4  -4  148.14   46.26
  -1   4   4  107.95   32.65
   1   4  -4  125.95   44.50
   1  -4  -3  179.39   54.02
  -1  -4   3  143.51   48.23
  -1   4   3   88.99   36.33
  -1  -4   2  633.40   76.17
  -1   4   2  543.35   60.82
   1  -4  -2  711.61   75.90
  -1  -4   1  -14.68   33.22
   1  -4  -1   63.69   36.19
   1   4   0   91.82   19.33
  -1  -4   0  103.25   23.96
   1   4   0  126.27   23.43
  -1  -4   0  115.98   44.61
  -1  -4   0   65.38   18.96
   1  -4   0  141.37   42.98
  -1  -4  -1  895.15   60.88
   1   4   1  906.23   57.73
  -1  -4  -1  998.46   61.02
   1   4   1  940.83   58.14
  -1  -4  -1  908.12   82.89
   1  -4   1  900.96   80.59
  -1  -4  -2   83.72   37.38
   1  -4   2   38.35   16.54
   1  -4   2  124.98   41.76
   1   4   2   41.15   22.23
  -1  -4  -2   16.28   25.70
   1   4   2  -18.84   20.88
  -1   4  -2   40.51   14.30
   1  -4   3   61.38   33.55
  -1  -4  -3   76.21   40.65
   1  -4   3   48.90   23.52
  -1   4  -3   19.01   19.17
   1   4   3    2.79   27.05
   1   4   3   45.12   31.15
   1  -4   4  -11.94   28.73
  -1   4  -4    6.08   19.62
   1  -4   4   15.32   20.32
  -1  -4  -4   40.38   32.04
   1   4   4   27.51   30.07
  -1   4  -4   41.42   25.72
   1  -4   4  -30.52   19.96
   1   4   4   51.54   29.32
   1  -4   5  271.25   45.72
   1  -4   5  240.52   36.32
  -1  -4  -5  179.87   36.68
  -1   4  -5  292.43   43.38
   1   4   5  275.44   57.63
   1  -4   5  271.75   39.40
  -1   4  -5  268.97   55.08
   1  -4   6 2970.69  131.53
   1  -4   6 2993.13  179.33
   1   4   6 2947.94  184.92
   1  -4   6 2876.50  134.66
   1   4   6 2629.51  161.78
  -1   4  -6 2779.32  156.81
   1   4   6 2710.50   75.10
   1  -4   6 2975.55  150.87
  -1  -4  -6 2590.08  134.53
  -1  -4  -7  340.80   52.94
   1  -4   7  350.42   54.56
   1   4   7  331.89   66.51
   1  -4   7  226.50   48.96
  -1   4  -7  293.85   62.24
  -1   4  -7  333.77   56.34
   1   4   8 1302.47  124.68
   1  -4   8 1252.27  123.21
   1  -4   8 1358.82  107.44
   1   4   8 1266.84  129.08
  -1   4  -8 1212.86  114.07
  -1  -4  -8 1229.01   96.66
  -1   4  -8 1335.80  106.13
  -1  -4  -9    4.11   34.69
   1   4   9   17.53   34.37
   1   4   9   72.31   46.56
   1  -4   9    8.51   26.10
   1  -4   9  -44.11   47.24
   1  -4   9  -24.46   48.49
  -1   4  -9    2.61   36.85
  -1   4  -9   45.21   32.23
  -1  -4 -10   61.44   32.09
   1   4  10   79.43   44.60
   1  -4  10   44.53   35.39
   1  -4  10  111.17   49.74
   1  -4  10   80.90   43.26
  -1   4 -10   53.22   50.13
  -1   4 -10   64.21   37.35
   1  -4  11  289.85   80.70
   1  -4  11  381.42   72.91
   1   4  11  363.99   82.35
  -1  -4 -11  368.33   60.94
  -1   4 -11  362.96   66.14
  -1   4 -11  450.83   89.82
   1  -4  12  659.46  112.69
   1   4  12  685.65  115.98
   1  -4  12  663.79   96.60
  -1  -4 -12  626.15   75.74
  -1   4 -12  559.49   98.28
  -1   4 -12  631.41   91.11
   1  -4  13  207.01   63.32
   1   4  13  198.45   71.83
   1  -4  13  163.29   62.16
  -1  -4 -13  211.52   44.66
  -1   4 -13  324.04   67.90
  -1   4 -13  239.53   72.62
   1  -4  14  -70.97   47.49
   1   4  14  -24.39   49.52
  -1  -4 -14  -42.97   42.17
  -1   4 -14  -10.29   44.34
  -1   4 -14    7.49   37.15
   1  -4  15  -76.93   60.03
   1  -4  15   39.17   42.74
   1   4  15   -2.50   44.84
  -1  -4 -15  -15.62   33.31
  -1   4 -15  -61.37   54.06
   1   4  16  364.08  102.57
   1  -4  16  569.13  117.67
   1  -4  16  430.87  112.07
  -1   4 -16  448.62  112.80
  -1   4 -16  473.91   86.06
   1  -4  17   46.04   62.11
   1  -4  17  -80.11   65.68
   1   4  17   64.13   63.06
  -1   4 -17 -120.75   77.48
   1   4  18  167.90   84.50
   1  -4  18   63.16   61.17
   1  -4  18  100.39   61.06
  -1   4 -18  136.06   82.50
  -1  -4 -18   72.58   66.72
   1   4  19  -56.39   63.30
   1  -4  19   24.79   47.47
  -1  -4 -19 -104.63   78.73
  -1   4 -19   30.29   84.18
   1   4  20   69.09   62.52
   1  -4  20  102.47   53.02
  -1   4 -20   -9.24   64.10
  -1  -4 -20  127.20   92.10
   1   4  21  113.87   92.41
   1  -4  21  -68.83   71.68
   1  -4  21  100.33   80.75
  -1   4 -21  -19.95   87.93
  -1  -4 -21   -0.35   72.56
   1  -4  22  216.41  111.00
   1   4  22  216.54  107.33
   1  -4  22   94.41   74.91
  -1  -4 -22  316.98  116.49
  -1   4 -22  341.04  140.28
   1  -4  23  113.18   90.06
   1   4  23  -37.32   88.55
   1  -4  23   72.79   85.04
  -1   4 -23   57.36   89.16
  -1  -4 -23   41.34   95.34
  -1  -5  23  -12.66   86.35
  -1  -5  23  -48.19   78.30
  -1   5  23  110.90  123.82
   1   5 -23  -65.33   93.23
   1  -5 -23  -16.45   70.20
  -1  -5  22  132.80   64.04
  -1   5  22  301.07  151.10
   1   5 -22  267.32   94.83
   1  -5 -22  240.26   83.98
  -1   5  21   41.76   80.05
  -1  -5  21   31.47   91.83
  -1  -5  21  -49.94   63.76
   1   5 -21  138.38  100.94
   1  -5 -21   40.47   54.59
  -1  -5  20  142.17   90.95
  -1  -5  20  271.62  116.54
   1   5 -20  190.65   99.00
   1  -5 -20  104.37   68.19
  -1  -5  19   59.30   68.40
  -1  -5  19  166.80   69.80
   1   5 -19   20.96   56.21
   1  -5 -19   72.16   66.77
   1  -5 -18  119.64   61.07
  -1  -5  18   91.78   73.57
  -1  -5  18  159.89   74.39
   1   5 -18  160.43   78.79
   1   5 -18  129.32   62.76
   1  -5 -17  125.25   59.14
  -1   5  17   51.33   53.23
  -1  -5  17   66.06   55.65
   1   5 -17   86.87   59.77
   1  -5 -16   64.71   50.64
  -1  -5  16   18.89   51.58
  -1   5  16  -15.44   68.17
  -1  -5  16  -19.09   54.27
   1   5 -16   13.43   53.03
   1   5 -16   -7.46   55.45
   1  -5 -15  258.78   67.41
  -1   5  15  290.14  100.22
  -1  -5  15  155.72   70.31
   1   5 -15  380.47   95.24
   1   5 -15  307.46   84.18
   1  -5 -14  327.13   73.79
  -1   5  14  477.53  111.56
  -1  -5  14  414.77  108.82
   1   5 -14  322.88   92.48
   1   5 -14  375.48   85.65
   1  -5 -13   48.73   39.31
  -1  -5  13  114.22   68.72
  -1   5  13  164.18   81.53
  -1  -5  13  151.15   61.35
   1   5 -13   77.01   50.83
   1   5 -13   74.50   42.35
  -1   5  12 1103.56  151.66
  -1  -5  12 1275.04  162.01
  -1  -5  12 1236.98  133.84
   1   5 -12 1025.99  128.87
  -1   5  12 1038.54   96.35
   1   5 -12 1194.60  129.29
   1  -5 -12 1194.05  125.40
   1  -5 -11  303.53   66.69
  -1   5  11  294.91   68.74
  -1  -5  11  289.31   67.25
  -1   5  11  285.32   55.77
   1   5 -11  423.14   93.75
   1   5 -11  326.99   76.39
   1  -5 -10  508.97   81.47
  -1   5  10  393.42   71.05
  -1  -5  10  457.30   75.11
  -1  -5  10  467.79   88.81
   1   5 -10  504.32   89.95
  -1   5  10  372.68   59.13
   1   5 -10  446.28   80.24
   1  -5  -9  -23.46   32.94
  -1  -5   9    5.65   32.29
  -1  -5   9  -25.08   25.39
  -1   5   9  -16.55   26.14
   1   5  -9  -78.97   53.99
   1   5  -9   31.91   40.18
   1  -5  -8   43.60   45.91
  -1  -5   8   49.02   38.76
  -1   5   8  134.83   46.93
  -1  -5   8   41.83   34.47
  -1   5   8    9.86   25.97
   1   5  -8   26.56   43.54
   1   5  -8   23.96   45.51
   1  -5  -7   48.11   43.51
  -1  -5   7   60.87   42.81
  -1   5   7  -13.24   22.99
   1   5  -7   42.32   40.35
   1  -5  -6  147.54   60.27
   1   5  -6   94.01   50.33
   1  -5  -5   12.70   37.74
  -1  -5   5   27.68   41.30
  -1   5   5   42.73   26.38
   1   5  -5   15.25   33.60
   1  -5  -4  271.72   56.98
  -1  -5   4  319.16   62.21
  -1   5   4  247.23   43.51
  -1  -5   3   49.74   35.49
   1  -5  -3  -16.28   44.02
  -1   5   3   70.67   32.38
   1  -5  -2   -1.89   30.95
  -1  -5   2   24.16   32.40
   1   5  -1   72.64   17.97
   1  -5  -1   39.08   38.40
  -1  -5   1   56.47   39.17
   1   5   0  790.48   50.34
  -1  -5   0  705.07   47.20
   1  -5   0  716.14   83.17
   1   5   0  759.60   48.24
  -1  -5   0  682.83   44.15
  -1  -5   0  735.88   90.64
   1   5   1   35.65   18.86
   1   5   1   75.12   24.41
  -1  -5  -1   11.69   20.57
   1  -5   1   55.78   31.57
   1   5   2  425.41   51.45
  -1   5  -2  378.47   28.58
   1  -5   2  379.32   28.59
   1  -5   2  492.70   72.25
  -1  -5  -2  446.89   67.02
   1   5   3  986.70   84.63
  -1   5  -3  935.55   49.28
   1  -5   3  876.75   45.65
   1  -5   3 1077.20   95.49
  -1  -5  -3  925.57   88.45
   1   5   4  225.66   48.24
   1  -5   4  222.48   51.15
  -1  -5  -4  159.90   37.31
   1  -5   4  173.12   25.02
   1   5   5 3282.82  174.63
  -1   5  -5 3381.89  130.16
   1  -5   5 3373.49  119.13
   1  -5   5 3404.56  117.94
  -1   5  -5 3622.49  127.21
  -1  -5  -5 3368.33  167.88
   1  -5   5 3382.79  167.79
   1  -5   6  390.53   61.63
  -1  -5  -6  461.55   66.81
   1   5   6  414.40   75.03
   1  -5   6  451.91   53.43
   1   5   6  363.55   36.90
   1  -5   7 2190.28  124.25
   1  -5   7 2137.86  170.93
   1   5   7 2137.59  176.32
   1   5   7 2240.62  164.81
   1   5   7 2278.46   83.25
  -1   5  -7 2209.77  158.72
   1  -5   7 2242.95  143.74
  -1  -5  -7 2220.61  137.93
  -1  -5  -8  216.83   48.95
   1  -5   8  222.09   46.89
   1   5   8  227.91   60.77
   1  -5   8  161.69   56.79
  -1   5  -8  170.32   52.61
   1   5   8  270.18   26.75
  -1   5  -8  278.51   54.69
  -1  -5  -9  -30.23   38.78
   1  -5   9   23.22   35.90
   1  -5   9  -38.39   27.18
   1   5   9  -32.44   47.72
   1   5   9   20.58   44.34
  -1   5  -9  -35.66   50.64
  -1   5  -9   -9.83   35.69
  -1  -5 -10  123.15   38.80
   1   5  10  247.95   73.22
   1  -5  10  189.34   52.00
   1  -5  10  182.27   60.88
   1   5  10  118.44   48.77
   1  -5  10  270.16   75.73
  -1   5 -10  125.31   54.34
  -1   5 -10  226.78   61.00
  -1  -5 -11  -16.65   45.59
   1   5  11   -6.39   37.92
   1  -5  11  105.48   50.91
   1  -5  11   -1.91   43.77
   1  -5  11  106.91   47.72
   1   5  11  -22.78   48.52
  -1   5 -11  -21.83   46.96
  -1   5 -11   45.10   43.25
  -1  -5 -12  659.91   83.66
   1  -5  12  681.23  120.99
   1   5  12  694.14  126.99
   1  -5  12  738.85  103.42
  -1   5 -12  588.70  101.39
  -1   5 -12  661.12   92.65
  -1  -5 -13  -13.64   45.96
   1  -5  13   37.07   38.14
   1  -5  13   84.86   53.52
   1   5  13   22.38   51.58
  -1   5 -13  -22.99   45.18
  -1   5 -13   35.80   45.58
  -1  -5 -14  -58.49   44.41
   1   5  14   55.59   55.12
   1  -5  14   10.75   36.22
   1  -5  14    8.75   44.52
  -1   5 -14   25.96   54.13
  -1   5 -14  101.39   53.49
  -1  -5 -15  243.80   56.41
   1   5  15  218.43   80.23
   1  -5  15  258.20   79.25
  -1   5 -15  425.97   98.87
  -1   5 -15  266.35   72.04
   1  -5  16  -24.57   49.69
   1   5  16  -32.13   66.92
  -1   5 -16  -52.26   49.52
  -1   5 -16   16.21   47.97
   1  -5  17  343.65   83.53
   1  -5  17  404.30  118.47
   1   5  17  352.02  112.96
  -1   5 -17  443.97  103.66
   1  -5  18  -64.59   80.85
   1   5  18    3.79   57.67
   1  -5  18   55.12   52.07
  -1   5 -18   55.95   59.94
   1  -5  19  126.33   71.86
   1   5  19  -19.67   61.88
   1  -5  19   82.82   89.70
  -1   5 -19   13.40   70.83
  -1  -5 -19  -12.91   56.58
   1   5  20   43.25   58.42
   1  -5  20  163.61   82.23
   1  -5  20  210.43   95.11
  -1   5 -20   10.96   71.28
  -1  -5 -20  -91.47   73.03
   1   5  21   64.84   66.45
   1  -5  21   -0.18   75.86
  -1   5 -21 -169.23   90.24
  -1  -5 -21   80.83   74.37
   1  -5  22   54.95   96.81
  -1   5 -22  143.65   93.02
  -1  -5 -22   75.87   60.73
   1   5  23  103.01   84.68
   1  -5  23   98.74   72.38
   1  -5  23   58.81   72.24
  -1   5 -23  -21.90   75.35
  -1   6  22  293.14  140.90
  -1  -6  22  191.21   99.66
   1   6 -22   26.68   79.74
   1  -6 -22  111.05   79.30
  -1   6  21  220.17  102.89
  -1  -6  21  139.75   60.81
  -1  -6  21  239.77   98.49
   1   6 -21  388.36  135.27
   1  -6 -21  153.48   71.89
  -1   6  20  110.03   93.62
  -1  -6  20  167.24  108.16
  -1  -6  20  172.79   85.34
   1   6 -20   -1.95   84.91
   1  -6 -20   79.14   58.38
  -1  -6  19  102.44   78.40
  -1  -6  19  121.60   77.04
   1   6 -19  183.55   89.52
  -1  -6  18   48.53   52.33
   1   6 -18  218.19   90.33
   1  -6 -17  -42.51   47.84
  -1  -6  17   17.51   55.26
  -1   6  17  -29.96   60.20
  -1  -6  17  103.91   72.66
   1   6 -17  113.01   54.24
   1   6 -17   11.93   58.18
   1  -6 -16  357.44   93.64
  -1  -6  16  457.70  121.39
  -1   6  16  421.10  117.17
  -1  -6  16  405.15   95.13
   1   6 -16  443.80  107.06
   1   6 -16  396.98  100.52
   1  -6 -15  123.46   66.47
  -1   6  15   97.83   69.73
  -1  -6  15  180.39   73.25
  -1  -6  15  179.85   98.39
   1   6 -15  162.35   64.68
   1   6 -15  207.29   72.73
   1  -6 -14  227.83   62.15
  -1   6  14  107.49   58.57
  -1  -6  14  251.95   87.39
  -1  -6  14  168.40   54.81
   1   6 -14  294.39   94.97
   1   6 -14  259.69   78.70
   1  -6 -13  775.20  103.67
  -1  -6  13  932.91  159.39
  -1   6  13  894.74  145.18
   1   6 -13  635.58  114.32
   1   6 -13  789.49  122.06
   1  -6 -12  363.46   82.58
  -1   6  12  283.97   72.39
  -1   6  12  292.79   83.35
   1   6 -12  359.24   96.06
  -1   6  12  287.86   53.98
   1   6 -12  326.18   78.75
   1  -6 -11  546.93   93.14
  -1   6  11  633.89  101.37
  -1   6  11  667.06  117.33
  -1  -6  11  631.48  102.98
  -1   6  11  476.19   67.75
   1   6 -11  640.96  112.16
   1   6 -11  581.68   95.52
   1  -6 -10  706.89   97.53
  -1  -6  10  753.91  108.33
  -1  -6  10  643.92   80.86
  -1   6  10  607.01   71.87
   1   6 -10  777.98  116.50
   1   6 -10  801.80  102.40
   1  -6  -9  164.44   55.04
  -1   6   9  175.00   55.83
  -1  -6   9  107.28   32.73
  -1  -6   9   93.75   41.92
  -1   6   9  131.39   40.20
   1   6  -9   80.98   51.76
   1  -6  -8  219.06   59.79
  -1  -6   8  196.14   43.55
  -1  -6   8  181.00   51.50
  -1   6   8  272.80   52.27
   1   6  -8  241.77   67.39
  -1  -6   7   -6.95   22.56
   1  -6  -7    9.18   35.95
   1   6  -7   36.27   40.59
   1   6  -6   72.41   25.65
   1  -6  -6   59.55   36.58
  -1  -6   6   82.22   24.83
  -1   6   6   40.11   31.43
   1   6  -6   75.56   44.67
  -1  -6   5   52.63   53.13
   1  -6  -5   17.33   36.29
   1   6  -5   34.49   17.66
  -1   6   5   22.88   30.05
  -1  -6   5  -11.09   15.32
  -1  -6   4   31.48   39.06
   1  -6  -4   32.24   33.12
  -1   6   4   63.48   32.11
  -1  -6   3  511.46   81.92
   1  -6  -3  469.26   77.57
  -1   6   3  397.92   64.11
   1  -6  -2  151.16   51.24
  -1  -6   2  112.00   52.49
   1  -6  -1  612.45   82.70
  -1  -6   1  633.47   85.05
   1   6   0   23.52   16.83
   1  -6   0   58.29   32.87
  -1  -6   0   69.70   40.33
  -1  -6   0   43.73   17.83
   1   6   1  316.58   41.07
  -1  -6  -1  234.81   50.74
   1  -6   1  335.79   66.60
   1   6   2 2138.38  113.74
  -1  -6  -2 2217.63  149.82
   1  -6   2 2047.32  142.29
  -1   6  -3   57.87   16.72
   1   6   3   29.11   29.11
   1  -6   3    4.88   34.58
   1  -6   3   -3.66   13.93
  -1  -6  -3    8.89   40.88
   1   6   4 4676.75  203.80
   1  -6   4 4081.56  101.29
   1  -6   4 4673.32  217.15
  -1  -6  -4 4450.95  208.93
   1   6   5   14.76   28.88
  -1  -6  -5   -7.40   38.00
   1  -6   5   31.95   39.81
   1  -6   6 1945.47   98.60
   1   6   6 1948.82  152.75
   1  -6   6 2183.87  151.23
  -1  -6  -6 1953.05  144.06
   1  -6   7 1070.58   82.25
   1   6   7  996.52  113.36
   1  -6   7 1144.30  132.45
   1   6   7 1121.80   71.91
   1  -6   7 1117.44  110.38
  -1  -6  -7 1080.45  107.08
   1  -6   8   -7.89   22.17
   1   6   8   16.21   52.39
   1  -6   8   71.42   51.79
   1   6   8  -39.53   53.58
   1  -6   8   -4.03   35.35
  -1  -6  -8  -72.04   45.59
  -1  -6  -9  710.88   93.00
   1  -6   9  857.82   88.44
   1  -6   9  843.76  122.29
   1   6   9  776.78  114.35
   1   6   9  520.01   42.33
  -1   6  -9  812.63  108.81
   1   6   9  812.30   50.97
  -1   6  -9  872.98  102.10
  -1  -6 -10  308.08   65.11
   1   6  10  469.87  104.61
   1   6  10  465.57   95.06
   1  -6  10  370.01   67.78
   1  -6  10  362.66   85.60
  -1   6 -10  367.84   86.83
  -1   6 -10  405.94   77.20
  -1  -6 -11   -4.94   55.22
   1  -6  11   -8.16   47.15
   1  -6  11  -29.66   34.47
   1   6  11   77.90   53.36
   1  -6  11   12.26   64.02
   1   6  11   54.95   49.82
  -1   6 -11   15.25   47.00
  -1   6 -11    7.84   45.84
  -1  -6 -12  584.62   88.65
   1  -6  12  536.93  118.88
   1  -6  12  430.95   96.42
   1   6  12  367.75   92.04
   1  -6  12  533.51   90.24
   1   6  12  410.21   94.98
  -1   6 -12  667.24  115.17
  -1   6 -12  519.99   92.01
  -1  -6 -13   29.82   38.96
   1  -6  13  103.95   61.19
   1  -6  13   20.62   43.01
   1   6  13    9.77   54.64
  -1   6 -13  -65.57   65.49
  -1   6 -13    4.96   44.63
  -1  -6 -14   -4.13   51.79
   1   6  14   55.59   72.88
   1  -6  14   28.28   42.10
   1  -6  14  124.57   64.94
  -1   6 -14  116.52   67.57
  -1   6 -14   91.63   49.85
  -1  -6 -15   87.15   55.38
   1  -6  15   97.85   67.57
   1  -6  15   80.67   53.05
   1   6  15   17.51   48.64
  -1   6 -15   79.30   55.53
  -1   6 -15  -39.73   51.24
   1  -6  16  301.02   81.48
   1  -6  16  296.87  107.37
   1   6  16  283.33   98.96
  -1   6 -16  217.06   76.55
  -1   6 -16  273.86   76.85
   1  -6  17  180.40   78.78
   1   6  17  147.41   82.01
  -1   6 -17   58.51   64.82
   1  -6  18   98.32   72.83
   1  -6  18  -16.09   60.39
   1   6  18   79.20   71.40
  -1   6 -18  -84.65   68.28
   1  -6  19   11.14   53.15
   1  -6  19  -45.32   77.91
   1   6  19   22.38   62.87
  -1   6 -19 -158.53  102.43
   1   6  20  124.35   75.07
   1  -6  20  266.03   97.79
   1  -6  20  132.92   95.07
  -1   6 -20  261.07   97.55
   1   6  21  243.99  106.95
   1  -6  21  157.22  106.56
   1  -6  21  351.00  116.42
  -1   6 -21  266.21  128.53
  -1  -6 -21   36.59   72.01
   1   6  22  -49.24  103.31
  -1   6 -22  -40.06  100.32
  -1  -6 -22  -36.49   70.47
  -1   7  22   62.08   79.42
  -1  -7  22  166.03  116.41
   1   7 -22  -72.13   97.82
   1  -7 -22   22.70   53.35
  -1   7  21  -38.18   69.64
  -1  -7  21   92.95   96.38
   1  -7 -21  137.68   74.63
  -1   7  20 -120.02  102.85
  -1  -7  20  -12.74   81.06
   1   7 -20  -66.76   85.26
   1   7 -19  -17.94   68.72
  -1  -7  18 -150.53   89.33
  -1  -7  18   35.86   48.10
   1   7 -18  -71.26   64.48
   1   7 -18  -70.50   77.45
   1  -7 -17  122.11   47.10
  -1  -7  17  324.21  117.03
  -1  -7  17  332.65   89.16
   1   7 -17  298.33  102.36
   1   7 -17  250.64   88.69
   1  -7 -16 -108.56   68.11
  -1   7  16   44.67   63.93
  -1  -7  16  -47.96   79.97
  -1  -7  16  -21.80   40.94
   1   7 -16  -32.31   77.91
   1   7 -16 -165.58   77.70
   1  -7 -15  832.19  127.29
  -1  -7  15  895.61  128.07
  -1  -7  15 1033.37  186.44
  -1   7  15  881.68  159.54
   1   7 -15  990.91  154.80
   1   7 -15 1045.55  146.65
   1  -7 -14  142.20   56.84
  -1   7  14  158.28   68.86
  -1  -7  14  247.18  102.41
  -1  -7  14   66.33   45.87
   1   7 -14  151.52   81.06
   1   7 -14  219.98   68.06
  -1   7  13   84.27   65.10
  -1   7  13   12.47   48.17
  -1  -7  13   37.45   37.02
   1  -7 -13  113.15   64.78
   1   7 -13  129.02   61.25
  -1   7  12  162.15   66.74
  -1   7  12  182.00   80.23
  -1  -7  12   96.65   58.57
  -1  -7  12   34.26   38.59
   1  -7 -12   76.86   57.61
   1   7 -12  109.58   62.13
  -1  -7  11 1057.22  132.82
  -1  -7  11 1130.57  111.84
  -1   7  11 1224.11  157.60
  -1   7  11  917.71   88.32
   1   7 -11 1241.27  142.47
   1  -7 -11 1123.84  128.81
   1  -7 -10  594.15   96.67
  -1   7  10  580.23  100.21
  -1   7  10  545.89  103.94
  -1  -7  10  605.75   80.32
  -1  -7  10  648.50  114.01
  -1   7  10  556.79   74.36
   1   7 -10  601.06  102.10
   1  -7  -9  202.78   71.62
  -1  -7   9  187.09   67.53
  -1   7   9  267.83   76.39
  -1  -7   9  210.92   53.99
  -1   7   9  222.31   57.81
   1   7  -9  286.32   88.47
   1  -7  -8  333.05   72.61
  -1  -7   8  382.29   78.67
  -1  -7   8  387.76   51.26
  -1   7   8  339.09   57.02
   1   7  -8  460.23   85.28
   1   7  -7  513.51   54.06
   1  -7  -7  619.43   94.88
  -1  -7   7  536.06   53.89
  -1   7   7  622.42   80.30
   1   7  -7  605.72   98.35
   1   7  -6  -14.60   17.04
   1  -7  -6  -13.99   40.16
  -1  -7   6    4.95   36.05
  -1  -7   6   35.46   19.46
  -1   7   6  -11.71   29.43
   1   7  -6   66.42   36.84
  -1  -7   5   -2.89   38.51
   1  -7  -5   50.14   33.46
  -1   7   5  -33.50   38.63
   1  -7  -4   63.49   49.33
  -1  -7   4   75.30   46.38
  -1   7   4   29.73   31.82
  -1  -7   3   75.86   41.04
   1  -7  -3   61.16   48.25
   1  -7  -2  571.73   83.89
  -1  -7   2  661.07   95.24
   1  -7  -1  409.59   76.96
  -1  -7   1  474.20   78.82
   1   7   0 5695.56  143.19
  -1  -7   0 5543.33  138.91
  -1  -7   0 6145.46  271.78
   1  -7   0 5636.71  257.24
   1   7   1  234.22   39.78
  -1  -7  -1  245.98   67.50
   1  -7   1  163.71   59.50
   1   7   2 1195.78   87.43
   1  -7   2 1265.90  124.39
  -1  -7  -2 1390.59  133.92
   1   7   3 2756.12  150.09
   1  -7   3 2727.68  176.87
  -1  -7  -3 2818.98  180.92
   1  -7   4  277.86   58.15
  -1  -7  -4  240.92   61.18
   1   7   4  341.44   60.71
   1  -7   5  457.25   86.82
  -1  -7  -5  382.60   80.98
   1   7   5  322.57   68.96
  -1  -7  -6   76.50   45.70
   1  -7   6   51.69   45.05
   1   7   6   75.84   48.75
   1  -7   7   83.76   47.14
  -1  -7  -7   65.90   43.73
   1  -7   7   80.38   27.98
   1   7   7  106.17   45.97
   1   7   7   55.15   23.53
   1  -7   8 1070.34  139.31
   1   7   8 1151.25  131.65
   1  -7   8 1195.14   89.43
   1   7   8 1160.87   80.84
   1  -7   8 1246.84  125.27
  -1  -7  -8 1165.57  119.41
  -1  -7  -9   46.79   44.04
   1  -7   9   64.19   51.28
   1  -7   9  118.52   61.45
   1   7   9  155.33   61.13
   1  -7   9   81.01   34.58
   1   7   9   25.84   65.32
   1   7   9  105.02   26.59
  -1   7  -9   63.73   43.14
   1  -7  10 1617.14  124.62
   1   7  10 1635.40  168.86
   1  -7  10 1490.28  162.64
   1   7  10 1504.17   75.63
  -1   7 -10 1625.57  152.64
  -1  -7 -10 1594.53  140.00
   1   7  11   81.68   48.99
   1  -7  11    1.08   50.44
   1  -7  11   32.41   31.46
   1   7  11   56.24   46.00
  -1  -7 -11   51.52   46.53
  -1   7 -11    2.85   41.12
  -1  -7 -12   20.56   44.48
   1  -7  12  -53.37   52.21
   1   7  12   38.06   72.80
   1  -7  12  -36.20   40.64
   1   7  12   53.30   44.73
  -1   7 -12    7.93   62.53
  -1   7 -12   71.00   44.70
  -1  -7 -13  162.67   58.58
   1   7  13  308.97   90.66
   1  -7  13  283.41   67.05
   1   7  13  252.85   91.01
   1  -7  13  202.52   80.00
   1  -7  13  202.83   91.76
  -1   7 -13  194.85   69.59
  -1   7 -13  198.87   60.38
  -1  -7 -14  199.92   69.86
   1   7  14   65.53   56.92
   1  -7  14  102.86   79.36
   1  -7  14   29.46   39.73
  -1   7 -14   47.69   65.75
  -1   7 -14  103.86   52.09
  -1  -7 -15   82.01   51.22
   1  -7  15   30.04   72.06
   1   7  15   21.49   46.87
   1  -7  15  -78.28   57.46
  -1   7 -15    2.44   60.72
  -1   7 -15   38.85   53.53
   1  -7  16   -5.78   40.16
   1   7  16   42.37   55.64
   1  -7  16  -23.89   64.51
  -1   7 -16   -9.70   68.56
  -1   7 -16  -23.50   46.16
   1  -7  17   65.14   62.53
   1   7  17    0.36   55.83
   1  -7  17  104.82   88.84
  -1   7 -17   26.63   66.03
   1  -7  18   32.50   68.20
   1   7  18  251.38  108.27
  -1   7 -18  127.27   89.50
   1   7  19  174.97  101.20
   1  -7  19   86.39  100.07
  -1   7 -19  -67.01   92.05
   1   7  20  -78.20   73.32
   1  -7  20  144.47  109.69
  -1   7 -20 -144.28  103.95
   1  -7  21 -137.93  122.55
   1   7  21   71.22   86.34
  -1   7 -21   -3.26   82.47
   1  -7  22   52.37   82.92
   1   7  22   11.99   81.69
  -1   7 -22 -163.38  111.11
  -1  -7 -22   41.28   79.71
  -1   8  21  -23.37   89.94
  -1  -8  21   35.09   81.67
   1   8 -21  239.39  123.43
  -1   8  20  -38.30   71.07
   1   8 -20  272.33   96.50
  -1  -8  19   95.92   73.80
  -1   8  19  -84.76   87.03
   1   8 -19  131.73   92.79
  -1  -8  18   -4.35   78.58
   1   8 -18 -117.32   78.41
  -1  -8  17   61.75   89.76
   1  -8 -17   85.56   45.28
   1   8 -17   -8.68   51.12
  -1  -8  16  109.37   73.50
   1  -8 -16  187.48   69.92
   1   8 -16   59.87   50.54
  -1   8  15  112.41   77.79
  -1  -8  15  214.15  101.48
   1  -8 -15  102.39   68.52
   1   8 -15   -0.61   59.25
  -1   8  14  189.30   58.65
  -1  -8  14  325.81   76.66
  -1   8  14  349.08  107.34
   1  -8 -14  365.20   90.04
   1   8 -14  568.79  117.62
  -1   8  13  165.40   72.61
  -1  -8  13  375.24   79.54
  -1   8  13  262.09   82.00
  -1  -8  13  323.35   91.57
   1  -8 -13  345.20   78.47
   1   8 -13  303.69   81.29
  -1   8  12   50.20   44.81
  -1  -8  12   78.25   47.70
  -1  -8  12   38.45   30.81
   1  -8 -12   51.91   50.26
   1   8 -12   96.74   62.04
  -1  -8  11   35.01   57.85
  -1  -8  11   26.40   30.22
  -1   8  11  159.19   77.32
  -1   8  11  -37.34   58.19
   1  -8 -11   59.35   46.62
   1   8 -11    1.36   55.37
   1  -8 -10  441.20   96.76
  -1   8  10  422.85   91.11
  -1  -8  10  452.24   93.82
  -1  -8  10  466.48   70.43
  -1   8  10  411.28   69.97
   1   8 -10  282.49   79.46
   1  -8  -9  303.81   78.74
  -1  -8   9  278.39   48.09
  -1  -8   9  353.61   87.62
  -1   8   9  223.26   65.48
  -1   8   9  298.79   61.28
   1   8  -9  298.06   85.86
   1  -8  -8   -3.27   41.45
  -1   8   8   47.62   40.26
  -1  -8   8    5.70   19.62
  -1   8   8  -14.39   34.72
   1   8  -8  -31.67   44.59
  -1  -8   7   98.01   54.41
   1   8  -7   26.48   20.16
   1  -8  -7   96.14   54.75
  -1  -8   7   81.64   23.05
  -1   8   7   62.44   47.42
  -1   8   7   65.29   39.80
   1   8  -7   51.59   50.09
  -1  -8   6  314.29   76.96
   1  -8  -6  258.61   65.74
  -1   8   6  267.32   56.82
  -1  -8   5   51.97   47.47
   1  -8  -5   27.32   46.35
  -1   8   5   18.43   33.14
  -1  -8   4  220.39   63.08
   1  -8  -4  163.44   60.67
  -1   8   4  216.95   55.07
  -1  -8   3   34.34   38.92
   1  -8  -3  -47.70   50.81
  -1  -8   2   22.38   44.19
   1  -8  -2  -58.57   48.45
   1  -8  -1 1178.35  130.49
  -1  -8   1 1338.46  141.14
  -1  -8   0  510.47   44.16
   1  -8   0  437.60   80.38
  -1  -8   0  500.98   91.92
   1   8   1 4276.44  150.78
   1  -8   1 4457.20  243.22
  -1  -8  -1 4898.45  257.87
   1  -8   2  288.65   64.99
  -1  -8  -2  298.11   75.93
   1   8   2  313.75   48.54
   1  -8   3  249.56   66.82
  -1  -8  -3  289.63   66.19
   1   8   3  242.43   49.35
  -1  -8  -4  789.26  107.02
   1  -8   4  741.30  106.31
   1   8   4  677.88   84.83
   1  -8   5  209.46   62.99
  -1  -8  -5  263.96   64.68
   1   8   5  282.37   65.92
   1  -8   6   45.31   44.97
  -1  -8  -6    8.91   38.48
   1   8   6  -11.33   45.04
  -1  -8  -7   95.61   51.94
   1  -8   7   17.02   42.81
   1   8   7   50.38   30.11
   1   8   7   43.23   39.36
  -1  -8  -8  192.21   64.53
   1  -8   8  144.01   47.41
   1   8   8  178.46   64.21
   1   8   8  240.29   48.76
   1  -8   9 1754.44  191.24
   1  -8   9 1611.73  105.56
   1   8   9 1685.20  172.46
   1   8   9 1677.61  191.58
   1   8   9 1682.86  106.74
   1  -8   9 2074.42  173.05
  -1  -8  -9 1656.88  155.65
   1  -8  10  103.12   60.89
   1   8  10   84.67   66.37
   1   8  10   55.89   41.87
   1  -8  10   27.02   27.65
  -1  -8 -10  -11.87   53.27
  -1   8 -10   15.57   49.51
   1  -8  11  778.24   91.21
   1  -8  11  742.26  131.66
   1   8  11  794.72  127.17
  -1  -8 -11  858.20  120.93
  -1   8 -11  871.35  122.57
   1   8  12  128.24   72.38
   1  -8  12  253.81   61.40
   1   8  12  270.69   82.81
   1  -8  12  239.26   81.15
  -1  -8 -12  243.07   72.92
  -1   8 -12  160.65   67.21
   1   8  13   18.68   52.03
   1  -8  13  227.95  103.41
   1   8  13  181.73   79.50
   1  -8  13   80.64   37.00
   1  -8  13   31.06   49.17
  -1  -8 -13  166.61   66.23
  -1   8 -13  132.16   59.78
   1  -8  14   -1.65   54.89
   1   8  14  -63.92   69.20
   1   8  14   78.04   59.67
   1  -8  14  -44.80   33.49
   1  -8  14  117.69  102.62
  -1  -8 -14   71.44   51.84
  -1   8 -14   82.61   58.10
   1   8  15  112.97   71.98
  -1  -8 -15   61.80   51.85
  -1   8 -15  133.71   52.68
   1  -8  16  164.47   94.81
   1   8  16  118.00   82.19
  -1   8 -16  235.21   80.94
   1  -8  17  -38.50   69.72
   1   8  17   29.99   50.86
  -1   8 -17  -40.15   66.15
   1  -8  18  103.06  100.20
   1   8  18  128.55   86.61
  -1   8 -18  -50.61   73.79
   1   8  19 -119.80   79.29
  -1   8 -19   22.10   75.50
   1  -8  20 -128.10  118.77
   1   8  20   19.40   65.75
  -1   8 -20   80.83  102.66
   1  -8  21  -60.02  115.22
   1   8  21  -13.80   64.22
  -1   9  21  193.46  127.18
  -1  -9  20  -28.84   97.63
  -1   9  20  114.21   95.62
  -1   9  19    4.48   73.12
  -1  -9  19    9.59   90.21
  -1  -9  18   95.85  113.17
  -1   9  18   23.41   70.31
   1   9 -18   56.82   70.91
  -1  -9  17   34.74   95.14
   1  -9 -17   81.96   48.53
   1   9 -17   66.89   55.77
  -1  -9  16  444.14  139.91
   1  -9 -16  111.16   68.94
   1   9 -16  339.69   94.85
  -1   9  15  -23.46   58.58
   1  -9 -15    5.23   60.74
   1   9 -15   54.47   68.08
  -1   9  14   59.05   54.06
  -1  -9  14   41.51   46.75
  -1   9  14   61.02   54.33
   1  -9 -14   49.15   60.12
   1   9 -14   79.08   63.44
  -1  -9  13   59.17   73.19
  -1   9  13   95.13   69.43
  -1   9  13  -57.40   46.44
   1  -9 -13  100.01   68.85
   1   9 -13  -18.34   54.28
  -1   9  12  456.97  108.41
  -1   9  12  422.81  103.55
  -1  -9  12  384.36   96.01
   1  -9 -12  491.59  107.42
   1   9 -12  552.21  111.70
  -1   9  11   56.12   46.85
  -1   9  11   10.38   51.81
  -1  -9  11    2.58   44.72
   1  -9 -11   28.15   57.43
   1   9 -11   56.51   58.03
   1  -9 -10  197.36   68.28
  -1   9  10  221.57   71.24
  -1  -9  10  132.37   66.01
  -1   9  10  143.12   51.29
   1   9 -10   86.84   68.83
  -1   9   9   51.02   53.43
  -1  -9   9  109.34   55.65
   1  -9  -9   92.30   56.94
   1   9  -9   92.79   62.90
   1  -9  -8  826.24  118.87
  -1   9   8  674.10  103.46
  -1  -9   8  651.36   44.52
  -1   9   8  841.42  102.77
   1   9  -8  800.10  124.42
   1  -9  -7   31.64   42.07
  -1  -9   7    9.52   43.97
  -1   9   7   34.12   44.19
  -1   9   7  -34.33   35.97
   1   9  -7   20.17   55.42
  -1  -9   6  939.89  129.64
  -1   9   6  961.98  114.93
  -1   9   6 1036.97  115.40
   1  -9  -6 1103.65  138.93
   1  -9  -5  480.59   91.63
  -1  -9   5  532.11   98.18
  -1   9   5  611.08   92.08
  -1   9   5  432.28   72.99
   1  -9  -4   81.35   58.93
  -1  -9   4   82.99   54.96
  -1   9   4   61.09   37.25
  -1   9   4   69.53   36.26
  -1   9   3  191.02   47.67
  -1  -9   3  170.74   66.82
   1  -9  -3  109.36   51.62
  -1   9   2  160.43   43.46
  -1  -9   2  179.85   68.93
   1  -9  -2  258.87   77.29
  -1   9   1  -13.76   25.03
   1  -9  -1 -117.87   47.74
  -1  -9   1  -21.67   42.70
  -1   9   0  270.19   35.44
   1  -9   0  246.84   32.51
   1  -9   0  354.10   82.18
  -1  -9   0  402.94   90.68
   1   9   1  974.17   74.09
   1  -9   1 1016.66  128.81
  -1  -9  -1 1110.76  135.66
   1  -9   2  114.38   50.42
  -1  -9  -2   70.83   52.33
   1   9   2   -9.42   21.22
   1  -9   3  -14.65   39.48
  -1  -9  -3    9.17   48.23
   1   9   3    4.72   32.89
   1  -9   4  117.44   55.92
  -1  -9  -4  147.38   55.96
   1   9   4  112.22   42.30
  -1  -9  -5  396.07   86.83
   1  -9   5  380.07   83.33
   1   9   5  337.17   69.62
  -1  -9  -6  798.66  116.30
   1  -9   6  606.85  100.16
   1   9   6  750.33  106.40
  -1  -9  -7  377.66   92.41
   1  -9   7  262.48   73.99
   1   9   7  241.72   60.19
   1   9   7  210.77   62.68
   1  -9   8   60.61   51.24
  -1  -9  -8   60.49   58.73
   1   9   8  -15.37   35.26
   1   9   8  -62.48   61.01
   1   9   9  181.12   65.22
   1  -9   9  154.41   78.11
   1  -9   9  230.58   74.76
  -1  -9  -9  283.13   70.40
   1  -9  10  660.43  132.09
   1   9  10  445.12  116.58
   1   9  10  688.24  115.36
  -1  -9 -10  750.05  119.99
   1  -9  10  678.89  112.93
  -1   9 -10  727.33  125.15
   1   9  11  546.43  113.93
   1   9  11  398.27  114.94
   1  -9  11  495.73  113.88
  -1  -9 -11  468.43   99.18
  -1   9 -11  482.22   99.54
   1  -9  12  196.56   77.03
   1   9  12  251.66   76.95
  -1  -9 -12  237.85   80.34
  -1   9 -12  195.88   73.19
   1  -9  13  214.94   78.92
   1   9  13  206.36   90.63
   1   9  13  244.25   87.63
  -1  -9 -13  338.38   89.99
  -1   9 -13  323.94   87.84
   1   9  14  -30.82   51.84
   1   9  14   70.64   50.66
   1  -9  14   38.17   89.77
   1  -9  14  -10.39   47.49
  -1  -9 -14    9.85   49.03
  -1   9 -14   44.98   57.50
   1  -9  15  -41.65   95.40
   1  -9  15  -30.51   54.96
   1   9  15   66.91   69.77
   1   9  15  -18.14   56.62
  -1  -9 -15   43.79   46.88
  -1   9 -15  122.32   77.23
   1  -9  16  303.82  136.25
   1   9  16  189.33   93.46
  -1   9 -16  104.44   67.49
   1   9  17  -47.72   55.22
   1  -9  17  118.48  104.99
   1   9  18  105.42  104.14
   1  -9  18 -158.21  123.41
   1  -9  19  -86.29  112.98
   1   9  19  138.76   84.22
   1   9  20   68.11   96.34
  -1 -10  20   91.35   99.77
  -1  10  20  267.69  115.39
  -1 -10  19  176.57  113.66
  -1  10  19  223.17  110.03
  -1  10  18 -153.84  114.42
  -1 -10  18  -13.53  102.65
   1  10 -18 -113.12   72.18
  -1  10  17   50.20   60.23
  -1 -10  17   17.84  108.31
   1 -10 -17  220.09   90.71
   1  10 -17   51.08   80.32
  -1  10  16  154.69   90.38
  -1 -10  16  349.52  165.70
   1 -10 -16  246.38   90.94
   1  10 -16  166.64   71.95
  -1  10  15   69.64   65.53
  -1 -10  15   49.03   66.89
   1 -10 -15   10.52   50.81
   1  10 -15   73.26   73.90
  -1  10  14  167.33   83.11
  -1 -10  14  204.91   87.70
   1 -10 -14  212.89   81.58
   1  10 -14  212.25   69.22
  -1 -10  13  -47.37   66.63
   1 -10 -13   60.21   59.88
   1  10 -13  157.75   72.95
  -1 -10  12  -15.71   59.40
  -1  10  12  141.69   81.36
  -1  10  12  -54.33   68.07
   1 -10 -12   81.35   61.77
   1  10 -12   -8.29   57.82
  -1 -10  11  573.65  117.40
  -1  10  11  489.80  103.79
   1 -10 -11  579.46  108.84
   1  10 -11  662.61  119.03
  -1  10  10  -44.93   43.98
  -1 -10  10  -72.12   69.83
   1 -10 -10  -50.11   60.18
   1  10 -10  -15.09   52.15
   1 -10  -9  951.88  135.69
  -1  10   9  761.64  118.45
  -1  10   9 1034.41  120.02
   1  10  -9 1271.62  165.34
  -1 -10   8   95.70   61.09
   1 -10  -8   21.74   48.10
  -1  10   8   73.11   51.74
  -1  10   8   89.08   42.64
   1  10  -8  102.59   67.90
  -1 -10   7  991.09  139.43
   1 -10  -7  854.65  124.76
  -1  10   7  921.13  114.37
  -1  10   7  825.90  116.94
  -1 -10   6  697.73  117.54
   1 -10  -6  683.26  111.34
  -1  10   6  521.94   82.94
  -1  10   6  528.77   91.22
   1 -10  -5  134.01   67.02
  -1 -10   5   -2.75   46.64
  -1  10   5   75.93   49.69
  -1  10   5   66.68   45.19
  -1 -10   4  369.11   94.58
   1 -10  -4  153.60   80.68
  -1  10   4  141.19   55.52
  -1  10   4  196.67   49.71
  -1 -10   3   59.78   45.51
   1 -10  -3   -3.69   44.55
  -1  10   3  114.31   45.07
   1 -10  -2  892.25  127.44
  -1 -10   2  907.06  130.60
  -1  10   2  838.27   87.71
   1 -10  -1  150.17   78.40
  -1 -10   1  183.44   66.33
   1 -10   0   64.99   56.41
  -1 -10   0    3.59   46.41
   1 -10   0   31.13   18.72
  -1  10   0   -5.26   22.05
   1 -10   1  695.16  117.64
  -1 -10  -1  435.84   93.61
   1  10   1  516.13   56.49
  -1 -10  -2  770.62  120.90
   1 -10   2  831.40  126.99
   1  10   2  667.36   72.63
   1 -10   3  292.77   91.35
  -1 -10  -3  267.22   80.21
   1  10   3  287.49   54.45
  -1 -10  -4  290.14   86.79
   1 -10   4  381.98   97.29
   1  10   4  325.99   63.41
  -1 -10  -5  121.41   49.15
   1 -10   5  160.86   63.32
   1  10   5  139.55   53.08
  -1 -10  -6  -44.02   58.41
   1 -10   6   34.19   56.51
   1  10   6  -56.00   50.46
   1 -10   7  122.77   64.27
  -1 -10  -7  117.42   47.59
   1  10   7  266.31   66.85
   1  10   7  318.79   79.54
   1 -10   8  625.20  116.22
  -1 -10  -8  693.59  115.36
   1  10   8  511.51   75.85
   1  10   8  529.85   98.43
   1  10   9   30.74   48.34
  -1 -10  -9   49.87   44.11
   1 -10   9   70.82   46.76
   1  10  10  -50.82   58.81
   1 -10  10   40.17   67.13
   1  10  10    6.91   45.76
  -1 -10 -10  -20.72   53.54
   1 -10  10   42.39   56.09
  -1  10 -10   31.55   56.02
   1  10  11  221.06   82.66
   1 -10  11  171.37   75.51
   1  10  11   59.14   66.56
  -1 -10 -11  194.14   69.99
  -1  10 -11  305.57   93.45
   1 -10  12  321.05  114.67
   1  10  12  259.13   85.31
  -1 -10 -12  241.25   66.04
  -1  10 -12  416.55  103.29
   1 -10  13   56.71   49.40
   1  10  13  164.93   63.08
   1  10  13  -12.69   57.51
  -1 -10 -13   41.98   54.43
  -1  10 -13   60.84   70.35
   1  10  14   16.98   50.17
   1 -10  14  -36.49   57.51
   1  10  14   55.18   53.04
  -1 -10 -14  105.84   58.23
  -1  10 -14  -73.75   69.55
   1  10  15  110.91   80.37
   1  10  15  -82.80   62.67
   1 -10  15   90.91  152.24
   1 -10  15   19.50   75.13
  -1 -10 -15  -20.89   51.10
  -1  10 -15    1.34   66.85
   1  10  16  -49.26   52.28
   1  10  16  -89.53   85.68
   1 -10  16   -0.18   68.13
   1 -10  16   34.14  101.57
  -1  10 -16  -44.84   52.33
   1  10  17  126.81   86.78
   1 -10  17  138.95  161.49
   1 -10  18   -1.78  105.02
   1  10  18   63.95   69.11
   1 -10  19  -21.41  117.08
   1  10  19 -145.64   94.98
  -1  11  19 -102.74  100.28
  -1 -11  19   76.42  143.38
  -1 -11  18    8.12  114.64
  -1  11  18   31.07   71.10
   1  11 -18 -105.64   79.74
  -1 -11  17  152.22  165.41
  -1  11  17   74.03   77.68
   1 -11 -17 -139.70   85.71
   1  11 -17  -56.86   79.32
  -1 -11  16  -99.50   68.51
  -1  11  16   -6.51   59.03
   1 -11 -16  124.97   72.94
   1  11 -16  223.50  101.01
  -1  11  15  314.94  108.05
  -1 -11  15  191.26   93.11
   1 -11 -15  351.76  109.22
   1  11 -15  239.51   85.62
  -1 -11  14   88.11   52.13
  -1  11  14   83.73   64.68
   1 -11 -14   31.38   69.79
   1  11 -14   88.95   81.37
  -1  11  13  157.60   90.00
  -1 -11  13   26.10   49.00
   1 -11 -13   69.43   63.21
   1  11 -13  145.09   79.75
  -1  11  12   58.16   54.12
  -1 -11  12   14.03   45.91
   1 -11 -12  -73.85   53.19
   1  11 -12   -1.76   66.11
  -1 -11  11  -13.49   46.84
   1 -11 -11   18.83   59.08
   1  11 -11   48.28   56.59
  -1 -11  10  532.49  126.95
   1 -11 -10  487.44   97.69
   1  11 -10  633.63  127.17
   1 -11  -9  -36.05   52.64
   1  11  -9   -7.36   53.07
  -1 -11   8  211.35   82.30
   1 -11  -8  223.08   77.55
  -1  11   8  308.58   83.68
   1  11  -8  116.36   53.74
   1 -11  -7   91.26   62.39
  -1 -11   7   88.49   58.23
  -1  11   7    4.48   38.96
   1 -11  -6    5.00   66.93
  -1 -11   6  -17.87   62.50
  -1  11   6   -2.19   41.13
  -1 -11   5  266.09   92.30
   1 -11  -5  214.67   77.96
  -1  11   5  194.66   65.23
  -1 -11   4   99.13   59.25
   1 -11  -4  123.32   72.01
  -1  11   4  194.10   76.62
  -1 -11   3  939.79  147.78
   1 -11  -3  808.83  126.26
  -1 -11   2  269.89   88.54
   1 -11  -2  174.50   63.80
   1 -11  -1  524.53  110.41
  -1 -11   1  457.40  101.41
   1 -11   0  116.83   53.18
  -1 -11   0   80.57   58.74
   1 -11   1  697.86  128.17
  -1 -11  -1  605.36  121.40
  -1 -11  -2   43.82   50.56
   1 -11   2  -54.28   53.03
   1 -11   3   68.85   66.45
   1  11   3  114.27   36.64
   1 -11   4  190.47   79.01
  -1 -11  -4  125.52   59.07
   1  11   4  118.06   37.97
  -1 -11  -5    9.14   65.10
   1 -11   5  -76.50   58.48
   1  11   5   29.08   46.67
   1 -11   6   10.58   58.81
  -1 -11  -6   -1.18   51.89
   1  11   6   19.66   35.63
  -1 -11  -7  606.97  116.83
   1 -11   7  634.44  123.05
   1  11   7  606.84   97.27
   1  11   7  729.52  112.15
   1  11   8   20.38   50.74
   1 -11   8  132.72   69.60
  -1 -11  -8  -77.16   76.34
   1  11   9  394.08  101.25
   1 -11   9  331.09   94.49
  -1 -11  -9  294.97   91.12
   1  11  10  176.37   65.65
   1 -11  10   72.45   59.34
  -1 -11 -10  242.15   84.33
   1 -11  10  233.34   81.34
  -1  11 -10  219.17   85.90
   1  11  11  137.29   68.62
   1  11  11  103.64   63.49
   1 -11  11  -53.45   72.08
  -1 -11 -11  113.51   73.17
   1 -11  12  190.84   80.89
   1  11  12  173.38   83.39
   1  11  12   42.56   50.83
  -1 -11 -12  133.29   71.52
  -1  11 -12  186.61   80.43
   1  11  13    8.79   54.63
   1 -11  13 -103.02   82.98
  -1 -11 -13   -0.65   67.28
  -1  11 -13  -40.42   62.29
   1 -11  14   97.80   60.06
   1  11  14   41.90   71.03
   1  11  14   41.82   62.93
  -1 -11 -14  -16.63   73.82
  -1  11 -14   -6.24   60.90
   1  11  15   95.77   72.76
   1  11  15   92.81   63.92
   1 -11  15   85.83   65.35
  -1 -11 -15  -10.96   62.60
  -1  11 -15   72.56   69.40
   1  11  16   84.26   80.15
   1 -11  16  149.67  138.61
   1 -11  16   12.83   54.73
   1  11  16  -67.83   80.33
  -1  11 -16  -20.92   77.60
   1  11  17  -86.93   71.27
   1 -11  17 -201.12  153.00
   1  11  18   73.29   98.01
   1 -11  18  169.91  193.34
   1  11  19  138.81   96.19
   1 -11  19  228.44  195.98
  -1 -12  18  196.07  158.88
  -1  12  18  133.03  112.98
   1  12 -18  274.25  102.64
  -1 -12  17  179.55  170.31
  -1  12  17   58.60   62.74
   1  12 -17  208.54   94.43
  -1 -12  16   91.70   74.09
  -1  12  16  210.89   95.97
   1 -12 -16  120.37   68.44
   1  12 -16   14.02   74.86
  -1 -12  15  -30.91   64.70
  -1  12  15  -12.30   53.40
   1 -12 -15   54.12   61.43
   1  12 -15   14.91   70.46
  -1 -12  14   25.65   61.13
  -1  12  14 -103.32   71.83
   1 -12 -14   78.57   74.34
   1  12 -14   37.18   81.13
  -1  12  13  471.01  119.70
  -1  12  13  309.61   99.68
  -1 -12  13  523.20  126.67
   1 -12 -13  544.37  126.02
   1  12 -13  565.79  138.91
  -1  12  12   -9.02   57.60
  -1  12  12   63.00   44.55
  -1 -12  12   31.02   48.64
   1 -12 -12  -40.37   52.52
   1  12 -12   74.60   82.82
  -1  12  11  146.21   73.58
  -1 -12  11   79.00   60.91
   1 -12 -11  128.29   76.21
   1  12 -11   14.82   68.43
  -1  12  10  -19.74   58.88
   1 -12 -10   74.72   62.79
   1  12 -10   31.60   81.81
  -1  12   9  135.73   72.45
   1 -12  -9  -58.86   57.53
   1  12  -9   22.82   58.82
  -1 -12   8   41.33   69.64
   1 -12  -8   -1.10   59.03
  -1  12   8  -99.78   68.99
  -1  12   8  -15.34   37.94
   1  12  -8  -59.28   73.77
   1 -12  -7  179.79   87.88
  -1 -12   7  255.21   89.15
  -1  12   7  116.97   58.01
  -1  12   7  205.65   76.04
   1 -12  -6   47.20   62.54
  -1 -12   6    1.70   54.08
  -1  12   6    8.24   39.31
   1 -12  -5   22.14   68.17
  -1 -12   5  -10.40   68.19
  -1  12   5  -26.21   45.31
  -1 -12   4  667.72  129.79
   1 -12  -4  644.96  124.61
  -1  12   4  601.37  110.67
   1 -12  -3  353.98   96.80
  -1 -12   3  468.36  115.79
   1 -12  -2 1034.01  152.94
  -1 -12   2 1026.90  151.72
  -1 -12   1  141.86   85.31
   1 -12  -1  307.04   96.81
   1 -12   0  111.82   63.22
  -1 -12   0  181.84   87.38
   1 -12   1  107.05   62.65
  -1 -12  -1  115.79   74.27
   1 -12   2  750.90  130.86
  -1 -12  -2  926.29  146.11
   1 -12   3  382.96  103.99
  -1 -12  -3  636.14  130.66
  -1 -12  -4  338.93  101.08
   1 -12   4  315.02   93.09
   1 -12   5   78.77   52.22
  -1 -12  -5   22.54   58.47
  -1 -12  -6  949.41  141.97
   1 -12   6  837.65  136.97
   1  12   7   47.46   38.48
  -1 -12  -7   54.97   59.14
   1 -12   7  113.48   67.65
   1  12   8  699.82  115.04
  -1 -12  -8  670.72  128.14
   1 -12   8  858.56  151.10
   1  12   9  138.27   73.93
   1 -12   9   37.17   55.55
  -1 -12  -9   99.91   62.08
   1  12  10   82.27   46.16
   1 -12  10  169.99  102.53
   1 -12  10   47.23   55.22
  -1 -12 -10   25.98   53.71
   1 -12  11   75.93   76.25
   1  12  11   68.21   68.20
   1  12  11   75.87   95.90
  -1 -12 -11   24.13   49.33
  -1  12 -11  109.96   63.89
   1  12  12   65.67   68.96
   1  12  12  118.08   89.67
   1 -12  12   82.10   74.07
  -1 -12 -12  153.66   90.01
  -1  12 -12  -40.60   69.55
   1 -12  13  129.60  100.68
   1  12  13   94.75   76.07
  -1 -12 -13   75.51   76.51
  -1  12 -13  110.69   72.25
   1 -12  14 -102.42   87.73
   1  12  14  -72.51   95.82
   1  12  14   -5.90   63.56
  -1 -12 -14  -67.51   62.08
  -1  12 -14    4.33   68.10
   1  12  15 -194.90  117.43
   1  12  15  -48.41   66.47
   1 -12  15   52.61   54.91
  -1  12 -15  -98.77   81.25
   1  12  16  149.08   77.61
   1  12  16 -104.71   78.68
   1 -12  16  101.28   69.77
  -1  12 -16 -115.10   72.89
   1  12  17  -58.86   83.26
   1 -12  17 -134.90  271.30
   1 -12  17  -17.79   86.77
  -1  13  16   31.10   65.24
   1 -13 -16  -47.80   84.84
   1  13 -16  -27.54  101.55
  -1 -13  15  -29.39   65.08
  -1  13  15  -50.01   62.09
   1 -13 -15 -209.05   92.27
   1  13 -15 -103.75   62.83
  -1  13  14  139.40   80.87
  -1 -13  14  123.77   91.00
   1 -13 -14  109.46   60.19
   1  13 -14   76.09   68.72
  -1  13  13   10.91   71.31
  -1  13  13  -36.69   47.92
  -1 -13  13   48.54   73.72
   1 -13 -13    7.71   62.15
   1  13 -13  -44.35   86.07
  -1 -13  12  217.54   86.77
  -1  13  12  267.33   96.33
   1 -13 -12  267.85   98.64
   1  13 -12  207.29   83.70
  -1 -13  11   80.42   79.74
   1 -13 -11  -96.81   75.80
   1  13 -11  220.67   99.78
   1 -13 -10  -29.70   75.73
   1  13 -10   57.21   63.52
   1 -13  -9  128.29   76.67
   1  13  -9  226.75  107.78
  -1 -13   8   89.77   71.67
   1 -13  -8   -3.45   58.39
   1  13  -8  122.27   89.03
  -1 -13   7  -26.07   72.90
   1 -13  -7 -117.21   80.62
  -1  13   7  -62.75   57.40
  -1 -13   6   77.96   72.09
   1 -13  -6  105.28   71.62
  -1  13   6   43.37   40.31
   1 -13  -5  617.44  128.25
  -1 -13   5  488.09  109.92
  -1  13   5  481.51  100.17
  -1 -13   4  147.73   84.13
   1 -13  -4   64.08   66.16
  -1  13   4   82.17   51.47
   1 -13  -3  897.17  149.77
  -1 -13   3 1058.91  173.43
   1 -13  -2  213.30   85.18
  -1 -13   2  318.69  107.43
  -1 -13   1   31.54   61.65
   1 -13  -1   43.52   65.49
   1 -13   0   -3.24   56.67
  -1 -13   0  -32.93   69.40
  -1 -13  -1  619.40  125.35
   1 -13   1  573.96  126.84
   1 -13   2   91.57   70.73
  -1 -13  -2   48.86   59.79
  -1 -13  -3  815.16  154.18
   1 -13   3  621.70  130.40
  -1 -13  -4   64.33   69.95
   1 -13   4  209.08   82.80
  -1 -13  -5  944.92  155.44
   1 -13   5 1245.71  180.89
  -1 -13  -6    4.60   68.17
   1 -13   6    3.21   61.71
  -1 -13  -7  565.98  123.57
   1 -13   7  661.09  133.99
   1 -13   8   48.00   61.83
  -1 -13  -8  -52.52   68.40
   1 -13   9   91.24   70.31
  -1 -13  -9   -0.15   56.05
  -1 -13 -10  -31.22   59.25
   1 -13  10   36.77   71.72
   1  13  11  532.25  167.69
   1 -13  11  454.76  135.06
  -1 -13 -11  312.05   95.63
  -1  13 -11  440.55  122.95
   1 -13  12   93.30   90.60
   1  13  12  -62.42   79.71
  -1 -13 -12   52.42   61.87
  -1  13 -12  108.53   75.98
   1  13  13  124.93  116.76
   1 -13  13   98.83   89.72
   1  13  13  100.85   81.33
  -1 -13 -13    2.50   72.87
  -1  13 -13  149.46   93.29
   1 -13  14   44.85   70.70
   1  13  14  -73.01   76.38
  -1 -13 -14  163.31   87.46
  -1  13 -14  -71.70   67.34
   1  13  15  -46.10   69.80
   1 -13  15   46.50   68.20
   1  13  15  -44.11   97.26
  -1  13 -15  -61.22   59.73
   1  13  16 -107.37   89.16
   1 -13  16  104.72   76.30
  -1  13 -16  -24.99   63.12
   1 -14 -15   10.93   64.86
   1  14 -15  187.95  121.52
   1 -14 -14   75.53   65.94
   1  14 -14  163.01  101.72
  -1 -14  13  -91.97   72.96
   1 -14 -13    4.51   57.98
   1  14 -13   58.73   75.56
  -1 -14  12   42.98   70.70
   1 -14 -12   67.82   65.36
   1  14 -12  126.82   98.48
  -1 -14  11   -3.85   59.41
   1 -14 -11   74.20   76.90
   1  14 -11   50.97   83.81
   1 -14 -10  100.76   79.80
   1  14 -10  -46.00   87.39
   1 -14  -9  161.38   91.79
   1  14  -9   74.35   78.27
  -1 -14   8  147.20   63.34
   1 -14  -8  360.76  102.33
   1  14  -8  177.37  102.86
   1 -14  -7 -163.04   76.57
  -1 -14   7  131.10   92.25
  -1 -14   6  -99.31   83.06
   1 -14  -6  -17.87   69.08
  -1  14   6  -16.62   44.09
  -1 -14   5   32.63   61.94
   1 -14  -5   81.81   75.12
  -1  14   5 -130.24   71.77
   1 -14  -4   71.59   60.33
  -1 -14   4  261.85  114.68
  -1  14   4  100.14   75.45
  -1 -14   3  -27.44   58.03
   1 -14  -3  -18.63   58.05
  -1  14   3   77.52   64.31
  -1 -14   2   66.56   60.32
   1 -14  -2  108.21   84.13
   1 -14  -1   60.86   71.50
  -1 -14   1   33.19   63.59
  -1 -14   0  329.76   98.99
   1 -14   0  414.19  114.45
  -1 -14  -1   65.39   75.61
   1 -14   1  121.16   64.57
   1 -14   2  343.42  108.03
  -1 -14  -2  677.96  141.55
   1 -14   3   59.19   90.91
  -1 -14  -3   84.78   69.57
   1 -14   4  410.65  118.84
  -1 -14  -4  567.27  122.33
  -1 -14  -5  218.25   85.57
   1 -14   5  203.72   98.61
  -1 -14  -6   55.30   56.83
   1 -14   6   62.78   84.14
   1 -14   7   28.37   66.00
  -1 -14  -7  188.01   86.72
   1 -14   8  174.56   91.04
  -1 -14  -8   47.45   62.06
   1 -14   9  348.62  115.98
  -1 -14  -9   54.61   54.35
  -1 -14 -10   21.20   69.23
   1 -14  10   19.28   66.44
  -1  14 -10  112.94   82.24
   1 -14  11   78.65   94.18
  -1 -14 -11   -6.92   65.09
  -1  14 -11    0.38   68.91
   1 -14  12   79.17   77.94
  -1 -14 -12   60.73   58.34
  -1  14 -12   94.39   67.87
   1 -14  13  115.04   71.69
   1  14  13  225.26  118.21
  -1 -14 -13  158.04   81.96
  -1  14 -13  199.69  102.82
   1 -14  14   55.70   81.48
  -1 -14 -14  240.06  109.15
  -1  14 -14  177.20   97.07
   1  14  15  102.19  105.83
   1 -14  15   92.82   86.49
  -1  14 -15   74.84   84.62
   1 -15 -13  -56.43   76.59
   1  15 -13   64.58   86.13
  -1 -15  12   25.31   60.91
   1 -15 -12  -55.73   80.05
   1  15 -12   31.30   91.64
  -1 -15  11   46.24   53.67
   1 -15 -11  100.76   59.86
   1 -15 -10   74.33   76.35
   1  15 -10  -42.59   97.15
   1 -15  -9   27.85   62.91
   1  15  -9   90.92   72.50
  -1 -15   8   14.19   80.99
   1 -15  -8 -166.97  115.67
   1 -15  -7   56.21   79.54
  -1 -15   7   -7.57   69.23
  -1 -15   6    3.55   60.83
   1 -15  -6   93.05   80.14
  -1 -15   5  107.55   76.67
   1 -15  -5  -51.03   77.25
  -1  15   5  -32.30   60.94
  -1 -15   4  105.77   95.30
   1 -15  -4   31.71   67.76
  -1  15   4  -27.45   66.24
  -1 -15   3  -78.21   80.99
   1 -15  -3   58.42   70.17
  -1  15   3  114.98   78.62
  -1 -15   2  171.52   93.10
   1 -15  -2   -7.48   68.26
  -1 -15   1   73.67   63.67
   1 -15  -1   15.77   62.40
   1 -15   0   50.08   63.32
  -1 -15   0  101.20   66.83
   1 -15   1   14.32   59.91
  -1 -15  -1  -23.49   54.65
  -1 -15  -2  402.33  119.28
   1 -15   2  230.18   89.55
  -1 -15  -3   78.74   68.64
   1 -15   3  -14.47   59.62
  -1 -15  -4  772.65  151.80
   1 -15   4  769.90  166.55
  -1 -15  -5  -30.25   74.79
   1 -15   5   70.45   83.65
  -1 -15  -6   71.56   58.85
   1 -15   6   62.22   72.30
  -1 -15  -7   -0.69   76.90
   1 -15   7   29.42   64.40
   1 -15   8   11.97   73.48
  -1 -15  -8  252.39   83.68
  -1 -15  -9  204.59   87.93
   1 -15   9   74.25   71.79
  -1 -15 -10  161.63  100.74
   1 -15  10  -71.87   84.45
  -1  15 -10  175.24   80.71
   1 -15  11 -121.69  114.61
  -1 -15 -11   22.69   71.79
  -1  15 -11  -96.52  102.71
   1  15  12    6.43  102.52
   1 -15  12   18.46   64.94
  -1 -15 -12  -29.25   84.65
  -1  15 -12 -150.77  118.56
   1  15  13 -170.72  124.83
   1 -15  13  -65.47   84.56
  -1 -15 -13   73.60   92.34
  -1  15 -13   56.75  108.25
  -1 -16  11  -61.28   68.46
   1 -16 -11   49.54   66.83
   1  16 -11   -1.63   78.46
   1 -16 -10   81.05  100.46
   1  16 -10   92.81   88.31
   1 -16  -9   53.12   81.21
   1  16  -9 -196.40  129.28
   1 -16  -8   -7.70   79.07
  -1 -16   8  -55.53   69.71
   1  16  -8    2.00   80.63
  -1 -16   7  184.41   86.02
   1 -16  -7  100.08   90.56
   1  16  -7  155.21  104.43
  -1 -16   6  135.41   95.18
   1 -16  -6  -88.24   79.79
   1 -16  -5   89.92   69.36
  -1 -16   5  -91.54   78.00
  -1 -16   4  151.25   99.90
   1 -16  -4   29.06   63.94
  -1  16   4  -92.99   69.47
   1 -16  -3  234.95  101.57
  -1 -16   3  159.45   85.16
  -1  16   3   43.45   72.30
  -1 -16   2  -41.85   81.10
   1 -16  -2   39.56   59.90
  -1  16   2   14.95   64.30
   1 -16  -1   81.98   93.22
  -1 -16   1   65.12   71.76
  -1 -16   0  146.03   95.01
   1 -16   0   72.41   74.98
  -1 -16  -1  141.07   85.83
   1 -16   1   39.36   71.86
  -1 -16  -2 -132.41   76.62
   1 -16   2   15.62   65.44
  -1 -16  -3  174.79   93.00
   1 -16   3  167.66   91.37
   1 -16   4  105.61   97.42
  -1 -16  -4    3.19   77.08
   1 -16   5  121.46   85.41
  -1 -16  -5   46.18   69.68
   1 -16   6    1.40   71.38
  -1 -16  -6   50.24   80.90
  -1 -16  -7   24.55   59.81
   1 -16   7    8.37   74.00
   1 -16   8  210.44  121.55
  -1 -16  -8   91.79   63.75
  -1 -16  -9   63.68   66.47
   1 -16   9 -123.78   92.54
   1 -16  10  191.07   72.41
  -1 -16 -10  234.34  104.35
  -1  16 -10  323.90  115.66
   1 -16  11  -13.14   68.37
  -1 -16 -11  204.25   96.29
  -1  16 -11  124.47  108.47
   1 -17  -8   49.24   81.56
   1  17  -8   27.00   75.19
   1 -17  -7   56.25   76.12
  -1 -17   7  160.45   91.32
   1  17  -7  120.41  119.60
   1 -17  -6  416.25  130.89
  -1 -17   6  163.03   72.68
  -1 -17   5 -219.82  125.78
   1 -17  -5   38.74   76.50
  -1 -17   4  -33.63   85.55
   1 -17  -4 -114.54   98.18
  -1 -17   3  120.94   85.39
   1 -17  -3  136.07  102.78
  -1  17   3  -15.29   57.81
  -1 -17   2  274.80  121.72
   1 -17  -2  239.99  110.29
  -1  17   2  202.16  109.40
  -1 -17   1    9.35   78.51
   1 -17  -1    3.24   72.97
  -1  17   1   79.13   94.22
  -1 -17   0   46.65   96.84
   1 -17   0  164.11  103.11
  -1 -17  -1  122.07   79.70
   1 -17   1  184.58   95.50
  -1 -17  -2 -120.86   87.78
   1 -17   2   79.87   93.78
   1 -17   3  109.38   82.37
  -1 -17  -3 -163.38   96.63
  -1 -17  -4    9.00   63.94
   1 -17   4  116.77  109.00
   1 -17   5  -20.72  106.70
  -1 -17  -5    2.46   73.10
   1 -17   6 -100.86  109.07
  -1 -17  -6  120.83   85.91
   1 -17   7  -92.40   91.36
  -1 -17  -7   73.68   81.01
   1 -17   8 -139.92  115.95
  -1 -17  -8  -56.41   95.04
  -1 -18   2   56.14   76.89
   1 -18  -2  369.50  117.41
  -1  18   2  234.54  102.85
  -1 -18   1   47.37   89.54
   1 -18  -1  -42.13   85.01
   1 -18   0   87.92   90.83
  -1 -18   0  -37.90   70.26
  -1  18   0   94.72   70.08
   1 -18   1  129.34   70.52
  -1 -18  -1  293.24  134.86
   1 -18   2  -61.64   81.70
  -1 -18  -2  252.63  126.51
  -2   0  24   25.61  138.52
   2   0 -24   34.44   92.44
  -2   0  23   26.94  102.85
   2   0 -23   54.68   79.73
   2   0 -22  368.82  126.86
  -2   0  21   69.85   96.66
   2   0 -21  111.29   65.41
  -2   0  20  112.03  105.83
   2   0 -20   66.35   75.35
   2   0 -19   51.57   58.54
   2   0 -19    0.56   50.56
  -2   0  18  453.36  137.29
   2   0 -18  363.36  100.13
   2   0 -18  236.92   92.87
  -2   0  17   73.54   88.51
   2   0 -17   19.57   50.32
   2   0 -17   27.22   61.29
  -2   0  16   96.66   81.57
   2   0 -16   88.90   54.50
   2   0 -16   67.93   67.99
  -2   0  15  -50.08   55.35
   2   0 -15   20.81   58.17
   2   0 -15  -26.77   42.06
  -2   0  14  689.50  106.37
   2   0 -14  586.11   96.05
   2   0 -14  655.76  109.43
  -2   0  13  -20.27   41.96
  -2   0  13   29.50   37.50
   2   0 -13  -14.51   41.87
   2   0 -13  119.94   64.58
  -2   0  12 1116.90  119.79
  -2   0  12 1079.94  122.85
   2   0 -12 1120.52  124.58
   2   0 -12 1196.11  121.48
  -2   0  11   43.15   52.04
  -2   0  11   73.47   53.92
   2   0 -11   10.37   40.88
   2   0 -11   49.50   47.39
  -2   0  10  250.01   53.02
   2   0 -10  322.57   60.60
   2   0 -10  350.71   66.63
  -2   0   9   16.63   39.98
   2   0  -9   -2.51   32.18
   2   0  -9   13.87   31.95
  -2   0   8 1436.74  101.62
  -2   0   8 1474.53  123.10
   2   0  -8 1483.53  116.53
   2   0  -8 1374.25  113.95
  -2   0   7  -14.42   29.64
  -2   0   7  -56.98   39.61
   2   0  -7   -9.22   35.21
   2   0  -7  -42.47   31.13
  -2   0   6  629.66   58.98
  -2   0   6  620.93   78.06
   2   0  -6  582.62   65.24
   2   0  -6  602.97   75.18
  -2   0   5  -16.96   24.20
   2   0  -5   -1.35   25.25
   2   0  -5   14.06   33.25
   2   0  -4  448.33   50.43
  -2   0   4  463.19   56.07
   2   0  -4  503.80   61.59
  -2   0   3   20.12   14.11
  -2   0   3   -1.59   21.38
   2   0  -3   24.61   22.99
  -2   0   3   -8.84   19.08
   2   0  -3  -20.04   19.93
   2   0  -2   47.12   26.91
  -2   0   2    6.48   22.16
   2   0  -2   41.89   29.95
  -2   0   2   -1.94   28.16
  -2   0   2    4.32   12.25
   2   0  -2    3.96   15.11
   2   0  -1    5.99   10.53
   2   0  -1  -19.42   17.39
  -2   0   1    8.65   19.73
   2   0  -1  -27.83   25.34
  -2   0   1   36.84   22.23
   2   0   0  511.14   33.87
  -2   0   0  269.48   31.88
  -2   0   0  539.15   45.47
  -2   0   0  507.78   44.37
  -2   0  -1    6.65   17.28
   2   0   1   29.32   17.98
  -2   0  -1   19.36   17.54
  -2   0  -1   31.80   18.63
   2   0   1  -33.05   19.54
   2   0   1  -25.57   16.98
  -2   0  -1   24.52   18.07
   2   0   2 3498.44  126.50
  -2   0  -2 3465.90  102.85
   2   0   2 3450.34  100.93
  -2   0  -2 3371.45  126.87
  -2   0  -2 3657.59  122.27
   2   0   2 3350.00  127.67
  -2   0  -2 3447.70  130.17
   2   0   3    3.11   20.40
  -2   0  -3   -6.82   14.64
   2   0   3  -12.79   15.90
   2   0   3   -8.18   23.28
   2   0   3    7.55   21.48
   2   0   4  -15.05   25.00
  -2   0  -4   25.16   18.05
   2   0   4   -3.11   25.38
   2   0   4  -27.26   30.62
   2   0   5  -16.38   31.14
   2   0   5    9.84   28.41
   2   0   5   53.10   38.93
  -2   0  -5   -2.09   17.48
   2   0   6  375.34   63.36
   2   0   6  363.77   62.12
   2   0   6  387.39   63.02
  -2   0  -6  439.24   61.46
   2   0   7  -32.86   37.21
   2   0   7    4.06   28.95
   2   0   7    8.46   33.27
  -2   0  -7  -16.08   31.84
   2   0   8 3247.27  186.24
   2   0   8 2888.16  182.09
   2   0   8 2954.58  180.90
  -2   0  -8 3096.97  170.09
  -2   0  -8 3003.05   77.06
   2   0   9  -29.25   38.03
   2   0   9  -83.37   47.96
   2   0   9   14.20   30.01
  -2   0  -9  -53.79   49.60
  -2   0  -9  -67.57   23.63
   2   0  10 1800.01  152.45
   2   0  10 1568.14  147.43
   2   0  10 1839.77  156.51
  -2   0 -10 1700.68  140.96
   2   0  10 1642.98   77.75
  -2   0 -10 1660.64   72.12
   2   0  11  -33.32   41.40
  -2   0 -11  -63.95   29.47
   2   0  11   10.47   19.22
   2   0  12  -26.68   44.03
  -2   0 -12   -4.71   26.83
   2   0  13   34.68   45.12
  -2   0 -13   11.50   23.92
  -2   0 -13  -39.65   54.57
   2   0  14   58.22   55.38
  -2   0 -14   33.01   48.14
  -2   0 -14  -30.59   29.01
   2   0  15    9.66   49.94
  -2   0 -15   72.50   63.87
   2   0  16   39.38   46.88
  -2   0 -16  -13.01   59.33
   2   0  17   36.16   53.87
  -2   0 -17  -10.49   55.62
   2   0  18  -76.93   69.80
  -2   0 -18  132.22   72.38
   2   0  19    1.41   53.56
  -2   0 -19   55.37   71.57
   2   0  20  -21.78   54.59
  -2   0 -20   67.73   62.89
   2   0  21   -6.01   60.58
  -2   0 -21 -191.72  101.72
   2   0  22  -64.24   80.40
  -2   0 -22  -52.43   89.20
   2   0  23   -7.55   81.10
  -2   0 -23   10.97   76.12
  -2   1  24  -38.41  119.14
  -2  -1  24 -215.69  122.31
   2  -1 -24 -199.31  121.24
   2   1 -24   44.20  108.12
  -2  -1  23  190.27  117.13
   2  -1 -23   97.07  101.81
   2   1 -23  246.83  108.94
   2   1 -22  106.37   90.58
   2  -1 -22  109.19   79.96
  -2   1  21  291.24  172.16
   2   1 -21  133.31   82.09
   2  -1 -21   82.81   71.09
  -2  -1  20  -88.25   92.91
   2   1 -20  -43.52   69.83
   2  -1 -20  -68.72   70.76
  -2   1  19  106.28   77.43
  -2  -1  19  133.95   96.55
   2   1 -19  133.51   86.45
   2  -1 -19  142.81   71.48
   2   1 -19   29.42   59.07
   2  -1 -19  108.77   82.47
  -2   1  18  159.17  114.71
  -2  -1  18  126.24  101.47
   2   1 -18   59.97   47.59
   2   1 -18  174.58   80.05
   2  -1 -18   99.79   59.18
   2  -1 -18   85.44   64.30
  -2  -1  17   53.92   70.58
  -2   1  17   55.30   93.96
  -2  -1  17  -43.16   49.86
   2  -1 -17  -84.74   61.83
   2  -1 -17   20.14   58.45
   2   1 -17    5.87   59.17
   2   1 -17   -6.98   71.41
  -2  -1  16   -2.57   74.14
  -2  -1  16   17.17   47.76
  -2   1  16   18.19   63.33
  -2   1  16  -50.57   41.11
   2  -1 -16  -19.49   51.07
   2   1 -16  104.49   67.00
   2   1 -16    9.36   48.98
   2  -1 -16  -24.02   49.50
  -2  -1  15  100.86   64.39
  -2   1  15   43.15   45.79
   2  -1 -15  109.84   58.42
   2   1 -15  111.59   58.61
   2   1 -15   29.82   52.74
   2  -1 -15   79.10   55.77
  -2  -1  14  233.74   68.62
  -2   1  14  193.22   64.44
   2   1 -14  208.32   69.26
   2   1 -14  283.01   82.15
   2  -1 -14  170.44   61.69
   2  -1 -14  322.49   80.27
  -2  -1  13 1043.21  130.54
  -2  -1  13 1223.62  131.94
   2  -1 -13 1146.63  136.19
   2   1 -13 1055.68  131.09
  -2   1  13 1223.08  128.99
   2  -1 -13 1078.38  122.49
   2   1 -13 1188.53  127.64
  -2  -1  12    7.82   37.21
  -2  -1  12  -21.43   49.50
  -2   1  12   35.63   39.09
   2   1 -12   57.11   48.48
   2   1 -12   71.46   46.30
   2  -1 -12  -17.25   38.80
   2  -1 -12   92.59   48.65
  -2  -1  11  655.99   92.54
  -2   1  11  768.54   98.15
  -2  -1  11  712.15   99.04
   2  -1 -11  884.57  112.18
   2   1 -11  758.41  103.89
   2  -1 -11  720.79   93.46
   2   1 -11  718.98   91.81
  -2  -1  10   55.05   33.43
  -2  -1  10   61.78   40.14
  -2   1  10   73.69   45.13
   2  -1 -10   80.60   44.43
   2  -1 -10   93.97   42.30
   2   1 -10   98.42   47.39
   2   1 -10   93.51   39.62
  -2  -1   9   78.98   37.11
  -2   1   9   40.64   36.74
   2  -1  -9   70.84   41.73
   2  -1  -9   32.04   35.32
   2   1  -9   17.10   31.76
   2   1  -9   -1.49   34.35
   2  -1  -8  321.40   41.38
  -2  -1   8  249.29   50.48
  -2   1   8  300.06   59.43
  -2  -1   8  337.48   66.56
   2  -1  -8  310.69   59.23
   2   1  -8  336.22   67.24
   2  -1  -8  299.27   55.63
   2   1  -8  289.85   62.59
   2  -1  -7  286.23   32.98
  -2  -1   7  298.06   47.35
  -2  -1   7  271.15   60.18
   2   1  -7  311.67   57.07
   2  -1  -7  276.85   50.49
   2  -1  -7  321.09   53.69
   2   1  -7  301.98   53.91
  -2  -1   6   14.21   22.98
  -2  -1   6   43.68   37.19
   2  -1  -6   75.15   42.99
   2   1  -6   45.37   33.14
   2  -1  -5  390.97   43.33
  -2  -1   5  375.26   60.03
  -2   1   5  316.38   50.37
   2   1  -5  360.47   58.77
   2   1  -5  268.21   46.19
   2  -1  -5  421.32   59.35
   2  -1  -4  214.64   28.03
  -2  -1   4  228.29   50.16
  -2   1   4  263.45   49.97
   2   1  -4  175.30   38.49
   2  -1  -4  251.59   47.69
   2   1  -4  287.33   50.24
   2   1  -3  210.43   36.09
   2  -1  -3  249.65   40.32
  -2  -1   3  238.35   43.94
  -2   1   3  246.06   39.95
  -2  -1   3  218.03   34.69
   2   1  -3  246.04   43.14
   2  -1  -3  217.33   40.44
   2  -1  -2  130.88   30.30
  -2   1   2  140.75   28.27
   2   1  -2  140.88   27.66
  -2  -1   2  101.55   27.44
  -2  -1   2  108.85   22.92
   2  -1  -2  114.88   33.49
   2   1  -2  141.06   36.34
  -2   1   1  132.40   30.93
  -2  -1   1  126.98   30.77
   2   1  -1   87.65   25.30
   2  -1  -1   98.49   27.03
   2   1  -1   66.28   20.39
  -2  -1   1   85.68   27.05
   2  -1  -1   62.39   18.86
  -2   1   1   89.65   25.17
   2  -1   0   41.03   16.68
   2   1   0   26.91   24.89
  -2   1   0    2.68   20.15
  -2  -1   0   28.18   22.52
   2   1   0  -21.56   20.86
   2  -1   0  -17.02   17.15
   2  -1   0  -51.04   24.18
   2   1   0  -72.56   25.68
  -2  -1   0   -1.65   19.41
  -2   1   0   41.19   26.00
   2  -1   1   17.42   12.36
   2   1   1    5.73   13.52
   2  -1   1   50.21   19.65
   2   1   1   17.31   22.37
  -2  -1  -1   59.06   30.74
  -2  -1  -1   38.69   22.05
   2   1   1   26.91   15.84
  -2   1  -1   45.33   22.08
  -2  -1  -1   50.06   22.06
   2  -1   1   -8.64   17.75
  -2   1  -1   15.72   12.98
   2   1   1    6.77   14.51
  -2   1  -1   48.98   21.68
  -2  -1  -1   37.39   19.49
   2  -1   1   38.10   12.41
   2  -1   2 3959.25  130.65
   2   1   2 3830.35  135.84
  -2   1  -2 4066.23  129.60
   2  -1   2 4155.97  131.97
   2  -1   2 4119.21  141.14
   2   1   2 3953.36  140.52
   2   1   2 3952.53  141.85
  -2   1  -2 4046.46  137.64
  -2   1  -2 3937.81  122.86
   2  -1   2 3962.04  123.04
   2   1   2 4111.63  106.72
  -2  -1  -2 3947.81  106.99
  -2   1  -2 3956.13  101.92
   2  -1   2 4010.24  104.98
  -2   1  -2 4003.98   97.78
   2  -1   2 3918.50   94.40
   2   1   2 3951.04   92.36
   2   1   2 3897.39   90.82
  -2   1  -3    0.75   16.50
   2  -1   3   66.06   25.87
   2  -1   3   23.14   16.02
   2   1   3   21.37   25.23
   2  -1   3   -8.37   23.63
   2   1   3   17.88   22.05
   2  -1   3  -16.80   24.63
  -2   1  -3   32.62   22.39
  -2  -1  -3   -3.01   15.68
   2   1   3   33.01   17.26
   2  -1   3   30.76   22.83
  -2   1  -3   -7.95   23.14
   2  -1   4  397.43   53.53
  -2   1  -4  333.37   26.88
   2   1   4  377.89   57.88
   2  -1   4  434.12   58.23
   2   1   4  342.06   55.04
   2  -1   4  443.16   57.65
   2  -1   4  380.07   56.24
  -2  -1  -4  454.02   34.31
   2   1   4  346.88   28.93
  -2   1  -4  372.48   45.56
   2  -1   4  409.22   29.85
  -2   1  -4  361.86   48.85
   2  -1   5  375.42   59.97
  -2   1  -5  307.65   27.32
   2   1   5  393.28   62.89
   2  -1   5  337.79   57.12
   2   1   5  321.50   55.49
   2  -1   5  380.54   55.86
  -2  -1  -5  340.48   30.14
  -2   1  -5  299.70   46.48
   2   1   6   93.58   44.09
   2  -1   6  156.21   48.07
  -2   1  -6  102.94   21.59
   2  -1   6   91.54   39.03
   2  -1   6    7.94   32.68
   2   1   6   28.89   32.05
  -2  -1  -6   61.38   17.45
  -2   1  -6   64.35   33.96
  -2   1  -6   47.11   18.76
  -2   1  -7   84.13   20.44
  -2  -1  -7  148.09   19.46
   2  -1   7  117.93   36.34
   2   1   7  135.29   43.74
   2  -1   7   92.63   33.85
   2  -1   7  115.65   43.56
   2   1   7  172.65   46.05
  -2  -1  -7   88.86   17.86
   2   1   7  102.01   17.94
  -2   1  -7  122.15   36.75
  -2   1  -7   99.78   19.27
  -2   1  -8  112.27   26.68
  -2  -1  -8  151.19   25.42
   2  -1   8  110.33   39.48
   2   1   8  165.48   53.75
   2  -1   8   86.41   38.23
   2  -1   8  178.56   49.80
   2   1   8  176.62   51.01
  -2  -1  -8  164.57   25.99
   2   1   8   78.98   18.84
  -2   1  -8  131.95   51.16
   2   1   9 3189.11  197.41
   2  -1   9 3221.22  191.36
   2  -1   9 2788.94  187.76
   2   1   9 2987.76  193.97
   2  -1   9 2738.48  180.08
  -2   1  -9 2998.77  179.48
  -2  -1  -9 2704.34  104.47
  -2   1  -9 2681.24  101.23
  -2   1  -9 2418.71  103.19
  -2  -1  -9 2782.08   87.70
   2   1   9 2673.07   91.56
  -2  -1 -10   55.07   19.18
   2   1  10   82.28   47.00
   2  -1  10  115.33   45.29
   2  -1  10   12.13   36.19
   2   1  10  139.08   58.73
  -2  -1 -10   32.48   17.26
  -2   1 -10   34.73   20.23
  -2   1 -10   74.80   47.21
   2   1  10   82.78   22.97
  -2  -1 -11   70.49   19.01
   2  -1  11  129.62   51.42
   2   1  11   97.18   41.75
  -2  -1 -11  112.38   29.88
  -2  -1 -11   71.29   49.16
   2   1  11   92.19   25.35
  -2   1 -11   66.72   21.58
  -2   1 -11  145.85   54.68
   2  -1  12 1057.71  129.08
   2   1  12 1000.91  128.29
   2  -1  12  925.04  122.27
  -2  -1 -12  974.90   74.23
  -2  -1 -12  989.92  122.24
  -2   1 -12  878.67   66.17
  -2  -1 -12  902.49   61.75
  -2   1 -12  934.55  114.18
   2   1  13   80.03   51.37
   2  -1  13   -6.65   36.75
   2  -1  13    6.97   38.83
  -2  -1 -13  -42.62   29.74
  -2   1 -13   -3.41   48.11
  -2  -1 -13  -23.74   50.71
  -2   1 -13  -49.09   35.62
   2  -1  14 1004.66  149.97
   2  -1  14  968.14  130.92
   2   1  14 1112.39  148.19
  -2  -1 -14 1264.14  151.71
  -2  -1 -14  858.96   71.13
  -2   1 -14  942.12   77.14
  -2   1 -14 1229.62  145.22
   2  -1  15  205.43   70.55
   2   1  15  162.51   66.63
   2  -1  15  160.75   61.78
  -2   1 -15   21.22   50.19
  -2  -1 -15  107.78   56.21
   2   1  16  487.43  118.63
   2  -1  16  427.67  104.88
  -2   1 -16  400.74   94.61
  -2  -1 -16  216.40   87.12
   2   1  17   49.16   44.65
   2  -1  17  111.30   69.39
  -2  -1 -17   73.60   76.69
  -2   1 -17  -11.42   63.62
   2   1  18  174.21   75.93
   2  -1  18   -7.71   61.45
  -2   1 -18   89.11   57.11
  -2  -1 -18    8.41   54.05
   2  -1  19  124.92   62.70
   2   1  19  304.59  105.18
  -2   1 -19  269.43  117.83
  -2  -1 -19  139.71   95.23
   2   1  20   -5.52   61.45
   2  -1  20   25.73   68.62
  -2   1 -20   92.27   90.60
  -2  -1 -20  112.40   70.23
   2  -1  21  120.74   82.99
   2   1  21  -43.38   82.57
  -2   1 -21 -100.36   78.24
  -2  -1 -21  -96.05   94.52
   2   1  22   -2.09   90.18
   2  -1  22  190.86   86.01
  -2  -1 -22  -39.87   77.91
  -2   1 -22  195.03  102.51
   2  -1  23  -38.86   69.35
   2   1  23   47.99   66.47
  -2  -1 -23   16.46   87.64
  -2   1 -23   26.93   77.05
  -2   2  24  -73.98  136.99
  -2  -2  24  121.36  134.72
   2   2 -24  152.97   90.60
   2  -2 -24   29.36   77.68
  -2  -2  23  127.08  118.12
   2  -2 -23  -19.37   75.62
   2   2 -23  -13.78   84.44
   2   2 -22   84.06   73.77
   2  -2 -22  249.08  113.74
  -2   2  21  251.26  151.53
   2  -2 -21  139.08   83.22
   2   2 -21  209.26  101.21
  -2   2  20  458.48  170.60
  -2  -2  20  424.45  150.11
   2   2 -20  247.16   87.10
   2  -2 -20  287.67   93.58
  -2  -2  19  122.13  104.41
  -2  -2  19  117.64   72.97
   2  -2 -19  109.56   65.07
   2   2 -19  -76.46   77.43
   2   2 -19   26.60   53.71
   2  -2 -19  -29.03   55.46
  -2  -2  18  162.96   82.48
  -2   2  18  247.62  120.45
  -2  -2  18  142.52   62.24
   2  -2 -18   93.43   63.49
   2  -2 -18  239.10   93.56
   2   2 -18  323.22  110.02
   2   2 -18   97.07   58.15
  -2  -2  17  -44.48   60.96
  -2   2  17   51.05   78.25
   2   2 -17   21.32   49.19
   2   2 -17  -20.61   57.74
   2  -2 -17  -11.98   48.59
   2  -2 -17   81.60   63.04
  -2  -2  16   16.79   73.75
  -2   2  16   -7.44   62.68
   2  -2 -16  -34.20   48.43
   2   2 -16   24.32   58.43
   2  -2 -16   52.91   44.08
   2   2 -16    9.20   47.73
  -2  -2  15  480.75  100.92
  -2   2  15  419.55   84.38
   2   2 -15  509.12  105.69
   2  -2 -15  442.61  100.16
   2  -2 -15  423.12   90.76
   2   2 -15  366.43   79.84
  -2  -2  14  103.42   51.80
  -2   2  14  127.40   61.34
   2   2 -14  170.52   70.09
   2  -2 -14   59.93   47.15
   2  -2 -14   43.42   57.05
   2   2 -14  114.36   48.95
  -2  -2  13  203.25   62.41
  -2   2  13  207.65   56.79
  -2  -2  13  348.31   79.07
   2  -2 -13  254.54   67.87
   2   2 -13  356.59   79.50
   2  -2 -13  320.81   85.99
   2   2 -13  296.65   71.60
  -2   2  12 1045.41  115.58
  -2  -2  12 1006.31  123.46
   2   2 -12 1092.82  128.80
   2  -2 -12 1043.74  124.85
   2  -2 -12 1033.94  115.08
   2   2 -12 1068.12  118.45
  -2  -2  11   80.61   47.53
  -2  -2  11   52.50   50.69
  -2   2  11   67.45   48.39
   2   2 -11   32.88   38.47
   2   2 -11   91.06   45.06
   2  -2 -11  116.18   52.41
   2  -2 -11  145.48   57.39
  -2  -2  10 2197.25  154.33
  -2  -2  10 2274.36  171.65
   2   2 -10 2364.47  167.99
  -2   2  10 2387.10  153.47
   2  -2 -10 2321.86  156.93
  -2  -2   9  307.79   64.43
  -2  -2   9  248.40   62.05
   2   2  -9  194.32   58.92
   2   2  -9  302.45   66.43
   2  -2  -9  265.61   68.94
  -2  -2   8 1588.46  122.24
  -2  -2   8 1769.67  146.40
   2   2  -8 1624.87  130.59
   2   2  -8 1702.84  128.94
   2  -2  -8 1696.79  123.81
  -2  -2   7  -81.46   50.63
  -2   2   7  -41.34   38.56
   2   2  -7  -81.38   46.38
   2  -2  -7   -7.79   43.95
   2   2  -7  -61.49   45.39
  -2   2   6  -20.90   19.56
  -2   2   6   -6.19   30.20
  -2  -2   6  -37.98   39.87
   2   2  -6    8.77   32.32
   2  -2  -6  -31.57   36.71
   2   2  -6  -30.60   40.14
   2   2  -5 6052.74  157.15
  -2   2   5 5844.81  122.57
  -2   2   5 5739.02  186.76
  -2  -2   5 6187.93  231.91
   2   2  -5 5253.07  185.50
   2   2  -5 6062.71  205.80
   2  -2  -5 5810.90  201.23
  -2  -2   4  616.85   46.48
  -2   2   4  562.76   56.39
   2   2  -4  508.14   56.26
  -2  -2   4  581.26   70.65
   2   2  -4  586.97   68.16
   2  -2  -4  511.85   63.49
  -2  -2   3   30.17   15.76
  -2  -2   3    0.49   30.32
  -2   2   3   41.51   27.99
   2   2  -3   38.13   29.95
   2  -2  -3   50.48   28.91
  -2  -2   2 2042.20  114.90
  -2   2   2 1898.89   96.12
   2  -2  -2 2041.78  107.32
   2   2  -2 1885.18  102.08
  -2   2   1  712.52   59.64
  -2  -2   1  753.86   68.56
   2  -2  -1  760.61   64.40
   2   2  -1  787.19   65.03
   2  -2   0  217.42   42.25
   2   2   0  163.12   35.64
  -2  -2   0  127.70   33.17
  -2   2   0  165.52   35.11
   2   2   0  185.45   38.45
   2   2   0  211.73   38.87
   2   2   1  567.76   52.60
   2   2   1  531.95   52.58
  -2  -2  -1  537.56   52.66
   2  -2   1  652.02   52.71
  -2   2  -1  598.75   55.78
   2   2   1  661.62   56.18
  -2  -2  -1  549.80   50.33
  -2   2  -1  536.58   50.45
   2   2   1  576.50   50.07
   2  -2   1  616.84   53.23
   2   2   1  617.01   53.75
   2   2   2 1277.43   81.74
   2  -2   2 1367.02   78.35
   2   2   2 1435.24  101.48
   2   2   2 1250.90   84.27
  -2   2  -2 1386.78   81.27
   2  -2   2 1363.06   70.62
  -2  -2  -2 1494.12   74.30
   2   2   2 1375.95   69.00
  -2   2  -2 1302.13   81.62
  -2   2  -2 1204.40   67.36
  -2   2  -2 1334.53   72.60
  -2  -2  -2 1340.81   70.16
   2   2   2 1197.48   66.75
   2  -2   2 1450.91   74.10
   2   2   3  634.76   64.88
   2  -2   3  684.96   59.63
   2  -2   3  787.72   77.51
   2  -2   3  628.25   67.22
   2  -2   3  677.82   58.87
   2   2   3  668.06   67.59
  -2   2  -3  667.37   58.25
  -2  -2  -3  678.98   45.68
   2   2   3  751.39   48.07
   2   2   3  626.97   46.62
  -2  -2  -3  676.88   51.38
   2  -2   3  695.69   50.33
  -2   2  -3  717.08   52.45
  -2   2  -4   44.11   22.89
   2   2   4   54.37   21.04
   2   2   4   23.83   26.39
   2  -2   4   91.02   29.32
  -2  -2  -4   49.80   26.42
   2  -2   4   30.65   18.19
   2  -2   4   84.17   31.59
   2   2   4   32.45   25.48
   2   2   4   17.19   29.10
   2  -2   4    8.31   31.10
   2  -2   4    4.96   31.65
  -2  -2  -4   84.09   19.81
   2   2   4  117.73   20.62
  -2   2  -4   50.31   31.73
   2  -2   5  350.39   61.99
   2   2   5  351.58   60.50
   2   2   5  286.40   53.89
   2  -2   5  354.59   60.43
   2  -2   5  314.61   49.70
   2   2   5  340.93   61.25
   2  -2   5  358.05   53.93
  -2   2  -5  314.95   37.57
   2  -2   5  290.49   34.23
  -2  -2  -5  326.42   37.71
   2   2   5  324.74   34.22
  -2   2  -5  289.44   47.04
   2  -2   6   28.30   30.84
   2  -2   6  -32.71   38.79
   2   2   6    2.08   28.26
   2  -2   6  -15.57   25.89
   2  -2   6   -7.47   27.80
   2   2   6  -99.22   47.74
  -2  -2  -6    7.82   19.31
  -2   2  -6   15.19   22.11
  -2   2  -6   30.23   35.46
   2   2   6   18.32   17.57
   2   2   7  115.05   43.26
   2  -2   7  138.25   42.18
   2   2   7  157.98   55.10
   2  -2   7  131.78   49.26
  -2  -2  -7  156.98   28.59
   2  -2   7  162.94   42.67
  -2   2  -7  151.67   28.48
  -2   2  -7  272.59   56.80
  -2   2  -7  173.82   32.20
   2   2   7  175.64   27.23
   2   2   8 1407.01  132.91
   2  -2   8 1301.78  114.55
   2  -2   8 1425.16  122.87
   2   2   8 1408.20  131.69
  -2   2  -8 1277.09  114.99
   2   2   8 1216.26   66.12
  -2   2  -8 1355.26   81.54
  -2  -2  -8 1375.29   70.77
   2  -2   9  628.61   94.48
   2  -2   9  560.50   82.29
   2  -2   9  623.04   87.55
   2   2   9  639.18   96.53
   2   2   9  606.36   97.72
  -2   2  -9  557.09   79.47
  -2   2  -9  571.63   61.64
   2   2   9  570.43   46.72
  -2  -2  -9  637.57   52.79
   2  -2  10 1037.54  115.70
   2  -2  10  955.78  115.78
   2  -2  10  962.53  110.57
   2   2  10  933.45  121.48
  -2   2 -10  937.86  110.63
  -2  -2 -10  907.30   63.12
  -2   2 -10  955.75   78.58
   2  -2  11    4.90   34.96
   2  -2  11  -22.56   37.18
   2   2  11  -10.93   44.37
  -2  -2 -11   -4.60   23.07
  -2   2 -11    5.01   47.29
   2  -2  12  189.61   65.36
   2  -2  12  185.54   77.40
   2   2  12  247.54   77.28
  -2  -2 -12  259.84   44.01
  -2   2 -12  168.64   55.14
  -2   2 -12  216.42   38.56
   2  -2  13  524.68  102.86
   2   2  13  631.27  108.74
   2  -2  13  584.80  101.09
  -2  -2 -13  502.81   31.07
  -2  -2 -13  495.94   33.83
  -2   2 -13  698.70  114.31
  -2  -2 -13  647.77   63.46
  -2   2 -13  489.81   64.36
   2  -2  14  116.80   55.08
   2   2  14  149.38   65.48
  -2  -2 -14   91.39   35.63
  -2  -2 -14  167.04   74.53
  -2   2 -14  164.71   69.02
  -2   2 -14   67.40   31.37
   2   2  15  844.46  140.57
   2  -2  15 1032.30  143.72
  -2   2 -15  811.42  126.61
  -2  -2 -15  849.06  129.15
   2   2  16  542.49  123.35
   2  -2  16  383.63  106.83
   2  -2  16  459.26  106.52
  -2   2 -16  384.01  105.40
  -2  -2 -16  302.86   78.87
   2  -2  17  287.15   89.65
   2   2  17  281.96   96.31
   2  -2  17  229.94   90.60
  -2   2 -17  400.15   94.24
  -2  -2 -17  351.87  105.78
   2   2  18  194.62   87.72
   2  -2  18   82.66   60.40
   2  -2  18  284.39   96.02
  -2   2 -18  127.68   78.84
  -2  -2 -18  176.54   74.72
   2  -2  19  -21.87   53.33
   2   2  19  -57.85   76.72
  -2  -2 -19   35.15   83.28
  -2   2 -19  -82.98   65.32
   2  -2  20   15.62   59.22
   2   2  20  112.53   88.93
  -2  -2 -20   89.64   76.20
  -2   2 -20  164.53   94.97
   2   2  21    6.37   68.66
   2  -2  21    2.53   59.81
  -2   2 -21   32.18   79.10
  -2  -2 -21   64.87   79.44
   2   2  22 -183.11   97.26
   2  -2  22   53.25   79.40
  -2   2 -22  -29.91   82.47
  -2  -2 -22   13.87   90.10
   2  -2  23  206.78  108.21
   2   2  23   19.61   67.18
  -2   2 -23   35.74   87.56
  -2  -2 -23  116.81   89.63
  -2  -3  23  -87.59  100.16
   2  -3 -23    5.99   81.51
   2   3 -23   52.28   75.66
  -2  -3  22   59.59   54.84
  -2  -3  22  157.67  106.59
   2   3 -22  -16.82   90.45
   2  -3 -22   33.56   81.18
  -2  -3  21   59.86   59.77
   2   3 -21   36.40   59.93
   2  -3 -21  150.61   75.22
  -2  -3  20  -64.50   78.04
  -2   3  20   69.89   76.83
   2   3 -20  180.09   81.45
   2  -3 -20  -65.15   75.93
  -2  -3  19  178.76  107.14
  -2   3  19  299.53  120.27
   2  -3 -19  125.90   59.69
   2   3 -19  188.93   64.69
   2  -3 -19  145.03   82.38
   2   3 -19  170.00   92.56
  -2  -3  18  101.59   99.87
  -2   3  18  110.56   97.51
  -2  -3  18   28.44   64.58
   2  -3 -18  -18.67   46.15
   2   3 -18    0.14   63.81
   2  -3 -18  152.51   72.05
   2   3 -18  -28.42   58.03
  -2   3  17   15.41   66.83
  -2  -3  17  -32.50   62.69
  -2  -3  17  -77.79   71.11
   2   3 -17   12.14   60.51
   2  -3 -17   -9.28   46.22
   2  -3 -17   78.67   68.51
   2   3 -17    7.34   50.71
  -2  -3  16  338.53  113.50
  -2  -3  16  288.70   88.11
  -2   3  16  338.09  115.33
   2   3 -16  332.00   84.41
   2  -3 -16  295.23   73.98
   2  -3 -16  202.07   67.32
   2   3 -16  263.88   86.90
  -2  -3  15  222.31   93.27
  -2  -3  15  131.57   64.54
   2   3 -15  -17.35   66.62
   2  -3 -15  -46.86   57.72
   2   3 -15   19.12   43.08
   2  -3 -15   54.61   41.26
  -2   3  14  506.81   90.45
   2  -3 -14  585.46   99.13
   2   3 -14  598.58   99.96
   2  -3 -14  675.74  115.67
   2   3 -14  620.70  105.34
  -2  -3  13   28.69   38.94
  -2   3  13   85.11   47.70
   2   3 -13   34.68   48.62
   2   3 -13  100.72   59.38
   2  -3 -13    9.25   41.67
  -2  -3  12   21.34   38.49
  -2   3  12   39.08   45.63
   2  -3 -12   22.30   43.76
   2   3 -12  -78.97   54.97
  -2  -3  11  899.68  110.03
  -2  -3  11  819.98  113.26
  -2   3  11  822.17   96.46
   2   3 -11  995.45  115.82
   2   3 -11  841.77  102.40
   2  -3 -11  936.19  109.65
  -2  -3  10  218.33   65.14
  -2  -3  10  231.17   71.29
  -2   3  10  141.96   54.65
   2   3 -10  189.74   65.69
   2   3 -10  224.14   70.75
   2  -3 -10  156.57   65.63
  -2   3   9 3811.07  185.21
  -2  -3   9 3638.98  214.90
   2   3  -9 3605.07  198.48
   2  -3  -9 3607.47  193.08
   2   3  -9 3917.18  200.67
  -2   3   8   62.13   21.64
   2   3  -8   60.75   40.00
  -2  -3   8   48.51   38.70
  -2   3   8  114.03   44.37
   2   3  -8   19.10   35.71
   2  -3  -8   21.90   34.53
  -2   3   7  319.71   43.68
  -2   3   7  324.26   54.64
  -2  -3   7  306.36   67.94
   2   3  -7  276.35   54.69
   2   3  -7  300.76   56.27
   2  -3  -7  221.94   48.71
  -2  -3   6 4971.44  176.30
   2   3  -6 4355.30  184.92
  -2  -3   6 5001.05  222.93
  -2   3   6 4976.32  180.33
   2   3  -6 4946.42  202.48
   2  -3  -6 4887.49  203.10
   2  -3  -5  -26.47   42.17
  -2  -3   5    9.45   20.29
  -2  -3   5    0.53   42.65
   2   3  -5   -2.13   31.46
  -2   3   5    1.28   32.18
   2   3  -5   -6.68   41.05
  -2   3   4 9648.48  237.21
  -2  -3   4 9999.00  292.38
   2   3  -4 9614.03  268.22
   2  -3  -4 9763.57  266.22
   2  -3  -3  242.34   45.32
  -2  -3   3  307.30   54.40
   2   3  -3  279.46   49.00
   2  -3  -2   16.85   29.37
  -2  -3   2   48.12   33.72
  -2   3   2   87.62   36.60
   2   3  -2  115.57   40.22
   2  -3  -1  287.84   50.07
  -2   3   1  304.39   45.99
  -2  -3   1  264.93   49.52
   2   3  -1  272.26   49.23
   2  -3   0   57.28   29.86
  -2  -3   0   90.17   38.95
   2   3   0   79.27   26.88
  -2  -3   0   86.55   27.47
  -2   3   0   82.05   31.46
  -2  -3   0   61.67   35.96
   2   3   1 3071.43  119.81
   2   3   1 2985.75  121.49
  -2  -3  -1 2887.38  119.53
   2   3   1 3345.52  131.75
  -2   3  -1 3082.13  138.46
  -2  -3  -1 3231.05  130.88
   2  -3   1 2899.77  124.02
  -2  -3  -1 2929.30  131.76
  -2  -3  -2   71.48   33.50
   2   3   2   61.40   26.62
   2  -3   2   66.21   35.10
   2   3   2   45.91   28.30
  -2  -3  -2   59.24   26.87
   2   3   2   95.23   28.04
   2   3   3  904.14   79.48
   2  -3   3  926.37   67.37
   2   3   3  774.50   73.59
  -2   3  -3  879.67   71.58
  -2  -3  -3  912.63   58.57
   2   3   3  908.26   58.96
  -2  -3  -3  841.85   68.16
   2  -3   3  873.48   71.56
   2  -3   4 1663.55   94.32
   2   3   4 1604.89  111.67
   2  -3   4 1633.28  119.74
   2  -3   4 1673.22   95.22
   2   3   4 1664.09  115.33
   2   3   4 1838.33  133.40
  -2  -3  -4 1591.82   66.91
  -2   3  -4 1477.48   98.02
   2  -3   4 1623.50   93.00
  -2  -3  -4 1659.94   91.21
   2   3   5  926.54   94.49
   2  -3   5  905.00   75.90
   2   3   5  911.67   94.08
   2  -3   5  907.12   93.77
   2  -3   5  925.13   80.22
   2   3   5  864.96   92.00
  -2   3  -5  848.08   75.85
   2  -3   5  883.55   68.60
  -2  -3  -5  852.42   64.88
   2  -3   6  207.19   47.18
   2  -3   6  257.13   61.52
   2   3   6  222.33   62.22
   2  -3   6  251.59   64.68
   2   3   6  258.27   64.36
   2  -3   6  249.04   47.40
  -2  -3  -6  223.04   38.52
   2   3   6  166.67   54.72
   2  -3   6  284.78   46.47
  -2   3  -6  238.92   53.22
   2  -3   7  327.59   59.35
   2   3   7  235.78   54.73
   2   3   7  267.93   61.71
   2   3   7  286.04   57.60
   2  -3   7  251.07   52.81
   2  -3   7  257.77   58.54
   2  -3   7  297.55   43.20
  -2  -3  -7  366.50   51.40
   2  -3   7  284.46   50.01
  -2   3  -7  233.24   53.02
   2  -3   8 1686.19  126.31
   2   3   8 1669.60  145.71
   2  -3   8 1667.54  129.10
   2   3   8 1573.05  145.60
   2  -3   8 1657.57  147.88
   2  -3   8 1546.44  142.35
  -2   3  -8 1610.77  131.86
  -2   3  -8 1516.89  100.46
  -2  -3  -8 1598.87   92.33
   2   3   9  533.89   91.11
   2  -3   9  531.99   80.38
   2  -3   9  425.48   80.95
   2   3   9  612.91   95.06
   2  -3   9  615.10   86.03
  -2  -3  -9  475.86   54.39
  -2   3  -9  444.91   61.17
  -2   3  -9  500.21   76.40
   2  -3  10  336.62   66.10
   2  -3  10  306.36   65.57
   2   3  10  309.17   74.78
  -2  -3 -10  344.68   51.91
  -2   3 -10  381.54   75.79
  -2   3 -10  231.64   45.44
   2   3  11    4.54   34.34
   2  -3  11   98.97   45.73
  -2  -3 -11   26.33   26.60
  -2   3 -11   50.52   46.30
  -2   3 -11   17.96   26.73
   2  -3  12   96.18   46.19
   2  -3  12  129.42   66.68
   2   3  12   71.88   45.80
  -2  -3 -12   67.13   29.38
  -2   3 -12   18.30   32.29
  -2   3 -12  172.75   58.91
   2  -3  13   -8.45   36.04
   2  -3  13  -45.11   54.94
   2   3  13  106.60   66.51
  -2  -3 -13    4.27   30.98
  -2   3 -13  -80.75   60.57
  -2   3 -13  -13.91   37.06
   2  -3  14  -37.16   45.18
   2  -3  14  -42.12   54.74
   2   3  14   26.97   57.13
  -2  -3 -14    4.38   31.43
  -2   3 -14   11.12   34.86
  -2   3 -14   80.56   51.18
   2  -3  15  350.05   90.91
   2   3  15  304.36   90.07
   2  -3  15  297.26   93.96
  -2   3 -15  143.93   78.20
   2   3  16  542.40  121.21
   2  -3  16  493.48  100.90
  -2  -3 -16  643.58  122.04
  -2   3 -16  615.22  127.83
   2  -3  17   72.36   61.89
   2   3  17  149.54   79.75
  -2  -3 -17  -16.43   77.41
  -2   3 -17  110.42   72.06
   2   3  18   37.31   58.91
   2  -3  18  109.41   57.64
   2  -3  18  118.21   61.45
  -2  -3 -18  260.22   82.52
  -2   3 -18   98.27   79.63
   2  -3  19  160.26   77.88
   2  -3  19  193.93   91.09
   2   3  19  343.19  117.60
  -2  -3 -19  224.87   88.53
  -2   3 -19  161.80   69.78
   2   3  20   -1.25   66.59
   2  -3  20  104.16   77.66
   2  -3  20   -0.77   68.12
  -2  -3 -20  -51.04   72.33
  -2   3 -20  -46.75   66.78
   2   3  21   24.96   68.12
   2  -3  21  -75.76   86.92
  -2  -3 -21  125.18   99.93
  -2   3 -21   29.07   67.98
   2  -3  22   56.42   79.70
   2   3  22  186.02  105.02
  -2   3 -22   69.92   69.29
  -2  -3 -22  -23.15   67.34
   2  -3  23   91.83   79.84
   2   3  23   91.28  116.57
  -2  -3 -23  -23.19   69.72
  -2   3 -23  158.62   90.36
  -2  -4  23 -163.37  129.43
  -2  -4  23   47.00   85.77
   2   4 -23  -33.02   80.85
   2  -4 -23   87.99   75.89
  -2  -4  22   77.39   72.94
  -2  -4  22  -16.54   94.33
   2   4 -22  -13.85   72.57
   2  -4 -22  -40.73   68.84
  -2  -4  21  -43.72   78.39
   2   4 -21   45.80   63.54
   2  -4 -21 -128.95   76.27
  -2   4  20  -26.12   99.12
  -2  -4  20   48.26   77.74
   2   4 -20 -123.64   85.56
   2  -4 -20   24.49   70.15
   2  -4 -19 -109.84   65.87
  -2   4  19  134.05   86.39
  -2  -4  19   37.23   49.06
   2   4 -19   44.97   72.23
   2  -4 -19  -13.13   68.84
   2   4 -19   -0.12   48.89
  -2  -4  18  166.24   86.45
  -2   4  18  -20.33   74.96
  -2  -4  18  161.61   87.83
   2  -4 -18   35.23   50.50
   2  -4 -18  -32.29   59.26
   2   4 -18  151.30   72.24
   2   4 -18   96.29   69.15
  -2  -4  17   66.50   56.38
  -2  -4  17  117.86   67.57
  -2   4  17  -27.14   68.88
   2  -4 -17  216.25   83.42
   2   4 -17  -54.74   57.81
   2   4 -17   13.81   47.85
   2  -4 -17   74.12   60.25
  -2  -4  16   43.41   62.33
  -2   4  16  -13.03   61.16
   2  -4 -16   35.44   50.39
   2   4 -16   19.81   49.25
   2  -4 -16  -15.11   44.86
   2   4 -16  115.38   63.14
   2  -4 -15  776.71  110.70
  -2  -4  15  709.92  122.00
  -2  -4  15  984.96  153.78
   2   4 -15  866.94  134.43
   2   4 -15  785.55  118.11
   2  -4 -14  234.33   65.88
  -2  -4  14  318.10   93.15
  -2  -4  14  300.09   82.99
  -2   4  14  354.16   78.93
   2   4 -14  343.43   96.34
   2  -4 -13   39.58   40.99
  -2  -4  13   90.75   55.74
  -2   4  13   89.47   60.10
   2   4 -13    6.24   49.13
   2   4 -13   29.68   45.67
   2  -4 -12   80.00   54.15
  -2  -4  12  130.25   55.56
  -2   4  12  132.38   56.10
   2   4 -12  201.16   71.56
   2   4 -12  155.40   59.84
   2  -4 -11   70.07   37.49
  -2  -4  11   79.30   49.70
   2   4 -11  105.02   53.50
   2   4 -11   73.08   40.86
   2  -4 -10  104.43   46.52
  -2   4  10  164.88   50.20
   2   4 -10  210.71   64.16
   2   4 -10   98.09   45.52
   2  -4  -9  -24.25   40.53
  -2   4   9  -11.11   23.74
   2   4  -9    3.17   37.11
  -2   4   9  -11.02   32.56
   2   4  -9   51.85   37.23
   2  -4  -8   -3.65   31.68
  -2  -4   8  -22.92   36.89
   2   4  -8  -15.66   47.73
  -2  -4   8   48.77   46.00
  -2   4   8   16.30   39.26
   2   4  -8  -83.35   48.05
  -2  -4   7 1418.55  110.77
  -2   4   7 1487.65  106.71
  -2  -4   7 1359.75  129.00
   2   4  -7 1393.97  124.33
   2   4  -7 1576.50  129.03
   2  -4  -7 1390.74  118.79
   2  -4  -6  210.12   52.47
  -2  -4   6  208.13   46.36
  -2  -4   6  187.98   53.67
  -2   4   6  212.85   40.86
   2   4  -6  177.52   52.61
  -2   4   5 3317.37  150.62
  -2  -4   5 3386.97  190.75
   2  -4  -5 3402.49  168.87
   2   4  -5 3317.66  174.61
   2  -4  -4  149.58   41.24
  -2  -4   4  179.99   50.56
   2   4  -4  222.21   54.40
   2  -4  -3  298.69   60.74
  -2   4   3  197.10   43.79
  -2  -4   3  211.85   54.26
   2   4  -3  229.78   48.52
   2  -4  -2  105.04   46.77
  -2  -4   2  163.37   55.14
  -2  -4   2  116.43   44.49
  -2   4   2   92.20   39.19
   2   4  -2  187.84   53.39
   2  -4  -1  172.39   48.63
   2   4  -1  104.21   23.09
  -2  -4   1  109.94   42.92
  -2  -4   1  130.07   32.47
  -2  -4   1   30.15   32.92
  -2   4   1   61.75   31.14
   2   4   0  979.37   65.52
  -2  -4   0  826.91   61.21
  -2  -4   0  983.93   85.58
  -2   4   0  889.19   84.53
  -2  -4   0  974.74   91.48
   2  -4   0  884.67   82.04
   2   4   1  471.76   52.37
   2  -4   1  424.22   62.28
  -2  -4  -1  438.46   64.73
  -2  -4  -1  402.99   56.31
   2   4   1  432.11   50.84
   2   4   2  -18.04   25.63
   2  -4   2   18.97   33.30
   2   4   2    5.10   23.19
  -2  -4  -2   11.22   35.49
   2   4   3 1412.21   99.53
   2  -4   3 1371.59   79.62
  -2   4  -3 1445.61   86.35
   2   4   3 1394.13  100.31
   2   4   3 1482.35   87.38
   2  -4   3 1488.63  100.80
  -2  -4  -3 1449.96   96.06
   2  -4   4  846.38   65.33
   2   4   4  804.07   83.53
  -2  -4  -4  757.37   70.37
   2  -4   4  672.06   67.30
   2   4   4  683.56   78.79
   2   4   4  850.43   61.57
   2  -4   5  576.61   65.68
   2   4   5  561.62   78.23
   2  -4   5  508.36   66.00
   2  -4   5  570.59   87.94
   2  -4   5  578.46   65.33
   2   4   5  590.14   84.85
   2   4   5  680.02  108.53
   2   4   5  566.70   49.72
  -2   4  -5  602.41   90.15
  -2  -4  -5  595.47   71.89
   2  -4   6  290.76   54.73
  -2  -4  -6  231.27   51.14
   2  -4   6  275.92   48.00
   2   4   6  173.06   50.59
   2  -4   6  268.46   49.27
   2  -4   6  217.31   60.09
   2   4   6  204.84   50.92
  -2   4  -6  238.72   53.18
   2   4   6  303.28   32.07
   2  -4   7 1496.25  109.62
   2   4   7 1522.87  131.89
   2  -4   7 1257.68  127.33
   2   4   7 1511.65  141.69
   2  -4   7 1529.89  112.79
   2   4   7 1405.46  134.81
  -2   4  -7 1465.53  124.62
  -2  -4  -7 1531.60  103.78
   2  -4   7 1400.44  101.78
  -2  -4  -8   14.94   28.00
   2  -4   8    0.55   27.22
   2  -4   8   16.40   34.75
   2   4   8   16.18   41.81
   2  -4   8   42.09   35.23
   2  -4   8   29.37   37.82
   2   4   8   39.82   41.38
   2   4   8   46.32   39.37
   2  -4   8   13.22   37.25
  -2   4  -8   65.37   41.26
  -2  -4  -9  413.72   55.72
   2  -4   9  481.18   91.41
   2  -4   9  588.53   78.50
   2  -4   9  394.05   77.19
   2   4   9  517.23   94.99
   2   4   9  455.88   93.00
   2  -4   9  541.70   82.27
  -2   4  -9  523.04   86.18
  -2   4  -9  499.85   68.29
   2  -4  10  120.54   47.59
   2  -4  10  111.14   52.89
   2  -4  10  103.39   42.57
   2   4  10  141.83   59.87
  -2  -4 -10   88.54   35.27
  -2   4 -10  180.24   60.90
  -2   4 -10  145.26   48.29
   2   4  11  173.12   59.50
   2  -4  11  222.64   59.34
   2  -4  11  206.22   75.64
  -2  -4 -11  175.60   43.12
  -2   4 -11  174.79   45.99
  -2   4 -11  177.49   67.88
   2  -4  12   35.42   43.16
   2  -4  12   61.22   45.31
   2   4  12   32.27   42.68
  -2  -4 -12   54.94   35.63
  -2   4 -12   37.71   44.39
  -2   4 -12   75.34   38.77
   2   4  13  137.66   63.17
   2  -4  13  135.24   58.81
  -2  -4 -13  160.16   49.47
  -2   4 -13  154.95   41.06
  -2   4 -13  191.09   70.25
   2  -4  14   24.63   38.92
   2   4  14   77.42   61.15
   2  -4  14  -47.79   61.30
  -2  -4 -14   16.99   37.91
  -2   4 -14  -54.98   67.50
  -2   4 -14   61.44   50.56
   2  -4  15  178.30   65.02
   2  -4  15  257.22   78.43
   2   4  15  214.20   81.97
  -2   4 -15  276.50   84.81
   2   4  16  -44.69   60.04
   2  -4  16  -12.31   41.01
   2  -4  16  -26.06   50.50
  -2   4 -16   38.23   63.37
   2   4  17  956.79  168.10
   2  -4  17  714.80  142.71
   2  -4  17  825.81  134.64
  -2   4 -17  583.98  117.82
   2  -4  18    6.12   52.35
   2  -4  18   30.43   44.72
   2   4  18  111.76   83.64
  -2   4 -18 -105.62   84.65
  -2  -4 -18  -27.89   72.80
   2   4  19  141.39   74.03
   2  -4  19   -9.21   51.34
  -2  -4 -19   27.13   68.11
  -2   4 -19 -107.21   87.56
   2   4  20   92.78   83.04
   2  -4  20   36.81   66.38
   2  -4  20  208.99   93.21
  -2  -4 -20   24.88   79.58
  -2   4 -20  223.19  104.46
   2   4  21  -44.01   66.79
   2  -4  21  114.40   93.94
   2  -4  21   14.04   58.46
  -2  -4 -21   34.38   61.40
  -2   4 -21   71.08   92.27
   2   4  22  -26.50   94.21
   2  -4  22   97.18   79.71
   2  -4  22  -18.85   62.49
  -2   4 -22  -82.51   73.04
  -2  -4 -22  -49.40   84.04
   2  -4  23  286.89  111.91
   2   4  23  128.63   86.57
  -2   4 -23   67.11   85.15
  -2  -4 -23  209.15  104.36
  -2  -5  23  -41.46   73.88
   2   5 -23   74.28   92.75
   2  -5 -23 -100.91   69.85
  -2  -5  22 -101.50  106.63
   2   5 -22   21.44   74.43
   2  -5 -22   36.07   85.50
  -2  -5  21  234.39   99.59
  -2  -5  21  337.93  126.17
   2   5 -21  220.02  100.33
   2  -5 -21  375.32  103.33
  -2  -5  20  103.01   76.72
  -2   5  20  135.48  111.85
  -2  -5  20   26.62   64.24
   2   5 -20  -82.27   73.84
   2  -5 -20  -51.52   61.68
   2  -5 -19  325.33   94.48
  -2  -5  19  177.63   65.60
  -2   5  19  570.57  163.02
   2   5 -19  373.54  106.84
   2  -5 -19  247.89   82.01
   2   5 -19  443.01  102.19
   2  -5 -18  -23.53   52.99
  -2  -5  18  -18.71   51.52
  -2   5  18  176.20   98.35
   2   5 -18  -36.10   58.66
   2  -5 -18   51.35   58.25
   2   5 -18   71.48   64.46
   2  -5 -17  181.13   70.26
  -2  -5  17   89.12   52.20
  -2   5  17   75.27   93.72
   2   5 -17   40.52   56.97
   2   5 -17  -37.03   60.39
   2  -5 -16  246.17   80.92
  -2  -5  16  260.60   76.25
  -2  -5  16  444.71  111.11
  -2   5  16  422.64  133.18
   2   5 -16  332.12   86.08
   2  -5 -15    6.67   47.05
  -2  -5  15   88.22   53.03
  -2  -5  15  113.73   68.91
   2   5 -15   49.52   52.09
   2   5 -15   61.61   56.78
   2  -5 -14   32.06   47.91
  -2  -5  14  154.80   76.65
  -2  -5  14   25.81   53.79
   2   5 -14  -18.07   52.41
   2   5 -14   98.18   47.53
   2  -5 -13  826.64  116.24
  -2  -5  13  977.90  132.60
  -2  -5  13  885.11  138.04
   2   5 -13  823.35  127.46
   2   5 -13  736.82  111.90
   2  -5 -12  158.35   59.30
  -2  -5  12  106.23   62.12
   2   5 -12   91.98   53.19
   2   5 -12   43.57   52.80
   2  -5 -11  341.24   79.80
  -2   5  11  339.66   63.37
  -2   5  11  250.59   66.21
   2   5 -11  427.41   91.74
   2   5 -11  326.01   66.77
   2  -5 -10   57.80   46.43
  -2   5  10   49.46   35.91
   2   5 -10   53.09   50.44
  -2   5  10  -40.32   39.99
   2   5 -10  -24.84   42.25
   2  -5  -9  400.85   80.29
  -2   5   9  348.47   64.31
  -2  -5   9  347.31   67.19
  -2   5   9  326.75   59.79
   2   5  -9  424.97   82.23
   2   5  -9  303.97   63.58
   2  -5  -8  165.24   52.01
  -2  -5   8  155.39   48.87
  -2   5   8  105.82   32.74
   2   5  -8  207.67   58.43
   2  -5  -7  578.66   83.79
  -2  -5   7  502.27   72.83
  -2   5   7  555.00   68.53
   2   5  -7  513.17   81.39
  -2   5   6 1543.15  113.04
   2   5  -6 1487.30  128.84
   2  -5  -6 1473.67  123.79
   2  -5  -5   47.58   35.04
   2   5  -5   68.58   42.61
   2  -5  -4   52.70   39.78
  -2   5   4   16.49   29.71
   2   5  -4   29.65   37.49
  -2  -5   3  179.13   53.55
   2  -5  -3  245.23   55.25
  -2   5   3  208.84   47.03
   2   5  -3  263.17   57.73
   2  -5  -2  715.03   80.46
  -2  -5   2  662.63   78.33
  -2   5   2  632.67   72.40
  -2  -5   1  383.15   66.29
   2   5  -1  391.20   39.13
   2  -5  -1  217.08   51.73
  -2   5   1  380.63   64.13
  -2  -5   1  321.01   36.50
  -2  -5   0  252.55   58.27
   2   5   0  224.75   34.53
   2  -5   0  182.15   48.04
  -2  -5   0  190.64   32.06
  -2  -5  -1   73.77   42.25
   2  -5   1  124.55   41.13
   2   5   1   69.99   28.93
   2   5   1   57.88   23.66
   2   5   2  420.60   53.34
  -2  -5  -2  356.43   60.52
   2  -5   2  404.32   61.53
   2   5   2  429.47   54.91
   2  -5   3  569.86   50.34
  -2  -5  -3  653.25   79.48
   2  -5   3  605.23   71.87
   2   5   3  617.24   67.64
  -2   5  -3  612.85   54.92
   2   5   3  670.32   72.53
   2   5   4   34.95   30.23
  -2  -5  -4   25.63   37.99
   2  -5   4   48.85   29.00
   2  -5   4   31.31   37.56
   2   5   4   17.92   28.73
   2  -5   5  380.56   52.60
  -2  -5  -5  352.75   59.52
   2  -5   5  450.77   67.01
   2   5   5  420.20   68.52
   2   5   5  344.74   66.42
   2   5   5  311.83   43.19
   2  -5   6  712.00   69.78
   2   5   6  699.13  112.37
   2  -5   6  691.06   70.44
   2   5   6  736.09  102.08
   2  -5   6  693.92  107.03
   2   5   6  640.93   89.26
   2   5   6  573.12   50.12
  -2  -5  -6  727.39   85.40
   2  -5   6  757.31   84.88
   2  -5   7  274.03   49.00
   2  -5   7  266.83   53.30
  -2  -5  -7  377.52   66.35
  -2   5  -7  234.00   55.92
   2  -5   7  291.09   46.73
   2   5   7  341.97   72.44
   2   5   7  359.00   72.47
   2  -5   7  342.93   82.14
   2   5   7  166.63   68.80
  -2  -5  -8  326.58   60.98
   2  -5   8  252.20   53.88
   2  -5   8  247.21   52.27
   2  -5   8  333.44   60.86
   2   5   8  286.24   83.45
   2   5   8  278.92   71.61
   2  -5   8  377.17   77.28
  -2   5  -8  260.73   73.14
  -2  -5  -9  164.92   50.77
   2  -5   9    3.32   38.27
   2  -5   9   90.80   41.39
   2  -5   9  118.75   42.50
   2   5   9   75.36   38.85
   2  -5   9   55.32   48.61
   2   5   9   82.83   46.21
  -2   5  -9   30.80   36.21
  -2   5  -9  120.36   45.96
  -2  -5 -10   10.35   30.69
   2  -5  10  -12.65   37.29
   2   5  10  -29.94   41.83
   2  -5  10   47.41   37.61
   2  -5  10  -36.22   56.67
   2   5  10  117.37   66.27
  -2   5 -10   -9.87   40.26
  -2   5 -10    5.16   33.47
  -2  -5 -11  537.34   77.26
   2  -5  11  549.92   87.46
   2   5  11  523.64  100.74
   2  -5  11  395.70   87.38
   2  -5  11  437.04   94.10
  -2   5 -11  483.51   89.04
  -2   5 -11  575.46   84.95
  -2  -5 -12   22.40   34.78
   2  -5  12   37.55   51.51
   2   5  12   68.44   46.89
   2  -5  12   43.75   38.08
  -2   5 -12  -48.28   64.09
  -2   5 -12  -29.25   41.33
  -2  -5 -13   53.12   43.60
   2   5  13  118.28   64.16
   2  -5  13   98.86   51.05
   2  -5  13  113.99   58.73
  -2   5 -13  163.57   69.64
  -2   5 -13  144.54   56.32
  -2  -5 -14   82.96   47.97
   2   5  14  236.59   86.18
   2  -5  14  183.98   71.36
  -2   5 -14  157.92   61.79
  -2   5 -14  151.31   52.85
   2  -5  15  111.56   59.59
   2   5  15  101.03   68.48
  -2   5 -15   63.74   53.69
  -2   5 -15    6.51   55.20
   2  -5  16  864.34  162.16
   2   5  16 1059.82  175.90
   2  -5  16 1045.43  149.83
  -2   5 -16  882.53  144.28
   2  -5  17   -0.27   48.97
   2  -5  17   61.37   58.59
   2   5  17  -42.62   60.56
  -2   5 -17   55.47   59.98
   2  -5  18  225.20   86.49
   2  -5  18  132.30   91.40
   2   5  18  261.82  107.47
  -2   5 -18   44.90   71.23
   2  -5  19   84.83   86.58
   2  -5  19   10.98   54.23
   2   5  19   78.59   80.34
  -2   5 -19   27.41   60.64
  -2  -5 -19 -178.45   90.56
   2  -5  20  107.58   75.81
   2   5  20   -1.51   56.80
  -2   5 -20 -100.54   93.43
  -2  -5 -20  -12.50   68.43
   2   5  21   15.12   60.89
   2  -5  21  -31.29   62.22
  -2   5 -21  -36.48   80.15
  -2  -5 -21 -129.96   76.22
   2  -5  22   36.14   81.01
   2   5  22  123.39   94.69
   2  -5  22   -2.93   60.75
  -2   5 -22  219.25  115.70
  -2  -5 -22  159.63  103.05
  -2  -6  22  188.00   95.26
   2   6 -22  -80.78   71.05
   2  -6 -22  131.64   89.12
  -2  -6  21  191.97   98.52
  -2  -6  21  101.26   95.90
   2   6 -21   37.32   73.67
   2  -6 -21   74.01   51.34
  -2   6  20  150.64  103.74
  -2  -6  20  213.44   99.83
  -2  -6  20  114.49   89.28
   2   6 -20   54.16   64.87
   2  -6 -20  -33.60   59.94
   2  -6 -19  117.00   67.86
  -2   6  19  187.74  105.57
  -2  -6  19  105.57   78.53
   2   6 -19  -14.95   59.58
   2   6 -19   84.84   66.67
   2  -6 -18  131.32   62.19
  -2   6  18   94.91   82.33
   2   6 -18  101.17   75.12
   2  -6 -17   79.28   46.81
  -2   6  17  216.70  103.72
  -2  -6  17  275.31   74.60
   2   6 -17  277.77  101.59
   2   6 -17   85.02   59.67
   2  -6 -16   39.34   47.88
  -2   6  16   21.36   60.02
  -2  -6  16  -73.59   72.71
  -2  -6  16    3.63   46.79
   2   6 -16  -11.09   58.08
   2   6 -16  101.43   56.78
   2  -6 -15  398.39   88.49
  -2  -6  15  438.35   97.33
  -2   6  15  575.58  141.43
  -2  -6  15  434.60  106.69
   2   6 -15  383.70   92.81
   2   6 -15  340.91   89.78
   2  -6 -14  875.19  128.15
  -2  -6  14  818.13  138.47
  -2  -6  14  941.62  130.81
   2   6 -14  916.09  148.25
   2   6 -14  833.06  128.92
   2  -6 -13   83.47   43.06
  -2  -6  13   54.85   55.24
   2   6 -13    4.67   60.32
   2   6 -13  119.09   74.68
   2  -6 -12  124.30   59.06
  -2  -6  12  184.05   56.14
  -2   6  12   95.92   48.55
   2   6 -12  209.36   75.53
  -2   6  12  150.62   62.58
   2   6 -12  204.62   68.91
   2  -6 -11  317.72   81.36
  -2  -6  11  500.70   99.72
  -2   6  11  423.40   79.32
  -2   6  11  397.28   70.84
   2   6 -11  393.95   96.38
   2   6 -11  404.39   92.62
   2  -6 -10   42.74   43.87
  -2  -6  10   63.69   52.44
  -2   6  10    6.63   36.39
  -2   6  10   47.49   49.18
   2   6 -10   32.83   50.16
   2  -6  -9  -38.26   42.80
  -2  -6   9  -10.38   39.84
  -2   6   9   -2.18   37.62
   2   6  -9   90.25   53.94
   2  -6  -8  169.40   48.34
  -2  -6   8  157.59   43.48
  -2   6   8  143.16   42.33
   2   6  -8  151.08   49.50
   2  -6  -7  -15.38   42.62
  -2   6   7  -31.40   34.98
   2   6  -7  -62.49   52.36
   2  -6  -6  -27.85   42.50
   2   6  -6    3.72   40.66
   2  -6  -5  403.60   69.76
  -2   6   5  383.23   61.21
   2   6  -5  374.58   72.12
  -2  -6   4  540.68   86.40
   2  -6  -4  586.57   90.62
  -2   6   4  478.97   70.50
   2   6  -4  541.70   85.89
  -2  -6   3  -50.74   39.89
   2  -6  -3   52.65   38.69
  -2   6   3   23.45   31.44
   2  -6  -2  101.52   48.12
  -2  -6   2  149.23   57.23
   2   6  -2  145.50   23.90
  -2   6   2  152.66   48.95
  -2  -6   2  129.49   24.58
   2  -6  -1   -1.63   38.97
   2   6  -1   43.21   25.31
  -2  -6   1  -12.12   40.23
  -2   6   1    8.44   33.66
  -2  -6   1  -10.40   16.41
  -2  -6   0  384.00   47.22
  -2  -6   0  452.44   77.81
   2   6   0  385.18   44.74
   2  -6   0  484.91   73.30
   2   6   1 2045.90  110.25
   2   6   1 2111.09  107.64
   2  -6   1 2041.13  146.22
  -2  -6  -1 2058.45  148.08
   2   6   2  616.91   67.71
   2   6   2  685.00   71.02
  -2  -6  -2  694.71   94.37
   2  -6   2  593.02   83.04
  -2   6  -3 1527.25   81.48
   2   6   3 1646.21  117.01
   2  -6   3 1568.87   81.81
   2   6   3 1798.85  119.91
  -2  -6  -3 1831.92  135.18
   2  -6   3 1788.66  134.79
   2   6   4  144.83   46.35
   2   6   4   33.15   26.35
  -2   6  -4  115.52   33.35
   2  -6   4   93.07   27.78
  -2  -6  -4  160.98   48.00
   2  -6   4   95.47   46.95
   2   6   5 1576.72  134.14
   2  -6   5 1457.27   89.24
   2   6   5 1544.68  126.70
  -2  -6  -5 1523.04  124.67
   2  -6   5 1450.72  123.32
   2  -6   6  115.29   30.96
  -2  -6  -6  126.05   48.72
   2  -6   6   93.89   38.49
   2   6   6  131.32   44.28
   2   6   6  113.87   47.23
  -2  -6  -7  -34.86   41.24
   2  -6   7  -27.41   37.82
   2  -6   7  -24.63   26.29
   2   6   7  -25.73   40.28
   2  -6   7  -38.94   46.00
   2   6   7    6.89   44.28
   2  -6   7    6.03   20.14
   2   6   7   59.13   25.35
   2  -6   8 1290.48  103.43
   2   6   8 1441.52  162.12
   2  -6   8 1399.51  155.55
   2  -6   8 1434.38  112.64
   2   6   8 1308.72  142.75
   2   6   8 1503.31   75.92
   2   6   8 1431.24   67.61
   2  -6   8 1443.11  123.61
  -2  -6  -8 1476.95  128.41
   2  -6   9   48.01   40.99
  -2  -6  -9   19.82   38.98
   2   6   9   40.94   55.47
   2   6   9  -38.55   50.09
   2  -6   9   28.29   54.18
   2  -6   9   -8.13   26.54
  -2   6  -9   -7.20   49.28
  -2  -6 -10  204.33   62.74
   2   6  10  168.54   71.09
   2  -6  10  223.54   55.42
   2   6  10  128.82   59.85
   2  -6  10  242.31   97.88
   2  -6  10  208.95   82.20
  -2   6 -10  206.31   74.95
  -2   6 -10  154.61   54.94
  -2  -6 -11  808.73   95.87
   2   6  11  667.34  114.89
   2  -6  11  580.40  120.20
   2  -6  11  586.52  108.68
   2  -6  11  753.03  102.60
   2   6  11  681.98  124.21
  -2   6 -11  699.91  114.71
  -2   6 -11  745.31   98.91
  -2  -6 -12   95.85   38.79
   2  -6  12   35.00   32.35
   2  -6  12   98.99   53.21
   2  -6  12   88.01   53.07
   2   6  12   33.68   49.15
   2   6  12    7.13   62.63
  -2   6 -12   -2.22   49.63
  -2   6 -12   61.22   38.02
  -2  -6 -13  757.72   98.82
   2  -6  13  681.06  104.28
   2  -6  13  711.38  133.87
   2   6  13  667.83  128.69
  -2   6 -13  670.06  120.91
  -2   6 -13  828.13  111.10
  -2  -6 -14   19.94   38.11
   2  -6  14   65.04   77.62
   2  -6  14  -70.26   59.34
   2   6  14   -8.37   51.52
  -2   6 -14   38.24   59.16
  -2   6 -14   32.58   45.12
   2  -6  15  605.67  110.27
   2  -6  15  523.25  123.69
   2   6  15  540.31  121.97
  -2   6 -15  523.93  106.25
  -2   6 -15  636.10  103.51
   2  -6  16  -30.12   53.94
   2   6  16   84.83   58.82
  -2   6 -16   72.84   82.91
   2  -6  17  220.62  109.54
   2  -6  17  115.16   63.60
   2   6  17  197.84   83.12
  -2   6 -17  104.28   55.02
   2  -6  18  297.55   88.70
   2  -6  18  210.30   91.72
   2   6  18  264.51  102.92
  -2   6 -18  307.02   93.58
   2  -6  19   73.37   61.72
   2  -6  19  -24.92   67.35
   2   6  19 -133.77   82.72
  -2   6 -19   23.01   67.71
   2  -6  20   88.72   73.53
   2   6  20   26.31   78.87
   2  -6  20  -75.14   70.82
  -2   6 -20  123.08   96.59
   2  -6  21   -4.90   79.74
   2  -6  21   53.37   62.36
   2   6  21  -23.54   70.65
  -2   6 -21  -38.04   69.91
  -2  -6 -21   83.77   78.69
   2   6  22   80.46   72.56
  -2   6 -22   26.37   81.28
  -2  -6 -22  -62.66   84.92
  -2  -7  22 -213.43  136.34
   2   7 -22   18.85   89.49
   2  -7 -22 -118.12   53.12
  -2  -7  21   28.42   76.74
   2   7 -21  -58.38  102.36
   2  -7 -21   17.34   57.72
   2   7 -20  157.80   85.29
  -2   7  19  -38.97   66.64
  -2  -7  19  130.93   83.57
   2   7 -19   58.34   74.98
   2  -7 -18  156.63   75.31
  -2   7  18  104.69   83.57
  -2  -7  18   84.71   76.36
  -2  -7  18   27.63   67.31
   2   7 -18  -13.41   68.38
   2   7 -18   26.05   51.84
   2  -7 -17   55.57   51.04
  -2   7  17   47.67   60.65
  -2  -7  17  104.01   87.79
  -2  -7  17   71.25   55.15
   2   7 -17   48.60   78.75
   2   7 -17  -16.79   67.55
   2  -7 -16  373.91   91.45
  -2   7  16  576.54  150.47
  -2  -7  16  401.19  117.79
   2   7 -16  542.92  131.37
   2   7 -16  505.91  111.74
   2  -7 -15  369.90   93.52
  -2   7  15  403.39  120.54
  -2  -7  15  194.01   69.77
   2   7 -15  540.19  126.36
   2   7 -15  325.16   90.05
  -2  -7  14  324.93   80.97
  -2   7  14  429.34  117.15
   2  -7 -14  361.79   93.37
   2   7 -14  353.96   91.49
  -2   7  13  418.64   83.52
  -2  -7  13  457.61   84.55
   2  -7 -13  599.96  117.60
   2   7 -13  549.62  109.75
   2  -7 -12  223.13   80.25
  -2   7  12  165.12   57.46
  -2  -7  12  243.07   64.50
  -2  -7  12  229.34   66.94
  -2   7  12  202.57   56.37
   2   7 -12  269.03   78.98
   2  -7 -11  240.96   80.37
  -2  -7  11  179.03   59.31
  -2  -7  11  198.74   65.83
  -2   7  11  167.78   54.42
   2   7 -11  259.43   90.70
   2  -7 -10  382.72   88.93
  -2   7  10  348.05   77.31
  -2  -7  10  392.57   84.28
  -2  -7  10  311.46   61.36
  -2   7  10  217.16   61.67
   2   7 -10  332.14   87.35
   2  -7  -9  175.28   62.24
  -2  -7   9  106.07   48.71
  -2   7   9  251.19   62.60
   2   7  -9  216.33   65.17
   2  -7  -8  148.07   54.74
  -2  -7   8  142.10   52.65
  -2   7   8  207.75   58.36
   2   7  -8  149.31   57.09
   2  -7  -7   33.49   44.99
   2   7  -7   10.48   40.95
   2  -7  -6  -71.47   52.85
  -2   7   6   48.98   28.80
   2   7  -6    6.01   39.84
  -2  -7   5  332.53   76.26
   2  -7  -5  394.99   76.68
  -2   7   5  293.09   58.60
   2   7  -5  279.66   69.07
  -2  -7   4  306.09   70.20
   2  -7  -4  238.13   61.21
  -2   7   4  248.64   54.42
  -2  -7   3  321.28   71.79
   2  -7  -3  385.08   76.40
   2   7  -3  302.27   29.01
  -2   7   3  242.51   57.36
  -2  -7   3  226.76   25.66
   2  -7  -2  -27.60   44.18
   2   7  -2   34.56   20.45
  -2  -7   2  -97.27   59.65
  -2  -7   2   -5.95   16.97
  -2   7   2  -28.22   36.08
  -2  -7   1  853.35   58.22
   2   7  -1 1003.63   62.10
   2  -7  -1 1047.16  115.71
  -2  -7   1 1088.54  121.97
  -2  -7   0  -49.18   51.16
   2  -7   0  -15.87   39.04
   2   7   0   11.26   21.17
   2   7   1  576.45   60.58
   2  -7   1  578.15   90.04
   2   7   1  576.64   61.62
  -2  -7  -1  605.07   90.74
   2   7   2 3169.82  151.54
   2   7   2 3155.53  147.34
   2  -7   2 3171.24  193.86
  -2  -7  -2 3222.30  195.07
  -2   7  -3   59.53   24.49
   2   7   3   16.13   27.21
   2   7   3    5.76   32.63
   2  -7   3   27.48   33.84
   2  -7   3   27.20   18.61
  -2  -7  -3  -45.25   49.92
   2   7   4 2299.34  151.31
  -2   7  -4 2019.15   97.82
   2  -7   4 2070.00   92.20
  -2  -7  -4 2329.09  164.91
   2  -7   4 2230.54  162.02
   2  -7   5  408.43   44.93
   2  -7   5  471.90   79.65
  -2  -7  -5  466.09   79.05
   2   7   5  538.08   82.48
  -2   7  -5  381.58   46.42
   2  -7   6  148.60   46.86
  -2  -7  -6  214.23   52.20
   2  -7   6  141.61   34.04
   2   7   6  259.13   67.50
  -2  -7  -7  210.20   57.73
   2  -7   7  288.34   75.30
   2   7   7  202.60   60.35
   2  -7   7  162.24   39.62
   2  -7   8  367.19   75.04
  -2  -7  -8  355.77   80.20
   2   7   8  253.28   79.29
   2   7   8  298.32   90.67
   2  -7   8  295.39   91.32
   2   7   8  264.10   41.32
   2   7   8  277.18   48.07
   2   7   9 1135.14  159.76
   2  -7   9 1265.02  165.27
   2  -7   9 1286.44  108.71
   2   7   9 1205.56  148.18
   2   7   9 1317.15   68.75
  -2  -7  -9 1421.26  133.18
   2  -7   9 1427.59  135.48
   2  -7  10  -20.58   34.43
   2   7  10  -55.65   53.99
   2  -7  10    4.66   41.68
   2   7  10   69.41   57.40
   2  -7  10   43.72   40.46
  -2  -7 -10  -21.88   46.50
  -2   7 -10  -87.82   41.53
   2   7  11  231.91   84.22
   2  -7  11  363.75   69.87
   2   7  11  301.19   89.15
   2  -7  11  261.37   88.21
  -2  -7 -11  330.77   75.46
  -2   7 -11  375.64   82.41
  -2  -7 -12  394.02   79.75
   2  -7  12  437.41   85.74
   2   7  12  331.43  100.53
   2   7  12  372.77   96.17
   2  -7  12  541.18  142.23
   2  -7  12  366.82   96.75
  -2   7 -12  409.81  103.78
  -2   7 -12  381.07   80.20
  -2  -7 -13 -124.40   65.59
   2  -7  13   80.00   52.22
   2   7  13   -3.72   53.48
   2  -7  13  -36.69   70.11
   2  -7  13   72.71   62.11
   2   7  13   97.55   62.67
  -2   7 -13   79.22   53.88
  -2   7 -13   70.06   47.76
  -2  -7 -14  551.43   90.21
   2  -7  14  550.98   95.98
   2   7  14  428.98  113.50
   2  -7  14  549.67  148.10
  -2   7 -14  565.63  121.40
  -2   7 -14  511.63   91.64
   2  -7  15   91.37   56.38
   2   7  15   -6.00   66.35
  -2   7 -15   25.79   66.58
  -2   7 -15  186.76   73.82
   2  -7  16   -3.94   52.06
   2   7  16 -125.54   89.74
   2  -7  16 -206.29  108.36
  -2   7 -16    8.75   73.14
   2   7  17  122.96   81.07
   2  -7  17  113.78   68.22
  -2   7 -17  126.47   65.09
   2   7  18  166.47   98.12
   2  -7  18   53.79   48.19
  -2   7 -18  -33.94   68.30
   2   7  19   72.22   64.25
   2  -7  19   54.67   76.58
  -2   7 -19   37.37   66.26
   2  -7  20   37.93   86.61
   2   7  20  -16.89   80.93
  -2   7 -20  -49.14   81.10
   2  -7  21   36.00   82.17
   2   7  21  102.94   83.48
  -2   7 -21   43.92   72.16
  -2  -8  20    6.58   61.99
  -2  -8  19  -30.99   80.07
  -2   8  19 -305.42  132.52
   2   8 -19 -180.09   97.05
  -2  -8  18   22.08   61.47
   2  -8 -18  126.15   53.90
   2   8 -18    0.59   56.33
  -2   8  17   30.59   62.48
  -2  -8  17  101.18   71.94
   2  -8 -17   50.71   64.88
   2   8 -17  112.92   68.49
  -2  -8  16  108.06   93.60
  -2   8  16  -45.53   64.64
   2  -8 -16   54.08   67.29
   2   8 -16  141.06   65.67
  -2   8  15  181.80   84.78
  -2  -8  15  121.88   77.02
   2  -8 -15  253.26   75.73
   2   8 -15   89.99   63.07
  -2   8  14  336.61  102.53
  -2   8  14  352.62   81.17
  -2  -8  14  410.12   87.85
   2  -8 -14  412.80  100.30
   2   8 -14  266.02   90.28
  -2   8  13   16.98   42.31
  -2   8  13   57.18   59.85
  -2  -8  13   -0.71   61.52
   2  -8 -13   19.49   57.39
   2   8 -13   34.29   47.61
  -2  -8  12  295.09   82.87
   2  -8 -12  209.06   83.24
   2   8 -12  300.25   85.25
   2  -8 -11  393.18   97.45
  -2  -8  11  288.01   79.59
  -2   8  11  269.74   58.21
  -2  -8  11  386.40   67.69
  -2   8  11  314.41   57.57
   2   8 -11  431.90  100.82
   2  -8 -10   51.98   52.32
  -2  -8  10   69.31   32.37
  -2  -8  10   44.97   49.66
  -2   8  10    1.59   40.98
   2   8 -10   83.18   57.46
   2  -8  -9   51.25   53.70
  -2  -8   9   80.90   41.50
  -2  -8   9   48.39   32.21
  -2   8   9   50.15   44.61
   2   8  -9   63.17   57.93
   2  -8  -8  -22.67   45.99
  -2  -8   8    6.24   23.00
  -2   8   8    8.99   31.86
   2   8  -8  -22.85   47.14
   2  -8  -7  -31.30   53.62
  -2   8   7   24.67   41.35
   2   8  -7   13.06   57.22
   2  -8  -6   98.06   53.96
  -2   8   6   94.02   48.68
   2   8  -6   99.98   56.29
   2  -8  -5  188.19   63.60
  -2  -8   5  172.00   61.29
  -2   8   5  215.59   61.78
   2   8  -5  168.05   62.08
   2  -8  -4  964.99  117.02
  -2  -8   4  931.41  120.02
  -2   8   4  876.00  110.42
  -2  -8   3  246.49   68.47
   2  -8  -3  333.15   71.11
  -2   8   3  283.59   63.60
  -2  -8   2  376.14   77.86
   2  -8  -2  358.05   82.09
  -2   8   2  383.44   74.54
   2  -8  -1  469.39   88.33
  -2  -8   1  354.94   76.88
   2  -8   0  598.53   97.33
  -2  -8   0  686.11  107.30
   2   8   1   34.02   22.38
  -2  -8  -1   84.63   51.92
   2  -8   1   13.16   40.22
   2   8   2  225.06   45.28
   2  -8   2  186.96   56.90
  -2  -8  -2  245.91   66.01
  -2   8  -3  607.38   45.16
   2   8   3  855.83   90.01
  -2  -8  -3  865.46  108.40
   2  -8   3  733.64   51.32
   2  -8   3  804.53  108.41
   2   8   4   36.31   27.27
  -2   8  -4   39.70   21.60
   2  -8   4   55.90   23.65
  -2  -8  -4  -13.55   45.85
   2  -8   4   38.00   48.91
   2   8   5   59.80   40.87
   2  -8   5  103.66   59.82
   2  -8   5  -64.38   25.36
  -2  -8  -5   35.88   46.21
   2   8   6  547.37   89.22
  -2  -8  -6  529.38   92.98
   2  -8   6  414.80   44.25
   2  -8   6  569.27   93.43
   2   8   7 1134.15  141.29
  -2  -8  -7 1177.44  135.88
   2  -8   7 1248.20  139.85
   2   8   8  309.76   96.56
   2   8   8  235.87   68.99
   2  -8   8  284.03   70.69
  -2  -8  -8  260.45   71.51
   2  -8   9  -31.71   69.11
   2   8   9   68.86   54.41
   2   8   9   90.97   53.27
  -2  -8  -9  -97.27   43.63
   2  -8   9  -45.73   46.13
   2   8  10  628.69  112.63
   2  -8  10  624.52  128.86
   2  -8  10  578.85   75.63
   2  -8  10  603.00   96.16
  -2  -8 -10  546.08   88.33
   2   8  11  396.51  101.19
   2   8  11  287.11   96.07
   2  -8  11  315.44  107.31
   2  -8  11  307.16   60.49
  -2  -8 -11  371.13   79.11
  -2   8 -11  381.29   89.10
   2  -8  12  518.58   87.84
   2   8  12  474.01  118.18
   2   8  12  441.19  106.25
   2  -8  12  538.55  108.40
  -2  -8 -12  559.33   96.25
  -2   8 -12  610.56  106.93
   2  -8  13  -60.75   60.72
   2   8  13   -1.79   52.99
   2  -8  13  -35.22   36.60
   2   8  13   13.45   51.64
   2  -8  13   38.66   81.10
  -2  -8 -13    1.88   53.85
  -2   8 -13 -136.58   70.43
   2   8  14  102.84   79.72
   2   8  14  156.70   71.57
   2  -8  14  278.06  131.78
   2  -8  14  146.52   75.43
   2  -8  14  235.20   67.68
  -2  -8 -14  233.52   77.42
  -2   8 -14  226.77   79.11
   2   8  15  -41.30   65.72
   2  -8  15   -5.85   70.10
  -2   8 -15   42.06   46.12
   2   8  16   -0.35   67.73
   2  -8  16 -144.62  107.03
   2   8  17  226.93  103.86
   2  -8  17  614.07  172.15
  -2   8 -17  501.55  129.29
   2   8  18   17.93   61.44
  -2   8 -18   85.25   75.44
   2   8  19   14.81   81.17
  -2   8 -19  150.99   91.68
   2  -8  20  110.63  117.20
   2   8  20   56.26   78.44
  -2   8 -20  158.57  114.56
   2  -8  21  143.03  109.52
   2   8  21  111.50   80.24
  -2   8 -21  160.19   98.72
  -2   9  21  206.63  146.20
  -2  -9  20  113.45  107.93
  -2  -9  19  -67.00  102.38
   2   9 -19  -15.52   56.56
  -2   9  18   93.15   81.26
  -2  -9  18  130.91  115.73
   2  -9 -18   39.52   60.18
   2   9 -18   79.66   64.61
  -2  -9  17   95.44   72.76
  -2   9  17  309.25  114.35
   2  -9 -17  166.86   81.00
   2   9 -17  241.46   98.63
  -2   9  16  -77.50   61.89
  -2  -9  16   19.99   93.38
   2  -9 -16   14.19   46.55
   2   9 -16   59.43   79.47
  -2   9  15   78.91   77.00
   2  -9 -15   75.55   56.56
   2   9 -15   18.21   49.14
  -2   9  14  241.29   73.88
  -2  -9  14  184.95   78.68
  -2   9  14  138.36   74.38
   2  -9 -14  200.49   66.66
   2   9 -14  224.81   71.44
  -2   9  13  737.44  141.50
  -2  -9  13  672.27  125.71
   2  -9 -13  679.05  120.02
   2   9 -13  719.24  131.37
  -2  -9  12   98.16   62.41
  -2   9  12   95.18   56.08
  -2   9  12   90.13   52.32
   2  -9 -12  137.81   67.62
   2   9 -12  211.14   72.59
  -2  -9  11  464.78   93.17
   2  -9 -11  688.71  121.64
   2   9 -11  862.21  129.71
   2  -9 -10   38.61   46.04
  -2  -9  10    1.85   38.58
  -2   9  10  -12.83   37.49
   2   9 -10   56.30   49.33
   2  -9  -9  522.38   98.91
  -2  -9   9  516.78  100.14
  -2  -9   9  540.09   58.87
  -2   9   9  571.74   93.74
   2   9  -9  494.15   98.46
  -2  -9   8    1.14   18.11
   2  -9  -8   50.48   63.87
   2   9  -8  -49.72   53.57
  -2   9   7 1515.34  139.91
   2   9  -7 1616.55  174.88
   2  -9  -7 1540.61  165.10
   2  -9  -6  164.21   55.80
  -2  -9   6  171.65   75.24
  -2   9   6  225.85   69.44
   2   9  -6  159.47   68.29
   2  -9  -5  -30.14   43.34
  -2  -9   5   80.05   60.76
  -2   9   5  119.02   57.28
  -2  -9   4   20.86   46.55
   2  -9  -4   13.82   44.37
  -2   9   4  -59.27   53.11
  -2   9   3 1152.64  132.38
  -2  -9   3 1431.20  154.85
   2  -9  -3 1319.11  149.78
   2  -9  -2  300.47   74.41
  -2  -9   2  330.71   76.82
  -2   9   2  222.87   64.73
   2  -9  -1  526.32   98.95
  -2  -9   1  568.86  100.52
  -2  -9   0  558.63  108.32
   2  -9   0  502.13   97.17
  -2  -9  -1  139.66   59.18
   2  -9   1  106.47   65.34
   2   9   2   63.62   30.84
   2  -9   2   11.11   40.56
   2  -9   2   19.60   16.66
  -2  -9  -2   71.13   60.64
   2   9   3   58.29   31.38
  -2   9  -3   65.12   17.04
  -2  -9  -3   82.84   55.42
   2  -9   3   95.72   51.46
   2  -9   3   65.59   15.82
   2   9   4   27.94   29.39
  -2   9  -4    5.43   15.80
   2  -9   4   30.36   48.37
   2  -9   4   38.93   14.10
  -2  -9  -4   70.19   56.55
   2   9   5   66.37   45.00
   2  -9   5   14.75   42.51
  -2  -9  -5    6.41   45.79
   2   9   6  156.05   53.64
  -2  -9  -6  247.17   75.97
   2  -9   6  207.80   60.61
   2   9   7  247.82   77.86
   2  -9   7  161.45   58.36
  -2  -9  -7  171.90   60.42
   2   9   8  457.57   93.83
  -2  -9  -8  576.58  100.88
   2  -9   8  573.08  106.28
   2   9   9  204.03  100.31
   2   9   9  220.50   73.76
   2  -9   9  390.48  114.04
   2  -9   9  267.84   72.48
  -2  -9  -9  234.63   76.58
   2  -9  10  198.79   88.87
   2   9  10   87.93   46.55
   2   9  10   24.16   54.64
  -2  -9 -10  120.04   59.43
   2  -9  10  128.81   54.05
   2   9  11  381.88   97.14
   2  -9  11  404.25  113.72
  -2  -9 -11  451.06   91.12
  -2   9 -11  461.24  100.17
   2   9  12  105.92   68.93
   2  -9  12  274.25   98.46
   2   9  12  258.50   89.71
  -2  -9 -12  310.57   84.76
  -2   9 -12  305.91   94.61
   2  -9  13  443.97  112.53
   2   9  13  462.35  118.26
   2   9  13  468.67  118.27
   2  -9  13  749.58  196.68
  -2  -9 -13  344.10   88.15
  -2   9 -13  502.10  111.10
   2   9  14    2.57   55.49
   2  -9  14  224.66  164.49
   2   9  14   95.13   59.84
   2  -9  14  106.87   76.87
  -2  -9 -14   39.10   45.28
  -2   9 -14   68.11   56.78
   2   9  15  -42.41   86.15
   2  -9  15   55.96   99.77
   2  -9  15   77.34   51.38
   2   9  15   39.01   48.89
  -2   9 -15  154.00   70.51
   2   9  16  282.42  107.17
   2  -9  16  304.19  144.57
   2   9  17    5.40   52.93
   2  -9  17   87.56  111.91
   2   9  18  104.57   72.51
   2  -9  18   54.37   90.03
   2   9  19  118.12   95.98
   2   9  20  -19.40   71.51
  -2 -10  20  184.68  136.38
  -2  10  20  -62.56   75.53
  -2 -10  19  176.17  116.31
   2  10 -19 -154.10   97.77
  -2 -10  18  -92.86  117.64
   2 -10 -18   -6.11   56.62
   2  10 -18  -55.41   81.44
  -2  10  17  139.84   83.36
  -2 -10  17  112.86  117.35
   2 -10 -17  121.06   81.25
   2  10 -17  -48.05   68.78
  -2  10  16  175.80   88.01
   2 -10 -16   47.63   58.88
   2  10 -16   67.54   60.43
  -2  10  15  305.64   98.09
  -2 -10  15  452.60  111.59
   2 -10 -15  209.74   68.40
   2  10 -15  285.70   91.55
  -2  10  14   93.20   67.88
  -2 -10  14  -73.29   67.61
   2 -10 -14   48.74   58.54
   2  10 -14  -31.12   63.19
  -2 -10  13  313.17   92.66
  -2  10  13  459.71  116.47
  -2  10  13  293.10   84.83
   2 -10 -13  430.20   94.95
   2  10 -13  420.73  109.66
  -2  10  12  534.00  118.19
  -2  10  12  370.49   93.21
  -2 -10  12  654.94  125.47
   2 -10 -12  570.33  114.52
   2  10 -12  524.42  116.30
  -2  10  11  183.17   76.89
  -2 -10  11   43.69   43.06
   2 -10 -11  117.19   47.69
   2  10 -11  142.63   70.90
   2 -10 -10 1064.07  148.70
  -2  10  10  862.87  135.09
  -2 -10  10  906.95  140.56
  -2  10  10 1012.21  122.11
   2  10 -10 1239.18  165.83
   2 -10  -9  111.20   76.50
  -2  10   9   17.25   43.34
   2  10  -9   70.27   65.35
  -2  10   8 1874.00  169.16
   2  10  -8 1540.74  181.83
   2 -10  -8 1797.80  182.50
   2 -10  -7   38.81   56.94
  -2  10   7   61.77   52.51
   2  10  -7  100.40   51.70
   2 -10  -6  784.36  124.34
  -2 -10   6  900.04  136.84
  -2  10   6  613.81  104.41
   2  10  -6  809.74  129.99
   2 -10  -5  559.24  108.14
  -2 -10   5  561.49  100.40
  -2  10   5  607.42  103.90
   2 -10  -4   85.51   54.69
  -2 -10   4  -24.27   61.18
  -2  10   4   70.34   50.54
   2 -10  -3   98.33   62.20
  -2 -10   3   91.77   68.54
  -2  10   3   46.18   39.22
  -2 -10   2  628.30  115.93
   2 -10  -2  559.69  110.02
  -2  10   2  664.84  108.74
   2 -10  -1   16.00   44.71
  -2 -10   1   59.65   71.71
   2 -10   0 1010.22  140.20
  -2 -10   0 1046.17  142.26
   2 -10   1   78.14   57.90
  -2 -10  -1  -26.35   49.59
   2  10   2  649.99   75.38
   2 -10   2  478.56   35.27
   2 -10   2  709.28  121.23
  -2 -10  -2  797.42  123.21
   2  10   3   90.63   39.42
  -2 -10  -3  147.09   74.32
   2 -10   3  215.81   79.82
   2  10   4  -53.72   37.78
  -2 -10  -4  -21.02   48.28
   2 -10   4   95.51   53.12
   2  10   5  148.33   53.41
   2 -10   5  201.94   71.35
  -2 -10  -5  160.99   64.99
   2  10   6   38.31   41.87
   2 -10   6   14.02   51.54
  -2 -10  -6  -73.54   68.34
   2  10   7  570.31  103.05
   2 -10   7  583.19  107.18
  -2 -10  -7  511.14  100.70
   2  10   8  104.47   64.07
   2 -10   8   18.16   45.68
  -2 -10  -8   62.72   63.46
   2  10   9   52.42   49.53
  -2 -10  -9   61.09   50.75
   2 -10   9   57.19   46.04
   2  10  10  204.98   72.42
   2  10  10  102.18   62.93
   2 -10  10  200.57   89.31
   2 -10  10  279.11   79.86
  -2 -10 -10  298.61   81.76
   2 -10  11  168.76   84.80
   2  10  11  168.01   79.05
   2  10  11   93.99   80.09
   2 -10  11  189.94   57.93
  -2 -10 -11   85.22   51.67
  -2  10 -11  186.18   72.34
   2  10  12  248.69   88.84
   2 -10  12  224.66   95.27
  -2 -10 -12  182.99   76.45
  -2  10 -12  228.05   88.06
   2 -10  13  -30.32   60.73
   2  10  13   28.10   55.04
   2  10  13   79.77   69.51
  -2 -10 -13  -13.12   58.22
  -2  10 -13   13.27   53.55
   2  10  14  132.04   94.79
   2  10  14  282.63   95.87
   2 -10  14  190.82   86.97
   2 -10  14  163.57  187.83
  -2 -10 -14  321.81   79.30
  -2  10 -14  279.06   87.67
   2  10  15   71.39   77.25
   2 -10  15  160.73  163.88
   2  10  15   57.26   59.42
   2 -10  15    5.16   64.81
  -2  10 -15   10.30   52.58
   2  10  16  142.86   94.43
   2 -10  16  -74.47   76.32
   2 -10  16  123.44  121.79
   2  10  17   56.28   68.25
   2 -10  17  166.14  122.43
   2  10  18  408.31  128.81
   2 -10  18  315.07  180.64
   2  10  19   -0.44   74.79
   2 -10  19  105.61  132.39
  -2  11  19  -91.84   84.97
  -2 -11  19  124.22  119.55
   2  11 -19   55.13   84.18
  -2 -11  18 -162.06  120.06
   2 -11 -18   85.31   74.88
   2  11 -18   40.37   76.07
  -2 -11  17   34.64  131.19
   2 -11 -17   -3.26   60.00
   2  11 -17  -11.72   63.66
   2 -11 -16   76.43   58.42
   2  11 -16   59.75   83.33
  -2  11  15   66.24   70.42
  -2 -11  15   24.92   65.72
   2 -11 -15  121.71   81.07
   2  11 -15   91.91   68.25
  -2 -11  14  188.53   67.76
  -2  11  14  391.01  113.81
   2 -11 -14  157.63   86.11
   2  11 -14  350.32  103.74
  -2  11  13   24.99   49.68
  -2  11  13   50.37   62.51
  -2 -11  13  -57.66   66.35
   2 -11 -13   12.03   64.51
   2  11 -13  108.25   61.87
  -2  11  12 -116.62   78.94
  -2  11  12  -26.29   49.38
  -2 -11  12   43.79   71.68
   2 -11 -12   94.16   70.10
   2  11 -12  -14.48   52.54
  -2  11  11  345.68   99.40
  -2 -11  11  248.63   84.98
   2 -11 -11  218.22   89.71
   2  11 -11  395.16  101.37
  -2 -11  10  147.44   68.03
  -2  11  10  266.23   85.30
   2 -11 -10  127.10   75.84
   2  11 -10  283.13  101.48
  -2  11   9  453.38   97.80
   2 -11  -9  356.34   93.36
   2  11  -9  506.59  116.58
   2 -11  -8  -19.90   58.16
  -2  11   8   77.27   41.35
  -2  11   8   84.03   59.82
   2  11  -8  100.27   73.32
   2 -11  -7  251.02   94.86
  -2  11   7  172.42   56.70
  -2  11   7  196.65   74.97
   2  11  -7  211.12   94.95
  -2 -11   6  479.04  108.21
   2 -11  -6  612.03  119.09
  -2  11   6  400.04   73.60
  -2  11   6  519.56   97.85
   2  11  -6  657.48  125.85
   2 -11  -5   88.71   62.66
  -2 -11   5   60.88   64.32
  -2  11   5 -117.28   69.37
  -2 -11   4   52.36   51.73
   2 -11  -4   76.65   49.06
  -2  11   4  -37.21   51.24
  -2 -11   3  191.97   71.73
   2 -11  -3   79.68   61.01
  -2  11   3  142.89   72.76
  -2 -11   2  216.25   74.43
   2 -11  -2  183.13   65.66
  -2  11   2  186.98   77.25
   2 -11  -1  150.38   79.28
  -2 -11   1   -9.44   55.82
   2 -11   0  -21.94   47.41
  -2 -11   0  -19.10   50.59
   2 -11   1  505.74  102.55
  -2 -11  -1  675.35  122.20
   2 -11   2  -11.03   51.67
  -2 -11  -2    5.75   49.65
   2  11   3   48.56   33.24
   2 -11   3   -2.96   51.75
   2  11   4  377.51   69.80
   2 -11   4  407.11   94.44
  -2 -11  -4  483.54  113.14
   2  11   5  127.11   45.88
  -2 -11  -5  158.44   77.71
   2 -11   5  128.22   70.08
   2  11   6    6.17   35.87
   2 -11   6   74.90   66.51
  -2 -11  -6  100.88   63.26
   2  11   7  132.48   54.20
   2 -11   7  301.13   90.37
  -2 -11  -7  153.71   62.58
   2  11   8  492.43   97.34
   2 -11   8  580.30  115.87
  -2 -11  -8  575.19  114.96
   2  11   9  387.74   99.00
   2 -11   9  376.58   98.71
  -2 -11  -9  455.72  112.54
   2  11  10   36.71  105.86
   2 -11  10   24.11   85.25
   2  11  10   26.68   51.35
   2 -11  10   51.80   48.83
  -2 -11 -10    1.49   58.88
   2  11  11  186.67   91.68
   2  11  11  -51.72   56.31
   2 -11  11  179.82  108.45
   2 -11  11  137.15   69.56
  -2 -11 -11   -4.17   48.98
  -2  11 -11  129.06   75.45
   2 -11  12  -47.30   91.52
   2  11  12  -76.22   78.05
  -2 -11 -12  -86.70   73.23
  -2  11 -12  -70.61   70.12
   2  11  13  219.97   82.67
   2 -11  13   93.01   82.75
   2  11  13   95.21   70.95
  -2 -11 -13  155.75   67.51
  -2  11 -13  224.10   85.15
   2 -11  14  144.23  100.16
   2  11  14  141.77   68.21
   2  11  14  129.92   86.35
  -2 -11 -14  129.95   73.13
  -2  11 -14  160.49   70.03
   2 -11  15  118.85  108.38
   2  11  15   60.67   76.18
   2  11  15   65.37   71.54
  -2  11 -15  165.56   76.91
   2  11  16 -119.73   84.68
   2  11  16  -87.69   93.88
   2 -11  16 -260.78  155.00
   2 -11  16  -74.12   75.33
   2 -11  17  188.09  142.33
   2  11  17   -3.70   71.53
   2  11  18  179.76  107.03
   2 -11  18  -29.89  188.63
  -2  12  18  131.71  102.50
  -2 -12  18  298.14  162.50
   2  12 -18  188.72   91.09
  -2  12  17   32.22   61.90
   2 -12 -17   57.53   76.73
   2  12 -17   28.76   64.30
   2 -12 -16  -43.12   87.20
   2  12 -16   32.45   62.25
   2 -12 -15   95.51   74.02
   2  12 -15   37.78   65.25
   2 -12 -14  130.47   93.86
   2  12 -14  -25.90   64.14
  -2  12  13   85.51   65.98
  -2 -12  13  117.88   65.25
   2 -12 -13   60.08   67.22
   2  12 -13    0.84   62.80
  -2 -12  12   48.13   56.13
  -2  12  12  284.07   96.58
   2 -12 -12  289.91   92.37
   2  12 -12  208.34   93.41
  -2  12  11   43.45   44.41
  -2 -12  11   24.48   59.85
   2 -12 -11  114.28   66.39
   2  12 -11  191.79   87.45
  -2  12  10   36.12   54.28
   2 -12 -10  -12.94   58.16
   2  12 -10   71.38   67.59
  -2  12   9  234.62   74.60
   2 -12  -9  200.00   61.72
   2  12  -9  402.90  100.94
   2 -12  -8  -10.35   52.29
  -2  12   8   54.62   46.52
  -2  12   8  -19.60   40.83
   2  12  -8  115.74   81.26
   2 -12  -7  334.69   96.42
  -2 -12   7  433.38  113.39
  -2  12   7  262.26   72.77
  -2  12   7  315.95   86.71
   2  12  -7  361.22  103.34
  -2 -12   6  448.03  116.14
   2 -12  -6  478.72  112.48
  -2  12   6  414.10   89.07
  -2  12   6  378.18   89.40
   2  12  -6  415.85  100.01
  -2 -12   5   62.82   66.51
   2 -12  -5  -55.54   75.04
  -2  12   5  -81.39   62.95
  -2 -12   4  198.28   80.41
   2 -12  -4  320.77   90.98
  -2  12   4  182.67   69.91
   2 -12  -3  556.32  122.40
  -2 -12   3  423.68  107.59
  -2  12   3  369.22   94.75
  -2 -12   2  374.72  110.69
   2 -12  -2  481.63  114.34
  -2  12   2  302.57   90.31
  -2 -12   1  -35.18   64.34
   2 -12  -1   20.73   48.98
  -2 -12   0  -20.45   62.22
   2 -12   0  -57.98   74.68
  -2 -12  -1  263.00   99.67
   2 -12   1  180.06   77.44
  -2 -12  -2   54.60   62.31
   2 -12   2  -64.19   52.65
  -2 -12  -3   10.43   63.77
   2 -12   3  -55.23   62.53
   2 -12   4  592.55  120.91
  -2 -12  -4  470.79  109.77
  -2 -12  -5    9.75   62.20
   2 -12   5  177.30   87.45
  -2 -12  -6  -44.93   65.35
   2 -12   6  -89.59   72.97
   2  12   7  808.78  124.10
   2 -12   7  736.33  132.71
  -2 -12  -7  683.79  131.43
   2  12   8  281.81   79.47
   2 -12   8  248.87   86.19
  -2 -12  -8  156.11   62.18
   2  12   9  -15.57   53.35
  -2 -12  -9  -18.83   53.49
   2 -12   9   84.91   80.59
   2  12  10  211.05  133.09
   2  12  10  143.14   79.84
   2 -12  10   -8.09   86.60
   2 -12  10  111.06   74.59
  -2 -12 -10  119.91   68.44
   2 -12  11  406.30  152.84
   2  12  11  175.48  103.39
   2  12  11  357.24  112.24
  -2 -12 -11  160.79   79.09
   2 -12  11  236.16   87.76
   2  12  12   -3.51   54.94
   2 -12  12  -87.05  110.68
   2  12  12   60.30   89.78
  -2 -12 -12  258.85  103.91
  -2  12 -12   28.82   58.38
   2  12  13  -31.31   60.02
   2 -12  13  -28.65   65.40
  -2 -12 -13   82.24   71.13
  -2  12 -13  -40.91   75.91
   2 -12  14  -71.67   95.15
   2  12  14   65.86   80.33
   2  12  14   57.54   61.53
  -2  12 -14   91.43   76.90
   2  12  15  -75.65   85.71
   2 -12  15  114.08   68.46
   2  12  15  -73.12   74.89
  -2  12 -15   14.95   64.70
   2  12  16  -27.74   61.58
   2  12  16   -3.47   69.80
   2 -12  16   10.54   66.38
   2  12  17  151.20   84.05
   2 -12  17   90.61   87.49
   2  12  17  -30.45   95.00
  -2  13  16  162.40   91.51
   2 -13 -16   26.83   96.23
   2  13 -16  -71.12   72.69
  -2  13  15  -65.40   54.41
   2 -13 -15  -22.28   80.43
   2  13 -15   22.24   77.40
   2 -13 -14  -62.80   80.42
   2  13 -14  -38.21   76.37
   2 -13 -13   10.89   61.91
   2  13 -13  -25.62   65.72
  -2 -13  12   66.30   62.33
   2 -13 -12  112.08   89.53
   2  13 -12  -32.85   70.35
  -2 -13  11  113.63   87.46
   2 -13 -11    5.77   55.78
   2  13 -11   24.05   64.06
   2 -13 -10  -45.33   77.67
   2  13 -10   30.35   82.99
   2 -13  -9   15.36   65.01
   2  13  -9   -7.36   76.72
   2 -13  -8  377.74  106.61
   2  13  -8  460.12  118.48
   2 -13  -7  447.52  111.17
  -2 -13   7  351.46  103.81
  -2  13   7  403.06  100.57
   2  13  -7  549.19  138.95
  -2 -13   6  136.12   77.84
   2 -13  -6   27.06   55.47
  -2  13   6  -71.89   72.06
   2  13  -6   89.40   62.56
  -2 -13   5  -54.46   63.25
   2 -13  -5   36.39   53.39
  -2  13   5  -24.30   56.05
  -2 -13   4  350.46  107.56
   2 -13  -4  298.11   93.39
  -2  13   4  306.99   88.48
  -2 -13   3  385.64  123.02
   2 -13  -3  239.37   87.64
  -2  13   3  303.83   90.32
   2 -13  -2   54.76   79.30
  -2 -13   2   24.40   62.55
  -2  13   2 -134.73   73.99
  -2 -13   1   38.22   54.20
   2 -13  -1  162.45   87.62
  -2  13   1  140.52   76.59
  -2 -13   0  527.10  124.01
   2 -13   0  495.61  108.82
  -2 -13  -1  -17.43   61.87
   2 -13   1  128.53   75.29
   2 -13   2  259.16   93.90
  -2 -13  -2   89.68   52.81
  -2 -13  -3   81.95   64.44
   2 -13   3   87.95   57.18
  -2 -13  -4  132.42   61.79
   2 -13   4   98.41   69.00
   2 -13   5   90.12   57.88
  -2 -13  -5   48.13   55.75
  -2 -13  -6 1089.09  161.64
   2 -13   6 1086.79  176.45
  -2 -13  -7  -19.49   75.39
   2 -13   7   26.98   59.36
   2 -13   8  -60.41   67.43
  -2 -13  -8   39.70   68.81
   2 -13   9   40.67   62.37
  -2 -13  -9   58.36   62.16
   2 -13  10  729.77  149.98
  -2 -13 -10  572.10  122.62
   2  13  11   -4.40   87.94
   2 -13  11   65.10   85.15
   2 -13  11 -103.44   80.93
  -2 -13 -11  -40.08   57.26
   2 -13  12  358.08  141.73
   2  13  12   70.00   78.95
  -2 -13 -12  172.85   72.42
  -2  13 -12  335.39  108.93
   2 -13  13  -71.72   95.21
   2  13  13  -20.06   54.20
  -2 -13 -13 -117.41   74.85
  -2  13 -13    4.50   67.72
   2  13  14  -40.52   55.75
   2 -13  14  -63.75   91.58
   2  13  14  107.99  103.76
  -2  13 -14  145.57  100.66
   2  13  15   49.70  114.10
   2 -13  15   47.32   65.70
   2  13  15  -10.97   67.98
  -2  13 -15    8.52   70.07
   2  13  16 -113.13   92.89
   2  13  16  101.41   71.68
   2 -13  16   32.67  297.64
   2 -13  16   63.39   95.53
   2 -14 -15  175.82   97.22
   2  14 -15  188.36  109.42
   2 -14 -14  -35.53   73.72
   2  14 -14   86.10   93.91
   2 -14 -13  167.00   68.02
   2  14 -13    6.47   68.23
   2 -14 -12    2.11   56.67
   2  14 -12  -10.81   93.59
  -2 -14  11 -101.02   76.71
   2 -14 -11 -130.34   90.73
   2  14 -11  132.15   98.71
   2 -14 -10  -96.09   72.89
   2  14 -10  -47.78   87.09
   2 -14  -9  116.97   64.27
   2  14  -9    8.47   77.99
   2 -14  -8  224.19   90.89
   2  14  -8  243.40  113.64
  -2 -14   7  135.83   71.00
   2 -14  -7   85.82   57.46
  -2  14   7  112.27   48.55
   2  14  -7  262.60  106.58
  -2 -14   6   27.43   64.79
   2 -14  -6   -5.11   62.33
  -2  14   6   80.76   59.57
   2  14  -6  103.40   69.55
  -2 -14   5   88.00   63.77
   2 -14  -5    6.02   55.37
  -2  14   5  -93.08   52.72
  -2 -14   4   75.16   56.53
   2 -14  -4   15.66   57.53
  -2  14   4   65.42   77.95
  -2 -14   3   64.64   61.60
   2 -14  -3   41.35   57.65
  -2  14   3   38.09   54.49
  -2 -14   2 -109.13   90.17
   2 -14  -2 -147.09   96.84
  -2  14   2   27.15   58.01
   2 -14  -1   38.89   68.77
  -2 -14   1   88.49   64.99
  -2  14   1  199.66   77.23
   2 -14   0  -28.23   53.06
  -2 -14   0  114.66   81.34
  -2 -14  -1  743.40  155.40
   2 -14   1  497.94  122.98
  -2 -14  -2   10.46   54.70
   2 -14   2  -61.37   74.08
  -2 -14  -3  113.45   75.68
   2 -14   3  107.91   70.41
  -2 -14  -4  126.99   73.26
   2 -14   4  103.18   84.14
  -2 -14  -5  416.66  119.14
   2 -14   5  462.54  122.10
  -2 -14  -6   73.37   74.26
   2 -14   6  -34.33   59.06
  -2 -14  -7  -28.63   55.71
   2 -14   7  -34.34   76.09
  -2 -14  -8  116.08   76.80
   2 -14   8  212.41   89.66
  -2 -14  -9   37.03   55.23
   2 -14   9  -80.74   80.71
   2 -14  10  164.06  106.02
  -2 -14 -10  222.59   82.96
   2  14  11  197.79  146.11
   2 -14  11  427.22  151.87
   2 -14  11  231.93   86.21
  -2 -14 -11  318.70  109.03
  -2  14 -11  251.10  102.04
   2  14  12   55.92  111.25
   2 -14  12  134.64   91.68
  -2 -14 -12   25.40   80.31
  -2  14 -12  -14.09   74.58
   2 -14  13   79.09   96.59
  -2 -14 -13  309.14  115.82
  -2  14 -13  107.29   86.19
   2  14  14    6.52   88.98
   2 -14  14  162.04  124.11
  -2  14 -14  213.85  101.34
   2 -15 -13  -48.51   70.82
   2  15 -13   68.71   71.05
   2 -15 -12  105.62   72.04
   2  15 -12  154.54  117.64
   2 -15 -11    7.49   77.53
   2  15 -11  153.73  106.39
   2 -15 -10   42.81   69.91
   2  15 -10 -106.55  100.66
   2 -15  -9   35.68   71.22
   2  15  -9 -111.84  109.08
   2 -15  -8  -15.49   75.70
   2  15  -8  195.83   87.81
   2 -15  -7  -27.80   62.03
   2  15  -7   80.43   99.37
   2 -15  -6  127.86   78.98
  -2 -15   6  -29.44   62.46
  -2  15   6  -58.85   67.14
   2  15  -6  -12.71   69.12
   2 -15  -5  111.32   75.06
  -2 -15   5  151.96   96.02
  -2  15   5   66.28   61.89
   2 -15  -4   95.81   73.26
  -2 -15   4  287.63  108.33
  -2  15   4  302.97   90.89
  -2 -15   3  465.97  135.82
   2 -15  -3  213.37  104.23
  -2  15   3  353.41  109.75
  -2 -15   2  205.73  104.93
   2 -15  -2   93.98   84.81
  -2  15   2  120.11   67.11
  -2 -15   1   27.87   71.25
   2 -15  -1   89.31  100.26
  -2  15   1   -2.72   54.28
   2 -15   0 -127.73   91.42
  -2 -15   0 -131.45   75.88
  -2  15   0   37.51   69.48
  -2 -15  -1   26.22   59.38
   2 -15   1   45.97   63.67
  -2 -15  -2   61.31   69.74
   2 -15   2   -2.41   55.41
  -2 -15  -3  189.94  102.42
   2 -15   3   82.41   68.41
  -2 -15  -4   42.92   62.04
   2 -15   4   -2.47   70.39
   2 -15   5  374.53  118.04
  -2 -15  -5  279.95   87.54
  -2 -15  -6  -81.61   93.13
   2 -15   6  -62.83   82.19
  -2 -15  -7  221.90  108.96
   2 -15   7   66.05   79.30
   2 -15   8  164.12  113.91
  -2 -15  -8   76.94   91.22
  -2 -15  -9  314.75  112.76
   2 -15   9  209.59   98.50
   2 -15  10    6.47   62.65
  -2 -15 -10  -45.58   58.25
   2 -15  11  215.71  124.53
   2  15  11  107.63  127.15
   2 -15  11  109.84   86.73
  -2 -15 -11   52.17   67.79
  -2  15 -11   64.68   72.87
   2  15  12 -120.56  113.79
   2 -15  12 -106.29  108.19
  -2 -15 -12  219.48  108.19
  -2  15 -12  -87.65  106.91
  -2 -15 -13  281.36  108.97
  -2  15 -13  302.96  128.81
   2 -16 -11   -9.88   71.17
   2  16 -11  -76.13   73.85
   2 -16 -10   72.35   70.50
   2  16 -10 -107.16   94.24
   2 -16  -9  -36.60   84.36
   2  16  -9  103.88   93.88
   2 -16  -8  194.25   80.35
   2  16  -8  197.83   96.20
   2 -16  -7   13.32   62.82
   2  16  -7 -204.69  103.20
  -2 -16   6  205.52  119.55
   2 -16  -6  204.06   88.36
   2  16  -6   15.73   72.73
  -2 -16   5  138.33   95.81
   2 -16  -5  161.49   87.18
  -2  16   5   31.65   63.13
  -2 -16   4  254.23  109.90
   2 -16  -4  212.24  102.25
  -2  16   4  347.68   94.73
  -2 -16   3  170.03  103.47
   2 -16  -3  239.70  103.42
  -2  16   3  341.67  107.46
  -2 -16   2  513.14  136.45
   2 -16  -2  498.38  139.33
  -2  16   2  372.61  110.96
   2 -16  -1   95.64   79.97
  -2 -16   1  152.15  107.52
  -2  16   1  129.25   89.50
  -2 -16   0  194.56   98.78
   2 -16   0   31.67   60.79
  -2  16   0   -9.73   70.86
  -2 -16  -1  147.24   81.80
   2 -16   1  126.20   81.32
  -2  16  -1  300.77  131.90
  -2 -16  -2  120.71   93.64
   2 -16   2   -0.75   62.29
  -2 -16  -3  236.07  105.71
   2 -16   3  126.79   91.02
  -2 -16  -4  183.09  111.20
   2 -16   4   70.62   73.21
  -2 -16  -5  -15.11   79.49
   2 -16   5   88.29   88.85
   2 -16   6  -31.87   80.68
  -2 -16  -6   97.84   66.03
  -2 -16  -7   42.24   82.54
   2 -16   7  120.01   77.45
   2 -16   8  152.80  125.13
  -2 -16  -8   58.80   90.32
   2 -16   9  -24.16   80.34
  -2 -16  -9  -10.07   81.20
   2 -16  10 -104.53   99.34
  -2 -16 -10  -61.22   85.54
   2 -17  -8  -42.47   86.65
   2  17  -8   67.71   98.86
   2 -17  -7  470.49  140.03
   2  17  -7  296.36  137.73
  -2 -17   6  -86.90   78.42
   2 -17  -6   55.38   75.16
   2  17  -6  -70.60  100.31
  -2 -17   5  -24.34   99.48
   2 -17  -5  138.60   95.42
   2  17  -5 -101.34  104.81
  -2 -17   4 -120.98  108.79
   2 -17  -4  -68.77   75.03
  -2  17   4  -33.87   63.61
  -2 -17   3  389.47  124.79
   2 -17  -3  423.04  133.89
  -2  17   3  529.62  139.01
  -2 -17   2  316.53  134.39
   2 -17  -2  149.50   91.56
  -2  17   2  -67.69   67.28
  -2 -17   1  455.71  158.00
   2 -17  -1  578.39  142.65
  -2  17   1  207.31  104.08
  -2 -17   0  208.83  107.99
   2 -17   0   44.07   72.46
  -2  17   0   26.06   76.04
   2 -17   1  131.11   67.08
  -2 -17  -1  -14.88   63.95
  -2  17  -1   87.16   72.88
  -2 -17  -2   52.17   92.51
   2 -17   2   87.13   94.13
  -2  17  -2  -85.58   91.04
   2 -17   3  128.60  109.53
  -2 -17  -3   34.62   81.38
  -2 -17  -4  189.06  100.28
   2 -17   4   46.22   69.98
  -2 -17  -5  100.53  104.59
   2 -17   5   82.54   70.25
  -2 -17  -6  107.28   95.02
   2 -17   6  -19.60   79.98
   2 -17   7    8.87   78.71
  -2 -17  -7 -130.81   98.09
  -2 -18   1   80.07  112.28
  -2 -18   0   89.13  100.28
   2 -18   0  108.94  122.74
   3   0 -24  -19.81   79.58
  -3   0  23  131.80  147.74
   3   0 -23  -42.91   85.24
  -3   0  22  155.53  136.07
   3   0 -22   27.47   84.51
  -3   0  21  476.74  199.38
   3   0 -21  -19.34   70.66
  -3   0  20 -131.14  114.20
   3   0 -20  -72.75   72.68
   3   0 -20   73.14   75.49
  -3   0  19 1262.94  257.93
   3   0 -19  840.95  146.01
   3   0 -19  989.53  168.79
   3   0 -18  -69.23   69.29
   3   0 -18    3.76   51.52
  -3   0  17   41.11   61.25
   3   0 -17   44.03   53.04
   3   0 -17  221.57   84.46
  -3   0  16   84.15   72.45
   3   0 -16 -104.84   73.77
   3   0 -16   12.56   49.52
  -3   0  15  -66.95   70.73
   3   0 -15   22.90   48.94
   3   0 -15   57.46   46.90
  -3   0  14   51.08   58.47
   3   0 -14   -3.31   44.62
   3   0 -14    5.36   54.03
  -3   0  13 1745.64  152.83
  -3   0  13 1805.20  176.69
   3   0 -13 1842.38  170.95
   3   0 -13 1821.18  165.15
  -3   0  12  -18.81   38.76
  -3   0  12    7.29   42.73
   3   0 -12  -90.11   51.64
   3   0 -12  -63.50   56.07
  -3   0  11  -17.68   40.39
  -3   0  11  -72.48   49.45
   3   0 -11  -32.72   38.73
   3   0 -11  -37.81   49.19
  -3   0  10  -48.21   58.15
   3   0 -10    2.40   41.22
   3   0 -10  -33.63   34.42
  -3   0   9  852.83  103.83
   3   0  -9  745.29   91.22
   3   0  -9  697.97   89.56
  -3   0   8  -16.14   29.56
  -3   0   8   10.59   39.21
   3   0  -8  -13.63   30.51
   3   0  -8  -75.33   49.12
  -3   0   7  232.32   38.35
  -3   0   7  207.41   50.13
   3   0  -7  152.51   44.08
   3   0  -7  203.49   40.97
  -3   0   6  -44.73   24.41
   3   0  -6  -26.16   31.43
   3   0  -6   12.64   36.60
   3   0  -5  313.54   49.11
   3   0  -5  237.33   55.76
  -3   0   4    6.00   13.44
  -3   0   4    4.29   32.32
   3   0  -4  -21.08   28.02
   3   0  -4  -76.89   40.86
   3   0  -3  161.96   23.56
  -3   0   3   86.14   31.87
  -3   0   3  146.32   28.99
   3   0  -3  108.61   22.22
   3   0  -3  157.04   44.94
   3   0  -2  -13.78   14.32
   3   0  -2   20.35   16.80
  -3   0   2    0.88   26.86
   3   0  -2    7.01   29.61
  -3   0   2   -6.39   13.72
  -3   0   1 1330.38   68.57
  -3   0   1 1404.39   94.13
   3   0  -1 1326.34   87.56
   3   0   0   43.65   21.22
  -3   0   0   40.15   32.12
  -3   0   0   37.21   31.91
   3   0   0   79.03   36.22
  -3   0  -1   31.35   25.03
   3   0   1   93.35   28.68
  -3   0  -1    8.64   26.33
  -3   0  -1   60.68   22.28
   3   0   1   70.59   25.45
   3   0   2  -14.02   26.09
  -3   0  -2    2.12   21.35
   3   0   2   20.76   17.18
   3   0   3  475.26   63.65
   3   0   3  491.85   62.71
  -3   0  -3  510.40   53.21
  -3   0  -3  458.59   39.17
   3   0   3  538.58   36.09
   3   0   4   21.30   35.82
  -3   0  -4   19.46   26.12
   3   0   4  -40.82   27.69
   3   0   5  224.78   49.81
   3   0   5  198.42   49.34
  -3   0  -5  199.74   34.85
   3   0   6   -2.15   28.79
   3   0   6  -27.47   31.42
  -3   0  -6  -18.75   22.36
  -3   0  -6  -24.20   33.84
   3   0   7 1115.08  111.95
   3   0   7 1008.05  113.13
  -3   0  -7 1030.87   99.96
  -3   0  -7  949.81   71.72
   3   0   8   45.65   42.21
   3   0   8   65.37   40.73
  -3   0  -8  -13.47   18.21
  -3   0  -8    5.46   30.62
   3   0   9  144.09   49.64
   3   0   9  100.58   43.13
  -3   0  -9  144.36   33.28
  -3   0  -9  122.60   44.46
   3   0  10   45.83   43.03
   3   0  10  -28.44   42.37
  -3   0 -10  -59.37   27.88
  -3   0 -10  -54.96   49.65
   3   0  11 1141.11  141.87
   3   0  11 1109.99  143.06
  -3   0 -11 1090.75   88.42
  -3   0 -11 1058.96  131.76
   3   0  12   83.28   48.65
   3   0  12   27.06   49.50
  -3   0 -12  -24.13   27.13
  -3   0 -12  -24.10   52.88
   3   0  13   40.35   52.35
   3   0  13  -42.98   44.64
  -3   0 -13    7.26   28.55
   3   0  14  -43.98   43.45
  -3   0 -14  -17.13   28.09
  -3   0 -14  -72.75   59.51
   3   0  15   50.11   52.85
  -3   0 -15   75.64   54.51
   3   0  16   85.31   53.73
  -3   0 -16  -32.83   60.04
   3   0  17  334.03   94.25
  -3   0 -17  314.71   97.76
   3   0  18  -71.95   73.34
  -3   0 -18    9.73   58.52
   3   0  19  -21.27   48.97
  -3   0 -19  -22.11   66.01
   3   0  20   19.77   64.59
  -3   0 -20   61.59   79.62
   3   0  21   40.03   68.81
  -3   0 -21   14.39   80.39
   3   0  22   73.70  100.23
  -3   0 -22  -51.60   72.30
   3   0  23  200.82  109.33
  -3   0 -23  -25.22   93.84
   3  -1 -24  -95.84   99.47
   3   1 -24   88.24   94.52
  -3   1  23  273.80  201.18
  -3  -1  23  142.02  139.17
   3   1 -23   57.92   91.87
   3  -1 -23  -71.77   95.63
  -3  -1  22  117.00  135.91
   3   1 -22   52.23   66.92
   3  -1 -22  117.76   91.62
  -3  -1  21   48.80  117.59
  -3   1  21  160.91  124.58
   3  -1 -21  121.20   76.26
   3   1 -21 -124.16   92.17
  -3   1  20  461.25  179.18
  -3  -1  20  439.60  175.89
   3   1 -20  215.13   80.26
   3  -1 -20  335.20  107.26
   3   1 -20   98.70   73.53
   3  -1 -20  127.04   81.27
  -3  -1  19  149.86  118.35
  -3   1  19  340.21  161.36
   3  -1 -19   59.51   78.96
   3  -1 -19   54.10   72.55
   3   1 -19  134.55   61.11
   3   1 -19  127.74   75.20
   3   1 -18  212.37   83.65
   3   1 -18  109.87   75.65
   3  -1 -18   66.57   74.77
   3  -1 -18  159.57   63.22
  -3  -1  17   25.36   46.42
  -3  -1  17  134.30   69.41
  -3   1  17  139.14   75.99
   3   1 -17  166.97   82.51
   3   1 -17   67.07   48.95
   3  -1 -17  121.10   83.27
   3  -1 -17   69.01   54.00
  -3  -1  16   67.74   67.59
  -3   1  16  -46.35   58.71
  -3  -1  16  -11.77   54.04
   3  -1 -16  -23.87   47.22
   3   1 -16  -26.98   44.39
   3   1 -16   71.37   53.91
   3  -1 -16   69.99   71.98
  -3  -1  15   19.61   38.22
  -3  -1  15  -42.47   53.48
  -3   1  15   -6.46   60.72
   3  -1 -15  -24.97   44.39
   3   1 -15  -25.83   52.22
   3   1 -15   14.87   51.43
   3  -1 -15   26.93   56.36
  -3   1  14  371.17   96.49
  -3  -1  14  342.64   93.65
   3   1 -14  268.03   72.59
   3  -1 -14  252.76   74.64
   3  -1 -14  248.95   60.85
   3   1 -14  246.21   70.49
  -3  -1  13   23.77   45.80
  -3   1  13   84.90   54.10
  -3  -1  13   73.57   51.73
   3   1 -13   78.72   56.84
   3  -1 -13   37.62   44.58
   3  -1 -13   58.01   40.58
   3   1 -13   31.92   44.55
  -3  -1  12  970.03  111.85
  -3   1  12  986.15  130.81
  -3  -1  12 1095.60  139.92
   3   1 -12  995.58  121.05
   3  -1 -12  842.88  110.68
   3  -1 -12  967.80  112.26
   3   1 -12 1001.65  115.12
  -3  -1  11  -19.54   42.35
  -3   1  11  -58.76   46.39
  -3  -1  11  -45.22   43.72
   3   1 -11  -63.88   55.72
   3  -1 -11  -56.61   52.19
   3  -1 -11   23.66   43.61
   3   1 -11    8.69   44.76
   3  -1 -10    6.12   19.13
  -3  -1  10    0.54   39.07
  -3   1  10  -72.24   57.94
  -3  -1  10  -65.40   58.49
   3   1 -10  -13.86   42.11
   3  -1 -10   53.10   42.71
   3  -1 -10    7.53   36.14
   3   1 -10  -29.26   51.05
  -3   1   9  176.92   62.32
  -3  -1   9  179.99   67.19
   3  -1  -9  101.88   41.29
   3  -1  -9  162.34   58.94
   3   1  -9   67.17   34.13
   3   1  -9  114.75   45.60
  -3  -1   8   20.72   25.01
  -3   1   8   36.36   34.82
  -3  -1   8  106.36   48.65
   3   1  -8   40.01   32.45
   3  -1  -8   42.31   34.64
   3   1  -8   51.89   47.74
   3  -1  -8  114.76   45.26
  -3  -1   7  196.58   36.86
  -3  -1   7  190.37   51.54
   3   1  -7  164.10   46.19
   3   1  -7  277.89   52.47
   3  -1  -7  173.71   39.03
   3  -1  -7  205.17   50.32
   3  -1  -6   22.53   18.49
  -3  -1   6   50.03   37.49
  -3   1   6  -35.60   41.93
   3  -1  -6   13.98   25.67
   3  -1  -6   95.69   47.32
   3   1  -6   -5.17   31.50
   3   1  -6  -24.76   42.39
   3  -1  -5  153.40   24.43
  -3  -1   5  181.06   47.89
  -3   1   5  131.29   41.63
   3  -1  -5  120.58   47.58
   3   1  -5  172.89   44.49
   3   1  -5  161.66   49.85
   3  -1  -5   91.99   29.97
  -3   1   4  539.66   69.57
   3  -1  -4  493.23   48.31
   3   1  -4  475.69   54.38
   3  -1  -4  549.27   68.54
  -3  -1   3   35.79   36.09
  -3   1   3   56.26   33.66
   3   1  -3   21.74   21.08
  -3  -1   3   26.84   26.72
   3  -1  -3   33.14   29.78
  -3   1   2    6.07   34.40
  -3  -1   2    2.22   19.97
   3  -1  -2   70.16   33.01
   3   1  -2   70.26   40.57
   3   1  -1  -18.35   22.87
  -3  -1   1   -2.24   33.82
  -3   1   1   33.76   28.43
   3   1  -1   40.26   28.22
   3  -1  -1   29.22   31.71
  -3  -1   0   15.32   15.54
   3   1   0   47.55   27.07
   3  -1   0   29.48   17.19
  -3  -1   0    9.91   23.65
  -3   1   0   50.26   31.82
   3  -1   0   31.72   27.29
   3   1   0   43.93   31.23
   3  -1   1  573.97   48.76
   3   1   1  633.36   63.24
  -3   1  -1  603.94   50.61
   3  -1   1  587.33   59.57
  -3  -1  -1  631.72   60.88
  -3   1  -1  552.50   32.25
  -3   1  -1  607.75   61.89
   3  -1   1  677.00   54.92
  -3  -1  -1  617.53   56.01
   3   1   1  670.45   56.19
  -3   1  -1  601.16   53.71
   3  -1   2  339.31   52.16
   3   1   2  303.40   50.28
   3  -1   2  314.12   44.87
   3   1   2  333.59   53.36
   3  -1   2  260.18   42.56
  -3  -1  -2  328.50   46.36
   3   1   2  353.62   46.99
  -3   1  -2  308.75   34.06
   3   1   2  260.23   34.55
  -3   1  -2  299.63   38.55
   3  -1   2  287.84   33.67
  -3  -1  -2  308.67   38.28
   3   1   3  -20.92   24.51
   3  -1   3   38.63   18.75
   3  -1   3   28.72   27.58
   3  -1   3  -27.03   30.72
   3  -1   3   36.04   29.79
   3   1   3   37.85   28.64
  -3  -1  -3   -6.96   20.02
   3   1   3   -1.20   21.80
  -3   1  -3  -18.37   24.81
  -3  -1  -3   28.50   21.47
   3   1   3   19.73   18.29
  -3   1  -3   50.67   25.07
  -3   1  -3    7.24   19.17
   3  -1   4   56.20   37.66
   3  -1   4   98.23   21.80
   3   1   4  139.60   48.40
   3   1   4   59.62   17.75
   3   1   4   31.19   30.80
   3  -1   4   70.90   32.81
   3  -1   4   88.38   39.43
   3  -1   4   94.41   42.81
  -3   1  -4   52.02   28.15
  -3  -1  -4  109.43   28.98
   3   1   4   61.69   22.14
  -3   1  -4  106.71   34.08
   3   1   4  155.70   23.30
  -3   1  -4  101.54   22.96
   3  -1   5  868.25   87.36
   3   1   5  782.69   90.20
   3  -1   5  806.12   85.71
   3  -1   5  817.12   85.95
   3   1   5  800.29   88.96
  -3   1  -5  833.27   76.54
   3   1   5  707.56   53.68
  -3   1  -5  763.35   68.36
  -3  -1  -5  820.86   56.47
   3  -1   5  761.91   38.23
  -3   1  -5  861.43   39.78
   3  -1   6  -32.58   38.84
   3   1   6  -18.85   33.16
   3  -1   6   97.61   38.31
   3   1   6   46.12   39.48
   3  -1   6   22.97   35.58
  -3   1  -6   57.48   27.95
  -3  -1  -6   36.40   18.82
  -3   1  -6   41.50   27.32
   3   1   7  366.55   69.77
   3  -1   7  309.29   61.16
   3  -1   7  317.98   65.14
   3  -1   7  386.68   69.27
   3   1   7  361.96   69.92
  -3  -1  -7  412.76   41.28
  -3   1  -7  309.98   49.65
  -3   1  -7  390.74   64.83
   3   1   8  701.96   95.64
   3  -1   8  848.29   99.21
   3   1   8  745.68   97.62
   3  -1   8  748.30   96.62
  -3   1  -8  778.06   77.29
  -3   1  -8  818.50   92.28
   3   1   9  131.00   49.67
   3  -1   9  145.63   54.81
   3   1   9   83.28   48.28
   3  -1   9  115.31   46.42
  -3   1  -9  127.35   34.80
  -3  -1  -9  138.71   26.59
  -3   1  -9   94.86   42.55
  -3   1 -10  243.39   26.62
   3  -1  10  395.31   84.72
   3  -1  10  390.22   81.88
   3  -1  10  338.82   86.93
   3   1  10  387.23   84.98
   3   1  10  327.24   80.46
  -3  -1 -10  291.79   38.25
  -3   1 -10  268.42   67.34
  -3   1 -10  278.02   25.23
  -3   1 -11    3.70   16.64
   3   1  11   26.98   42.82
   3   1  11   79.90   51.85
   3  -1  11   20.45   45.05
   3  -1  11   -8.50   40.70
   3  -1  11  -81.49   54.14
  -3  -1 -11  -10.24   18.03
  -3  -1 -11  -24.18   17.97
  -3   1 -11  -33.78   50.70
  -3  -1 -11  -91.08   51.11
  -3   1 -11  -19.75   16.57
  -3   1 -12  245.84   34.58
   3   1  12  296.16   85.43
   3   1  12  355.69   87.65
   3  -1  12  377.64   88.42
   3  -1  12  256.91   80.89
   3  -1  12  325.43   80.27
  -3  -1 -12  311.12   40.86
  -3   1 -12  338.85   84.00
  -3   1 -12  306.64   32.46
  -3  -1 -12  345.24   82.64
   3  -1  13  609.33  102.28
   3  -1  13  571.71  113.49
   3  -1  13  653.30  108.32
   3   1  13  586.32  108.82
  -3  -1 -13  637.25   55.94
  -3   1 -13  528.09   40.01
  -3   1 -13  627.73  104.54
  -3  -1 -13  603.56  111.01
   3  -1  14  208.09   78.19
   3  -1  14  110.11   57.63
   3   1  14  189.96   69.29
  -3   1 -14   87.25   50.55
  -3  -1 -14  205.89   74.42
   3  -1  15  886.74  136.85
   3   1  15  812.03  138.94
  -3  -1 -15  922.12  137.64
  -3   1 -15  795.24  121.40
   3   1  16   19.81   46.15
   3  -1  16  -15.34   58.15
  -3   1 -16  -24.05   67.01
  -3  -1 -16   45.76   73.64
   3  -1  17   51.93   44.80
   3   1  17  179.86   79.62
  -3   1 -17   99.98   83.72
  -3  -1 -17   56.21   61.69
   3   1  18  323.63  108.15
   3  -1  18  416.12  115.20
  -3  -1 -18  181.72   89.67
  -3   1 -18  199.67   95.96
   3  -1  19  -12.91   46.58
   3   1  19   -3.59   58.95
  -3  -1 -19  -90.51   82.65
  -3   1 -19   57.25   70.10
   3  -1  20   43.05   67.72
   3   1  20  166.98   92.28
  -3  -1 -20  -10.69   62.27
  -3   1 -20    1.98   69.45
   3  -1  21  -42.28   59.46
   3   1  21  -25.74   70.58
  -3   1 -21  -31.80   71.53
   3  -1  22  -62.65   79.52
   3   1  22  -17.84   96.94
  -3   1 -22   25.94   84.88
  -3  -1 -22  -68.20   77.36
   3  -1  23  196.47  106.24
   3   1  23  186.31  100.56
  -3   1 -23   58.12   84.09
  -3  -1 -23   13.55  108.31
  -3   2  23  126.23  183.95
   3  -2 -23  112.96   68.50
   3   2 -23   -0.60   80.96
  -3  -2  22  247.84  140.58
  -3   2  22  -20.32  153.13
   3  -2 -22   99.53   66.66
   3   2 -22   21.76   65.86
  -3  -2  21   69.81   91.83
   3  -2 -21  -61.29   64.03
   3   2 -21  183.96  105.86
  -3   2  20  -17.17  106.08
  -3  -2  20   83.98  121.26
   3  -2 -20   94.37   83.29
   3   2 -20   32.06   63.12
   3   2 -20   44.83   63.03
   3  -2 -20  -33.86   51.04
  -3  -2  19   26.82   55.56
  -3  -2  19   28.22  103.95
  -3   2  19   47.47   93.45
   3   2 -19   26.19   60.76
   3  -2 -19  -70.38   59.05
   3  -2 -19  -16.49   54.07
   3   2 -19   97.46   68.61
  -3  -2  18  209.88   91.06
  -3  -2  18  193.25  127.45
   3  -2 -18  217.46   81.88
   3   2 -18  165.79   75.66
   3  -2 -18  211.86   93.17
   3   2 -18  191.45   79.52
   3   2 -17  127.57   69.26
   3  -2 -17  132.70   67.86
   3   2 -17  159.41   64.69
   3  -2 -17  202.14   76.63
  -3  -2  16  -42.56   43.49
  -3   2  16   58.03   50.98
  -3  -2  16  -51.49   63.64
   3  -2 -16  106.60   53.95
   3   2 -16  -34.54   59.13
   3   2 -16   -6.91   56.94
   3  -2 -16   82.35   50.94
  -3  -2  15   88.60   47.81
  -3   2  15   53.13   73.50
  -3  -2  15   51.47   60.61
   3  -2 -15  -33.19   60.98
   3   2 -15   96.35   51.33
   3   2 -15  108.65   72.96
   3  -2 -15   35.29   53.91
  -3  -2  14  128.97   62.42
  -3   2  14  130.77   62.72
  -3  -2  14   48.29   46.13
   3  -2 -14  142.07   57.91
   3  -2 -14  131.22   66.90
   3   2 -14  212.38   70.00
   3   2 -14  111.24   55.92
  -3  -2  13  360.62   76.82
  -3  -2  13  481.13  101.07
  -3   2  13  395.06   84.59
   3  -2 -13  409.05   92.09
   3  -2 -13  316.61   79.55
   3   2 -13  357.04   82.76
   3   2 -13  412.47   88.37
  -3  -2  12   79.95   54.99
  -3   2  12  -32.05   49.69
   3  -2 -12   43.73   41.37
   3   2 -12   37.63   45.61
   3   2 -12  104.49   63.35
   3  -2 -12   97.50   52.10
  -3  -2  11  257.73   57.42
  -3   2  11  379.12   77.37
  -3  -2  11  287.29   72.11
   3  -2 -11  398.44   77.21
   3  -2 -11  354.04   64.05
   3   2 -11  265.73   65.06
   3   2 -11  377.93   71.28
  -3  -2  10   53.75   33.90
  -3  -2  10   43.77   46.36
   3  -2 -10   41.15   39.73
   3   2 -10  101.45   46.63
   3  -2 -10  105.79   40.27
   3   2 -10   92.45   40.13
  -3  -2   9  575.21   77.49
  -3  -2   9  770.14  107.18
   3  -2  -9  636.65   88.65
   3   2  -9  645.64   87.22
  -3   2   8  206.99   62.82
  -3  -2   8   69.70   43.33
   3  -2  -8  260.78   57.34
   3   2  -8  178.53   52.03
  -3   2   7  307.90   65.83
  -3  -2   7  211.22   62.42
   3   2  -7  304.08   73.62
   3  -2  -7  221.60   61.94
   3   2  -7  241.08   58.69
   3   2  -6 2626.87  101.77
   3  -2  -6 2551.07  104.64
  -3   2   6 2635.02  151.11
  -3  -2   6 2954.74  183.19
   3   2  -6 2423.62  133.63
   3  -2  -6 2804.65  157.75
   3   2  -6 2589.43  155.09
  -3  -2   5  -37.08   39.54
   3   2  -5  -25.99   37.85
  -3   2   5  -52.20   46.40
   3  -2  -5  -18.91   41.48
   3   2  -5  -15.73   34.08
   3   2  -4 2814.99  135.63
  -3   2   4 3164.20  156.05
  -3  -2   4 3142.28  172.89
   3   2  -4 3111.08  155.36
   3  -2  -4 3100.09  158.15
  -3   2   3  597.00   67.28
  -3  -2   3  638.87   78.03
   3   2  -3  605.58   68.77
   3  -2  -3  567.23   67.44
  -3   2   2  203.49   43.33
  -3  -2   2  215.94   49.97
   3  -2  -2  208.68   44.88
   3   2  -2  202.55   43.02
  -3   2   1  255.39   54.68
  -3  -2   1  192.93   47.71
   3  -2  -1  241.50   47.71
   3   2  -1  160.83   39.01
   3  -2   0   50.22   28.85
   3   2   0  162.05   42.78
   3   2   1 4324.99  162.89
   3   2   1 4339.87  179.38
  -3  -2  -1 4500.62  162.43
  -3   2  -1 4559.34  168.14
   3  -2   1 4060.28  106.19
   3  -2   1 4568.81  149.97
   3   2   1 4528.99  148.74
   3  -2   2  155.55   33.19
   3   2   2  114.78   35.36
   3  -2   2  187.37   40.48
   3   2   2  153.99   40.54
   3   2   2  126.44   32.34
  -3   2  -2  136.73   29.16
  -3   2  -2  216.14   41.78
   3  -2   2  161.19   26.72
   3   2   2  212.83   35.67
   3  -2   3 1716.09  107.71
   3   2   3 1627.60  112.54
   3  -2   3 1783.09  111.90
   3   2   3 1594.52  119.81
   3  -2   3 1674.53  117.24
   3   2   3 1719.06  116.08
  -3  -2  -3 1667.86   88.23
   3   2   3 1670.37   88.28
  -3   2  -3 1649.23   87.42
  -3   2  -3 1597.01  102.79
   3   2   3 1761.90   83.21
   3  -2   3 1718.14   83.34
   3   2   3 1594.14   78.86
  -3   2  -4    6.07   21.02
   3  -2   4   78.18   26.47
   3   2   4   -1.73   31.18
   3  -2   4  -31.24   30.74
   3   2   4  -13.33   20.13
   3   2   4   -8.81   28.55
   3  -2   4   49.79   31.55
   3  -2   4   16.65   33.92
   3  -2   4   17.99   25.66
   3   2   4   54.24   33.63
  -3  -2  -4    6.55   20.48
   3   2   4   12.71   22.00
  -3   2  -4  -20.18   29.30
  -3   2  -4   15.19   25.15
   3   2   4  -36.79   24.76
   3   2   5  207.24   48.26
   3  -2   5  266.39   52.15
  -3   2  -5  288.69   36.44
   3   2   5  232.58   28.69
   3  -2   5  293.49   34.78
   3  -2   5  285.38   51.20
   3  -2   5  294.49   58.13
   3   2   5  275.92   59.00
   3  -2   5  217.21   47.81
   3   2   5  233.96   29.20
  -3  -2  -5  255.05   33.08
  -3   2  -5  289.40   50.66
  -3   2  -5  284.75   47.09
   3   2   5  290.16   30.47
   3   2   6   10.28   15.53
   3   2   6   -0.78   29.38
  -3   2  -6    9.85   17.99
   3  -2   6    3.49   18.05
   3  -2   6   53.93   40.01
   3  -2   6   15.46   26.60
   3   2   6   -4.04   37.12
   3  -2   6  -45.85   43.12
  -3  -2  -6    5.98   17.92
   3   2   6    9.07   13.90
  -3   2  -6   19.79   23.86
  -3   2  -6  -36.01   37.61
  -3   2  -7   93.43   21.85
  -3  -2  -7  124.22   22.37
   3   2   7  169.44   55.44
   3  -2   7  130.37   47.58
   3  -2   7  159.50   50.71
   3   2   7   69.09   35.07
   3  -2   7  117.34   51.75
  -3  -2  -7  113.12   22.20
  -3   2  -7   79.56   38.62
   3   2   7  121.70   21.21
  -3   2  -8  449.51   41.56
   3   2   8  442.47   81.30
   3  -2   8  457.72   77.61
   3   2   8  365.71   76.90
   3  -2   8  371.65   73.82
   3  -2   8  464.73   79.77
  -3  -2  -8  446.77   33.59
  -3   2  -8  488.55   78.27
  -3   2  -8  372.22   43.12
  -3  -2  -8  414.23   33.76
   3   2   8  438.12   30.38
   3  -2   9  595.34   89.73
   3   2   9  435.02   84.06
   3   2   9  484.32   88.94
   3  -2   9  444.50   78.12
   3  -2   9  434.78   81.77
  -3  -2  -9  474.97   32.97
   3   2   9  346.84   29.74
  -3   2  -9  456.73   45.80
  -3   2  -9  503.26   49.52
  -3  -2  -9  470.22   34.35
  -3   2  -9  430.59   72.15
  -3   2 -10  -32.91   25.85
  -3  -2 -10   31.95   15.98
   3  -2  10   52.06   41.89
   3   2  10   17.95   39.58
   3  -2  10  -37.39   51.23
   3   2  10   36.51   33.64
   3  -2  10   43.35   42.21
  -3  -2 -10   12.64   11.23
  -3  -2 -10   39.71   13.41
  -3   2 -10   52.48   23.83
  -3   2 -10   -5.69   39.44
   3  -2  11  505.79   89.48
   3   2  11  512.36  104.13
   3  -2  11  402.20   84.53
   3   2  11  372.14   87.10
   3  -2  11  325.43   82.12
  -3  -2 -11  314.39   31.04
   3   2  11  301.18   30.76
  -3   2 -11  398.90   90.00
  -3   2 -11  349.79   47.93
   3  -2  12   51.02   40.81
   3  -2  12   64.62   37.64
   3   2  12  124.09   55.95
   3   2  12  171.02   67.07
  -3  -2 -12   41.61   19.78
  -3   2 -12  128.64   60.82
  -3   2 -12   69.01   28.35
   3  -2  13  -38.40   39.94
   3   2  13  -37.88   41.58
   3  -2  13    8.23   35.71
  -3  -2 -13  -18.32   23.98
  -3   2 -13  -17.49   26.78
  -3   2 -13  -36.10   46.28
   3  -2  14  633.87  107.38
   3   2  14  543.37  110.03
  -3   2 -14  511.87  106.59
  -3  -2 -14  464.02  102.70
   3  -2  15  489.95  119.96
   3  -2  15  521.76  102.43
   3   2  15  508.87  116.39
  -3  -2 -15  483.19  106.58
  -3   2 -15  603.35  118.22
   3   2  16  722.38  138.88
   3  -2  16  839.80  134.66
   3  -2  16  478.21  123.41
  -3   2 -16  591.56  126.44
  -3  -2 -16  584.57  115.48
   3  -2  17   51.32   62.09
   3   2  17  136.82   78.82
   3  -2  17  -86.12   56.42
  -3   2 -17   54.69   72.11
  -3  -2 -17  -19.69   60.00
   3  -2  18  140.05   65.82
   3   2  18  137.79   77.12
  -3   2 -18  117.70   77.15
  -3  -2 -18   28.91   56.03
   3  -2  19  288.60   97.13
   3   2  19  416.53  119.59
  -3   2 -19  234.78  101.23
  -3  -2 -19  298.61   95.31
   3  -2  20  -34.87   51.29
  -3  -2 -20 -206.74  110.87
  -3   2 -20  -64.39   73.42
   3  -2  21   67.15   68.01
   3   2  21  118.91   86.81
  -3   2 -21   74.21   89.23
  -3  -2 -21  -81.46   60.89
   3  -2  22  -32.85   70.35
   3   2  22  -27.40   61.63
  -3   2 -22  100.13   99.29
  -3  -2 -22  106.01   85.33
   3  -2  23  -48.83   85.01
  -3  -2 -23 -101.17  101.25
  -3   2 -23  149.72  113.21
  -3   3  23 -199.29  170.57
   3  -3 -23  -16.73   71.26
   3   3 -23  -89.69  103.29
  -3   3  22 -249.26  192.14
   3   3 -22 -150.27  103.19
   3  -3 -22   58.97   91.85
  -3  -3  21  192.67  134.83
  -3  -3  21  -41.29   61.45
   3   3 -21  -52.67   81.99
   3  -3 -21   35.42   85.17
  -3  -3  20   17.46   51.24
  -3  -3  20  107.88  108.88
  -3   3  20  -48.12   97.15
   3  -3 -20  -12.85   78.12
   3   3 -20   91.68   71.78
   3   3 -20  100.48   90.94
   3  -3 -20  -31.24   74.25
  -3  -3  19  335.07  138.93
  -3   3  19  527.32  177.10
   3   3 -19  208.93  101.16
   3  -3 -19  231.44   93.08
   3  -3 -19  109.03   68.50
   3   3 -19  259.94   85.29
  -3  -3  18   73.16   52.48
  -3  -3  18  247.26  123.58
   3   3 -18    4.40   58.08
   3  -3 -18   88.11   66.59
   3  -3 -18  219.63   79.63
   3   3 -18   99.60   72.67
  -3  -3  17  -66.24   66.88
   3  -3 -17  -54.66   64.12
   3  -3 -17   12.70   52.50
   3   3 -17   53.01   49.40
   3   3 -17  -39.45   53.79
  -3  -3  16   40.51   51.40
   3  -3 -16   45.74   55.05
   3   3 -16  123.60   70.27
   3   3 -16   35.17   61.92
   3  -3 -16  155.95   74.77
  -3  -3  15  364.77   95.31
  -3   3  15  362.59  102.11
   3   3 -15  327.41   86.22
   3  -3 -15  326.95   94.14
   3  -3 -15  219.55   72.48
   3   3 -15  268.01   80.50
  -3  -3  14   -0.24   51.94
  -3   3  14   15.93   57.15
   3  -3 -14   94.71   44.07
   3  -3 -14  -25.89   47.43
   3   3 -14   -3.10   47.48
   3   3 -14  -29.83   49.62
  -3  -3  13   83.13   41.00
  -3   3  13  -77.94   54.45
  -3  -3  13   98.99   75.21
   3  -3 -13   41.14   45.92
   3   3 -13   40.28   44.77
   3  -3 -13    4.64   49.35
   3   3 -13    9.79   44.08
  -3  -3  12  103.14   48.60
  -3  -3  12  106.74   57.58
  -3   3  12   66.69   54.35
   3   3 -12   99.76   53.79
   3  -3 -12  186.92   62.52
  -3  -3  11  -22.43   45.14
  -3  -3  11    2.72   47.60
  -3   3  11  -42.46   52.89
   3  -3 -11  -45.86   49.73
   3   3 -11  -85.66   65.00
  -3  -3  10  681.51   89.14
  -3  -3  10  807.15  115.22
   3   3 -10  743.91   99.37
  -3   3  10  802.72  100.15
   3  -3 -10  742.74  101.27
   3   3 -10  727.51   97.56
  -3   3   9  -74.61   54.22
   3   3  -9   -6.44   50.57
  -3  -3   9  -96.94   54.91
   3  -3  -9  -44.56   50.44
   3   3  -9  -50.38   46.73
  -3   3   8 1557.31  128.55
  -3  -3   8 1703.31  151.88
   3   3  -8 1475.53  127.11
   3  -3  -8 1561.88  134.35
   3   3  -8 1602.37  132.61
  -3   3   7 2486.67  154.41
   3   3  -7 2279.63  147.16
  -3  -3   7 2584.02  181.13
   3   3  -7 2523.08  165.35
   3  -3  -7 2483.79  167.11
  -3  -3   6    7.24   44.86
   3   3  -6   16.71   44.16
  -3   3   6   16.38   40.45
   3   3  -6   63.74   33.07
   3  -3  -6   59.97   37.71
  -3  -3   5 8431.08  179.59
  -3  -3   5 9072.45  316.72
  -3   3   5 8429.68  262.73
   3  -3  -5 8657.66  277.12
   3   3  -5 8497.42  275.76
  -3  -3   4  101.22   22.41
  -3   3   4   78.64   30.85
  -3  -3   4   68.33   37.40
   3  -3  -4   33.89   38.87
   3   3  -4   58.89   33.05
  -3  -3   3 1036.46  101.23
  -3   3   3 1024.34   92.05
   3  -3  -3 1094.78   97.97
   3   3  -3  978.28   87.65
   3  -3  -2  409.05   67.80
  -3  -3   2  393.31   61.83
  -3   3   2  452.08   62.94
   3   3  -2  462.72   68.29
   3  -3  -1   25.11   31.53
  -3   3   1   33.16   33.82
  -3  -3   1  -28.63   40.03
   3   3  -1   23.43   38.67
  -3   3   0 1278.83   98.90
  -3  -3   0 1388.06  103.85
   3  -3   0 1402.58   99.48
   3   3   0 1280.30   94.55
   3   3   1 1092.31   90.75
  -3  -3  -1 1111.34   92.64
  -3   3  -1 1102.15   94.73
   3   3   1 1126.53   89.53
   3  -3   1 1127.62   88.36
   3   3   2 2842.36  141.86
   3   3   2 2775.91  169.43
   3   3   2 2777.82  143.20
  -3   3  -2 2636.94  142.93
  -3  -3  -2 2933.65  132.28
   3  -3   2 2767.40  127.35
   3   3   2 2720.23  125.34
   3  -3   3 8795.83  234.27
   3   3   3 8494.93  255.87
   3   3   3 8613.13  301.61
   3   3   3 8428.97  259.92
  -3   3  -3 8630.33  260.70
   3   3   3 8379.97  208.45
  -3  -3  -3 9047.68  210.88
  -3  -3  -3 8743.31  220.01
   3  -3   3 8655.22  214.08
  -3  -3  -4  638.33   57.13
   3  -3   4  615.97   59.06
   3  -3   4  617.55   67.20
   3   3   4  613.89   75.78
   3   3   4  665.66   78.74
   3  -3   4  619.56   80.05
   3  -3   4  610.12   74.72
  -3   3  -4  564.66   62.69
  -3  -3  -4  557.95   48.45
  -3   3  -4  629.19   73.91
   3   3   4  642.21   56.09
   3  -3   5 1935.29  122.67
   3   3   5 1988.96  138.51
   3  -3   5 1643.60  130.53
   3   3   5 2003.66  151.19
   3  -3   5 1866.53  122.14
   3   3   5 1939.14  137.87
   3  -3   5 1931.64  140.06
  -3  -3  -5 1889.92   82.36
  -3   3  -5 1812.21  109.95
  -3   3  -5 1969.15  129.28
   3   3   5 1891.38   81.34
   3  -3   5 1919.71   97.02
  -3  -3  -5 2016.97   97.63
   3   3   6  -49.49   37.66
  -3  -3  -6   53.86   29.59
   3  -3   6   52.34   31.54
   3  -3   6   -7.72   28.87
   3  -3   6   -3.91   26.52
   3  -3   6   -6.33   37.43
   3   3   6  -14.31   39.07
   3   3   6  -30.60   42.87
   3  -3   6   71.47   45.88
  -3  -3  -6   43.81   19.84
  -3   3  -6  -57.08   41.50
   3  -3   7  247.47   57.35
   3   3   7  263.41   63.34
   3   3   7  232.18   64.35
   3  -3   7  235.01   60.72
   3  -3   7  184.49   52.96
   3  -3   7  292.11   47.29
   3  -3   7  253.25   56.85
   3   3   7  237.85   36.60
   3   3   7  300.17   67.21
  -3  -3  -7  260.21   39.16
  -3   3  -7  245.10   55.59
   3  -3   8  817.00  107.56
   3  -3   8  642.17   94.86
   3  -3   8  686.83   92.01
   3   3   8  807.06  109.76
   3   3   8  712.85  102.48
   3  -3   8  863.62   98.21
  -3   3  -8  793.68   92.99
   3   3   8  835.59   63.87
  -3  -3  -8  715.71   59.33
   3   3   9  198.99   61.20
   3  -3   9  184.63   53.77
   3   3   9  111.77   45.17
   3  -3   9  220.96   62.02
  -3  -3  -9  148.72   31.72
  -3   3  -9  224.87   41.16
  -3   3  -9  194.10   51.29
   3   3   9  226.38   33.44
   3   3  10   80.24   58.60
   3   3  10   42.22   35.30
   3  -3  10   57.30   55.47
   3  -3  10   21.64   34.04
  -3  -3 -10   50.22   26.17
   3  -3  10   49.54   47.45
   3   3  10   31.52   25.16
  -3   3 -10    2.76   39.99
  -3   3 -10  -18.99   27.95
   3  -3  11   29.05   32.23
   3  -3  11   49.09   41.53
   3   3  11  -27.80   38.54
   3  -3  11   55.23   46.88
   3   3  11  -48.31   50.84
  -3  -3 -11   22.29   21.07
  -3   3 -11   55.34   46.78
  -3   3 -11    6.48   25.66
   3  -3  12  112.91   52.32
   3  -3  12  183.43   57.74
   3   3  12  140.48   49.35
   3   3  12  124.36   70.31
   3  -3  12  111.68   54.57
  -3  -3 -12  134.15   31.10
  -3   3 -12  131.29   36.34
  -3   3 -12  193.79   66.81
   3  -3  13   16.91   35.05
   3   3  13   10.43   48.63
   3  -3  13  -10.47   57.69
  -3  -3 -13 -106.82   32.02
  -3   3 -13  -76.65   70.96
   3  -3  14  194.64   72.17
   3   3  14  166.91   72.91
   3  -3  14   92.75   53.65
  -3   3 -14  165.64   73.57
   3  -3  15  174.71   66.15
   3   3  15  134.19   66.66
  -3   3 -15  179.32   70.12
   3   3  16  207.52   87.31
   3  -3  16  334.78   88.73
  -3   3 -16  209.93   82.06
  -3  -3 -16  164.11   72.93
   3   3  17  433.28  110.22
   3  -3  17  485.74  114.00
   3  -3  17  361.37  101.33
  -3  -3 -17  321.55   99.01
  -3   3 -17  555.28  128.31
   3  -3  18  362.97  128.01
   3   3  18  296.16  103.10
   3  -3  18  124.56   64.52
  -3  -3 -18  220.72  105.74
  -3   3 -18  290.26  100.77
   3  -3  19   66.92   59.62
   3  -3  19  -78.86   54.91
   3   3  19   72.50   75.30
  -3   3 -19  -65.87   94.39
  -3  -3 -19   64.82   94.79
   3  -3  20  236.87  101.03
   3   3  20  153.44   92.16
  -3   3 -20  219.00  107.27
  -3  -3 -20  400.47  126.92
   3   3  21 -114.34   87.39
   3  -3  21  101.32   76.53
  -3  -3 -21   82.48   79.82
  -3   3 -21   39.63   76.14
   3  -3  22   82.51   66.81
   3   3  22   -1.90   71.77
  -3  -3 -22 -108.58   85.07
  -3   3 -22  192.66  109.09
   3   3  23  -66.18  112.39
   3  -3  23   96.35   87.72
  -3   3 -23   93.06   83.01
  -3  -3 -23  -43.92   81.62
  -3   4  23   -2.79  126.46
  -3  -4  23   35.04   75.91
   3   4 -23  120.70   89.19
   3  -4 -23    6.00   87.38
  -3  -4  22  -41.39   74.41
  -3   4  22   39.27  109.04
   3   4 -22  -52.57   85.64
   3  -4 -22  -21.54   61.87
  -3  -4  21  118.29  124.80
   3   4 -21  119.23   65.24
   3  -4 -21    8.96   68.41
   3  -4 -20  139.87   84.85
  -3   4  20  167.92  140.95
  -3  -4  20   90.36   62.36
  -3  -4  20  434.11  159.66
   3   4 -20  256.94  110.76
   3  -4 -20  230.73   96.49
   3   4 -20  155.96   81.70
   3  -4 -19   35.58   67.35
  -3   4  19   71.83  107.32
  -3  -4  19   63.69   72.91
  -3  -4  19  123.93   76.49
   3   4 -19  107.12   80.40
   3  -4 -19  -18.91   62.55
   3   4 -19  -25.74   55.67
   3  -4 -18   48.80   62.28
  -3  -4  18  112.20   85.68
  -3  -4  18  -78.63   75.03
   3   4 -18   98.60   72.13
   3   4 -18   69.45   51.27
   3  -4 -18  -61.87   60.04
   3  -4 -17  -29.87   47.72
  -3  -4  17  -25.69   61.63
  -3  -4  17   77.68   77.29
   3   4 -17   34.03   52.82
   3   4 -17   26.44   51.89
   3  -4 -17  -40.07   62.41
   3  -4 -16  254.80   80.85
   3   4 -16  233.28   86.57
   3  -4 -16  137.50   58.36
   3   4 -16  169.41   61.88
   3  -4 -15   18.41   54.77
  -3  -4  15  128.47   47.77
   3   4 -15   94.63   60.08
   3   4 -15   62.99   49.26
   3  -4 -14   96.84   54.27
  -3  -4  14   16.74   49.15
  -3   4  14   -5.46   63.18
   3   4 -14   69.38   52.97
  -3  -4  13   72.21   54.85
   3   4 -13    7.78   52.71
   3   4 -13  -32.93   51.17
   3  -4 -13   72.54   44.28
  -3  -4  12  196.55   71.63
   3   4 -12  215.14   71.89
  -3   4  12  117.66   51.03
  -3  -4  12  132.77   68.69
   3   4 -12  143.33   63.73
   3  -4 -12  148.39   52.21
  -3   4  11   12.91   42.28
  -3  -4  11   -1.18   49.15
   3   4 -11  120.42   57.30
   3  -4 -11  127.38   62.58
   3   4 -11   75.23   55.80
   3  -4 -10  173.42   60.22
  -3   4  10  197.74   65.82
   3   4 -10  180.36   67.61
  -3  -4  10  111.11   58.23
   3   4 -10  169.40   48.35
   3  -4  -9   70.69   43.66
  -3   4   9   12.21   19.83
  -3  -4   9  -25.13   49.35
  -3   4   9  -64.83   52.84
   3   4  -9  -62.72   55.79
   3   4  -9  -27.40   39.21
  -3   4   8 1533.16   96.38
  -3  -4   8 1566.82  152.64
  -3   4   8 1475.59  124.03
   3   4  -8 1423.99  130.71
   3  -4  -8 1532.37  137.25
   3   4  -8 1466.46  131.21
   3  -4  -7   14.12   35.74
  -3  -4   7    9.24   25.47
  -3   4   7  -48.35   37.97
  -3  -4   7   16.40   44.40
   3   4  -7  -35.80   46.67
  -3  -4   6 7803.78  221.95
  -3   4   6 7558.46  260.82
  -3  -4   6 8243.66  323.86
   3  -4  -6 7837.07  280.57
   3   4  -6 7630.38  281.37
   3  -4  -5   22.34   36.53
  -3   4   5  -26.24   32.86
  -3  -4   5  -41.27   54.50
   3   4  -5  -26.68   47.23
  -3  -4   4 1530.59  134.16
  -3   4   4 1445.83  112.37
   3   4  -4 1729.08  128.20
   3  -4  -4 1558.59  121.89
   3  -4  -3  344.31   56.83
  -3  -4   3  364.19   64.98
   3   4  -3  363.60   55.20
   3  -4  -2  167.41   42.66
  -3  -4   2  185.49   49.90
  -3   4   2  232.45   52.84
   3   4  -2  230.82   54.80
  -3   4   1  932.58   91.99
  -3  -4   1  968.64   99.17
   3  -4  -1 1015.06   92.92
   3   4  -1 1025.90   93.42
   3  -4   0   95.20   45.50
   3   4   0   90.08   34.53
  -3  -4   0  122.85   51.08
  -3   4   0  109.76   45.33
   3   4   0  165.69   53.93
  -3  -4  -1    7.70   33.82
   3  -4   1   30.53   33.76
   3   4   1   42.33   32.31
  -3  -4  -1   24.28   31.08
  -3   4  -1    6.26   30.49
   3   4   1  -13.12   30.39
   3   4   2 2456.58  133.73
   3   4   2 2662.72  141.04
  -3  -4  -2 2622.25  134.78
  -3   4  -2 2577.89  150.93
   3  -4   2 2558.46  138.29
  -3  -4  -2 2708.09  145.03
   3  -4   3  640.76   66.95
  -3  -4  -3  663.29   66.96
   3  -4   3  604.44   62.87
   3   4   3  592.66   74.06
   3   4   3  564.73   71.24
  -3  -4  -3  573.73   58.77
  -3   4  -3  609.94   74.17
   3  -4   4 8691.78  242.10
   3   4   4 8912.74  286.29
   3   4   4 9102.27  347.11
   3   4   4 8527.07  282.90
   3   4   4 9010.92  217.58
  -3  -4  -4 8641.62  209.20
   3  -4   4 8683.63  245.58
  -3  -4  -4 8821.72  239.30
   3   4   5  808.24   94.55
   3  -4   5  840.33   83.69
   3   4   5  832.96   95.74
   3  -4   5  825.87  113.43
   3   4   5  844.52   66.43
  -3  -4  -5  767.83   59.61
  -3   4  -5  849.30   96.32
   3  -4   5  847.46   83.84
  -3  -4  -5  759.05   75.82
   3   4   6  136.62   40.15
   3  -4   6  262.26   54.03
   3  -4   6  180.31   42.04
  -3  -4  -6  196.68   43.66
  -3   4  -6  271.47   59.96
   3   4   6  153.30   24.38
   3  -4   6  120.87   50.23
   3   4   6   98.78   42.75
   3   4   6  180.11   43.24
   3  -4   6  169.69   54.67
   3  -4   6  216.11   49.46
   3  -4   7  126.95   35.80
   3  -4   7  154.49   36.69
  -3  -4  -7  193.35   37.30
   3   4   7  226.80   54.91
   3   4   7  149.03   59.58
   3   4   7  172.32   50.32
   3  -4   7  128.74   45.09
   3  -4   7  162.26   52.36
   3  -4   7  215.47   49.27
  -3   4  -7  268.46   59.53
   3  -4   8  764.60   88.62
   3   4   8  834.92  111.78
   3   4   8  703.28  107.38
   3  -4   8  744.47  106.25
   3  -4   8  741.88   91.08
   3   4   8  829.58  113.67
   3  -4   8  720.55  102.24
  -3   4  -8  759.32   94.77
  -3  -4  -8  757.81   71.01
   3  -4   8  700.87   71.88
   3  -4   9  155.81   48.81
  -3  -4  -9  160.49   38.52
   3   4   9  159.45   64.29
   3   4   9  193.89   68.50
   3  -4   9  112.14   45.02
   3  -4   9  144.85   46.51
   3  -4   9   96.17   41.91
  -3   4  -9  131.63   52.45
   3  -4  10  -17.72   37.37
   3   4  10    3.94   36.51
   3  -4  10    7.27   38.69
   3  -4  10    9.45   42.88
   3   4  10   18.00   44.96
   3  -4  10  -57.32   40.85
  -3  -4 -10    2.48   28.45
  -3   4 -10   22.34   28.87
  -3   4 -10  -84.24   55.45
   3   4  11    3.90   45.35
   3  -4  11   54.03   51.76
   3   4  11   -0.67   40.92
   3  -4  11    5.58   39.00
  -3  -4 -11   47.89   33.84
  -3   4 -11  -29.26   55.69
  -3   4 -11  -25.11   35.13
   3  -4  12  267.33   67.30
   3  -4  12  314.51   73.51
   3   4  12  271.57   83.24
  -3  -4 -12  186.50   41.50
  -3   4 -12  388.70   85.25
  -3   4 -12  236.19   54.94
   3  -4  13  -55.08   49.26
   3  -4  13   42.23   61.84
   3   4  13    8.31   39.25
  -3  -4 -13  -11.00   30.11
  -3   4 -13   -3.07   35.30
  -3   4 -13   50.26   55.92
   3  -4  14   55.60   44.33
   3  -4  14    1.43   51.72
   3   4  14   19.21   49.55
  -3   4 -14  -41.85   72.88
   3  -4  15   31.98   41.61
   3  -4  15  118.17   73.35
   3   4  15   68.44   56.40
  -3   4 -15   90.80   61.17
   3  -4  16  259.43   93.48
   3   4  16   96.08   62.32
   3  -4  16  236.35   71.37
  -3   4 -16  235.09   78.91
   3  -4  17  -10.30   52.90
   3  -4  17   -2.78   57.12
   3   4  17   18.80   51.15
  -3   4 -17   55.69   57.32
   3  -4  18  159.10   69.99
   3   4  18   93.36   70.07
  -3  -4 -18  238.02   95.27
  -3   4 -18  147.85   92.54
   3  -4  19  358.78  105.80
   3  -4  19   53.51   74.88
   3   4  19  279.38  111.24
  -3   4 -19  265.88  103.39
  -3  -4 -19  168.14   85.34
   3  -4  20  -82.21   76.26
   3  -4  20  -11.24   85.67
   3   4  20   93.85   69.22
  -3   4 -20  -36.05   62.61
  -3  -4 -20 -108.89   96.36
   3   4  21  -43.60   99.72
   3  -4  21  -25.21   69.35
   3  -4  21   48.47   87.27
  -3   4 -21  -59.53   68.91
  -3  -4 -21   73.40   84.41
   3   4  22  -20.42   71.53
  -3   4 -22   31.17   85.64
  -3  -4 -22   45.50   77.09
  -3  -5  23  220.57  115.91
  -3   5  23  315.97  178.09
   3   5 -23  -15.98   87.08
   3  -5 -23  -59.45   77.73
  -3   5  22  204.56  121.63
   3   5 -22   27.50   82.42
   3  -5 -22   40.18   58.64
  -3  -5  21  -64.09   69.24
  -3   5  21  -82.67   99.73
   3   5 -21   21.11   73.72
   3  -5 -21 -104.60   97.64
   3  -5 -20   85.89   63.64
  -3  -5  20  144.45   86.06
  -3  -5  20  212.07   98.65
   3   5 -20  151.28   97.27
   3  -5 -20  178.51   86.94
   3   5 -20  268.14   92.38
   3  -5 -19  156.46   78.90
  -3   5  19  -12.17   85.21
  -3  -5  19   32.53   71.37
  -3  -5  19  -18.99   64.30
   3   5 -19  -84.48   83.58
   3  -5 -19   47.65   61.10
   3   5 -19   -3.93   58.32
   3  -5 -18  317.29   89.65
  -3   5  18  460.95  175.08
  -3  -5  18  482.00  135.90
   3   5 -18  262.99   85.09
   3  -5 -18  272.82   88.97
   3   5 -18  278.38   92.14
   3  -5 -17   75.41   68.86
  -3  -5  17   60.02   61.69
   3   5 -17  -96.18   78.61
   3  -5 -17  113.22   70.55
   3   5 -17   61.65   55.87
   3  -5 -16   81.06   57.94
  -3  -5  16   13.46   61.84
  -3  -5  16    7.98   42.08
   3   5 -16    1.06   64.46
   3  -5 -15  130.89   72.85
  -3  -5  15    1.97   43.86
   3   5 -15    9.47   57.45
   3   5 -15   24.70   48.28
   3  -5 -14  267.89   86.46
  -3  -5  14  212.58   81.86
   3   5 -14  295.64   87.41
   3   5 -14  196.02   87.40
   3  -5 -13  330.01   82.93
  -3  -5  13  342.24   88.07
   3   5 -13  446.39  104.43
   3   5 -13  421.94   93.43
   3  -5 -12  -49.32   50.82
  -3   5  12  -34.05   62.91
   3   5 -12 -158.49   65.35
   3   5 -12 -121.74   60.28
   3  -5 -11  -59.01   53.97
  -3   5  11  -33.04   33.36
   3   5 -11   50.47   56.56
  -3   5  11   -4.98   37.26
   3   5 -11  -27.31   50.42
   3  -5 -10   74.48   42.84
  -3   5  10   55.45   29.41
  -3  -5  10   39.74   42.92
  -3   5  10  110.70   49.94
   3   5 -10  111.53   60.23
   3   5 -10   10.05   45.48
   3  -5  -9   28.69   38.52
  -3   5   9   73.11   37.81
  -3  -5   9   68.22   35.60
  -3   5   9  148.27   50.34
  -3  -5   9   17.51   39.61
   3   5  -9   76.28   43.80
  -3  -5   8 2322.83  149.65
  -3  -5   8 2344.45  191.76
  -3   5   8 2501.37  162.04
   3   5  -8 2226.15  168.12
   3  -5  -8 2075.38  163.68
  -3  -5   7 2443.67  142.32
  -3   5   7 2512.67  158.37
  -3  -5   7 2687.55  199.07
   3   5  -7 2453.42  173.70
   3  -5  -7 2434.71  174.47
   3  -5  -6  -64.29   53.90
  -3  -5   6  -25.18   24.96
  -3   5   6  -30.61   38.58
  -3  -5   6  -63.21   66.06
   3   5  -6  -52.82   56.03
  -3   5   5 2628.23  159.18
  -3  -5   5 2907.40  199.53
   3  -5  -5 2735.18  176.11
   3   5  -5 2934.22  187.33
   3  -5  -4  -53.07   52.78
  -3  -5   4   85.01   46.52
   3   5  -4   27.84   46.89
   3  -5  -3  298.08   60.80
  -3  -5   3  282.37   65.78
  -3   5   3  297.90   62.45
   3   5  -3  312.78   68.52
   3  -5  -2  371.47   66.99
  -3  -5   2  414.67   70.56
  -3   5   2  427.92   69.93
   3   5  -2  428.43   72.41
   3   5  -1   40.18   28.22
   3  -5  -1   36.33   39.04
  -3  -5   1  -67.01   44.84
  -3   5   1  -45.71   35.09
   3   5  -1  -37.51   41.59
   3  -5   0   98.96   42.47
  -3  -5   0   34.11   39.71
   3   5   0   77.98   24.85
  -3   5   0  112.41   34.53
  -3  -5   0   84.75   40.65
   3  -5   1  239.94   48.44
  -3  -5  -1  242.34   55.64
   3   5   1  288.84   46.88
  -3  -5  -1  315.48   57.81
  -3   5  -1  275.69   59.79
   3   5   2 1487.27  109.67
   3   5   2 1531.80  114.20
  -3  -5  -2 1489.78  112.62
  -3   5  -2 1442.44  123.30
   3  -5   2 1378.77  114.09
  -3  -5  -2 1472.74  122.63
   3   5   3  938.44   90.50
   3  -5   3  803.83   72.15
   3   5   3  819.92   88.25
  -3  -5  -3  861.40   81.98
   3  -5   3  837.74   86.64
  -3  -5  -3  853.59   91.57
   3   5   4  596.92   78.47
  -3  -5  -4  532.27   73.84
   3  -5   4  619.08   65.25
   3  -5   4  658.74   76.55
   3   5   4  626.24   82.06
   3   5   5 1225.82  140.32
   3   5   5 1108.68  112.15
   3   5   5 1273.39  115.76
   3  -5   5 1237.05   94.26
   3  -5   5 1338.22  106.73
  -3  -5  -5 1332.90  106.38
   3  -5   6   35.36   27.41
   3   5   6   43.69   46.18
   3  -5   6   -6.89   23.85
  -3  -5  -6    2.52   34.18
   3   5   6   36.76   29.41
   3   5   6  -26.18   30.12
   3   5   6  -59.10   52.78
   3  -5   6   25.37   50.24
   3  -5   7  288.06   51.27
  -3  -5  -7  356.23   62.36
   3  -5   7  291.47   48.17
   3   5   7  339.82   40.52
  -3   5  -7  344.21   72.23
   3   5   7  189.53   58.95
   3  -5   7  229.78   66.81
   3   5   7  278.19   73.94
   3   5   7  432.98   77.68
   3  -5   7  248.07   53.19
   3  -5   8  122.73   38.68
   3  -5   8   52.50   32.76
  -3  -5  -8   90.25   38.55
  -3   5  -8  122.69   54.15
   3   5   8   75.15   42.09
   3   5   8  147.82   55.60
   3  -5   8  173.24   74.66
   3  -5   8  117.87   58.65
   3   5   8  142.78   51.86
   3  -5   8  134.71   48.20
   3  -5   9   43.10   30.73
   3  -5   9   64.27   40.94
  -3  -5  -9   35.38   32.96
   3   5   9   73.07   53.97
   3  -5   9  -13.62   36.08
   3  -5   9    1.15   29.92
   3   5   9   -2.11   36.85
   3  -5   9    6.06   44.66
   3   5   9   27.56   45.37
  -3   5  -9   47.25   44.67
  -3  -5 -10   13.26   29.39
   3  -5  10  113.66   53.47
   3   5  10   48.06   38.71
   3   5  10   37.45   49.74
   3  -5  10   36.97   59.26
   3   5  10   14.83   41.85
   3  -5  10   36.08   41.61
   3  -5  10   48.32   39.34
  -3   5 -10  176.17   71.91
  -3   5 -10   72.46   39.22
  -3  -5 -11  241.64   52.11
   3  -5  11  275.50   71.98
   3  -5  11  296.70   77.90
   3   5  11  288.36   86.49
   3  -5  11  143.42   77.75
   3  -5  11  255.12   85.02
  -3   5 -11  234.82   71.83
  -3   5 -11  142.51   48.76
  -3  -5 -12  409.30   68.73
   3  -5  12  395.51   86.49
   3  -5  12  473.81   89.59
   3   5  12  327.86   94.67
   3  -5  12  392.56  109.68
  -3   5 -12  261.83   78.76
  -3   5 -12  388.93   72.30
  -3  -5 -13   24.61   41.37
   3  -5  13  -50.66   57.47
   3   5  13  -72.32   62.33
  -3   5 -13  -53.16   49.25
  -3   5 -13  -35.95   51.46
   3  -5  14  -75.41   54.76
   3   5  14   13.78   52.48
  -3   5 -14   28.83   57.70
   3  -5  15  174.51   70.50
   3  -5  15   77.91   63.57
   3   5  15  100.26   64.31
  -3   5 -15  267.79   87.20
   3  -5  16  134.31   67.33
   3  -5  16   30.71   69.45
   3   5  16   75.92   51.03
  -3   5 -16  130.15   82.87
   3  -5  17  331.46   90.71
   3  -5  17  182.01   86.30
   3   5  17  180.76   91.94
  -3   5 -17  150.23   78.34
   3  -5  18   62.39   66.10
   3   5  18  135.50   77.69
   3  -5  18  105.55   74.29
  -3   5 -18   22.40   63.23
   3  -5  19 -115.82   64.66
   3   5  19   94.43   84.04
  -3   5 -19  -56.47   69.34
  -3  -5 -19  202.09   96.43
   3  -5  20 -110.22   71.85
   3   5  20    4.95   63.85
  -3   5 -20  -23.20   67.39
  -3  -5 -20  -65.59   71.50
   3  -5  21   31.41   73.53
   3   5  21  -27.19   74.78
   3  -5  21   97.83   86.36
  -3   5 -21   74.29   70.60
  -3  -5 -21  -12.87   69.75
   3  -5  22  129.33   98.52
   3   5  22   21.76   74.88
   3  -5  22   14.12   78.10
  -3   5 -22   81.39   71.36
  -3  -5 -22  -42.08   81.33
  -3  -6  22 -100.29   80.05
  -3   6  22  105.87  119.53
   3   6 -22  116.41  120.62
   3  -6 -22 -182.43  100.90
  -3   6  21 -167.89  128.63
  -3  -6  21   -5.97   67.26
   3   6 -21  -85.23   98.41
   3  -6 -21   49.57   78.42
   3  -6 -20  100.83   81.95
  -3  -6  20   21.34   61.31
  -3   6  20  -68.70  106.83
   3   6 -20  -65.37   75.26
   3   6 -20  -88.63   67.40
   3  -6 -20   49.31   76.50
   3  -6 -19   66.14   57.66
  -3  -6  19   99.35   71.47
  -3   6  19    4.52   82.70
   3   6 -19  -32.62   76.92
   3   6 -19  -17.04   52.75
   3  -6 -19  100.97   79.21
   3  -6 -18  -12.52   64.68
  -3  -6  18    7.98   67.93
  -3   6  18 -129.58  115.81
  -3  -6  18  -31.94   50.05
   3   6 -18  -39.89   66.32
   3   6 -18   78.76   75.46
   3  -6 -17  -36.46   58.44
  -3  -6  17   44.68   57.01
  -3  -6  17  134.15   69.87
   3   6 -17  -49.51   75.74
   3  -6 -16  161.51   74.49
  -3  -6  16   13.09   56.83
  -3  -6  16   44.64   55.68
   3   6 -16   59.81   62.21
   3   6 -16   43.68   53.37
   3  -6 -15  196.20   69.11
  -3  -6  15  161.55   79.33
  -3  -6  15  247.73   80.76
   3   6 -15  222.83   81.08
   3   6 -15  175.75   67.13
   3  -6 -14   63.19   64.09
  -3  -6  14   35.68   57.28
   3   6 -14   33.78   65.35
   3   6 -14    7.71   45.74
   3  -6 -13   28.72   52.09
  -3   6  13   47.32   45.16
   3   6 -13  131.80   70.15
   3   6 -13   78.19   55.70
   3  -6 -12  234.52   63.19
  -3   6  12   73.18   31.71
   3   6 -12  279.69   94.91
  -3   6  12   98.35   47.24
   3   6 -12  183.67   66.51
   3  -6 -11   79.02   57.90
  -3   6  11  156.49   40.68
  -3   6  11  -33.74   50.67
   3   6 -11   99.76   63.58
   3  -6 -10    6.62   45.12
  -3   6  10   -2.81   43.22
  -3  -6  10   39.62   33.35
  -3   6  10   -3.59   36.31
   3   6 -10   89.43   41.68
   3  -6  -9  286.62   78.48
  -3  -6   9  380.67   78.46
  -3   6   9  400.04   73.90
   3   6  -9  431.86   87.50
   3  -6  -8    8.99   38.79
  -3  -6   8   34.32   31.86
  -3   6   8   37.01   37.26
   3   6  -8   31.77   41.90
   3  -6  -7  389.30   73.68
  -3  -6   7  438.77   71.81
  -3   6   7  351.30   64.01
   3   6  -7  466.46   85.66
   3  -6  -6  372.50   73.94
  -3   6   6  382.31   64.38
   3   6  -6  282.56   69.69
   3  -6  -5  710.37   94.87
   3   6  -5  657.07   94.04
   3  -6  -4  133.67   55.10
  -3   6   4   47.57   29.63
  -3  -6   4  -10.49   46.51
   3   6  -4  157.65   48.73
   3  -6  -3  -24.07   39.80
  -3  -6   3   13.63   39.81
  -3   6   3   -4.30   30.34
   3   6  -3  -29.32   35.98
  -3  -6   2  216.53   67.52
   3   6  -2  167.79   35.97
   3  -6  -2  245.61   64.22
  -3   6   2  201.28   49.46
   3   6  -2  291.09   70.38
   3   6  -1 2312.07  117.42
  -3   6   1 2078.87  152.54
  -3  -6   1 2271.55  164.02
   3  -6  -1 2342.56  160.89
   3   6   0  928.75   85.28
  -3   6   0  882.11  108.45
  -3  -6   0  981.99  122.72
   3  -6   0  897.75  110.64
  -3  -6  -1  564.24   95.38
   3  -6   1  561.96   83.80
   3   6   1  569.60   67.89
  -3   6  -1  555.05   86.53
   3   6   2 1931.74  125.38
   3   6   2 1800.55  123.46
  -3   6  -2 2017.96  158.63
   3  -6   2 1863.63  139.09
  -3  -6  -2 2080.22  155.39
   3   6   3  848.03   90.50
   3  -6   3  819.61   72.80
   3   6   3 1007.51   96.03
  -3  -6  -3 1027.02  108.02
   3  -6   3  894.74   99.29
  -3  -6  -4  171.33   64.87
   3  -6   4  115.73   39.14
   3  -6   4  158.10   54.77
   3   6   4  166.98   48.49
   3   6   4  179.26   52.97
   3   6   5   73.24   30.41
   3  -6   5   70.14   42.85
   3  -6   5   15.60   25.24
  -3  -6  -5   69.73   34.34
   3   6   5   24.21   32.32
   3  -6   6  -50.10   39.31
   3  -6   6  -12.24   26.79
  -3  -6  -6   -3.46   32.20
   3   6   6  -43.73   41.93
   3   6   6  -17.74   35.11
   3   6   6   38.35   49.45
   3  -6   7  394.18   59.54
  -3  -6  -7  365.18   66.84
   3  -6   7  428.30   70.41
   3   6   7  487.14  107.01
   3   6   7  406.24   83.10
   3  -6   7  304.21   83.03
   3   6   7  375.49   76.45
   3  -6   8  -45.15   43.67
  -3  -6  -8  -11.22   34.42
   3  -6   8   10.27   26.08
   3   6   8   10.56   17.81
   3   6   8  -20.10   33.08
   3   6   8   23.22   34.04
   3  -6   8   62.63   53.94
   3  -6   9  718.14   86.71
   3  -6   9  564.38   80.98
  -3  -6  -9  735.88   89.22
  -3   6  -9  714.32  110.37
   3  -6   9  871.68  141.78
   3   6   9  701.15  112.96
   3   6   9  744.60  117.64
   3  -6   9  673.13  120.20
   3   6   9  712.91  130.53
   3  -6   9  589.04   84.87
   3  -6  10  119.41   45.09
  -3  -6 -10   68.05   40.55
   3  -6  10  202.05   54.76
   3   6  10  150.64   69.87
   3  -6  10  162.17   73.71
   3  -6  10  176.21   79.07
   3   6  10  179.93   90.82
   3  -6  10  147.33   50.19
  -3   6 -10  158.25   71.67
  -3  -6 -11   42.45   41.29
   3  -6  11  133.98   50.85
   3   6  11   42.01   42.82
   3   6  11   76.96   50.50
   3  -6  11   19.81   52.17
   3  -6  11  107.07   48.97
   3  -6  11   64.43   49.84
  -3   6 -11  108.84   58.15
  -3   6 -11  112.81   38.09
   3   6  12  925.43  146.19
   3  -6  12  779.44  138.88
   3  -6  12 1033.07  130.15
   3  -6  12  834.05  139.20
  -3   6 -12  861.78  128.14
  -3   6 -12  845.13  110.69
  -3  -6 -12 1099.13  111.54
  -3  -6 -13   89.37   51.53
   3  -6  13  -13.95   46.35
   3   6  13   54.53   56.46
   3  -6  13    6.67   55.44
  -3   6 -13 -102.73   75.59
  -3   6 -13   16.53   39.02
   3   6  14  653.27  139.79
   3  -6  14  409.94   87.80
   3  -6  14  615.24  137.27
  -3   6 -14  579.28  120.88
  -3   6 -14  570.96   95.78
   3  -6  15   60.69   54.96
   3   6  15  159.64   80.89
  -3   6 -15   54.28   53.95
   3  -6  16   68.38   58.32
   3   6  16  316.25  108.76
   3  -6  16  214.03   99.50
  -3   6 -16  261.57   99.05
   3  -6  17  -68.52   74.67
   3   6  17 -111.48   92.02
   3  -6  17   62.09   67.07
  -3   6 -17  -70.33   67.47
   3  -6  18   41.67   48.32
   3  -6  18    3.14   68.68
   3   6  18  -22.28   79.63
  -3   6 -18  -67.83   80.45
   3  -6  19  -11.35   51.51
   3  -6  19  -47.53   75.56
   3   6  19   29.29   58.56
  -3   6 -19   85.51   59.98
   3  -6  20 -168.89   94.76
   3  -6  20  -12.84   71.80
   3   6  20   12.53   69.51
  -3   6 -20  117.55   74.73
   3  -6  21  114.50   62.68
   3   6  21 -110.42   87.46
  -3   6 -21   20.53   81.87
  -3  -6 -21 -127.24   79.67
  -3   7  22  -78.66  120.78
  -3  -7  22   51.48   85.53
   3   7 -22  -55.92   94.53
   3  -7 -22  202.46   91.35
  -3   7  21   44.02   94.22
  -3  -7  21   -2.86   80.15
   3   7 -21   -5.25   80.76
   3  -7 -21  -26.94   63.91
  -3   7  20  390.77  174.75
   3   7 -20  102.34   96.62
   3   7 -20  214.04   90.11
   3  -7 -20  237.80   83.71
   3  -7 -19  -14.62   52.05
   3   7 -19   31.25   66.53
  -3   7  19   99.93  107.21
  -3  -7  19  -44.53   55.57
   3  -7 -18   26.30   63.52
  -3   7  18  -77.60  101.36
  -3  -7  18  100.48   64.62
   3   7 -18   33.56   61.14
   3  -7 -17   30.37   46.72
  -3   7  17 -113.75   87.45
  -3  -7  17   24.97   64.71
  -3  -7  17   -2.50   57.19
   3   7 -17  124.81   88.14
   3   7 -17   42.67   55.50
   3  -7 -16    4.37   48.57
  -3  -7  16   79.83   64.67
  -3  -7  16  181.01   80.36
   3   7 -16  137.45   74.67
   3   7 -16   -1.75   52.37
  -3  -7  15  -23.34   54.06
  -3  -7  15   21.06   50.63
   3  -7 -15   62.74   62.12
   3   7 -15  -15.34   57.25
  -3  -7  14  563.93  108.39
   3  -7 -14  470.74  101.69
   3   7 -14  486.60   99.15
  -3   7  13   58.78   49.68
   3  -7 -13  -65.20   59.14
   3   7 -13   27.03   50.83
   3  -7 -12   35.27   54.21
  -3   7  12   -7.54   33.85
  -3   7  12  -13.59   45.79
   3   7 -12   21.45   49.91
   3  -7 -11   -0.40   54.51
  -3   7  11   64.76   52.05
  -3  -7  11   39.05   45.60
  -3   7  11    7.48   38.36
   3   7 -11   74.08   50.90
   3  -7 -10  111.88   47.77
  -3  -7  10  208.26   66.20
  -3   7  10  211.28   64.65
   3   7 -10  216.53   60.60
   3  -7  -9   -6.39   42.58
  -3  -7   9  -33.24   43.88
  -3   7   9   13.28   35.86
   3   7  -9   58.77   50.05
   3  -7  -8   88.78   50.64
  -3  -7   8   55.24   32.85
  -3   7   8  -34.64   51.01
   3   7  -8  123.55   62.43
   3  -7  -7    4.97   46.84
  -3   7   7   41.32   42.21
   3   7  -7   16.88   40.33
   3  -7  -6  125.56   54.29
   3   7  -6   91.35   40.53
   3  -7  -5   52.69   47.32
  -3   7   5   24.20   37.59
   3   7  -5   59.42   47.80
  -3   7   4 1495.36  133.03
   3   7  -4 1534.80  148.00
   3  -7  -4 1511.21  145.15
   3  -7  -3   -0.08   40.96
   3   7  -3  -15.36   22.56
  -3   7   3   46.73   33.31
   3   7  -3  -15.25   42.80
  -3  -7   2   69.51   36.56
   3   7  -2   37.13   20.96
   3  -7  -2    1.87   39.22
  -3   7   2  -15.25   31.43
   3   7  -2   33.61   36.15
   3   7  -1    8.18   19.05
  -3  -7   1  -80.29   52.72
   3  -7  -1   18.24   40.65
  -3   7   1  -21.36   37.90
   3  -7   0  131.07   51.30
  -3  -7   0   62.66   48.97
   3   7   0   78.37   32.90
  -3   7   0  103.69   44.07
   3   7   1  722.56   75.32
   3  -7   1  559.08   85.43
  -3  -7  -1  694.56   96.40
  -3   7  -1  697.49   99.61
   3   7   2  753.55   82.52
   3   7   2  878.38   86.19
   3  -7   2  822.81  101.94
  -3  -7  -2 1008.16  119.62
   3   7   3 2074.97  143.78
   3  -7   3 1891.05  109.05
   3   7   3 2045.25  137.36
   3  -7   3 2039.36  159.16
  -3  -7  -3 2237.87  166.68
   3   7   4   -0.54   40.81
  -3  -7  -4  -45.07   35.12
   3  -7   4  -81.90   58.68
   3   7   4    3.61   32.57
   3  -7   4   18.64   29.37
   3   7   5    6.04   33.78
   3   7   5   69.83   44.08
   3  -7   5   54.31   32.39
  -3  -7  -5    4.65   44.20
   3  -7   5   81.82   45.37
   3   7   6   82.28   36.26
   3   7   6  197.17   62.51
   3  -7   6   84.06   46.55
  -3  -7  -6  117.00   44.59
   3  -7   6  108.95   36.80
   3   7   7  747.94  132.80
   3   7   7  663.68  104.55
   3   7   7  715.99  104.75
   3  -7   7  715.93   79.96
  -3  -7  -7  827.67  104.50
   3  -7   7  763.43  104.82
   3   7   8  407.56  103.00
   3   7   8  341.72   81.42
   3   7   8  326.58   76.61
   3  -7   8  304.54   87.37
   3  -7   8  304.78   59.56
   3  -7   8  310.02   71.25
  -3  -7  -8  243.53   59.70
   3  -7   9   60.27   53.84
   3   7   9   57.40   48.10
   3  -7   9   28.74   39.11
  -3  -7  -9  -45.32   45.57
   3  -7   9  -32.78   27.60
   3   7  10 -108.84   67.88
   3  -7  10  -25.13   35.51
   3   7  10   49.11   45.98
   3  -7  10   49.09   65.55
   3  -7  10    9.59   63.53
   3  -7  10   28.15   33.79
   3  -7  10   18.01   37.08
  -3  -7 -10   10.73   41.54
   3   7  11   56.53   52.20
   3  -7  11  -11.62   58.80
   3   7  11   46.45   54.48
   3  -7  11   46.62   58.84
   3  -7  11   26.69   33.88
  -3  -7 -11   98.22   53.87
  -3   7 -11    4.72   48.71
  -3  -7 -12   78.80   51.96
   3   7  12   -9.76   52.08
   3   7  12   -9.74   61.96
   3  -7  12   72.72   76.12
   3  -7  12   73.73   53.04
   3  -7  12   20.60   35.61
  -3   7 -12   69.54   62.12
  -3   7 -12   90.92   62.54
  -3  -7 -13  452.56   84.67
   3  -7  13  627.72  104.20
   3   7  13  470.30  121.96
   3  -7  13  204.14   95.33
   3  -7  13  342.70  105.28
  -3   7 -13  378.22  107.65
  -3   7 -13  477.07   96.64
   3  -7  14   23.35   39.15
   3   7  14 -108.00   74.03
   3  -7  14  -64.23   82.20
  -3   7 -14  -82.31   76.61
  -3   7 -14  -34.48   54.89
   3  -7  15  106.66   82.03
   3  -7  15  227.20   79.44
   3   7  15   92.43   71.02
  -3   7 -15   49.28   62.01
   3  -7  16   26.26   41.45
   3   7  16    2.66   53.13
  -3   7 -16  100.13   80.10
   3  -7  17   32.09   47.80
   3   7  17  100.71   87.71
  -3   7 -17  -99.14   77.53
   3  -7  18  143.07   69.63
   3   7  18  422.59  133.35
   3  -7  18  344.28  115.97
  -3   7 -18  245.07   98.84
   3   7  19   81.89   68.19
   3  -7  19  149.71   91.05
  -3   7 -19   78.52   77.88
   3   7  20   47.27   66.12
   3  -7  20   63.20  103.04
  -3   7 -20   20.29   66.99
   3  -7  21  119.09  113.68
   3   7  21   70.80   80.17
  -3   7 -21  285.62  124.66
  -3   8  21   72.18   91.89
   3  -8 -21  138.84   71.95
  -3   8  20   32.71   97.11
  -3  -8  20  -91.11   82.25
  -3   8  19  182.87  102.37
  -3  -8  19  251.00  104.53
   3  -8 -19  171.73   73.12
   3   8 -19  221.49   89.22
  -3   8  18  333.28  135.04
  -3  -8  18  190.75   97.17
   3  -8 -18  226.65   96.63
   3   8 -18   93.38   60.18
  -3   8  17  -23.22   79.23
  -3  -8  17   13.68   82.97
   3  -8 -17  -42.82   47.63
   3   8 -17   21.23   66.34
  -3   8  16  -10.56   80.83
  -3  -8  16  -34.54   73.47
   3  -8 -16   -1.53   47.55
   3   8 -16  101.71   73.39
   3  -8 -15  -23.35   54.87
   3   8 -15   36.36   57.18
  -3  -8  14  -61.04   48.17
   3  -8 -14   82.09   56.05
   3   8 -14   -7.62   55.88
  -3   8  13  170.84   58.79
  -3  -8  13  219.12   64.22
   3  -8 -13  179.70   77.20
   3   8 -13  347.00   92.96
   3  -8 -12  -11.33   61.01
  -3  -8  12  -39.08   49.44
  -3   8  12   21.91   41.16
   3   8 -12   61.28   61.23
   3  -8 -11   62.22   46.83
  -3  -8  11   71.18   45.04
  -3   8  11   76.07   49.00
  -3   8  11   61.87   45.73
   3   8 -11   80.56   55.92
   3  -8 -10  256.32   75.03
  -3  -8  10  134.02   49.20
  -3   8  10  218.24   64.04
   3   8 -10  181.95   67.39
   3  -8  -9   12.54   48.92
  -3  -8   9  -58.78   45.99
  -3   8   9  -70.20   47.72
   3   8  -9   24.70   46.50
   3  -8  -8  180.66   60.69
  -3   8   8  215.82   64.38
   3   8  -8  146.12   62.51
   3  -8  -7   19.09   44.53
   3   8  -7  109.92   60.52
   3  -8  -6   49.23   48.58
  -3   8   6   42.57   36.65
   3   8  -6   68.35   52.34
   3  -8  -5  435.95   87.02
  -3   8   5  458.97   83.31
   3   8  -5  390.25   78.26
   3  -8  -4   -1.01   40.77
   3   8  -4    1.62   25.59
  -3  -8   4   27.43   18.83
  -3   8   4   53.00   42.08
   3   8  -4   22.86   40.96
   3   8  -3 1096.53   68.39
  -3  -8   3  893.67   64.07
  -3   8   3 1234.24  130.07
  -3  -8   3 1383.18  146.96
   3  -8  -3 1365.11  143.52
   3   8  -3 1374.68  142.39
   3  -8  -2   44.61   51.06
   3   8  -2  -12.71   22.08
  -3  -8   2  -18.46   44.88
  -3   8   2  -20.10   36.08
   3   8  -1  582.65   58.79
   3  -8  -1  592.28   89.66
  -3  -8   1  794.09  111.39
  -3   8   1  652.09   98.63
  -3  -8   0  253.52   79.39
   3  -8   0  145.61   59.80
   3   8   0  206.61   44.83
  -3   8   0  188.63   63.35
  -3  -8  -1  618.90  104.98
   3  -8   1  537.22   91.35
   3   8   1  562.53   68.07
  -3   8  -1  456.73   93.52
   3   8   2   82.45   36.82
  -3  -8  -2   74.58   52.81
   3   8   2   75.35   31.33
   3  -8   2   72.09   52.14
   3   8   3   -6.26   25.57
  -3  -8  -3  -43.47   52.51
   3   8   3   53.74   31.77
   3  -8   3   18.96   20.65
   3  -8   3  -43.55   44.98
   3   8   4   -2.92   38.21
   3   8   4   -5.73   32.66
   3  -8   4   -5.31   21.29
  -3  -8  -4    9.36   39.86
   3  -8   4   41.80   51.02
   3   8   5   93.81   44.23
   3   8   5   85.46   47.25
   3  -8   5   78.01   31.50
   3  -8   5  101.15   55.21
  -3  -8  -5   76.44   55.19
   3   8   6 1783.46  159.86
   3   8   6 1742.81  157.05
   3  -8   6 1438.07  100.47
   3  -8   6 1706.82  158.18
  -3  -8  -6 1820.76  167.64
   3   8   7  -40.62   57.00
   3   8   7   82.30   55.69
   3  -8   7   27.34   26.78
  -3  -8  -7   26.57   53.11
   3  -8   7   65.88   47.25
   3  -8   8  243.11  109.14
   3   8   8  249.76   75.15
   3   8   8  192.62   98.82
   3  -8   8  299.19   72.23
  -3  -8  -8  331.75   80.70
   3  -8   8  187.78   52.59
   3  -8   9   59.63   61.00
   3   8   9  -37.26   71.82
   3   8   9   51.78   59.26
   3  -8   9  -42.68   40.89
   3  -8   9   16.38   47.21
  -3  -8  -9   76.00   46.71
   3   8  10   24.80   45.88
   3  -8  10  133.58   78.23
   3  -8  10  125.96   53.53
  -3  -8 -10  155.60   69.54
   3   8  11   17.49   61.62
   3   8  11  107.74   73.36
   3  -8  11  115.81   72.38
   3  -8  11  148.37  108.12
   3  -8  11   25.15   55.25
  -3  -8 -11   54.73   54.76
   3   8  12  -81.81   73.61
   3   8  12   60.07   61.12
   3  -8  12 -139.84  104.13
   3  -8  12    4.45   32.04
   3  -8  12  -11.58   57.41
  -3  -8 -12   83.05   53.83
  -3   8 -12   -6.98   51.70
   3  -8  13   75.07   63.73
   3   8  13   23.13   53.50
   3   8  13  -29.22   51.52
   3  -8  13   59.59   89.34
   3  -8  13   56.68   44.24
  -3  -8 -13   69.30   54.45
  -3   8 -13   83.99   52.90
   3   8  14   24.70   60.04
   3  -8  14  -48.84   72.05
   3  -8  14   37.15   69.53
   3  -8  14  -76.73   46.33
  -3   8 -14   44.11   52.71
   3   8  15  -79.53   68.91
   3  -8  15   14.97   76.97
   3   8  16  392.09  116.75
   3  -8  16  604.29  158.87
   3   8  17    9.88   72.67
  -3   8 -17   28.59   93.24
   3   8  18  266.12  106.71
  -3   8 -18  267.96  130.62
   3  -8  19  -69.96  102.26
   3   8  19   30.43   61.03
   3   8  20  132.25   94.86
  -3   8 -20   52.06   78.93
  -3   9  20 -195.36  123.16
  -3  -9  20  106.27   97.78
   3   9 -20  -73.43   77.05
  -3  -9  19   66.64   81.58
  -3   9  19    4.60   88.81
   3  -9 -19  119.57   76.99
   3   9 -19   23.91   67.57
  -3   9  18  180.52  110.91
  -3  -9  18   42.28   81.97
   3  -9 -18  -36.49   64.47
   3   9 -18   79.33   90.35
  -3   9  17  209.60  116.32
  -3  -9  17  335.36  124.35
   3  -9 -17  301.27   97.34
   3   9 -17  256.10   99.30
  -3   9  16  231.62  106.82
   3  -9 -16  121.73   64.96
   3   9 -16  164.53   71.60
  -3   9  15   -8.73   68.42
   3  -9 -15 -100.07   74.12
   3   9 -15   55.11   56.86
   3  -9 -14  -77.35   51.78
   3   9 -14   49.78   64.72
  -3  -9  13  181.70   73.18
   3  -9 -13  146.28   73.35
   3   9 -13  365.34   97.77
  -3  -9  12  350.80   84.94
  -3   9  12  294.29   80.07
   3  -9 -12  318.63   84.12
   3   9 -12  444.50   97.89
   3  -9 -11   95.04   52.41
  -3  -9  11  -51.00   41.12
  -3   9  11 -121.32   75.39
   3   9 -11 -141.60   84.72
   3  -9 -10  426.48  105.36
  -3  -9  10  384.08   92.02
  -3   9  10  331.37   75.95
   3   9 -10  403.17   95.91
   3  -9  -9  107.09   48.37
  -3  -9   9  124.49   60.50
  -3   9   9  178.21   57.05
   3   9  -9  162.87   50.60
   3  -9  -8  696.14  117.91
  -3   9   8  863.74  117.56
   3   9  -8  683.78  122.20
   3  -9  -7   -2.72   47.78
   3   9  -7   41.22   50.51
   3  -9  -6  365.95   86.70
  -3   9   6  436.42   89.40
   3   9  -6  401.29   86.22
   3  -9  -5   95.50   63.24
   3   9  -5    1.70   19.04
  -3  -9   5  -25.07   22.46
  -3   9   5   48.77   57.15
   3   9  -5   94.84   59.10
   3  -9  -4  415.62   84.03
  -3  -9   4  372.75   85.76
   3   9  -4  243.81   30.05
  -3  -9   4  266.14   33.23
  -3   9   4  304.32   73.33
   3   9  -4  372.24   88.92
   3   9  -3  123.70   27.62
  -3  -9   3  104.21   66.41
  -3  -9   3   71.12   21.81
  -3   9   3   76.61   37.18
   3   9  -2 1866.06   93.97
  -3   9   2 1971.61  177.93
  -3  -9   2 2209.98  197.15
   3  -9  -2 2246.71  192.03
   3  -9  -1  139.20   82.88
  -3  -9   1  191.38   92.66
   3   9  -1  173.36   50.88
  -3   9   1  233.72   86.70
   3   9   0 1499.57  102.57
  -3   9   0 1819.67  170.14
   3  -9   0 1702.66  166.85
  -3  -9   0 1806.09  172.24
  -3  -9  -1  171.16   83.49
   3  -9   1  159.71   72.47
   3   9   1   71.36   42.48
  -3   9  -1  -14.42   50.68
   3   9   2  354.80   62.39
   3  -9   2  342.88   74.85
  -3  -9  -2  358.04   88.37
   3   9   3  -16.04   36.92
   3   9   3   -3.54   27.44
  -3  -9  -3   44.26   52.84
   3  -9   3    5.15   20.84
   3  -9   3   43.00   42.52
   3   9   4  -30.40   31.08
  -3  -9  -4  -73.54   62.33
   3  -9   4   16.29   23.57
   3  -9   4   73.32   59.11
   3   9   5  507.54   84.90
   3  -9   5  380.87   49.46
   3  -9   5  472.45   92.66
  -3  -9  -5  616.40  107.32
   3   9   6   45.46   33.91
  -3  -9  -6  159.02   75.24
   3  -9   6    8.95   31.27
   3  -9   6  170.14   56.20
   3   9   7  532.88  103.97
  -3  -9  -7  508.43   97.98
   3  -9   7  416.93   56.38
   3  -9   7  500.95   99.66
   3   9   8  284.30  114.67
   3   9   8  249.32   83.07
   3  -9   8  125.16   34.84
   3  -9   8  199.30   79.10
  -3  -9  -8  164.50   64.50
   3   9   9  186.57   79.59
   3  -9   9   78.47   67.32
   3   9   9  228.42  104.93
   3  -9   9  127.72   62.79
  -3  -9  -9  112.45   59.90
   3   9  10  166.48   76.68
   3  -9  10  195.05  107.69
   3  -9  10  159.66   63.99
  -3  -9 -10   75.42   67.15
   3  -9  11  -18.64   51.96
   3   9  11  -59.90   82.10
   3   9  11    7.59   45.53
   3  -9  11   -7.77   42.22
  -3  -9 -11   26.86   42.78
   3   9  12  335.87  101.90
   3   9  12  285.43  108.18
   3  -9  12  615.41  193.22
   3  -9  12  415.85  130.42
  -3  -9 -12  315.94   82.84
  -3   9 -12  423.89   94.50
   3  -9  13   56.51   72.90
   3   9  13 -116.83   73.15
   3   9  13  119.58   68.11
   3  -9  13 -113.61  112.69
  -3  -9 -13  -37.97   52.51
  -3   9 -13  -11.95   63.24
   3   9  14  119.35   92.65
   3   9  14  173.91   78.80
   3  -9  14  156.71   90.09
   3  -9  14   84.69   71.21
  -3   9 -14  250.28   68.93
   3   9  15  475.08  127.15
   3  -9  15  556.51  139.24
   3   9  16   -1.33   70.25
   3  -9  16 -141.34  139.70
   3   9  17  463.32  124.80
   3  -9  17  262.75  114.30
   3   9  18   63.25   80.14
   3   9  19  -80.88   76.32
   3   9  20  267.78  119.93
   3  -9  20  291.53  101.14
  -3  10  20  271.82  155.54
   3  10 -20  -68.72   79.41
  -3  10  19  151.77   94.39
  -3 -10  19   38.22   79.10
   3 -10 -19   -6.86   66.19
   3  10 -19  210.40  109.20
  -3  10  18   52.32   79.10
  -3 -10  18  204.17   98.00
   3 -10 -18  103.00   80.41
   3  10 -18  115.15   62.04
  -3 -10  17  181.41  112.29
  -3  10  17  248.73  122.20
   3 -10 -17  109.90   82.49
   3  10 -17   70.05   78.40
  -3  10  16   93.94  100.31
   3 -10 -16   39.51   65.88
   3  10 -16  -35.50   79.42
  -3  10  15  283.40  106.02
   3 -10 -15  151.31   84.70
   3  10 -15  160.88   81.63
  -3  10  14  518.23  128.50
   3 -10 -14  522.03  117.24
   3  10 -14  648.58  131.74
  -3 -10  13  -18.18   38.49
   3 -10 -13  -27.97   59.59
   3  10 -13   90.16   78.50
  -3  10  12   16.37   45.54
  -3 -10  12    3.40   54.89
   3 -10 -12   70.91   71.54
   3  10 -12    9.68   57.14
  -3 -10  11  552.31  112.93
   3 -10 -11  591.12  115.73
   3  10 -11  672.50  118.46
   3 -10 -10   95.25   72.45
  -3 -10  10   19.85   37.96
  -3  10  10   80.41   56.92
   3  10 -10  107.06   61.70
   3 -10  -9 1081.31  149.60
  -3  10   9 1141.06  138.05
   3  10  -9 1130.05  157.42
   3 -10  -8  -96.74   68.16
   3  10  -8   61.33   61.31
   3 -10  -7 1094.87  154.57
  -3  10   7 1093.99  138.17
   3  10  -7 1075.33  151.22
   3 -10  -6  173.85   74.45
  -3  10   6  158.74   70.02
   3  10  -6   48.04   62.29
   3 -10  -5  326.41   87.51
  -3  10   5  323.14   74.39
   3  10  -5  311.54   84.84
  -3 -10   4  858.23  136.87
   3 -10  -4  921.00  137.74
  -3  10   4  632.03  104.07
   3  10  -4  899.28  129.69
   3 -10  -3  626.83  118.11
  -3 -10   3  559.99  114.16
  -3  10   3  513.14  103.79
  -3 -10   2  302.25   90.98
   3 -10  -2  170.56   70.79
  -3  10   2  280.86   79.15
  -3  10   1 1204.94  150.63
   3 -10  -1 1218.33  147.06
  -3 -10   1 1333.03  166.99
  -3 -10   0  240.92   94.83
   3 -10   0   77.28   50.99
  -3  10   0  126.82   72.47
  -3 -10  -1 1082.63  145.76
   3 -10   1  929.73  135.48
  -3  10  -1  976.01  137.14
  -3 -10  -2  689.47  120.79
   3 -10   2  399.83   50.09
   3 -10   2  675.52  118.19
   3  10   3  -41.66   40.47
  -3 -10  -3    9.61   50.54
   3 -10   3   17.47   52.51
   3 -10   3   44.59   25.28
   3  10   4  117.75   44.96
   3 -10   4  145.78   31.31
  -3 -10  -4   57.46   45.43
   3  10   5   54.00   39.23
   3 -10   5  140.62   70.62
  -3 -10  -5   76.26   46.39
   3  10   6   37.66   44.40
  -3 -10  -6   40.06   53.47
   3  10   7   -6.84   39.97
  -3 -10  -7   68.26   46.81
   3  10   8  -40.32   54.56
   3 -10   8   76.93   59.08
  -3 -10  -8   33.23   49.57
   3  10   9   24.90   48.59
   3  10   9  180.65   92.44
   3 -10   9  -94.88   82.93
   3 -10   9  -10.92   61.65
  -3 -10  -9  143.59   77.02
   3 -10  10  140.30   89.75
   3  10  10  -69.66   84.41
   3  10  10  -43.93   59.32
   3 -10  10   63.28   52.98
  -3 -10 -10  -16.25   56.39
   3 -10  11  160.60   84.30
   3  10  11   85.98   51.83
   3 -10  11  235.40   81.77
  -3 -10 -11  281.06   88.22
   3  10  12  186.49  108.34
   3 -10  12  250.20  116.53
   3  10  12  -25.54   55.59
  -3 -10 -12  360.36   95.27
  -3  10 -12  181.57   90.82
   3  10  13  181.90   91.37
   3  10  13  227.19   94.02
   3 -10  13  158.19  102.29
   3 -10  13  298.20  193.28
  -3 -10 -13  128.70   81.71
  -3  10 -13  155.79   72.80
   3  10  14 -123.81   93.38
   3  10  14  -75.63   88.92
   3 -10  14  170.29  101.75
   3 -10  14  -80.37  147.62
  -3  10 -14  -30.85   48.55
   3  10  15   25.19   62.13
   3  10  15 -131.48   94.52
   3 -10  15  148.38  169.25
   3 -10  15   11.62   64.22
   3  10  16   65.44   64.70
   3 -10  16  160.30  154.01
   3 -10  16   31.67   77.08
   3  10  17 -145.96  109.92
   3 -10  17 -137.25  162.01
   3  10  18  147.21   94.97
   3 -10  18    7.78  153.31
   3  10  19  363.45  130.08
  -3  11  19  -98.42   92.45
   3 -11 -19   52.06   61.13
   3  11 -19  -62.30   65.70
  -3  11  18  -99.82   95.45
  -3 -11  18   57.53   97.73
   3 -11 -18  -31.41   60.73
   3  11 -18  -64.04  100.81
  -3  11  17   91.03   81.44
   3 -11 -17   42.66   59.24
   3  11 -17  -14.46   72.14
  -3  11  16   16.75   56.61
   3 -11 -16  -44.14   54.50
   3  11 -16  -72.34   68.78
  -3  11  15  127.05   82.46
   3 -11 -15   60.26   73.73
   3  11 -15  189.68   82.10
  -3  11  14 -142.12   88.75
   3 -11 -14  -10.26   69.78
   3  11 -14    4.67   63.06
  -3  11  13   55.17   70.06
   3 -11 -13  133.41   67.18
   3  11 -13   17.42   62.69
  -3  11  12   37.86   62.17
  -3 -11  12    1.90   51.98
   3 -11 -12  -28.21   70.77
   3  11 -12  -28.12   59.55
  -3 -11  11  334.39   89.09
   3 -11 -11  291.60   92.33
   3  11 -11  394.96  112.63
   3 -11 -10  224.53   89.11
  -3 -11  10  117.16   67.07
  -3  11  10  180.51   57.61
   3  11 -10  233.81   88.28
   3 -11  -9  298.21   95.16
  -3  11   9  195.43   60.53
   3  11  -9  291.46   92.49
   3 -11  -8  338.78   84.04
   3  11  -8  325.20   99.62
   3 -11  -7  324.51   94.60
  -3  11   7  219.70   67.58
   3  11  -7  253.27   87.40
   3 -11  -6  -59.00   58.54
  -3  11   6   78.35   58.06
   3  11  -6 -117.57   80.78
  -3 -11   5  521.09  123.31
   3 -11  -5  522.93  109.38
  -3  11   5  542.61  105.54
   3  11  -5  543.42  115.28
  -3 -11   4    4.83   57.15
   3 -11  -4    6.31   56.24
  -3  11   4   57.43   63.72
   3  11  -4   39.81   51.67
   3 -11  -3  281.24   88.45
  -3 -11   3  225.92   87.33
  -3  11   3  102.14   55.61
  -3 -11   2  285.63   93.20
   3 -11  -2  247.04   88.74
  -3  11   2  112.58   62.09
  -3 -11   1  104.52   65.84
   3 -11  -1   16.98   46.71
  -3  11   1   29.44   49.04
   3 -11   0  612.46  113.82
  -3 -11   0  713.09  126.13
  -3  11   0  519.26  107.32
  -3 -11  -1  448.89  110.15
   3 -11   1  317.70   89.58
  -3  11  -1  200.79   83.95
  -3 -11  -2   88.52   66.31
   3 -11   2  102.99   65.03
  -3 -11  -3 1078.30  152.17
   3 -11   3  995.68  150.32
   3  11   4   90.83   50.87
   3 -11   4   51.70   66.31
  -3 -11  -4   48.83   48.55
   3  11   5  365.19   78.39
  -3 -11  -5  420.67  100.74
   3 -11   5  478.17  106.20
   3  11   6   16.86   39.34
   3 -11   6  -54.17   53.02
  -3 -11  -6   13.22   57.43
   3  11   7  140.32   73.29
   3 -11   7  -31.58   48.53
  -3 -11  -7   24.21   59.79
   3  11   8  176.23   73.45
   3 -11   8  332.60   92.78
  -3 -11  -8  367.48  107.92
   3  11   9  142.69   75.95
   3  11   9  398.50  152.75
  -3 -11  -9  226.93   93.78
   3 -11   9  236.99   91.25
   3  11  10  200.99   73.80
   3  11  10  110.00   95.64
   3 -11  10  330.50  124.99
   3 -11  10  107.79   58.73
  -3 -11 -10   64.65   54.82
   3  11  11   81.65   81.43
   3  11  11   87.36   63.58
   3 -11  11   20.65   82.83
   3 -11  11   89.30   71.74
  -3 -11 -11   77.60   60.86
   3  11  12   42.39   50.71
   3 -11  12   48.34   93.06
  -3 -11 -12 -109.14   66.61
   3 -11  12   38.05   50.10
  -3  11 -12  -44.14   71.67
   3  11  13  529.88  128.44
   3 -11  13  414.07  130.12
   3  11  13  355.30  116.61
  -3  11 -13  524.50  120.56
   3  11  14  151.11   90.03
   3  11  14   91.33   74.45
   3 -11  14  149.09   95.28
   3 -11  14   14.20  182.74
  -3  11 -14   42.85   70.78
   3 -11  15   -8.13   63.47
   3  11  15   -7.48   82.92
   3  11  15   -6.05   64.50
   3 -11  15 -140.14  184.17
   3  11  16 -147.30  109.91
   3  11  16  211.14  101.22
   3 -11  16 -169.13  200.57
   3 -11  16   88.12   70.68
   3  11  17  153.93   84.28
   3 -11  17  -31.54  153.55
   3  11  18  228.63  119.88
   3 -11  18   -9.34  138.00
  -3  12  17  174.79  100.37
   3 -12 -17  -55.04   75.47
   3  12 -17  136.58   92.41
  -3  12  16  168.82   90.71
   3 -12 -16  101.31   79.40
   3  12 -16   -4.42   73.95
  -3  12  15 -122.78   92.69
   3 -12 -15   42.49   66.93
   3  12 -15   12.74   61.19
  -3  12  14   68.62   65.10
   3 -12 -14   65.97   54.64
   3  12 -14  -17.36   59.13
  -3  12  13   73.75   72.60
   3 -12 -13   23.02   53.97
   3  12 -13  -50.93   72.05
  -3  12  12  149.05   68.27
   3 -12 -12  184.96   96.82
   3  12 -12  296.20  111.86
  -3  12  11   10.41   44.67
  -3 -12  11  -16.10   50.29
   3 -12 -11   33.25   58.15
   3  12 -11   13.87   84.87
  -3  12  10  279.78   88.22
  -3 -12  10  177.91   71.18
   3 -12 -10  404.68  115.63
   3  12 -10  388.39  109.26
   3 -12  -9  -54.37   65.16
  -3  12   9   76.36   48.70
   3  12  -9   -5.59   68.30
   3 -12  -8  315.76   95.94
  -3  12   8  308.29   84.45
   3  12  -8  211.45   85.98
   3 -12  -7  306.42   98.57
  -3  12   7  229.79   62.89
   3  12  -7  300.96   94.19
   3 -12  -6  321.93  105.91
  -3  12   6  232.39   84.04
   3  12  -6  216.79   94.28
  -3 -12   5   13.73   56.09
   3 -12  -5   94.51   64.63
  -3  12   5   54.51   46.22
   3  12  -5  114.94   68.78
  -3 -12   4  -81.17   60.07
   3 -12  -4   58.21   53.06
  -3  12   4  -20.20   55.43
   3  12  -4   20.96   68.02
  -3 -12   3  198.97   73.41
   3 -12  -3  201.63   81.67
  -3  12   3  153.25   72.06
  -3 -12   2  -82.60   76.41
   3 -12  -2   59.67   53.60
  -3  12   2  -20.70   52.35
  -3 -12   1   88.70   68.32
   3 -12  -1  192.46   78.42
  -3  12   1   31.96   56.98
  -3 -12   0  183.99   84.45
   3 -12   0  129.83   69.81
  -3  12   0   72.26   63.47
  -3 -12  -1   -2.92   62.19
   3 -12   1  -28.82   68.17
  -3  12  -1   26.58   66.22
  -3 -12  -2   41.42   63.96
   3 -12   2  173.66   77.15
  -3 -12  -3   60.66   53.63
   3 -12   3  136.50   73.75
  -3 -12  -4  705.74  132.56
   3 -12   4  601.35  122.34
  -3 -12  -5    2.59   62.78
   3 -12   5   36.04   53.27
  -3 -12  -6   91.17   73.08
   3 -12   6  -45.81   65.97
   3  12   7  -56.47   61.31
   3 -12   7   91.67   65.99
  -3 -12  -7   95.94   64.04
   3  12   8   94.68   69.94
   3 -12   8   74.40   76.33
  -3 -12  -8  100.95   67.50
   3  12   9   73.10   58.31
   3 -12   9   83.30   53.99
  -3 -12  -9  -81.43   72.57
   3  12  10  406.26  103.06
   3  12  10  421.86  163.74
   3 -12  10  474.83  154.14
   3 -12  10  417.54  121.53
  -3 -12 -10  549.80  123.38
   3 -12  11  -54.28   85.96
   3  12  11  -81.77  106.00
   3  12  11  -98.77   84.83
   3 -12  11   84.64   78.43
  -3 -12 -11   56.58   72.79
   3  12  12  -18.76   54.35
   3 -12  12   31.30   83.10
   3 -12  12  -46.48   54.04
  -3 -12 -12  143.32   90.47
  -3  12 -12   19.59   73.22
   3  12  13   34.79   81.61
   3  12  13  -12.82   81.12
   3 -12  13   50.46   94.82
  -3  12 -13 -202.30  106.20
   3  12  14   69.26   74.25
   3 -12  14  155.31   95.68
   3  12  14  -19.65   78.06
  -3  12 -14   86.48   59.54
   3  12  15  -31.89   79.82
   3  12  15 -158.68  103.44
   3 -12  15 -111.86  263.70
   3 -12  15   71.81   76.01
   3  12  16   15.50   72.83
   3  12  16   91.33   85.46
   3 -12  16   79.37   70.28
   3 -12  17   39.22  238.40
   3  12  17 -128.22  104.22
   3 -12  17   -1.50   78.75
   3 -13 -16    2.72   60.77
   3  13 -16  350.13  138.18
  -3  13  15   43.54   72.28
   3 -13 -15  -37.23   58.37
   3  13 -15   21.86   69.74
  -3  13  14  103.53   84.18
   3 -13 -14  -55.37   60.81
   3  13 -14   47.05   72.40
  -3  13  13   67.10   61.40
   3 -13 -13   72.60   64.57
  -3  13  12  -76.58   72.12
   3 -13 -12   84.22   66.72
   3  13 -12  -27.33   69.20
   3 -13 -11  122.46   88.11
   3  13 -11   72.74   81.24
   3 -13 -10  -54.32   64.97
   3  13 -10  -28.63   62.67
   3 -13  -9  -31.05   57.04
   3  13  -9  130.06   59.41
   3 -13  -8  447.73  123.73
  -3  13   8  493.97  109.80
   3  13  -8  416.33   99.56
   3 -13  -7   94.81   79.34
  -3  13   7   64.10   48.37
   3  13  -7  124.41   79.17
   3 -13  -6  230.40  101.07
  -3  13   6  164.18   59.24
   3  13  -6  241.74   97.67
  -3 -13   5  -78.82   71.11
   3 -13  -5 -135.99   83.28
  -3  13   5   26.26   47.29
   3  13  -5   28.48   59.60
  -3 -13   4  121.31   80.62
   3 -13  -4  140.26   79.97
  -3  13   4  143.25   70.10
   3  13  -4  232.52   86.77
  -3 -13   3   30.72   63.60
   3 -13  -3   27.39   69.08
  -3  13   3   29.17   46.30
  -3 -13   2  -27.78   64.05
   3 -13  -2   68.49   60.08
  -3  13   2  -72.45   68.10
   3 -13  -1  360.46   94.93
  -3 -13   1  419.25  108.16
  -3  13   1  248.80   97.05
  -3 -13   0   53.50   77.47
   3 -13   0   75.44   60.45
  -3  13   0  117.66   66.41
   3 -13   1   85.47   67.11
  -3 -13  -1  276.44   96.35
  -3  13  -1  152.49   92.94
  -3 -13  -2  122.95   73.89
   3 -13   2   46.34   55.11
  -3 -13  -3   58.61   55.85
   3 -13   3  -20.31   63.08
  -3 -13  -4 -106.44   73.27
   3 -13   4   -8.73   53.79
  -3 -13  -5  149.49   78.26
   3 -13   5  122.70   89.72
  -3 -13  -6  104.76   64.45
   3 -13   6   12.78   63.12
  -3 -13  -7   54.24   59.80
   3 -13   7  185.15   87.88
   3 -13   8  -71.58   78.95
  -3 -13  -8  -80.71   79.20
   3 -13   9  464.88  129.44
  -3 -13  -9  545.86  126.19
   3  13  10   99.89  140.82
   3 -13  10   31.22   94.02
  -3 -13 -10  111.89   67.39
   3 -13  10  124.44   86.81
   3  13  11  284.52  128.96
   3 -13  11  388.72  156.30
   3 -13  11  565.96  131.99
  -3 -13 -11  426.40  110.46
   3 -13  12   10.56  101.16
   3 -13  12   71.47   69.63
  -3 -13 -12   61.09   56.93
  -3  13 -12   70.52   68.15
   3 -13  13    9.86   89.04
  -3  13 -13   10.78   63.86
   3  13  14  246.25   96.27
   3 -13  14  173.75  100.41
   3  13  15   -0.42   67.90
   3  13  15  211.23  117.58
   3 -13  15   77.12   96.56
   3 -14 -15  115.85   89.74
   3  14 -15   16.57   76.81
   3 -14 -14   95.90   72.09
   3  14 -14   51.16   83.29
   3 -14 -13  -53.33   75.27
   3  14 -13  115.86   90.00
   3 -14 -12  -76.88   86.24
   3  14 -12   37.23   69.73
   3 -14 -11  422.60  122.62
   3  14 -11  346.16  138.35
   3 -14 -10   80.88   58.84
   3  14 -10  115.33   79.52
   3 -14  -9   50.39   72.13
   3  14  -9   62.49   69.34
   3 -14  -8  -19.12   55.98
   3  14  -8  -25.06   83.07
   3 -14  -7  364.96  115.43
  -3  14   7  171.22   50.01
   3  14  -7  235.58   88.46
   3 -14  -6   62.32   55.96
  -3  14   6   -1.13   53.53
   3  14  -6  -11.58   65.80
   3 -14  -5  345.46  115.23
  -3 -14   5  164.06   82.60
  -3  14   5  286.09   91.61
   3  14  -5  295.34   95.15
   3 -14  -4   -1.99   64.13
  -3 -14   4  -12.96   74.06
  -3  14   4    7.39   51.09
   3  14  -4  -12.23   60.40
  -3 -14   3   16.59   69.29
   3 -14  -3   20.42   72.53
  -3  14   3   29.91   59.27
   3 -14  -2  151.67  100.67
  -3 -14   2   28.91   57.21
  -3  14   2  102.96   75.93
  -3 -14   1   45.51   64.55
   3 -14  -1  209.55   97.44
  -3  14   1  126.76   60.71
  -3 -14   0   29.93   57.77
   3 -14   0   66.12   56.61
  -3  14   0   56.60   72.52
  -3 -14  -1 -112.47   92.46
   3 -14   1  120.46   58.36
  -3  14  -1  -66.47   71.63
  -3 -14  -2  -43.73   75.91
   3 -14   2   -8.10   57.85
  -3  14  -2  100.95   80.66
  -3 -14  -3  236.64   92.60
   3 -14   3   80.03   62.09
  -3 -14  -4  223.20   98.09
   3 -14   4  166.90   95.30
  -3 -14  -5  417.30  113.58
   3 -14   5  342.95  111.18
   3 -14   6   24.70   67.83
  -3 -14  -6   78.58   61.53
  -3 -14  -7  -48.96   83.23
   3 -14   7  109.80   95.53
  -3 -14  -8   55.41   79.08
   3 -14   8  112.34   73.28
   3 -14   9  327.05  122.30
  -3 -14  -9  193.35   96.79
   3 -14  10  182.11  137.53
   3  14  10   50.88  141.30
   3 -14  10  165.79  103.35
  -3 -14 -10  166.89   99.08
   3  14  11  -42.34  125.78
   3 -14  11  -16.23   98.51
   3 -14  11   37.02   74.06
  -3 -14 -11  -43.80   77.56
   3  14  12  216.73  146.91
   3 -14  12  139.39   93.25
   3 -14  12   89.13   66.98
  -3 -14 -12   37.14   62.20
  -3  14 -12  -59.37  101.60
   3 -14  13  201.70  126.48
  -3  14 -13 -144.53   94.24
   3 -14  14   35.11  102.64
   3  14  14   -5.99   83.47
   3 -15 -13  106.50   79.91
   3  15 -13   86.88   77.17
   3 -15 -12   65.10   78.70
   3  15 -12  125.02  110.03
   3 -15 -11  -45.25   69.68
   3  15 -11   14.76  110.31
   3 -15 -10   26.61   85.09
   3  15 -10  -27.41   67.81
   3 -15  -9  167.07  103.60
   3  15  -9  129.67   98.63
   3 -15  -8  352.03  117.52
   3  15  -8  298.64  101.89
   3 -15  -7  107.19   77.67
   3  15  -7  -77.22   87.08
   3 -15  -6  -85.94   74.67
  -3  15   6   39.17   69.49
   3  15  -6   -9.83   64.37
  -3 -15   5  125.18   67.31
   3 -15  -5   46.19   61.70
  -3  15   5  -14.88   53.61
   3  15  -5  -36.24   93.07
  -3 -15   4  881.91  162.31
   3 -15  -4  962.29  178.91
  -3  15   4  674.28  141.75
   3  15  -4 1119.19  186.82
  -3 -15   3  597.26  144.73
   3 -15  -3  463.97  131.25
  -3  15   3  484.08  129.16
   3 -15  -2    1.06   68.33
  -3 -15   2   35.69   62.96
  -3  15   2   39.28   58.57
  -3 -15   1   46.01   78.92
   3 -15  -1  -13.60   69.30
  -3  15   1   27.05   80.19
  -3 -15   0  129.71   80.63
   3 -15   0 -128.26   96.82
  -3  15   0   97.39   86.60
  -3 -15  -1  269.38   95.59
   3 -15   1  230.40  104.94
  -3  15  -1   11.34   59.81
  -3 -15  -2  217.46  100.75
   3 -15   2  393.93  124.10
  -3  15  -2  133.12   94.90
  -3 -15  -3 -116.41   83.86
   3 -15   3   37.47   70.14
  -3  15  -3  -30.76   62.70
  -3 -15  -4   56.09   67.48
   3 -15   4   38.71   60.83
  -3 -15  -5   59.81   77.09
   3 -15   5   97.43   85.65
  -3 -15  -6  723.09  157.26
   3 -15   6  533.02  134.25
  -3 -15  -7  166.85   93.68
   3 -15   7   95.99   85.15
   3 -15   8   74.26  100.31
  -3 -15  -8    3.65   62.24
   3 -15   9    3.92   70.80
  -3 -15  -9  107.23  101.74
   3 -15  10  103.40   67.28
  -3 -15 -10  184.68  109.93
   3  15  11 -190.44  180.98
   3 -15  11  -94.06  120.15
  -3 -15 -11 -108.06  107.11
   3 -15  11  -93.63   89.33
   3  15  12  -88.56  160.14
   3 -15  12  158.12  103.63
   3 -15  12   71.81   71.44
  -3  15 -12   30.83   84.35
   3 -16 -10   43.99   82.72
   3  16 -10   58.17  100.38
   3 -16  -9  306.71   95.97
   3  16  -9  468.34  152.32
   3 -16  -8   90.10   79.06
   3  16  -8  112.14   88.84
   3 -16  -7  379.48  125.27
   3  16  -7  384.11  137.63
   3 -16  -6 -263.16  113.97
   3  16  -6  -85.40  112.53
   3 -16  -5  171.29  103.60
  -3  16   5  105.01   78.54
   3  16  -5  -54.18   81.42
   3 -16  -4  147.26   94.55
  -3 -16   4  448.15  147.73
  -3  16   4  163.19   81.15
   3  16  -4  402.83  135.96
  -3 -16   3  616.37  143.40
   3 -16  -3  641.60  154.46
  -3  16   3  533.78  131.61
  -3 -16   2  250.26  114.55
   3 -16  -2  217.72  110.88
  -3  16   2  297.42  122.57
  -3 -16   1  242.26  103.82
   3 -16  -1  280.98  111.71
  -3  16   1  300.67  105.11
  -3 -16   0  468.18  132.89
   3 -16   0  453.47  136.78
  -3  16   0  430.37  134.94
   3 -16   1  241.70  106.93
  -3 -16  -1  227.31  104.07
  -3  16  -1   98.86   71.18
  -3 -16  -2  321.95  104.58
   3 -16   2  146.10   93.38
  -3  16  -2  171.56   83.02
  -3 -16  -3  254.03  105.46
   3 -16   3   89.37   91.66
  -3  16  -3   67.39   88.19
   3 -16   4   28.08   80.16
  -3 -16  -4  -89.57   89.48
  -3  16  -4  -52.73   79.14
  -3 -16  -5  119.01   85.68
   3 -16   5  193.72  105.33
  -3 -16  -6  161.83   89.28
   3 -16   6  297.62  131.75
   3 -16   7  499.33  154.51
  -3 -16  -7  412.21  129.39
  -3 -16  -8  184.68   97.41
   3 -16   8   48.81   82.48
   3 -16   9  -45.02   92.53
  -3 -16  -9  117.64   97.63
   3 -16  10 -138.87  121.32
  -3 -16 -10  126.28   77.81
   3 -17  -7   59.60  101.80
   3  17  -7 -100.67  106.27
   3 -17  -6  115.90   81.34
   3  17  -6  149.30  107.66
   3 -17  -5  -86.56   65.29
   3  17  -5  346.99  132.71
  -3 -17   4   -1.33   70.28
   3 -17  -4   31.42   84.47
  -3  17   4   64.82   74.11
   3  17  -4  -60.74   94.70
   3 -17  -3 -143.43  109.51
  -3 -17   3 -184.40  109.05
  -3  17   3  -47.07   63.05
   3  17  -3   71.76   83.28
  -3 -17   2  350.14  116.07
   3 -17  -2  393.03  134.96
  -3  17   2  478.22  143.64
  -3 -17   1  -49.67   85.64
   3 -17  -1  -16.26   68.41
  -3  17   1   63.02   79.74
   3 -17   0  -36.89   82.29
  -3  17   0  118.52   75.34
   3 -17   1  192.55  115.77
  -3 -17  -1  378.71  151.30
  -3  17  -1  307.83   94.70
  -3 -17  -2  224.39  111.03
   3 -17   2  -11.74   79.02
  -3  17  -2  -16.37   90.55
  -3 -17  -3  -44.02   81.70
   3 -17   3  -41.98   87.69
  -3  17  -3  165.01   89.22
   3 -17   4  -80.34   96.26
  -3 -17  -4  198.27   99.09
  -3  17  -4  201.57  103.91
   3 -17   5 -116.60   83.09
  -3 -17  -5 -101.25   85.58
  -3  17  -5 -125.54   92.08
   3 -17   6 -166.23  126.77
  -3 -17  -6  -78.32   93.11
  -3  17  -6  -63.46   70.45
  -4   0  23   73.17  166.79
   4   0 -23   -3.78   71.29
  -4   0  22  285.21  178.69
   4   0 -22   15.12   64.53
   4   0 -21   51.89   70.07
   4   0 -21  -92.43   84.95
   4   0 -20  427.70  117.44
   4   0 -20  452.00  109.71
   4   0 -19   -1.06   66.70
   4   0 -19  141.69   64.91
  -4   0  18  328.29  114.35
   4   0 -18  220.00   87.82
   4   0 -18  143.62   66.55
  -4   0  17   25.95   61.79
   4   0 -17  -99.09   64.53
   4   0 -17   36.21   63.44
  -4   0  16   86.31   78.48
   4   0 -16  -36.98   62.00
   4   0 -16 -114.05   70.53
  -4   0  15  -43.33   70.50
   4   0 -15   12.46   59.63
   4   0 -15   11.30   47.71
  -4   0  14  639.19  125.04
   4   0 -14  527.05   96.83
   4   0 -14  460.07   94.52
  -4   0  13  -72.27   68.98
   4   0 -13  -60.82   65.17
   4   0 -13  -11.26   51.66
  -4   0  12   25.57   37.72
  -4   0  12   -1.45   53.24
   4   0 -12  -10.22   53.93
   4   0 -12  -31.37   48.67
  -4   0  11    7.68   32.35
  -4   0  11  -95.01   65.56
   4   0 -11  -33.85   45.15
   4   0 -11   37.85   40.04
  -4   0  10 1141.96   98.15
  -4   0  10 1232.73  141.31
   4   0 -10 1057.99  113.57
   4   0 -10 1065.65  125.33
  -4   0   9   23.05   40.57
   4   0  -9  -82.55   46.46
   4   0  -9  -30.65   46.74
  -4   0   8  646.74   64.29
  -4   0   8  679.74   97.28
   4   0  -8  720.50   86.26
   4   0  -8  746.30  103.96
  -4   0   7  -27.79   22.12
  -4   0   7    1.86   36.27
   4   0  -7  -62.19   56.28
   4   0  -7    4.74   28.63
  -4   0   6  152.07   24.99
   4   0  -6  148.40   37.44
   4   0  -6  205.42   59.95
   4   0  -5   65.19   16.46
  -4   0   5  -10.45   12.97
  -4   0   5  -27.75   44.42
   4   0  -5   36.38   32.93
   4   0  -5   -9.82   24.05
   4   0  -4   43.70   15.86
  -4   0   4   68.09   43.19
  -4   0   4   63.18   24.02
   4   0  -4   83.94   25.97
   4   0  -4   83.69   40.59
   4   0  -3  -21.24   17.62
  -4   0   3   47.46   41.33
  -4   0   3  -16.81   22.56
   4   0  -3   47.05   42.32
  -4   0   2  813.54   63.99
  -4   0   2  848.43   90.30
  -4   0   2  805.31   40.02
   4   0  -2  848.81   82.89
   4   0  -1   42.94   25.30
  -4   0   1  107.46   48.32
   4   0  -1   60.11   41.90
   4   0   0  413.84   44.56
  -4   0   0  454.19   47.15
  -4   0   0  406.94   62.77
   4   0   0  318.43   52.01
   4   0   1   33.46   26.19
  -4   0  -1   89.85   42.74
   4   0   1   60.14   35.27
   4   0   2 1265.74  106.69
  -4   0  -2 1303.91   95.39
   4   0   2 1224.19   77.09
   4   0   3   -5.89   27.92
  -4   0  -3  -16.93   31.55
  -4   0  -3  -14.56   28.34
   4   0   3  -11.83   23.39
   4   0   4  164.06   38.83
   4   0   4  263.46   56.19
  -4   0  -4  216.93   42.71
   4   0   4  242.40   27.25
  -4   0  -4  196.82   29.80
   4   0   5   29.92   33.64
   4   0   5  -18.66   38.90
  -4   0  -5  -37.51   25.33
   4   0   5   26.31   15.04
  -4   0  -5   -7.28   29.80
  -4   0  -5  -45.08   16.97
   4   0   6 1335.46  123.24
   4   0   6 1294.33  124.88
  -4   0  -6 1278.02   88.64
  -4   0  -6 1259.66  100.53
   4   0   7  -30.78   37.88
   4   0   7  -81.28   46.33
  -4   0  -7   11.77   35.93
   4   0   8   61.20   42.26
   4   0   8   79.18   46.41
  -4   0  -8   51.52   26.26
  -4   0  -8  113.65   49.50
   4   0   9   -8.14   33.27
   4   0   9   22.53   44.11
  -4   0  -9   -9.64   27.02
  -4   0  -9  -25.97   45.24
   4   0  10 2967.39  212.38
   4   0  10 2753.83  206.75
  -4   0 -10 2915.93  135.35
  -4   0 -10 2962.51  189.84
   4   0  11  -40.97   49.22
   4   0  11   -1.45   34.90
  -4   0 -11  -47.61   27.29
  -4   0 -11  -24.97   49.86
   4   0  12 1215.22  159.44
   4   0  12  913.54  138.53
  -4   0 -12 1042.18  139.58
  -4   0 -12 1050.44   89.23
   4   0  13  -43.60   50.85
   4   0  13  -45.04   52.26
  -4   0 -13   21.12   23.59
  -4   0 -13 -123.54   69.55
   4   0  14  220.13   88.08
   4   0  14   85.90   53.80
  -4   0 -14   78.90   33.85
  -4   0 -14  192.26   69.65
   4   0  15   49.11   56.93
  -4   0 -15  -23.45   50.57
   4   0  16  386.58  100.23
  -4   0 -16  214.19   75.12
   4   0  17  -44.61   62.72
  -4   0 -17  -88.80   63.49
   4   0  18  173.39   76.10
  -4   0 -18  170.36   76.46
   4   0  19  -90.85   55.24
  -4   0 -19   84.86   78.83
   4   0  20   24.40   51.33
  -4   0 -20  -13.53   79.59
   4   0  21   86.49   69.03
  -4   0 -21  243.66  117.60
   4   0  22   19.41   55.72
  -4   0 -22  -64.18   94.32
  -4   1  23  150.13  181.86
  -4  -1  23  130.26  138.93
   4   1 -23  157.24   94.85
   4  -1 -23  -73.19   87.23
  -4  -1  22  -22.03  122.43
   4   1 -22 -126.81   94.45
   4  -1 -22   95.35  101.44
  -4  -1  21  333.38  167.48
  -4   1  21  342.37  217.57
   4  -1 -21  235.46  105.73
   4  -1 -21  196.75   97.03
   4   1 -21  207.75   78.13
   4   1 -21   79.78   68.39
   4   1 -20   36.39   75.26
   4   1 -20  -59.44   72.52
   4  -1 -20  -83.03   86.76
   4  -1 -20   49.98   62.23
   4   1 -19  438.17  117.01
   4  -1 -19  342.27  110.17
   4  -1 -19  232.61   80.76
   4   1 -19  299.28  104.66
  -4  -1  18  199.68  103.69
   4  -1 -18  350.37  116.92
   4   1 -18  272.99   94.20
   4  -1 -18  207.51   67.10
   4   1 -18  497.22  120.30
  -4  -1  17   25.36   73.49
  -4   1  17  -31.47   74.73
   4   1 -17  -19.68   56.43
   4  -1 -17   78.74   69.08
   4  -1 -17   84.75   79.54
   4   1 -17   60.02   57.10
  -4  -1  16  184.58   65.76
  -4   1  16  182.17   92.22
  -4  -1  16  118.70   73.04
   4   1 -16  223.48   82.40
   4  -1 -16  255.77   85.93
   4   1 -16  307.19   77.63
   4  -1 -16  176.06   58.65
  -4  -1  15   74.65   48.28
  -4  -1  15  198.93   81.17
  -4   1  15  134.10   73.37
   4   1 -15   35.94   46.26
   4  -1 -15  167.02   77.87
   4   1 -15   59.40   47.77
   4  -1 -15   70.19   63.05
  -4  -1  14  -30.38   58.63
  -4   1  14  -11.46   59.06
   4  -1 -14   -8.87   53.47
   4   1 -14   -5.42   46.72
   4  -1 -14   12.14   48.11
   4   1 -14  -31.73   41.87
  -4  -1  13  255.10   62.50
  -4   1  13  395.06   94.48
  -4  -1  13  355.37  100.67
   4   1 -13  357.71   88.40
   4  -1 -13  300.24   78.13
   4  -1 -13  340.97   86.40
   4   1 -13  371.03   82.14
  -4  -1  12  -22.40   43.33
  -4  -1  12  -63.99   69.15
  -4   1  12  -55.46   69.37
   4   1 -12   10.74   51.14
   4  -1 -12   24.66   44.04
   4   1 -12  -52.06   47.52
   4  -1 -12  -46.99   63.99
  -4  -1  11  211.44   58.10
  -4   1  11  190.99   66.97
  -4  -1  11  116.51   51.57
   4   1 -11   81.24   48.62
   4  -1 -11  126.36   49.76
   4  -1 -11  112.05   63.93
   4   1 -11  163.41   63.78
  -4  -1  10  105.42   39.47
  -4   1  10  129.13   64.66
  -4  -1  10  107.27   56.22
   4  -1 -10  105.86   55.33
   4   1 -10   23.88   37.78
   4  -1 -10   86.01   40.61
   4   1 -10   71.61   37.17
  -4  -1   9  531.03   97.85
  -4   1   9  412.52   79.73
   4  -1  -9  451.77   73.58
   4  -1  -9  536.84   88.95
   4   1  -9  516.08   85.03
   4   1  -9  464.97   74.16
  -4  -1   8  124.38   30.49
  -4  -1   8  195.87   57.04
   4  -1  -8  237.11   58.61
   4  -1  -8  175.35   49.71
   4   1  -8  238.96   65.17
   4   1  -8  198.24   53.07
  -4  -1   7    0.79   22.20
  -4   1   7   12.87   41.85
  -4  -1   7   21.05   38.58
   4  -1  -7   25.51   37.36
   4  -1  -7   10.65   26.87
   4   1  -7  -66.10   51.44
   4   1  -7    0.75   33.15
  -4   1   6  317.07   65.98
  -4  -1   6  321.50   65.26
   4   1  -6  313.49   50.99
   4  -1  -6  298.29   51.51
   4  -1  -6  428.21   68.73
   4   1  -6  323.24   69.03
   4   1  -5   39.97   27.02
  -4   1   5  -10.39   45.74
   4  -1  -5  -17.31   34.74
   4  -1  -5    1.42   26.89
   4   1  -4   20.70   23.47
  -4  -1   4  -19.10   37.61
  -4   1   4   47.81   42.01
   4   1  -4   39.05   37.88
   4  -1  -4    8.63   18.66
   4  -1  -4  -39.02   40.44
   4   1  -3  306.47   40.37
  -4   1   3  297.13   32.48
  -4   1   3  301.87   62.28
   4  -1  -3  300.70   31.77
   4  -1  -3  332.52   63.56
   4   1  -3  291.71   53.12
  -4  -1   3  376.92   43.02
  -4   1   2  102.81   40.95
  -4  -1   2   40.94   19.67
  -4  -1   2   68.71   37.91
   4  -1  -2  126.33   43.79
   4   1  -2  101.14   43.47
   4   1  -1 1079.90   80.49
  -4   1   1 1177.21   99.35
  -4  -1   1 1163.79  102.17
   4   1  -1 1155.75   92.76
   4  -1  -1 1162.50   95.77
   4   1   0  170.63   46.86
   4  -1   0  212.47   34.21
  -4  -1   0  205.05   39.05
  -4   1   0  242.22   34.08
  -4  -1   0  150.45   49.72
  -4   1   0  220.11   57.72
   4   1   0  236.15   52.12
   4  -1   0  220.13   51.97
   4   1   1 1520.85  108.70
   4  -1   1 1595.68  101.07
   4  -1   1 1617.24   87.39
  -4  -1  -1 1631.97  111.11
  -4   1  -1 1692.90  115.24
   4   1   1 1721.89   99.57
   4  -1   1 1684.70   99.39
   4   1   2   41.56   36.46
   4  -1   2  101.44   35.82
  -4   1  -2  101.18   41.67
  -4  -1  -2   94.16   34.83
  -4   1  -2  115.47   23.82
   4   1   2  101.28   32.22
   4  -1   2  116.84   28.60
   4  -1   3   18.09   29.73
   4   1   3   44.20   36.44
   4  -1   3   40.72   32.35
  -4  -1  -3   65.83   32.25
  -4   1  -3   51.19   28.46
   4  -1   3   52.60   24.70
  -4   1  -3   26.51   19.37
   4   1   3   76.18   26.96
  -4  -1  -3   25.76   22.31
   4  -1   4  331.90   58.14
   4  -1   4  359.69   34.29
   4   1   4  350.02   62.61
   4  -1   4  312.32   59.24
   4   1   4  329.83   62.46
  -4  -1  -4  322.58   45.64
  -4   1  -4  257.59   33.96
   4   1   4  234.07   29.13
  -4  -1  -4  252.24   33.62
  -4   1  -4  319.56   44.83
   4  -1   5  271.39   61.29
   4   1   5  182.46   52.77
   4  -1   5  263.39   30.04
   4   1   5  176.46   24.94
   4   1   5  280.04   60.31
   4  -1   5  237.21   55.05
  -4  -1  -5  256.63   42.84
  -4   1  -5  199.48   41.08
  -4   1  -5  137.22   33.75
   4   1   5  212.74   25.83
  -4   1  -5  166.76   25.49
   4  -1   6  479.90   76.81
   4   1   6  411.13   71.60
   4   1   6  400.95   75.43
   4  -1   6  332.43   67.51
  -4  -1  -6  377.87   47.51
  -4   1  -6  371.82   57.41
  -4   1  -6  430.61   62.24
   4  -1   6  413.77   31.33
  -4   1  -6  362.54   28.97
   4   1   7  166.85   52.05
   4  -1   7  101.43   42.21
   4   1   7  171.48   54.43
   4  -1   7  126.37   52.46
   4  -1   7  143.18   50.23
  -4  -1  -7  104.96   32.32
  -4   1  -7  124.97   38.85
  -4   1  -7  134.24   44.71
   4   1   8   76.53   36.42
   4  -1   8   67.22   37.78
   4  -1   8   72.73   37.58
   4  -1   8   73.30   44.99
   4   1   8   46.80   40.28
  -4   1  -8   47.24   24.09
  -4  -1  -8   52.17   20.91
  -4   1  -8   63.89   36.96
   4   1   9  913.59  115.18
   4  -1   9  927.73  111.94
   4  -1   9  817.69  112.43
   4  -1   9  888.61  114.84
   4   1   9  842.23  113.37
  -4   1  -9  936.47   86.05
  -4   1  -9  910.98  103.41
  -4  -1  -9  921.80   67.12
   4   1  10   -7.67   32.88
   4  -1  10   37.64   45.68
   4  -1  10  -45.36   40.56
   4   1  10   79.87   54.44
   4  -1  10   42.67   42.51
  -4  -1 -10   -7.86   21.71
  -4   1 -10   -8.43   28.19
  -4   1 -10    7.70   41.57
  -4  -1 -10  -30.96   42.45
   4  -1  11 2054.30  182.95
   4   1  11 2208.40  194.24
   4  -1  11 1838.40  187.20
   4  -1  11 2091.04  184.54
   4   1  11 2100.04  188.61
  -4  -1 -11 1973.43  172.15
  -4   1 -11 2023.57  168.75
  -4   1 -11 2115.71  134.54
  -4  -1 -11 2056.04  101.63
   4  -1  12  143.26   58.18
   4   1  12   59.82   48.67
   4  -1  12   35.49   41.40
   4  -1  12   77.06   47.94
   4   1  12  105.12   58.55
  -4   1 -12   91.19   32.69
  -4  -1 -12   55.46   25.63
  -4   1 -12  -10.81   48.04
  -4  -1 -12   90.08   46.70
   4  -1  13  275.47   89.83
   4   1  13  263.79   93.26
   4   1  13  268.47   95.38
   4  -1  13  104.64   71.09
  -4  -1 -13  106.15   31.86
  -4   1 -13  124.56   51.25
  -4  -1 -13  132.02   56.79
  -4   1 -13  131.43   67.68
   4   1  14  432.50   99.63
   4  -1  14  435.14   94.81
   4   1  14  364.09   93.10
   4  -1  14  556.88  109.32
  -4   1 -14  470.36   67.91
  -4   1 -14  684.21  125.15
  -4  -1 -14  357.09   91.59
   4   1  15   83.55   60.52
   4  -1  15  -31.30   58.71
   4  -1  15   82.13   55.70
  -4   1 -15  117.79   76.84
  -4  -1 -15   77.31   64.64
   4  -1  16  636.69  126.08
   4   1  16  402.05  114.96
  -4   1 -16  565.36  119.94
  -4  -1 -16  373.16   96.64
   4  -1  17  138.49   64.55
   4   1  17   95.88   59.95
  -4  -1 -17   37.32   56.53
  -4   1 -17  157.88   94.22
   4  -1  18 -103.00   60.87
   4   1  18 -132.75   79.60
  -4   1 -18  -42.42   74.51
  -4  -1 -18   65.91   69.69
   4   1  19  -73.75   72.07
   4  -1  19   -0.69   55.07
  -4  -1 -19   14.40   59.85
  -4   1 -19 -125.97   98.90
   4  -1  20 -167.29   91.37
   4   1  20  -38.47   60.70
  -4   1 -20  -20.62   79.21
  -4  -1 -20 -100.42   98.49
   4  -1  21  -24.44   59.57
   4   1  21   61.73   71.95
  -4  -1 -21   80.51   84.69
  -4   1 -21   14.17   65.42
   4  -1  22   95.31   78.33
   4   1  22   62.94   80.49
  -4   1 -22  -20.15   79.11
  -4  -1 -22    7.75   71.65
  -4  -2  23  -22.78  133.85
  -4   2  23 -177.16  187.14
   4   2 -23 -104.18   82.56
   4  -2 -23  160.74  111.61
  -4  -2  22  -94.17  158.80
  -4   2  22 -188.53  245.59
   4  -2 -22   72.75   95.41
   4   2 -22   -6.87   80.51
  -4  -2  21   65.35  130.86
   4   2 -21 -109.95   62.13
   4  -2 -21  -29.23   70.34
   4  -2 -21  113.62   66.39
   4   2 -21   70.03   72.66
   4   2 -20   81.99   71.46
   4   2 -20  108.06   63.95
   4  -2 -20  120.08   77.09
   4  -2 -20  -81.79   83.73
  -4  -2  19  140.07   80.29
   4   2 -19  300.10   97.55
   4   2 -19  193.43   79.08
   4  -2 -19  434.65  122.90
   4  -2 -19  128.63   75.12
  -4  -2  18  134.35   68.04
  -4  -2  18  317.15  107.47
   4   2 -18  234.83   87.30
   4  -2 -18  320.98   98.33
   4   2 -18  259.88   86.70
   4  -2 -18  129.16   69.57
  -4  -2  17  338.48  115.25
   4  -2 -17  261.26   82.83
   4   2 -17  268.94   92.36
   4   2 -17  318.35   98.74
   4  -2 -17  480.03  105.01
  -4  -2  16  106.97   60.55
  -4   2  16  117.19   78.26
  -4  -2  16  225.15   91.38
   4  -2 -16  146.06   71.19
   4  -2 -16  100.52   70.53
   4   2 -16  206.83   67.51
   4   2 -16  283.03   90.01
  -4  -2  15   56.63   53.67
  -4   2  15  249.14   99.81
  -4  -2  15   95.64   73.54
   4   2 -15   23.46   61.48
   4  -2 -15  136.91   73.87
   4  -2 -15   68.33   63.77
   4   2 -15   98.29   63.72
  -4  -2  14  152.89   57.27
  -4   2  14  -16.51   70.16
  -4  -2  14  162.91   68.84
   4  -2 -14   69.05   43.44
   4  -2 -14  146.78   60.30
   4   2 -14  243.38   76.81
   4   2 -14  103.11   70.79
  -4  -2  13   76.51   42.15
  -4  -2  13   55.93   63.16
  -4   2  13  109.90   60.89
   4  -2 -13  -21.21   54.22
   4  -2 -13   -2.00   43.57
   4   2 -13  -26.36   42.32
   4   2 -13   56.85   41.12
  -4  -2  12   10.61   51.61
  -4   2  12  -67.65   55.06
   4   2 -12   91.83   56.86
   4  -2 -12  -27.74   54.38
   4  -2 -12  -30.95   42.96
   4   2 -12  -72.35   39.52
  -4  -2  11  181.38   54.95
  -4  -2  11  180.68   81.68
   4  -2 -11  153.16   55.04
   4  -2 -11  161.55   51.65
   4   2 -11  185.13   62.89
   4   2 -11  168.17   53.63
  -4  -2  10   35.76   33.15
  -4   2  10   81.60   52.02
  -4  -2  10    7.02   48.90
   4   2 -10   85.31   54.16
   4  -2 -10  -31.05   47.51
   4   2 -10    0.57   41.48
   4  -2 -10   65.98   42.83
  -4  -2   9  198.76   46.02
  -4   2   9  210.44   62.58
  -4  -2   9  168.75   67.73
   4  -2  -9  171.12   57.55
   4  -2  -9  221.95   49.07
   4   2  -9  228.64   64.28
   4   2  -9  356.22   66.27
  -4   2   8  707.22   99.41
   4   2  -8  603.96   79.67
  -4  -2   8  672.89  105.79
   4  -2  -8  629.92   78.98
   4  -2  -8  657.24   94.47
   4   2  -7    7.08   16.44
  -4  -2   7  -33.89   40.79
   4   2  -7   17.99   33.79
  -4   2   7   65.25   50.27
   4  -2  -7   23.49   46.26
   4  -2  -6  202.41   27.59
   4   2  -6  230.56   48.48
  -4  -2   6  214.96   56.64
  -4   2   6  313.33   68.46
   4  -2  -6  270.82   69.35
   4   2  -6  217.54   57.02
   4  -2  -5  609.57   35.20
  -4  -2   5  743.51   94.27
   4   2  -5  618.19   68.55
  -4   2   5  595.01   76.40
   4  -2  -5  659.88   80.64
   4   2  -5  580.82   76.44
  -4   2   4   63.99   32.26
  -4  -2   4  115.66   42.88
   4  -2  -4  113.71   41.00
   4   2  -4   11.45   36.43
  -4   2   3  373.96   64.27
  -4  -2   3  287.29   61.07
   4   2  -3  372.08   65.41
   4  -2  -3  337.52   63.14
  -4   2   2 1086.12  100.09
   4   2  -2 1096.78   94.09
   4  -2  -2 1022.04   99.28
   4   2  -1  163.39   51.85
   4  -2  -1  177.36   32.17
  -4   2   1  261.71   65.17
  -4  -2   1  202.45   56.08
   4  -2  -1  217.38   55.65
   4   2  -1  193.65   52.07
   4   2   0  315.27   59.39
   4  -2   0  285.54   39.43
   4  -2   0  369.38   31.32
  -4   2   0  306.22   63.01
   4  -2   0  307.75   51.79
   4   2   0  267.44   50.42
   4   2   1  498.65   72.47
   4  -2   1  421.59   57.76
   4   2   1  541.21   79.98
   4  -2   1  398.86   48.53
  -4   2  -1  495.82   70.57
   4  -2   1  423.29   33.49
   4   2   1  546.75   66.62
   4   2   2 1292.06  107.66
   4  -2   2 1165.43   86.10
   4   2   2 1181.58  104.20
   4  -2   2 1180.04  102.31
   4  -2   2 1257.28   64.41
  -4  -2  -2 1176.89   91.65
  -4   2  -2 1099.58   64.22
   4  -2   2 1181.35   82.17
   4   2   2 1233.36   84.19
   4  -2   3  565.70   53.88
   4  -2   3  498.14   64.81
   4   2   3  518.52   70.67
   4   2   3  511.01   72.26
   4  -2   3  464.40   65.20
  -4  -2  -3  506.11   59.34
  -4   2  -3  519.49   50.00
  -4   2  -3  567.56   70.36
   4   2   3  583.41   53.58
   4   2   4   29.63   29.31
   4  -2   4   28.20   23.43
   4  -2   4   38.48   32.23
   4   2   4   -1.71   25.91
   4  -2   4   70.99   36.99
   4  -2   4    7.37   27.82
   4   2   4   -7.71   41.37
   4   2   4   40.44   32.64
  -4  -2  -4   31.79   27.95
  -4   2  -4   38.98   24.76
   4   2   4    2.52   26.44
  -4   2  -4  -24.99   30.58
   4   2   5  140.50   29.44
   4  -2   5  173.86   51.39
   4  -2   5  142.72   30.89
   4   2   5  163.16   55.71
   4  -2   5  171.57   53.28
   4  -2   5  131.47   45.21
   4   2   5  138.66   49.07
  -4   2  -5  127.03   35.85
  -4  -2  -5  163.88   39.20
   4   2   5  147.86   27.90
  -4   2  -5  106.47   43.71
   4   2   6   54.16   18.89
   4  -2   6  101.72   45.82
   4   2   6  -31.87   32.18
   4  -2   6   65.63   25.83
   4   2   6   40.28   35.52
   4  -2   6   13.06   36.39
   4  -2   6   39.35   28.55
   4  -2   6  -29.47   38.17
  -4  -2  -6   25.65   22.86
  -4   2  -6   31.38   28.99
   4   2   6   69.32   22.18
  -4   2  -6   42.25   35.76
  -4   2  -6   31.92   22.90
   4   2   7  128.28   18.81
   4   2   7  144.70   54.95
   4  -2   7   88.95   21.34
   4  -2   7  130.59   49.44
   4  -2   7  147.29   50.21
   4  -2   7  147.12   52.57
   4   2   7  143.45   50.64
   4   2   7   78.50   25.90
  -4  -2  -7   98.20   26.78
  -4   2  -7  156.14   45.17
  -4   2  -7  152.98   53.12
   4   2   7  204.52   25.12
  -4   2  -7  153.03   26.25
   4  -2   8  256.32   63.97
   4   2   8  274.69   69.42
   4  -2   8  262.19   61.95
   4   2   8  256.77   68.30
   4  -2   8  266.88   69.55
  -4  -2  -8  219.96   33.24
  -4   2  -8  315.37   58.34
  -4   2  -8  327.55   60.21
  -4   2  -8  257.50   29.40
   4   2   9  -54.84   44.45
   4  -2   9   62.83   36.72
   4   2   9   24.31   40.29
   4  -2   9   46.73   55.66
   4  -2   9   40.55   39.27
  -4   2  -9   50.59   33.90
  -4  -2  -9  -23.45   20.96
  -4   2  -9    2.38   17.97
  -4   2  -9   46.52   16.87
  -4   2  -9  -55.40   51.11
   4   2  10  960.21  129.34
   4  -2  10  954.56  121.61
   4   2  10  693.81  112.78
   4  -2  10  728.27  118.40
   4  -2  10  866.65  119.37
  -4   2 -10  947.28  122.16
  -4   2 -10  854.64   99.71
  -4  -2 -10  782.59   55.11
  -4   2 -10  805.14   51.54
  -4   2 -10  729.98   45.30
   4  -2  11  -55.55   49.70
   4   2  11  -22.54   42.10
   4   2  11   -8.39   37.41
   4  -2  11   -7.27   36.21
  -4   2 -11  -33.89   42.83
  -4  -2 -11   25.94   20.13
  -4   2 -11   61.81   42.41
   4   2  12  202.29   74.12
   4  -2  12  248.31   77.72
   4   2  12  232.92   81.49
   4  -2  12  100.88   56.32
  -4   2 -12  201.87   58.13
  -4  -2 -12  190.91   28.80
  -4   2 -12  186.52   71.91
   4  -2  13   17.98   46.82
   4  -2  13  110.53   62.18
   4   2  13   84.38   64.81
   4  -2  13   60.27   61.95
   4   2  13   75.67   53.07
  -4   2 -13   83.12   44.21
  -4   2 -13   38.24   50.92
  -4  -2 -13  146.69   70.74
   4  -2  14   98.55   59.10
   4   2  14   79.08   63.32
   4   2  14  145.30   76.37
   4  -2  14  -12.52   44.60
   4  -2  14  157.37   69.10
  -4   2 -14  121.43   47.27
  -4   2 -14  142.27   78.29
  -4  -2 -14  -49.82   56.97
   4  -2  15  511.86  108.66
   4   2  15  368.49   96.20
   4  -2  15  476.44  109.72
  -4   2 -15  582.67   92.65
  -4   2 -15  516.44  120.25
  -4  -2 -15  339.58   84.54
   4  -2  16  -52.65   59.86
   4  -2  16   55.52   60.93
   4   2  16  119.27   57.76
  -4  -2 -16  -72.64   66.11
  -4   2 -16  100.88   64.68
   4  -2  17  120.57   59.65
   4   2  17  110.77   73.72
  -4  -2 -17  -41.35   58.49
  -4   2 -17  103.12   73.54
   4  -2  18  -96.77   71.76
   4   2  18  -39.05   57.00
  -4  -2 -18   48.05   76.05
   4  -2  19   70.10   64.76
   4   2  19  100.61   74.07
  -4   2 -19 -147.62   70.89
  -4  -2 -19   -8.16   60.65
   4  -2  20   15.65   59.64
   4   2  20  -40.20   71.54
  -4   2 -20 -113.90   97.32
  -4  -2 -20  146.23   97.17
   4  -2  21    3.90   65.07
   4   2  21   50.83   62.15
  -4  -2 -21  -16.83   86.65
  -4   2 -21  -70.32   76.21
   4  -2  22   26.32   72.52
   4   2  22 -141.57  104.82
  -4  -2 -22  -89.15   74.73
  -4   2 -22 -195.92   99.84
  -4   3  23  331.93  228.80
  -4  -3  23   83.33  120.22
   4   3 -23   30.90   82.87
   4  -3 -23    1.93   65.84
  -4  -3  22 -177.64  145.61
   4   3 -22 -277.36  117.65
   4  -3 -22    3.44   68.04
  -4  -3  21  223.44  124.63
  -4  -3  21  -37.81   91.22
  -4   3  21  485.24  241.49
   4   3 -21  175.84   83.46
   4  -3 -21   55.86   74.20
   4   3 -21 -152.04   84.82
   4  -3 -21  111.09   71.80
  -4  -3  20   98.16   64.48
  -4  -3  20  275.21  147.96
   4   3 -20   69.42   67.59
   4   3 -20  128.94   71.09
   4  -3 -20   -6.03   61.01
   4  -3 -20  117.76   79.46
   4   3 -19   21.26   77.91
   4   3 -19  -62.37   79.70
   4  -3 -19   17.17   59.84
   4  -3 -19  -79.96   65.03
  -4  -3  18  149.25   76.97
   4   3 -18  177.99   78.78
   4  -3 -18  335.27  104.35
   4   3 -18  203.61   76.77
   4  -3 -18  238.91   82.38
  -4  -3  17  442.42  107.59
  -4  -3  17  496.37  124.59
   4  -3 -17  488.54  110.34
   4  -3 -17  324.60   93.67
   4   3 -17  257.01   77.55
   4   3 -17  258.00   88.29
  -4  -3  16   86.00   60.53
  -4   3  16  -53.45   57.30
  -4  -3  16  124.91   79.31
   4  -3 -16   94.52   54.98
   4  -3 -16    5.78   64.85
   4   3 -16  -97.55   67.36
   4   3 -16   73.22   68.33
  -4  -3  15   71.56   49.95
  -4   3  15  -60.64   79.90
  -4  -3  15  -28.79   51.20
   4  -3 -15   84.14   55.88
   4   3 -15  -17.10   66.07
   4   3 -15  100.72   71.40
   4  -3 -15   73.41   64.52
  -4   3  14  -15.99   58.31
  -4  -3  14   -8.27   55.59
   4  -3 -14   -6.48   51.32
   4   3 -14  -26.85   61.23
   4  -3 -14   71.19   43.66
   4   3 -14   30.57   52.48
  -4  -3  13   19.72   50.78
  -4   3  13   16.11   50.92
   4   3 -13   50.04   50.12
  -4  -3  13   -4.74   57.15
   4   3 -13   78.05   56.49
   4  -3 -13   23.04   51.58
   4  -3 -13  150.10   73.61
  -4  -3  12   66.32   47.33
   4   3 -12  -27.05   52.53
  -4   3  12  116.25   53.25
   4  -3 -12   36.92   42.18
   4   3 -12  160.52   65.24
   4  -3 -12   81.12   50.07
  -4  -3  11  199.56   62.63
   4   3 -11  205.85   59.22
  -4  -3  11  143.57   50.99
   4  -3 -11  201.15   63.28
   4   3 -10  338.19   75.45
  -4  -3  10  311.45   80.11
  -4   3  10  348.72   68.23
   4  -3 -10  230.45   76.62
  -4  -3   9  152.30   66.86
   4   3  -9  131.93   39.28
  -4   3   9  183.54   60.46
   4   3  -9  233.71   67.03
   4  -3  -9  178.23   61.46
   4   3  -8  399.56   69.10
  -4  -3   8  446.63   88.42
  -4   3   8  455.96   76.29
   4  -3  -8  537.96   87.13
   4   3  -8  409.96   75.71
   4   3  -7  949.49   99.41
  -4  -3   7  938.77  116.86
  -4   3   7 1019.51  111.65
   4  -3  -7  959.24  108.09
   4   3  -7  930.62  106.74
  -4   3   6 4280.28  213.45
  -4  -3   6 4397.89  245.17
   4   3  -6 4280.86  218.15
   4  -3  -6 4213.70  219.16
  -4  -3   5    8.76   36.93
  -4   3   5   11.00   40.62
   4   3  -5  -20.17   47.64
   4  -3  -5 -131.35   70.36
  -4   3   4  242.19   52.65
  -4  -3   4  158.17   43.47
   4   3  -4  123.10   33.32
   4  -3  -4  261.94   58.58
  -4  -3   3  360.31   74.13
  -4   3   3  339.32   67.73
   4   3  -3  358.77   60.61
   4  -3  -3  390.83   67.64
   4  -3  -2  -38.50   41.72
  -4  -3   2  -73.31   50.74
  -4   3   2   61.33   45.48
   4   3  -2   35.55   36.76
   4  -3  -1   50.03   41.26
  -4   3   1   79.02   36.25
  -4  -3   1   95.59   41.39
   4   3  -1   85.14   41.70
   4  -3   0   75.51   40.21
  -4  -3   0    4.85   33.31
   4   3   0    5.05   32.21
   4   3   1 1205.68  102.04
   4   3   1 1102.55  109.27
  -4  -3  -1 1172.89   98.45
  -4   3  -1 1230.96  105.82
   4  -3   1 1327.57   78.27
   4   3   1 1132.15   90.52
   4  -3   1 1264.80   97.83
   4   3   2 3578.95  176.47
   4   3   2 3142.96  189.77
   4  -3   2 3407.75  158.90
  -4  -3  -2 3379.55  157.42
  -4   3  -2 3352.84  172.01
   4  -3   2 3340.09  149.58
   4   3   2 3334.20  148.58
   4  -3   3    0.23   31.67
   4   3   3   36.12   31.70
   4  -3   3    7.19   28.75
   4   3   3  -87.94   62.25
   4  -3   3  -90.64   50.50
   4   3   3    0.49   35.46
  -4  -3  -3  -51.56   40.51
  -4   3  -3  -45.79   41.76
   4   3   3  -40.55   40.55
   4   3   4 6364.47  256.94
   4  -3   4 6174.65  232.93
   4   3   4 5965.15  268.98
   4  -3   4 6113.12  242.83
   4  -3   4 5807.26  252.18
   4   3   4 6220.52  256.40
  -4   3  -4 6005.51  234.17
  -4  -3  -4 5877.73  190.73
  -4   3  -4 5997.86  193.13
   4   3   4 6436.47  188.64
   4  -3   4 6196.20  189.89
   4  -3   5  172.43   39.98
   4  -3   5  249.40   45.11
   4   3   5  170.58   49.04
   4   3   5  264.80   63.77
   4   3   5  242.90   61.04
   4  -3   5  241.08   55.85
   4  -3   5  141.06   49.93
  -4  -3  -5  260.56   43.09
  -4   3  -5  313.10   62.32
  -4   3  -5  256.33   54.55
   4   3   5  246.89   39.51
   4   3   6  541.47   83.10
   4  -3   6  570.57   80.76
   4  -3   6  585.37   56.87
   4   3   6  456.65   80.75
   4  -3   6  436.36   76.96
   4   3   6  550.41   86.90
   4  -3   6  515.12   83.37
  -4   3  -6  552.03   66.67
  -4   3  -6  519.23   78.22
   4   3   6  455.82   47.18
   4   3   6  556.25   52.00
   4   3   7   88.92   29.64
   4   3   7   74.64   36.19
   4  -3   7   62.45   28.38
   4  -3   7   69.35   39.40
   4  -3   7   24.25   36.16
   4   3   7  118.93   58.11
   4  -3   7   37.13   27.73
   4   3   7   47.26   23.99
  -4  -3  -7   25.20   18.10
  -4   3  -7   83.60   44.77
  -4   3  -7   22.24   37.83
   4   3   7   96.80   27.85
   4  -3   8    8.64   34.65
   4  -3   8   39.03   24.37
   4   3   8  -24.92   21.21
   4   3   8   11.76   36.01
   4  -3   8   10.34   30.37
   4   3   8  -34.00   35.91
   4  -3   8  -14.92   35.34
  -4  -3  -8  -28.10   21.20
  -4   3  -8  -44.66   40.28
   4   3   8   10.18   17.60
  -4   3  -8  -22.54   35.50
   4   3   9   32.33   47.96
   4  -3   9   98.68   50.14
   4  -3   9   53.11   48.91
   4  -3   9   28.19   54.35
   4   3   9   75.42   59.28
  -4  -3  -9   43.22   17.49
  -4   3  -9   23.24   38.25
   4   3   9   45.06   22.54
  -4   3  -9   79.28   52.04
   4   3  10    6.71   39.85
   4  -3  10   36.18   36.53
   4  -3  10   95.45   49.98
   4   3  10   38.54   40.08
   4  -3  10  -28.68   53.56
  -4   3 -10    0.38   43.54
  -4   3 -10  -44.13   44.56
   4   3  10  -17.29   18.49
  -4   3 -10  -38.98   28.59
   4  -3  11   57.83   45.60
   4   3  11   15.28   39.40
   4  -3  11   51.27   39.84
   4   3  11  -50.55   49.81
   4  -3  11   95.04   58.78
  -4   3 -11  -21.45   41.30
  -4   3 -11  116.66   60.71
  -4   3 -11   68.80   25.94
   4  -3  12  235.06   68.43
   4   3  12  181.08   65.47
   4   3  12  148.08   66.29
   4  -3  12   60.79   62.44
   4  -3  12  129.40   51.41
  -4   3 -12  143.14   58.74
  -4   3 -12   56.97   50.93
  -4   3 -12  148.22   37.03
   4  -3  13  165.64   62.64
   4   3  13    8.94   40.42
   4   3  13   93.06   56.32
   4  -3  13   37.70   42.30
   4  -3  13    7.99   60.69
  -4   3 -13  106.75   55.62
  -4   3 -13  -29.04   48.75
   4   3  14   91.47   59.79
   4  -3  14  152.89   68.95
   4   3  14  169.76   80.30
   4  -3  14  304.09   92.00
  -4   3 -14  203.74   74.31
  -4   3 -14  201.75   79.62
   4  -3  15  143.94   63.57
   4   3  15  127.25   65.86
  -4   3 -15  160.53   62.81
  -4   3 -15   35.97   55.30
   4  -3  16   56.96   55.30
   4   3  16  152.40   72.65
   4  -3  16  -34.19   51.12
  -4   3 -16   72.43   49.60
  -4   3 -16   55.51   69.31
  -4  -3 -16  -42.05   67.73
   4   3  17   70.35   68.46
   4  -3  17   41.55   71.02
   4  -3  17  -61.57   58.53
  -4  -3 -17   96.59   61.92
  -4   3 -17  -25.54   58.31
   4  -3  18   93.62   61.93
   4  -3  18  121.07   78.40
   4   3  18  112.18   75.08
  -4  -3 -18   70.97   83.89
  -4   3 -18  103.58   65.28
   4  -3  19   59.56   63.59
   4   3  19 -101.27   71.75
  -4  -3 -19  -91.65   86.19
  -4   3 -19  109.70   80.70
   4   3  20   16.27   61.02
   4  -3  20  113.30   80.27
  -4   3 -20  121.60   91.07
  -4  -3 -20 -119.37  105.32
   4  -3  21  211.96   93.32
   4   3  21  117.09   82.11
  -4   3 -21   86.35   85.89
  -4  -3 -21  -87.84  115.43
   4  -3  22   67.82   70.64
   4   3  22   30.01   77.48
  -4  -3 -22   87.36   79.84
  -4   3 -22   35.96   72.47
  -4  -4  23   57.12  119.79
  -4   4  23   87.91  191.22
   4   4 -23  238.80   81.41
   4  -4 -23  113.67   80.09
  -4  -4  22   94.22  117.27
   4   4 -22   -9.32   67.63
   4  -4 -22   75.40   71.62
   4  -4 -21 -112.50   87.58
  -4   4  21  172.04  204.66
   4   4 -21   47.14   67.94
   4   4 -21   43.90   69.88
   4  -4 -21   -0.83   77.39
   4  -4 -20   67.27   69.79
  -4  -4  20   51.87   62.94
   4   4 -20  146.87   93.30
   4   4 -20   56.86   56.44
   4  -4 -20  173.66   89.97
   4  -4 -19  292.53   99.71
  -4  -4  19  166.34   70.25
   4   4 -19  186.46   80.14
   4  -4 -19  356.13  106.63
   4   4 -19  365.07  103.93
   4  -4 -18  -55.90   70.39
  -4  -4  18   62.56   72.17
   4   4 -18  -53.41   66.87
   4  -4 -18  -66.48   54.08
   4   4 -18  -21.48   54.50
  -4  -4  17   36.65   66.53
   4   4 -17  -51.41   66.14
   4  -4 -17  -66.26   57.98
   4  -4 -17  -35.35   66.84
   4   4 -17  -41.53   50.01
   4   4 -16  178.49   89.88
   4   4 -16  -21.75   52.66
   4  -4 -16   76.21   53.15
   4  -4 -16   61.80   56.49
  -4  -4  15   -5.11   48.86
   4   4 -15   10.77   60.62
  -4  -4  15  -25.07   54.63
  -4   4  15  -35.15   74.33
   4  -4 -15  -20.76   63.60
   4  -4 -15   74.79   63.14
   4   4 -15    5.74   50.76
  -4  -4  14   23.98   46.29
  -4  -4  14  -36.16   60.57
  -4   4  14   77.42   73.24
   4   4 -14    5.55   75.36
   4   4 -14  -31.01   45.96
   4  -4 -14  -68.83   52.80
  -4  -4  13   53.27   45.85
   4   4 -13  130.42   65.79
  -4   4  13  106.62   55.49
  -4  -4  13  122.96   81.30
   4  -4 -13  129.15   48.51
  -4  -4  12   -2.43   50.12
  -4   4  12   43.75   61.72
   4   4 -12   22.40   44.92
  -4  -4  12   71.96   62.31
   4   4 -12   -1.69   52.09
   4  -4 -12   60.68   66.19
  -4   4  11   81.46   53.63
  -4  -4  11   63.73   49.95
   4   4 -11   18.93   40.17
   4   4 -11  113.73   53.43
   4  -4 -11   73.50   59.63
  -4  -4  10  -78.69   52.30
   4   4 -10   38.60   36.94
  -4   4  10  -17.72   39.54
   4   4 -10   14.69   47.11
   4  -4 -10    8.77   43.78
  -4   4   9   88.99   22.57
   4   4  -9  131.27   57.28
  -4  -4   9   97.20   48.65
  -4   4   9   56.56   46.99
   4  -4  -9  190.32   63.46
   4   4  -9  227.14   70.47
  -4   4   8  -12.62   17.34
  -4  -4   8  -46.62   48.95
  -4   4   8  -20.81   47.47
   4  -4  -8    5.89   43.71
   4   4  -8  -81.97   48.51
  -4  -4   7 8067.04  351.96
  -4   4   7 7521.74  294.71
   4   4  -7 7895.75  309.62
   4  -4  -7 7693.15  310.56
   4  -4  -6  -10.04   59.27
  -4  -4   6  -43.35   28.50
  -4  -4   6 -172.84   83.35
  -4   4   6  -63.39   50.89
   4   4  -6   -0.36   47.20
  -4  -4   5 2329.55   97.32
  -4   4   5 2484.24  161.72
  -4  -4   5 2630.57  188.09
   4   4  -5 2394.57  165.81
   4  -4  -5 2482.53  171.31
   4  -4  -4  -49.35   46.14
  -4  -4   4  -10.58   39.89
  -4   4   4   93.67   54.57
   4   4  -4   14.48   41.59
   4  -4  -3   56.00   42.24
  -4  -4   3   38.46   43.78
  -4   4   3  -12.75   39.92
   4   4  -3   57.66   46.57
   4  -4  -2   23.86   31.38
  -4  -4   2  140.70   53.03
   4   4  -2  132.55   45.89
   4  -4  -1   99.49   41.00
  -4  -4   1  129.61   48.38
  -4   4   1  138.20   45.52
   4   4  -1  123.52   38.32
   4  -4   0  131.48   41.28
   4   4   0  178.82   42.24
  -4   4   0  179.59   45.61
  -4  -4   0  234.54   54.20
   4   4   0  160.92   44.72
   4  -4   1   95.58   41.71
   4   4   1   45.07   27.86
  -4   4  -1    4.91   34.12
  -4  -4  -1  101.46   43.65
   4   4   1  164.11   54.94
   4  -4   2  371.31   59.04
   4   4   2  318.49   58.25
   4   4   2  360.84   77.94
  -4  -4  -2  329.38   58.95
  -4   4  -2  310.96   61.56
   4   4   2  405.97   66.28
   4  -4   3 7651.05  248.51
   4   4   3 7824.53  275.97
   4   4   3 7599.94  324.05
   4   4   3 7950.91  282.79
  -4  -4  -3 7865.93  244.19
  -4   4  -3 7657.01  280.33
   4   4   3 7426.33  235.72
   4  -4   3 7867.71  245.19
   4  -4   4  127.13   32.58
   4   4   4  101.08   38.49
   4  -4   4   96.83   26.88
   4   4   4  154.99   39.41
  -4  -4  -4   95.97   29.12
  -4   4  -4   86.31   31.42
   4   4   4    5.04   37.54
   4   4   5 6761.68  278.46
   4  -4   5 6409.01  243.43
   4  -4   5 6768.09  286.14
   4   4   5 6227.71  301.39
   4  -4   5 6052.41  285.24
   4   4   5 6401.40  272.78
  -4   4  -5 6365.34  238.36
  -4   4  -5 6643.70  269.14
  -4  -4  -5 6270.14  192.17
   4   4   5 6319.81  200.15
   4  -4   5 6535.93  217.55
   4   4   6  171.72   61.96
  -4  -4  -6  165.50   50.27
   4  -4   6  210.95   55.84
   4  -4   6  158.47   62.26
   4   4   6  129.24   38.02
  -4  -4  -6   74.80   33.74
  -4   4  -6  176.94   63.64
  -4   4  -6  206.35   59.87
   4  -4   6  170.81   69.62
   4  -4   6  267.99   74.83
   4   4   6  199.71   83.26
   4   4   6   82.47   52.58
  -4  -4  -7   22.58   25.15
   4   4   7   13.87   32.68
   4  -4   7   19.86   32.02
   4  -4   7  -34.71   32.66
  -4  -4  -7   33.54   19.57
  -4   4  -7   34.99   38.83
   4   4   7  -11.32   19.26
  -4   4  -7   11.64   35.60
   4  -4   7  -80.74   51.49
   4   4   7   52.42   40.60
   4  -4   7    4.58   35.94
   4   4   7   -7.85   37.89
   4  -4   8  165.44   51.38
   4   4   8   54.08   48.65
  -4  -4  -8  102.68   34.17
   4  -4   8  105.77   35.61
  -4  -4  -8   87.67   20.85
  -4   4  -8   84.69   43.39
   4   4   8   72.73   19.95
  -4   4  -8  112.26   42.75
   4   4   8  130.55   66.57
   4  -4   8   81.69   49.72
   4   4   8  125.08   54.21
   4  -4   8   77.73   38.08
   4  -4   8   95.05   49.15
   4  -4   9    9.82   23.95
  -4  -4  -9  -13.32   28.13
   4  -4   9    2.95   29.25
   4   4   9   12.43   36.86
   4   4   9   39.25   47.10
   4  -4   9   73.01   55.57
   4  -4   9    1.76   45.87
   4  -4   9   36.87   45.16
  -4   4  -9  -43.46   43.58
  -4   4  -9   34.11   39.62
  -4  -4 -10   75.91   29.11
   4  -4  10   19.59   35.40
   4  -4  10   -9.74   35.75
   4   4  10   64.97   44.14
   4   4  10  -36.16   48.86
   4  -4  10  -40.34   52.26
  -4   4 -10   18.41   54.62
  -4   4 -10  -20.94   29.98
   4  -4  11   58.90   53.60
   4   4  11   97.10   57.35
   4   4  11  105.81   55.97
   4  -4  11   64.03   60.73
  -4  -4 -11   98.72   38.93
   4  -4  11  135.75   64.91
  -4   4 -11  139.53   49.25
  -4   4 -11  147.01   59.48
   4  -4  12  150.33   69.53
   4  -4  12   86.33   52.45
   4   4  12  203.91   77.86
   4   4  12  162.03   71.52
   4  -4  12   30.92   44.31
  -4   4 -12   74.49   54.36
  -4   4 -12  103.18   39.76
   4  -4  13  884.64  122.03
   4   4  13  706.92  124.56
   4  -4  13  705.31  132.48
   4  -4  13  890.38  133.09
   4   4  13  809.58  140.94
  -4   4 -13  763.30  114.89
   4  -4  14   48.84   49.11
   4   4  14   32.83   60.51
   4  -4  14   -7.27   48.71
   4  -4  14  140.23   57.26
  -4   4 -14  -17.21   55.60
   4  -4  15  225.20   81.71
   4   4  15  183.33   84.00
   4  -4  15  123.25   78.51
  -4   4 -15   72.45   59.98
   4  -4  16    5.18   48.61
   4   4  16   98.83   48.90
  -4   4 -16  131.14   79.90
   4  -4  17  119.27   71.64
   4   4  17  176.80   93.46
  -4   4 -17    5.07   59.25
  -4  -4 -17   46.34   75.84
   4  -4  18  173.11   70.92
   4   4  18  -37.35   60.58
   4  -4  18  178.30  101.79
  -4  -4 -18  216.60  105.91
  -4   4 -18  130.79   65.95
   4  -4  19  -43.37   75.88
   4   4  19   28.54   70.48
   4  -4  19   10.79   64.27
  -4  -4 -19 -132.21   77.63
  -4   4 -19  -77.55   80.80
   4  -4  20  109.90   71.72
   4   4  20    5.09   60.60
   4  -4  20  -91.86   85.06
  -4  -4 -20  240.71  119.66
  -4   4 -20 -234.01  106.07
   4  -4  21  105.00   82.14
   4   4  21   31.46   61.80
  -4  -4 -21   85.39   69.23
  -4   4 -21  140.63   71.84
   4  -4  22  -95.97   87.85
   4   4  22   25.66   60.89
  -4  -4 -22  -37.08   90.42
  -4   4 -22  -75.38   79.57
  -4   5  22 -103.54  185.25
  -4  -5  22  -54.51  132.34
   4   5 -22 -252.41  114.63
   4  -5 -22  128.22   91.30
   4  -5 -21   19.04   73.27
  -4   5  21 -185.57  184.02
  -4  -5  21   20.91   66.15
  -4  -5  21  123.69   83.51
   4   5 -21  102.21   78.18
   4  -5 -21 -135.61   93.76
   4   5 -21   72.31   59.61
   4  -5 -20  154.46   96.21
  -4  -5  20  169.32   91.52
  -4  -5  20   61.02   62.24
   4   5 -20  147.74   81.07
   4  -5 -20   94.98   67.00
   4   5 -20  114.73   72.63
   4  -5 -19  114.16   83.59
  -4  -5  19  319.84  146.42
  -4  -5  19  223.65   83.09
   4   5 -19  252.27   98.02
   4  -5 -19  126.59   81.40
   4   5 -19   50.82   54.39
   4  -5 -18    4.64   63.15
   4   5 -18  124.80   81.30
   4  -5 -18   18.62   55.97
   4   5 -18  111.28   65.93
   4  -5 -17   97.46   60.21
  -4  -5  17   76.64   65.13
   4   5 -17  -42.75   81.45
   4  -5 -17   78.96   66.46
   4   5 -17  101.27   67.76
   4  -5 -16   95.95   68.67
  -4  -5  16   13.62   53.10
   4   5 -16   29.74   55.19
   4   5 -16  -10.41   59.41
   4  -5 -15   12.44   64.46
  -4  -5  15   39.57   56.32
   4   5 -15    1.28   55.39
   4  -5 -14  376.48   91.35
  -4  -5  14  402.70  102.94
  -4   5  14  337.17   91.75
   4   5 -14  323.84   92.31
   4   5 -14  624.62  112.57
   4  -5 -13    5.97   45.57
  -4  -5  13  -84.21   67.09
  -4   5  13  -40.36   49.24
  -4  -5  13   21.30   51.25
   4   5 -13  125.40   75.19
   4   5 -13   83.30   53.25
   4  -5 -12  201.51   63.23
  -4  -5  12  164.78   75.77
   4   5 -12   94.72   61.21
  -4   5  12   89.70   59.56
   4   5 -12  191.10   73.45
   4  -5 -11  173.22   65.22
   4   5 -11  252.78   80.75
  -4   5  11  185.22   63.41
  -4  -5  11  272.99   91.72
   4   5 -11  223.17   69.05
   4  -5 -10  421.40   82.92
  -4   5  10  421.00   56.61
  -4  -5  10  394.31   85.45
  -4   5  10  462.39   87.98
   4   5 -10  556.35  102.45
   4  -5  -9  318.36   79.60
  -4   5   9  443.62   58.88
  -4   5   9  398.78   77.49
  -4  -5   9  531.36  107.90
   4   5  -9  490.64   92.32
   4  -5  -8  -44.94   42.27
  -4  -5   8  -23.06   30.75
  -4  -5   8   -4.33   42.45
  -4   5   8   -2.13   35.65
   4   5  -8  -15.59   42.27
   4  -5  -7  528.20   89.27
  -4  -5   7  331.76   52.52
  -4   5   7  451.28   76.66
  -4  -5   7  451.61   93.66
   4   5  -7  478.01   88.25
  -4  -5   6 3123.18  140.25
  -4  -5   6 3384.65  229.52
  -4   5   6 3219.52  193.76
   4   5  -6 3342.89  208.69
   4  -5  -6 3297.85  205.84
   4  -5  -5  -92.90   56.78
  -4  -5   5 -120.66   71.26
  -4   5   5   -9.08   46.70
   4   5  -5  -81.51   47.76
   4  -5  -4   -1.36   39.66
  -4   5   4  -41.66   44.60
  -4  -5   4  -49.86   47.98
   4   5  -4 -130.30   68.41
   4  -5  -3  212.27   59.72
  -4  -5   3  224.09   65.57
   4   5  -3  321.78   72.72
   4  -5  -2  189.59   57.36
  -4  -5   2  117.37   60.64
  -4   5   2   84.58   49.73
   4   5  -2   83.82   49.54
   4   5  -1  931.12   87.38
  -4   5   1  895.75  101.10
  -4  -5   1  780.89   97.64
   4   5  -1  929.79  101.70
   4  -5  -1  881.35  101.91
   4   5   0  897.15   88.90
  -4   5   0  819.59  102.14
  -4  -5   0  951.52  104.56
   4   5   0  961.58  101.62
   4  -5   0  952.94  107.00
   4   5   1  709.14   87.55
  -4  -5  -1  609.55   88.66
  -4   5  -1  722.63   93.55
   4  -5   1  732.67   93.53
   4   5   1  686.58   86.64
   4   5   2   -0.42   27.78
   4  -5   2  102.78   48.81
  -4   5  -2   61.49   39.68
  -4  -5  -2   15.70   31.77
   4   5   2   29.36   36.90
   4   5   3  821.76   94.91
  -4  -5  -3  787.84   88.39
   4  -5   3  851.05   86.05
   4   5   3  856.56  100.90
  -4   5  -3  875.79  103.06
  -4  -5  -3  753.28   79.94
   4   5   3  685.53   79.35
   4  -5   3  805.12   89.99
   4  -5   4 3721.64  178.63
   4   5   4 3819.39  204.68
   4   5   4 3620.61  246.29
   4   5   4 3663.40  202.30
  -4  -5  -4 3573.77  163.06
  -4   5  -4 3868.84  217.89
  -4  -5  -4 3742.07  186.42
   4  -5   4 3913.21  188.12
   4  -5   5  207.12   44.52
   4  -5   5  127.15   41.31
  -4  -5  -5  187.99   51.40
   4   5   5  123.01   36.72
  -4   5  -5  197.23   54.48
  -4  -5  -5  132.93   31.21
   4   5   5  214.60   59.51
   4   5   5  139.26   54.40
  -4  -5  -6  202.22   44.84
   4  -5   6  239.24   56.65
   4  -5   6  209.63   44.37
   4   5   6  253.19   62.91
  -4  -5  -6  195.19   35.57
  -4   5  -6  215.23   58.56
   4   5   6  174.38   56.35
   4  -5   6  238.30   65.47
   4  -5   6  156.29   55.11
  -4  -5  -7   34.56   27.39
   4   5   7   32.07   40.94
   4  -5   7   45.43   37.73
   4  -5   7   38.76   30.43
  -4   5  -7   29.24   41.96
  -4   5  -7   11.90   43.85
   4   5   7   48.37   26.12
   4   5   7   17.95   37.27
   4  -5   7  -34.87   54.62
   4   5   7    2.66   42.97
   4  -5   7   15.72   43.59
  -4  -5  -8   78.57   38.53
   4  -5   8   30.78   37.38
   4   5   8   27.19   45.91
   4  -5   8   10.63   26.80
  -4   5  -8   15.57   39.03
   4   5   8   62.51   20.86
   4   5   8   13.05   39.59
   4  -5   8   -0.22   42.29
   4  -5   8  112.43   61.86
   4   5   8  105.72   66.91
   4   5   9   75.05   36.90
   4  -5   9  182.67   51.51
  -4  -5  -9  160.95   44.66
   4  -5   9  193.60   49.13
   4   5   9  100.95   55.98
   4   5   9   81.65   40.56
   4  -5   9  209.19   67.19
   4  -5   9  170.63   72.22
   4  -5   9  179.34   59.58
  -4   5  -9  183.34   63.01
   4  -5  10  716.78  100.66
   4   5  10  718.11  114.88
   4   5  10  728.97  123.49
   4  -5  10  596.67  120.57
   4  -5  10  651.81  101.68
   4  -5  10  522.46  113.56
  -4   5 -10  630.42  102.98
   4  -5  10  644.04   80.63
  -4  -5 -10  636.25   76.18
   4  -5  11  320.30   76.66
  -4  -5 -11  282.93   51.36
   4  -5  11  218.67   69.74
   4   5  11  243.63   80.69
   4   5  11  296.12   82.21
   4  -5  11  304.81   92.49
   4  -5  11  165.36   72.49
  -4   5 -11  262.43   76.19
  -4   5 -11  285.96   66.74
  -4  -5 -12  112.12   38.68
   4   5  12   30.42   60.01
   4  -5  12   77.31   41.41
   4   5  12  178.31   79.81
   4  -5  12    0.84   41.76
  -4   5 -12  110.05   60.53
  -4   5 -12   57.86   37.83
   4  -5  13  150.98   58.14
   4  -5  13  230.88   89.56
   4  -5  13  139.45   70.52
   4   5  13  209.99   92.48
  -4   5 -13  365.08  100.22
   4  -5  14   75.48   53.13
   4   5  14  205.62   92.65
   4  -5  14  -14.75   61.78
   4  -5  14   92.89   59.58
  -4   5 -14   88.54   58.15
   4  -5  15  114.89   57.42
   4   5  15   -4.00   49.49
   4  -5  15  109.95   86.11
  -4   5 -15  136.40   68.23
   4  -5  16   31.87   48.83
   4   5  16   20.40   46.56
   4  -5  16  -84.85   75.90
  -4   5 -16  -94.80   60.40
   4  -5  17  387.77   98.94
   4  -5  17  440.73  125.84
   4   5  17  371.18  114.85
  -4   5 -17  359.67   99.25
   4  -5  18   50.07   65.70
   4   5  18  190.33   95.93
[truncated: 584,575 more chars]
