# Supplementary material for: Molecular Mimics of Intermetallic Phases: Selective Alkylamide‐Ligand Deprotection Drives Co/Ga Cluster Formation
Source: Angew Chem Int Ed Engl. 2026 Mar 13;65(19):e23687. doi: 10.1002/anie.202523687 (PMC13134592; doi:10.1002/anie.202523687)
Supplement: Supplementary file 2 — Supporting File 2: anie71710‐sup‐0002‐Data.zip. [file ANIE-65-e23687-s001.zip › NapFa7_fine.cif]

data_mo_napfa7_0m_sq
_audit_creation_method
;FinalCif V155 by Daniel Kratzert, Freiburg 2025, 
https://dkratzert.de/finalcif.html
;

loop_
_publ_author_name
_publ_author_address
_publ_author_email
_publ_author_phone
_publ_author_id_orcid
_publ_author_id_iucr
_publ_author_footnote
'Napoli, Fabrizio E.'
;Technical University of Munich
TUM School of Natural Sciences
Chair of Inorganic and Metal-Organic Chemistry
Lichtenbergstra\&se 4
D-85748 Garching
Germany
;
''              ''              '' '' ''
'B\"uhler, Raphael'
;Technical University of Munich
TUM School of Natural Sciences
Chair of Inorganic and Metal-Organic Chemistry
Lichtenbergstra\&se 4
D-85748 Garching
Germany
;
''              ''              '' '' ''
'Stephan, Johannes'
;Technical University of Munich
TUM School of Natural Sciences
Chair of Inorganic and Metal-Organic Chemistry
Lichtenbergstra\&se 4
D-85748 Garching
Germany
;
''              ''              '' '' ''
'Kahlal, Samia'
;CNRS
Univ Rennes
ISCR-UMR 6226
F-35000 Rennes
France

;
''              ''              '' '' ''
'Saillard, Jean-Yves'
;CNRS
Univ Rennes
ISCR-UMR 6226
F-35000 Rennes
France

;
''              ''              '' '' ''
'Gemel, Christian'
;Technical University of Munich
TUM School of Natural Sciences
Chair of Inorganic and Metal-Organic Chemistry
Lichtenbergstra\&se 4
D-85748 Garching
Germany
;
''              ''              '' '' ''
'Fischer, Roland A.'
;Technical University of Munich
TUM School of Natural Sciences
Chair of Inorganic and Metal-Organic Chemistry
Lichtenbergstra\&se 4
D-85748 Garching
Germany
;
roland.fischer@tum.de '+49 (0)89 289 13081' '' '' ''

loop_
_publ_contact_author_name
_publ_contact_author_address
_publ_contact_author_email
_publ_contact_author_phone
_publ_contact_author_id_orcid
_publ_contact_author_id_iucr
'Fischer, Roland A.'
;Technical University of Munich
TUM School of Natural Sciences
Chair of Inorganic and Metal-Organic Chemistry
Lichtenbergstra\&se 4
D-85748 Garching
Germany
;
roland.fischer@tum.de '+49 (0)89 289 13081' '' ''

_publ_section_title               'Molecular Mimics of Intermetallic Phases: Selective Alkylamide-Ligand Deprotection Drives Alloyed Co/Ga Cluster Core Formation'
_publ_section_abstract            'The heterobimetallic M14 cluster [Co3Ga2]H(\m2-GaTMP)9 (1, TMP = 2,2,6,6-tetramethyl-piperidinyl) was obtained by treating CoCl2 with GaTMP in presence of Mg and H2 as reduction additives. 1 features a trigonal bipyramidal Co3Ga2 kernel with one substituent-free Ga atom and one exposed GaH moiety inside a metallo-environment of nine edge-bridging GaTMP ligands. The resulting Co3Ga11 cluster core mimics a packing motif of the structurally related intermetallic phase Co2Al5. The GaTMP ligands not only donate their lone pairs to the Co, but also to the exposed, bare Ga of the Co3Ga2 kernel, thus contributing to increase the delocalization over the whole M14 core, according to bonding analysis. The synthesis of 1 represents proof-of-concept to steer the coordination of GaTMP to transition metal centers towards a kernel-alloyed Co/Ga cluster formation. This is rationalized by Mg/H2 induced Ga deprotection and TMP-trapping in the Hauser-base complex [Mg(TMP)(THF)\m2Cl]2. The method bears potential for generalization and first results were obtained for related Fe/Ga clusters.'
_publ_section_references
;Allen, F. H. (2004). ENCIFER. J. Appl. Cryst. 37, 335-338. 

Bruker (2022). APEX suite of crystallographic software. APEX 4 Version
2022.10-0. Bruker AXS Inc., Madison, Wisconsin, USA.

Bruker (2016). SADABS, Version 2016/2. Bruker AXS Inc., Madison, Wisconsin, USA.

Bruker (2019). SAINT, Version 8.40A. Bruker AXS Inc., Madison, Wisconsin, USA.

Flack, H.D. (1983). Acta Cryst. A39, 876-881.
 
Huebschle, C. B.; Sheldrick, G. M.; Dittrich, B. (2011). SHELXLE. J. Appl. 
Cryst., 44, (2011) 1281 - 1284.   

Macrae, C. F.; Bruno, I. J.; Chisholm, A. J.; Edgington, P. R.; McCabe, P.;
Pidcock, E.; Rodriguez-Monge, L.; Taylor, R.; van de Streek, J.; Wood, P. A.
(2008). J. Appl. Cryst. 41, 466-470

Sheldrick, G. M. (2015). Acta Cryst. A71, 3-8.
 
Sheldrick, G. M. (2015). Acta Cryst. C71, 3-8.

Spek, A. L. (2011). PLATON, A Multipurpose Crystallographic Tool, Utrecht 
University, Utrecht, The Netherlands.
  
Spek, A.L. (2003). J. Appl. Cryst. 36, 7-13.

Wilson, A.J.C. (1992). Ed. International Tables for Crystallography, Volume C, 
Kluwer Academic Publishers, Dordrecht, The Netherlands.
;
_publ_section_figure_captions
;View of the title compound with the atom numbering scheme. Displacement
ellipsoids for non-H atoms are drawn at the 50% probability level.
;
_publ_section_exptl_prep
;The crystal was fixed on the top of a kapton micro sampler with perfluorinated
ether and transferred to the diffractometer.
;
_publ_section_exptl_refinement
;Solution and refinements with the program APEX (Bruker, 2022) and SHELXL
(Sheldrick, 2015) in conjunction with SHELXLE (Huebschle, 2011).
Hydrogen atoms could be located in the difference Fourier maps but were 
calculated in ideal positions (riding model) for refinement.
;
_publ_contact_letter              'Date of submission: October 2025'
_publ_requested_journal           'Angewandte Chemie International Edition'
_shelx_SHELXL_version_number      '2019/1'
_chemical_name_systematic         ?
_chemical_name_common             ?
_chemical_formula_sum             'C72 H144 Co2 Ga8 N8'
_chemical_formula_moiety          ?
_chemical_formula_weight          1797.56
_chemical_melting_point           ?
_space_group_crystal_system       triclinic
_space_group_IT_number            2
_space_group_name_H-M_alt         'P -1'
_space_group_name_Hall            '-P 1'
_shelx_space_group_comment
;
The symmetry employed for this shelxl refinement is uniquely defined
by the following loop, which should always be used as a source of
symmetry information in preference to the above space-group names.
They are only intended as comments.
;

loop_
_space_group_symop_operation_xyz
'x, y, z'
'-x, -y, -z'

_cell_length_a                    13.2859(9)
_cell_length_b                    14.9936(11)
_cell_length_c                    26.309(2)
_cell_angle_alpha                 83.159(2)
_cell_angle_beta                  85.540(2)
_cell_angle_gamma                 66.514(2)
_cell_volume                      4769.8(6)
_cell_formula_units_Z             2
_cell_measurement_temperature     100(2)
_cell_measurement_reflns_used     9684
_cell_measurement_theta_min       2.206
_cell_measurement_theta_max       26.5065
_exptl_crystal_description        block
_exptl_crystal_colour             black
_exptl_crystal_recrystallization_method ?
_exptl_crystal_density_meas       ?
_exptl_crystal_density_method     ?
_exptl_crystal_density_diffrn     1.252
_exptl_crystal_F_000              1868
_exptl_crystal_size_max           0.332
_exptl_crystal_size_mid           0.135
_exptl_crystal_size_min           0.134
_exptl_absorpt_coefficient_mu     2.595
_exptl_absorpt_correction_type    multi-scan
_exptl_absorpt_correction_T_min   0.668
_exptl_absorpt_correction_T_max   0.7454
_exptl_absorpt_process_details    'SADABS 2016/2 (Bruker, 2016)'
_exptl_absorpt_special_details    ?
_shelx_estimated_absorpt_T_min    0.480
_shelx_estimated_absorpt_T_max    0.722
_exptl_transmission_factor_min    ?
_exptl_transmission_factor_max    ?
_exptl_special_details
;Diffractometer operator            Johannes Stephan
scanspeed                           5-15 s per frame
dx                                  65 mm
4268 frames measured in 13 data sets
phi-scans with delta_phi         = 0.5
omega-scans with delta_omega     = 0.5
shutterless mode
;
_diffrn_ambient_temperature       100(2)
_diffrn_ambient_environment       N~2~
_diffrn_radiation_type            MoK\a
_diffrn_radiation_wavelength      0.71073
_diffrn_radiation_source          'IMS microsource'
_diffrn_radiation_monochromator   'Helios optic'
_diffrn_measurement_ambient_temperature_device_make ?
_diffrn_radiation_probe           x-ray
_diffrn_source                    'IMS microsource'
_diffrn_source_type               ?
_diffrn_source_voltage            50.0
_diffrn_source_current            1.0
_diffrn_detector                  CPAD
_diffrn_detector_type             'Bruker PHOTON II'
_diffrn_detector_area_resol_mean  7.5
_diffrn_measurement_device        'three-angle diffractometer'
_diffrn_measurement_device_type   'Bruker D8 VENTURE Duo'
_diffrn_measurement_method        '\w and \f scans'
_diffrn_measurement_specimen_support 'MiTeGen micromount'
_diffrn_reflns_number             171250
_diffrn_reflns_av_unetI/netI      0.0179
_diffrn_reflns_av_R_equivalents   0.0358
_diffrn_reflns_theta_min          1.993
_diffrn_reflns_theta_max          25.027
_diffrn_reflns_theta_full         25.027
_diffrn_reflns_limit_h_min        -15
_diffrn_reflns_limit_h_max        15
_diffrn_reflns_limit_k_min        -17
_diffrn_reflns_limit_k_max        17
_diffrn_reflns_limit_l_min        -31
_diffrn_reflns_limit_l_max        31
_diffrn_measured_fraction_theta_max 0.999
_diffrn_measured_fraction_theta_full 0.999
_diffrn_reflns_Laue_measured_fraction_max 0.999
_diffrn_reflns_Laue_measured_fraction_full 0.999
_diffrn_reflns_point_group_measured_fraction_max 0.999
_diffrn_reflns_point_group_measured_fraction_full 0.999
_reflns_number_total              16845
_reflns_number_gt                 15527
_reflns_threshold_expression      'I > 2\s(I)'
_reflns_Friedel_coverage          0.000
_reflns_Friedel_fraction_max      .
_reflns_Friedel_fraction_full     .
_reflns_special_details
;
 Reflections were merged by SHELXL according to the crystal
 class for the calculation of statistics and refinement.
 
 Structure factors included contributions from the .fab file.
 
 _reflns_Friedel_fraction is defined as the number of unique
 Friedel pairs measured divided by the number that would be
 possible theoretically, ignoring centric projections and
 systematic absences.
;
_computing_data_collection        'Bruker BIS V6.2.12/2019-08-12'
_computing_cell_refinement        'SAINT V8.40B'
_computing_data_reduction         'SAINT V8.40B'
_computing_structure_solution     'SHELXT (Sheldrick, 2015)'
_computing_structure_refinement   'SHELXL (Sheldrick, 2015), SHELXLE (Huebschle, 2011)'
_computing_molecular_graphics     'Mercury (Macrae, 2008), PLATON (Spek, 2011)'
_computing_publication_material   'PLATON (Spek, 2011), enCIFer (Allen, 2004)'
_refine_special_details           ?
_refine_ls_structure_factor_coef  Fsqd
_refine_ls_matrix_type            full
_refine_ls_weighting_scheme       calc
_refine_ls_weighting_details      'w=1/[\s^2^(Fo^2^)+(0.0183P)^2^+8.2005P] where P=(Fo^2^+2Fc^2^)/3'
_atom_sites_solution_primary      iterative
_atom_sites_solution_secondary    difmap
_atom_sites_solution_hydrogens    geom
_refine_ls_hydrogen_treatment     constr
_refine_ls_number_reflns          16845
_refine_ls_number_parameters      843
_refine_ls_number_restraints      0
_refine_ls_R_factor_all           0.0311
_refine_ls_R_factor_gt            0.0277
_refine_ls_wR_factor_ref          0.0637
_refine_ls_wR_factor_gt           0.0625
_refine_ls_goodness_of_fit_ref    1.128
_refine_ls_restrained_S_all       1.128
_refine_ls_shift/su_max           0.002
_refine_ls_shift/su_mean          0.000
_refine_diff_density_max          0.475
_refine_diff_density_min          -0.338
_refine_diff_density_rms          0.066
_refine_ls_extinction_method      none
_refine_ls_extinction_coef        .

loop_
_atom_type_symbol
_atom_type_description
_atom_type_scat_dispersion_real
_atom_type_scat_dispersion_imag
_atom_type_scat_source
'C'  'C'  0.0033 0.0016 'International Tables Vol C Tables 4.2.6.8 and 6.1.1.4'
'H'  'H'  0.0000 0.0000 'International Tables Vol C Tables 4.2.6.8 and 6.1.1.4'
'N'  'N'  0.0061 0.0033 'International Tables Vol C Tables 4.2.6.8 and 6.1.1.4'
'Ga' 'Ga' 0.2307 1.6083 'International Tables Vol C Tables 4.2.6.8 and 6.1.1.4'
'Co' 'Co' 0.3494 0.9721 'International Tables Vol C Tables 4.2.6.8 and 6.1.1.4'

_geom_special_details
;
 All esds (except the esd in the dihedral angle between two l.s. planes)
 are estimated using the full covariance matrix.  The cell esds are taken
 into account individually in the estimation of esds in distances, angles
 and torsion angles; correlations between esds in cell parameters are only
 used when they are defined by crystal symmetry.  An approximate (isotropic)
 treatment of cell esds is used for estimating esds involving l.s. planes.
;

loop_
_atom_site_label
_atom_site_type_symbol
_atom_site_fract_x
_atom_site_fract_y
_atom_site_fract_z
_atom_site_U_iso_or_equiv
_atom_site_adp_type
_atom_site_occupancy
_atom_site_site_symmetry_order
_atom_site_calc_flag
_atom_site_refinement_flags_posn
_atom_site_refinement_flags_adp
_atom_site_refinement_flags_occupancy
_atom_site_disorder_assembly
_atom_site_disorder_group
Ga1  Ga 0.69190(2)  0.50976(2)  0.82795(2)  0.01510(7) Uani 1 1 d    . . . . .
Ga2  Ga 0.76411(2)  0.49246(2)  0.69342(2)  0.01465(6) Uani 1 1 d    . . . . .
Ga3  Ga 0.54263(2)  0.61717(2)  0.72746(2)  0.01459(6) Uani 1 1 d    . . . . .
Ga4  Ga 0.48830(2)  0.45207(2)  0.77206(2)  0.01328(6) Uani 1 1 d    . . . . .
Ga5  Ga 0.77954(2)  0.31151(2)  0.76778(2)  0.01406(6) Uani 1 1 d    . . . . .
Ga6  Ga 0.72658(2)  0.16025(2)  0.72890(2)  0.01567(7) Uani 1 1 d    . . . . .
Ga7  Ga 0.51950(2)  0.31042(2)  0.68514(2)  0.01603(7) Uani 1 1 d    . . . . .
Ga8  Ga 0.56049(2)  0.23233(2)  0.81899(2)  0.01624(7) Uani 1 1 d    . . . . .
Co1  Co 0.65425(3)  0.47125(2)  0.75591(2)  0.01183(7) Uani 1 1 d    . . . . .
Co2  Co 0.61458(3)  0.30200(2)  0.75138(2)  0.01207(7) Uani 1 1 d    . . . . .
N1   N  0.72365(19) 0.55392(16) 0.88597(8)  0.0182(5)  Uani 1 1 d    . . . . .
N2   N  0.84198(18) 0.52808(16) 0.63829(8)  0.0174(5)  Uani 1 1 d    . . . . .
N3   N  0.46022(19) 0.74532(16) 0.70353(9)  0.0197(5)  Uani 1 1 d    . . . . .
N4   N  0.33844(17) 0.52380(16) 0.79171(8)  0.0168(5)  Uani 1 1 d    . . . . .
N5   N  0.92699(18) 0.23027(16) 0.78495(9)  0.0188(5)  Uani 1 1 d    . . . . .
N6   N  0.80548(19) 0.03399(16) 0.71193(9)  0.0204(5)  Uani 1 1 d    . . . . .
N7   N  0.45218(19) 0.30304(17) 0.62688(9)  0.0205(5)  Uani 1 1 d    . . . . .
N8   N  0.52030(19) 0.15960(17) 0.87283(9)  0.0203(5)  Uani 1 1 d    . . . . .
C1   C  0.7731(2)   0.6275(2)   0.87948(11) 0.0224(6)  Uani 1 1 d    . . . . .
C2   C  0.8666(3)   0.6001(3)   0.91699(12) 0.0307(7)  Uani 1 1 d    . . . . .
H2A  H  0.928970    0.541086    0.906704    0.037      Uiso 1 1 calc R U . . .
H2B  H  0.892364    0.653965    0.914859    0.037      Uiso 1 1 calc R U . . .
C3   C  0.8310(3)   0.5804(3)   0.97193(12) 0.0347(8)  Uani 1 1 d    . . . . .
H3A  H  0.772172    0.640379    0.983457    0.042      Uiso 1 1 calc R U . . .
H3B  H  0.893897    0.560942    0.994581    0.042      Uiso 1 1 calc R U . . .
C4   C  0.7893(3)   0.4990(2)   0.97503(11) 0.0295(7)  Uani 1 1 d    . . . . .
H4A  H  0.763905    0.487727    1.010670    0.035      Uiso 1 1 calc R U . . .
H4B  H  0.850545    0.438043    0.966262    0.035      Uiso 1 1 calc R U . . .
C5   C  0.6942(2)   0.5224(2)   0.93880(10) 0.0212(6)  Uani 1 1 d    . . . . .
C6   C  0.8217(3)   0.6272(2)   0.82499(11) 0.0281(7)  Uani 1 1 d    . . . . .
H6A  H  0.861788    0.670243    0.820533    0.042      Uiso 1 1 calc R U . . .
H6B  H  0.762351    0.650626    0.800600    0.042      Uiso 1 1 calc R U . . .
H6C  H  0.871998    0.560615    0.818833    0.042      Uiso 1 1 calc R U . . .
C7   C  0.6894(3)   0.7323(2)   0.88535(13) 0.0319(7)  Uani 1 1 d    . . . . .
H7A  H  0.724762    0.778335    0.875718    0.048      Uiso 1 1 calc R U . . .
H7B  H  0.662222    0.737645    0.921041    0.048      Uiso 1 1 calc R U . . .
H7C  H  0.627746    0.747637    0.863031    0.048      Uiso 1 1 calc R U . . .
C8   C  0.6775(3)   0.4276(2)   0.93715(12) 0.0291(7)  Uani 1 1 d    . . . . .
H8A  H  0.660055    0.404475    0.971789    0.044      Uiso 1 1 calc R U . . .
H8B  H  0.744836    0.377973    0.923818    0.044      Uiso 1 1 calc R U . . .
H8C  H  0.616831    0.439684    0.914788    0.044      Uiso 1 1 calc R U . . .
C9   C  0.5868(2)   0.5967(2)   0.96066(12) 0.0283(7)  Uani 1 1 d    . . . . .
H9A  H  0.565847    0.567792    0.992990    0.042      Uiso 1 1 calc R U . . .
H9B  H  0.528519    0.614229    0.936123    0.042      Uiso 1 1 calc R U . . .
H9C  H  0.597594    0.655446    0.966790    0.042      Uiso 1 1 calc R U . . .
C10  C  0.8898(2)   0.6006(2)   0.64221(11) 0.0214(6)  Uani 1 1 d    . . . . .
C11  C  0.8523(3)   0.6816(2)   0.59803(11) 0.0264(7)  Uani 1 1 d    . . . . .
H11A H  0.772404    0.720040    0.602230    0.032      Uiso 1 1 calc R U . . .
H11B H  0.890326    0.726212    0.599226    0.032      Uiso 1 1 calc R U . . .
C12  C  0.8764(3)   0.6403(2)   0.54611(12) 0.0310(7)  Uani 1 1 d    . . . . .
H12A H  0.847198    0.694124    0.518596    0.037      Uiso 1 1 calc R U . . .
H12B H  0.956738    0.607510    0.540139    0.037      Uiso 1 1 calc R U . . .
C13  C  0.8233(3)   0.5676(2)   0.54481(11) 0.0285(7)  Uani 1 1 d    . . . . .
H13A H  0.844146    0.537940    0.511896    0.034      Uiso 1 1 calc R U . . .
H13B H  0.742528    0.603158    0.546061    0.034      Uiso 1 1 calc R U . . .
C14  C  0.8557(2)   0.4859(2)   0.58876(11) 0.0221(6)  Uani 1 1 d    . . . . .
C15  C  0.8478(3)   0.6454(2)   0.69276(12) 0.0321(7)  Uani 1 1 d    . . . . .
H15A H  0.879790    0.692650    0.696881    0.048      Uiso 1 1 calc R U . . .
H15B H  0.868940    0.593702    0.721197    0.048      Uiso 1 1 calc R U . . .
H15C H  0.767578    0.678598    0.692653    0.048      Uiso 1 1 calc R U . . .
C16  C  1.0160(2)   0.5558(2)   0.64405(12) 0.0298(7)  Uani 1 1 d    . . . . .
H16A H  1.041295    0.604317    0.653815    0.045      Uiso 1 1 calc R U . . .
H16B H  1.047488    0.536262    0.610214    0.045      Uiso 1 1 calc R U . . .
H16C H  1.039381    0.498483    0.669291    0.045      Uiso 1 1 calc R U . . .
C17  C  0.7773(3)   0.4336(2)   0.59001(11) 0.0278(7)  Uani 1 1 d    . . . . .
H17A H  0.780479    0.409497    0.556663    0.042      Uiso 1 1 calc R U . . .
H17B H  0.702265    0.479388    0.597538    0.042      Uiso 1 1 calc R U . . .
H17C H  0.798963    0.378524    0.616646    0.042      Uiso 1 1 calc R U . . .
C18  C  0.9729(3)   0.4098(2)   0.57894(12) 0.0296(7)  Uani 1 1 d    . . . . .
H18A H  0.972154    0.371266    0.551489    0.044      Uiso 1 1 calc R U . . .
H18B H  0.998726    0.366361    0.610299    0.044      Uiso 1 1 calc R U . . .
H18C H  1.022270    0.443458    0.568789    0.044      Uiso 1 1 calc R U . . .
C19  C  0.3962(2)   0.8149(2)   0.74102(12) 0.0258(7)  Uani 1 1 d    . . . . .
C20  C  0.2769(3)   0.8690(2)   0.72449(13) 0.0342(8)  Uani 1 1 d    . . . . .
H20A H  0.240049    0.822613    0.728612    0.041      Uiso 1 1 calc R U . . .
H20B H  0.237822    0.921104    0.747300    0.041      Uiso 1 1 calc R U . . .
C21  C  0.2682(3)   0.9144(2)   0.66916(13) 0.0375(8)  Uani 1 1 d    . . . . .
H21A H  0.190144    0.945402    0.659739    0.045      Uiso 1 1 calc R U . . .
H21B H  0.298669    0.965371    0.665203    0.045      Uiso 1 1 calc R U . . .
C22  C  0.3316(3)   0.8351(2)   0.63445(12) 0.0335(7)  Uani 1 1 d    . . . . .
H22A H  0.328481    0.865067    0.598667    0.040      Uiso 1 1 calc R U . . .
H22B H  0.295768    0.788183    0.636285    0.040      Uiso 1 1 calc R U . . .
C23  C  0.4521(2)   0.7796(2)   0.64846(11) 0.0261(7)  Uani 1 1 d    . . . . .
C24  C  0.3930(3)   0.7561(2)   0.79231(12) 0.0338(8)  Uani 1 1 d    . . . . .
H24A H  0.340636    0.799096    0.816038    0.051      Uiso 1 1 calc R U . . .
H24B H  0.466223    0.728026    0.806721    0.051      Uiso 1 1 calc R U . . .
H24C H  0.370065    0.703379    0.787054    0.051      Uiso 1 1 calc R U . . .
C25  C  0.4456(3)   0.8872(2)   0.75006(15) 0.0441(9)  Uani 1 1 d    . . . . .
H25A H  0.409065    0.921376    0.780068    0.066      Uiso 1 1 calc R U . . .
H25B H  0.435374    0.934704    0.719913    0.066      Uiso 1 1 calc R U . . .
H25C H  0.524226    0.851986    0.756023    0.066      Uiso 1 1 calc R U . . .
C26  C  0.5020(3)   0.6900(2)   0.61821(12) 0.0401(9)  Uani 1 1 d    . . . . .
H26A H  0.493466    0.710795    0.581490    0.060      Uiso 1 1 calc R U . . .
H26B H  0.464278    0.645916    0.628419    0.060      Uiso 1 1 calc R U . . .
H26C H  0.580215    0.655813    0.625329    0.060      Uiso 1 1 calc R U . . .
C27  C  0.5176(3)   0.8446(3)   0.63205(14) 0.0406(9)  Uani 1 1 d    . . . . .
H27A H  0.526893    0.850467    0.594643    0.061      Uiso 1 1 calc R U . . .
H27B H  0.589926    0.814669    0.647402    0.061      Uiso 1 1 calc R U . . .
H27C H  0.477465    0.909548    0.643736    0.061      Uiso 1 1 calc R U . . .
C28  C  0.2538(2)   0.5404(2)   0.75406(11) 0.0217(6)  Uani 1 1 d    . . . . .
C29  C  0.1486(2)   0.6289(2)   0.76657(12) 0.0253(6)  Uani 1 1 d    . . . . .
H29A H  0.162402    0.689230    0.757978    0.030      Uiso 1 1 calc R U . . .
H29B H  0.089448    0.632843    0.744608    0.030      Uiso 1 1 calc R U . . .
C30  C  0.1090(2)   0.6250(2)   0.82249(13) 0.0302(7)  Uani 1 1 d    . . . . .
H30A H  0.045077    0.686110    0.828523    0.036      Uiso 1 1 calc R U . . .
H30B H  0.085641    0.569709    0.830429    0.036      Uiso 1 1 calc R U . . .
C31  C  0.2005(2)   0.6123(2)   0.85688(12) 0.0268(7)  Uani 1 1 d    . . . . .
H31A H  0.175381    0.606335    0.893068    0.032      Uiso 1 1 calc R U . . .
H31B H  0.218020    0.671052    0.851212    0.032      Uiso 1 1 calc R U . . .
C32  C  0.3057(2)   0.5210(2)   0.84696(11) 0.0210(6)  Uani 1 1 d    . . . . .
C33  C  0.2968(2)   0.5674(2)   0.70141(11) 0.0239(6)  Uani 1 1 d    . . . . .
H33A H  0.239831    0.584140    0.676262    0.036      Uiso 1 1 calc R U . . .
H33B H  0.362041    0.511781    0.691181    0.036      Uiso 1 1 calc R U . . .
H33C H  0.316080    0.623628    0.703029    0.036      Uiso 1 1 calc R U . . .
C34  C  0.2263(2)   0.4506(2)   0.75047(13) 0.0286(7)  Uani 1 1 d    . . . . .
H34A H  0.188609    0.459023    0.718597    0.043      Uiso 1 1 calc R U . . .
H34B H  0.178592    0.444173    0.779754    0.043      Uiso 1 1 calc R U . . .
H34C H  0.294356    0.391717    0.750792    0.043      Uiso 1 1 calc R U . . .
C35  C  0.3979(2)   0.5251(2)   0.87640(11) 0.0233(6)  Uani 1 1 d    . . . . .
H35A H  0.376257    0.528776    0.912806    0.035      Uiso 1 1 calc R U . . .
H35B H  0.412182    0.582998    0.863047    0.035      Uiso 1 1 calc R U . . .
H35C H  0.464611    0.466259    0.872257    0.035      Uiso 1 1 calc R U . . .
C36  C  0.2866(2)   0.4282(2)   0.86924(12) 0.0279(7)  Uani 1 1 d    . . . . .
H36A H  0.283752    0.424308    0.906734    0.042      Uiso 1 1 calc R U . . .
H36B H  0.347003    0.370096    0.857798    0.042      Uiso 1 1 calc R U . . .
H36C H  0.217090    0.431495    0.857245    0.042      Uiso 1 1 calc R U . . .
C37  C  1.0157(2)   0.2201(2)   0.74554(12) 0.0223(6)  Uani 1 1 d    . . . . .
C38  C  1.1158(2)   0.1244(2)   0.75791(13) 0.0283(7)  Uani 1 1 d    . . . . .
H38A H  1.097276    0.068508    0.752478    0.034      Uiso 1 1 calc R U . . .
H38B H  1.177467    0.123010    0.733913    0.034      Uiso 1 1 calc R U . . .
C39  C  1.1524(2)   0.1122(2)   0.81265(13) 0.0331(8)  Uani 1 1 d    . . . . .
H39A H  1.178374    0.163981    0.817481    0.040      Uiso 1 1 calc R U . . .
H39B H  1.214008    0.048107    0.819318    0.040      Uiso 1 1 calc R U . . .
C40  C  1.0565(2)   0.1189(2)   0.85009(12) 0.0298(7)  Uani 1 1 d    . . . . .
H40A H  1.079881    0.114094    0.885484    0.036      Uiso 1 1 calc R U . . .
H40B H  1.035771    0.063183    0.847355    0.036      Uiso 1 1 calc R U . . .
C41  C  0.9559(2)   0.2150(2)   0.83958(11) 0.0249(6)  Uani 1 1 d    . . . . .
C42  C  0.9739(2)   0.2115(2)   0.69460(11) 0.0266(7)  Uani 1 1 d    . . . . .
H42A H  1.032628    0.200624    0.668187    0.040      Uiso 1 1 calc R U . . .
H42B H  0.911090    0.271857    0.684586    0.040      Uiso 1 1 calc R U . . .
H42C H  0.951031    0.156332    0.698367    0.040      Uiso 1 1 calc R U . . .
C43  C  1.0518(3)   0.3068(2)   0.73831(14) 0.0329(7)  Uani 1 1 d    . . . . .
H43A H  1.095726    0.303722    0.706357    0.049      Uiso 1 1 calc R U . . .
H43B H  1.095926    0.303469    0.767195    0.049      Uiso 1 1 calc R U . . .
H43C H  0.986751    0.368311    0.736769    0.049      Uiso 1 1 calc R U . . .
C44  C  0.8593(2)   0.2052(2)   0.87141(11) 0.0262(7)  Uani 1 1 d    . . . . .
H44A H  0.876293    0.193530    0.907792    0.039      Uiso 1 1 calc R U . . .
H44B H  0.845703    0.150301    0.861249    0.039      Uiso 1 1 calc R U . . .
H44C H  0.793665    0.265572    0.865631    0.039      Uiso 1 1 calc R U . . .
C45  C  0.9769(3)   0.3002(2)   0.85832(13) 0.0343(8)  Uani 1 1 d    . . . . .
H45A H  0.979576    0.291942    0.895771    0.051      Uiso 1 1 calc R U . . .
H45B H  0.917396    0.362445    0.847483    0.051      Uiso 1 1 calc R U . . .
H45C H  1.046971    0.300080    0.843533    0.051      Uiso 1 1 calc R U . . .
C46  C  0.8621(2)   -0.0443(2)  0.75224(11) 0.0235(6)  Uani 1 1 d    . . . . .
C47  C  0.9823(2)   -0.0999(2)  0.73575(12) 0.0285(7)  Uani 1 1 d    . . . . .
H47A H  1.022559    -0.056841   0.736097    0.034      Uiso 1 1 calc R U . . .
H47B H  1.015984    -0.157201   0.760880    0.034      Uiso 1 1 calc R U . . .
C48  C  0.9949(3)   -0.1345(2)  0.68259(12) 0.0298(7)  Uani 1 1 d    . . . . .
H48A H  1.073776    -0.166495   0.672886    0.036      Uiso 1 1 calc R U . . .
H48B H  0.961245    -0.182688   0.682629    0.036      Uiso 1 1 calc R U . . .
C49  C  0.9393(2)   -0.0477(2)  0.64447(12) 0.0287(7)  Uani 1 1 d    . . . . .
H49A H  0.945448    -0.070819   0.610188    0.034      Uiso 1 1 calc R U . . .
H49B H  0.978084    -0.003081   0.642530    0.034      Uiso 1 1 calc R U . . .
C50  C  0.8169(2)   0.0095(2)   0.65822(11) 0.0248(6)  Uani 1 1 d    . . . . .
C51  C  0.8608(3)   0.0031(2)   0.80058(11) 0.0278(7)  Uani 1 1 d    . . . . .
H51A H  0.904726    -0.046845   0.826564    0.042      Uiso 1 1 calc R U . . .
H51B H  0.785037    0.033982    0.813748    0.042      Uiso 1 1 calc R U . . .
H51C H  0.891840    0.052685    0.792501    0.042      Uiso 1 1 calc R U . . .
C52  C  0.8052(3)   -0.1154(2)  0.76700(14) 0.0369(8)  Uani 1 1 d    . . . . .
H52A H  0.834334    -0.154577   0.799134    0.055      Uiso 1 1 calc R U . . .
H52B H  0.819038    -0.158716   0.739839    0.055      Uiso 1 1 calc R U . . .
H52C H  0.726003    -0.078422   0.771443    0.055      Uiso 1 1 calc R U . . .
C53  C  0.7753(3)   0.1051(2)   0.62316(11) 0.0309(7)  Uani 1 1 d    . . . . .
H53A H  0.785900    0.090480    0.587329    0.046      Uiso 1 1 calc R U . . .
H53B H  0.816404    0.144422    0.628987    0.046      Uiso 1 1 calc R U . . .
H53C H  0.697062    0.141528    0.630727    0.046      Uiso 1 1 calc R U . . .
C54  C  0.7481(3)   -0.0484(2)  0.64850(14) 0.0364(8)  Uani 1 1 d    . . . . .
H54A H  0.746926    -0.051896   0.611608    0.055      Uiso 1 1 calc R U . . .
H54B H  0.672848    -0.015387   0.661922    0.055      Uiso 1 1 calc R U . . .
H54C H  0.780596    -0.114573   0.665803    0.055      Uiso 1 1 calc R U . . .
C55  C  0.3944(2)   0.2365(2)   0.62677(11) 0.0237(6)  Uani 1 1 d    . . . . .
C56  C  0.4415(3)   0.1705(2)   0.58298(12) 0.0313(7)  Uani 1 1 d    . . . . .
H56A H  0.517706    0.124718    0.590604    0.038      Uiso 1 1 calc R U . . .
H56B H  0.397391    0.131293    0.580844    0.038      Uiso 1 1 calc R U . . .
C57  C  0.4414(3)   0.2295(3)   0.53143(12) 0.0376(8)  Uani 1 1 d    . . . . .
H57A H  0.476034    0.184565    0.504581    0.045      Uiso 1 1 calc R U . . .
H57B H  0.364892    0.270688    0.521921    0.045      Uiso 1 1 calc R U . . .
C58  C  0.5045(3)   0.2940(3)   0.53483(12) 0.0383(8)  Uani 1 1 d    . . . . .
H58A H  0.499719    0.334818    0.501910    0.046      Uiso 1 1 calc R U . . .
H58B H  0.582880    0.251891    0.540151    0.046      Uiso 1 1 calc R U . . .
C59  C  0.4610(3)   0.3609(2)   0.57844(11) 0.0286(7)  Uani 1 1 d    . . . . .
C60  C  0.4147(3)   0.1725(2)   0.67734(12) 0.0308(7)  Uani 1 1 d    . . . . .
H60A H  0.379007    0.126512    0.677763    0.046      Uiso 1 1 calc R U . . .
H60B H  0.384456    0.213650    0.705620    0.046      Uiso 1 1 calc R U . . .
H60C H  0.493910    0.136171    0.681255    0.046      Uiso 1 1 calc R U . . .
C61  C  0.2692(3)   0.2899(3)   0.62261(14) 0.0358(8)  Uani 1 1 d    . . . . .
H61A H  0.234661    0.242826    0.630805    0.054      Uiso 1 1 calc R U . . .
H61B H  0.251743    0.320742    0.587640    0.054      Uiso 1 1 calc R U . . .
H61C H  0.241315    0.340023    0.646729    0.054      Uiso 1 1 calc R U . . .
C62  C  0.5460(3)   0.4034(3)   0.58519(13) 0.0418(9)  Uani 1 1 d    . . . . .
H62A H  0.554373    0.441378    0.553344    0.063      Uiso 1 1 calc R U . . .
H62B H  0.616700    0.350099    0.593457    0.063      Uiso 1 1 calc R U . . .
H62C H  0.521371    0.445981    0.613075    0.063      Uiso 1 1 calc R U . . .
C63  C  0.3539(3)   0.4473(3)   0.56383(13) 0.0415(9)  Uani 1 1 d    . . . . .
H63A H  0.368465    0.488585    0.534897    0.062      Uiso 1 1 calc R U . . .
H63B H  0.324147    0.485737    0.593146    0.062      Uiso 1 1 calc R U . . .
H63C H  0.300580    0.422795    0.554089    0.062      Uiso 1 1 calc R U . . .
C64  C  0.4606(2)   0.0991(2)   0.86264(11) 0.0240(6)  Uani 1 1 d    . . . . .
C65  C  0.3616(3)   0.1181(2)   0.90004(12) 0.0322(7)  Uani 1 1 d    . . . . .
H65A H  0.307488    0.185719    0.892262    0.039      Uiso 1 1 calc R U . . .
H65B H  0.326001    0.073033    0.895171    0.039      Uiso 1 1 calc R U . . .
C66  C  0.3936(3)   0.1040(3)   0.95525(12) 0.0339(8)  Uani 1 1 d    . . . . .
H66A H  0.443166    0.035120    0.964161    0.041      Uiso 1 1 calc R U . . .
H66B H  0.327195    0.119281    0.978042    0.041      Uiso 1 1 calc R U . . .
C67  C  0.4511(3)   0.1707(2)   0.96298(11) 0.0291(7)  Uani 1 1 d    . . . . .
H67A H  0.476309    0.157210    0.998589    0.035      Uiso 1 1 calc R U . . .
H67B H  0.397559    0.239322    0.958559    0.035      Uiso 1 1 calc R U . . .
C68  C  0.5503(2)   0.1588(2)   0.92594(11) 0.0236(6)  Uani 1 1 d    . . . . .
C69  C  0.4202(3)   0.1298(2)   0.80820(12) 0.0305(7)  Uani 1 1 d    . . . . .
H69A H  0.377002    0.093210    0.800908    0.046      Uiso 1 1 calc R U . . .
H69B H  0.483307    0.116052    0.784025    0.046      Uiso 1 1 calc R U . . .
H69C H  0.374291    0.199911    0.804621    0.046      Uiso 1 1 calc R U . . .
C70  C  0.5334(3)   -0.0110(2)  0.86587(13) 0.0340(8)  Uani 1 1 d    . . . . .
H70A H  0.494374    -0.045778   0.852203    0.051      Uiso 1 1 calc R U . . .
H70B H  0.550497    -0.035752   0.901697    0.051      Uiso 1 1 calc R U . . .
H70C H  0.601785    -0.021440   0.845765    0.051      Uiso 1 1 calc R U . . .
C71  C  0.5793(3)   0.2472(2)   0.92824(11) 0.0304(7)  Uani 1 1 d    . . . . .
H71A H  0.598584    0.248775    0.963224    0.046      Uiso 1 1 calc R U . . .
H71B H  0.515971    0.307171    0.918241    0.046      Uiso 1 1 calc R U . . .
H71C H  0.641796    0.242286    0.904730    0.046      Uiso 1 1 calc R U . . .
C72  C  0.6517(3)   0.0675(2)   0.94234(12) 0.0302(7)  Uani 1 1 d    . . . . .
H72A H  0.673193    0.073360    0.976183    0.045      Uiso 1 1 calc R U . . .
H72B H  0.712375    0.061218    0.917414    0.045      Uiso 1 1 calc R U . . .
H72C H  0.634353    0.009489    0.943890    0.045      Uiso 1 1 calc R U . . .

loop_
_atom_site_aniso_label
_atom_site_aniso_U_11
_atom_site_aniso_U_22
_atom_site_aniso_U_33
_atom_site_aniso_U_23
_atom_site_aniso_U_13
_atom_site_aniso_U_12
Ga1 0.01701(15) 0.01394(14) 0.01331(14) -0.00227(11) -0.00008(11) -0.00478(12)
Ga2 0.01507(14) 0.01346(14) 0.01371(14) -0.00095(11) 0.00289(11)  -0.00454(12)
Ga3 0.01446(14) 0.01000(14) 0.01609(15) 0.00002(11)  0.00028(11)  -0.00194(11)
Ga4 0.01171(14) 0.01112(14) 0.01485(14) -0.00088(11) 0.00122(11)  -0.00262(11)
Ga5 0.01210(14) 0.01074(14) 0.01709(15) -0.00079(11) -0.00158(11) -0.00208(11)
Ga6 0.01595(15) 0.01116(14) 0.01753(15) -0.00302(11) 0.00021(12)  -0.00252(12)
Ga7 0.01705(15) 0.01547(15) 0.01454(15) -0.00131(11) -0.00331(11) -0.00485(12)
Ga8 0.01911(15) 0.01340(14) 0.01485(15) 0.00070(11)  0.00132(12)  -0.00586(12)
Co1 0.01173(17) 0.00963(16) 0.01183(17) -0.00051(13) 0.00078(13)  -0.00213(14)
Co2 0.01234(17) 0.01002(17) 0.01199(17) -0.00085(13) -0.00044(13) -0.00248(14)
N1  0.0219(12)  0.0190(12)  0.0144(11)  -0.0036(9)   0.0002(9)    -0.0084(10)
N2  0.0197(12)  0.0186(12)  0.0146(11)  -0.0019(9)   0.0041(9)    -0.0089(10)
N3  0.0216(12)  0.0134(11)  0.0176(12)  0.0007(9)    -0.0004(10)  -0.0007(10)
N4  0.0125(11)  0.0176(12)  0.0173(12)  -0.0008(9)   0.0017(9)    -0.0033(9)
N5  0.0126(11)  0.0164(12)  0.0240(13)  -0.0022(10)  -0.0042(9)   -0.0013(9)
N6  0.0240(13)  0.0134(11)  0.0209(12)  -0.0063(9)   0.0012(10)   -0.0035(10)
N7  0.0228(12)  0.0246(13)  0.0161(12)  -0.0006(10)  -0.0039(10)  -0.0111(11)
N8  0.0269(13)  0.0195(12)  0.0162(12)  0.0012(9)    0.0009(10)   -0.0121(10)
C1  0.0267(15)  0.0218(15)  0.0218(15)  -0.0050(12)  0.0011(12)   -0.0123(13)
C2  0.0278(17)  0.0413(19)  0.0295(17)  -0.0082(14)  -0.0001(13)  -0.0191(15)
C3  0.0345(18)  0.050(2)    0.0250(17)  -0.0052(15)  -0.0067(14)  -0.0204(17)
C4  0.0319(17)  0.0363(18)  0.0176(15)  -0.0017(13)  -0.0024(13)  -0.0106(15)
C5  0.0253(15)  0.0223(15)  0.0163(14)  -0.0023(11)  0.0013(12)   -0.0100(13)
C6  0.0367(18)  0.0315(17)  0.0240(16)  -0.0049(13)  0.0023(13)   -0.0215(15)
C7  0.0411(19)  0.0224(16)  0.0350(18)  -0.0074(14)  0.0035(15)   -0.0151(15)
C8  0.0406(19)  0.0274(17)  0.0210(16)  0.0004(13)   0.0020(13)   -0.0165(15)
C9  0.0298(17)  0.0334(18)  0.0235(16)  -0.0089(13)  0.0075(13)   -0.0142(14)
C10 0.0238(15)  0.0233(15)  0.0203(15)  0.0000(12)   0.0019(12)   -0.0137(13)
C11 0.0276(16)  0.0223(15)  0.0269(16)  0.0037(13)   0.0015(13)   -0.0095(13)
C12 0.0333(18)  0.0338(18)  0.0226(16)  0.0071(13)   0.0012(13)   -0.0128(15)
C13 0.0274(16)  0.0398(19)  0.0161(15)  0.0016(13)   0.0001(12)   -0.0122(14)
C14 0.0227(15)  0.0272(16)  0.0162(14)  -0.0041(12)  0.0038(11)   -0.0098(13)
C15 0.050(2)    0.0331(18)  0.0242(16)  -0.0080(14)  0.0090(15)   -0.0281(16)
C16 0.0295(17)  0.0348(18)  0.0300(17)  0.0014(14)   -0.0018(13)  -0.0190(15)
C17 0.0338(17)  0.0344(18)  0.0207(15)  -0.0078(13)  0.0026(13)   -0.0185(15)
C18 0.0304(17)  0.0303(17)  0.0249(16)  -0.0060(13)  0.0082(13)   -0.0093(14)
C19 0.0262(16)  0.0149(14)  0.0272(16)  -0.0064(12)  -0.0003(13)  0.0024(12)
C20 0.0259(17)  0.0230(16)  0.041(2)    -0.0017(14)  0.0032(14)   0.0024(13)
C21 0.0235(17)  0.0256(17)  0.048(2)    0.0087(15)   -0.0084(15)  0.0045(14)
C22 0.0336(18)  0.0305(18)  0.0299(18)  0.0083(14)   -0.0092(14)  -0.0075(15)
C23 0.0278(16)  0.0185(15)  0.0231(16)  0.0053(12)   -0.0016(12)  -0.0016(13)
C24 0.0362(18)  0.0283(17)  0.0224(16)  -0.0070(13)  0.0044(14)   0.0030(14)
C25 0.055(2)    0.0250(18)  0.050(2)    -0.0088(16)  -0.0085(18)  -0.0113(17)
C26 0.057(2)    0.0297(18)  0.0160(16)  0.0031(13)   -0.0009(15)  -0.0001(17)
C27 0.0334(19)  0.0330(19)  0.045(2)    0.0163(16)   0.0020(16)   -0.0079(15)
C28 0.0149(14)  0.0198(14)  0.0277(16)  -0.0035(12)  -0.0013(12)  -0.0035(12)
C29 0.0149(14)  0.0187(15)  0.0363(18)  0.0007(13)   -0.0019(12)  -0.0010(12)
C30 0.0198(15)  0.0232(16)  0.0424(19)  -0.0035(14)  0.0096(14)   -0.0049(13)
C31 0.0193(15)  0.0259(16)  0.0285(16)  -0.0041(13)  0.0090(12)   -0.0033(13)
C32 0.0194(14)  0.0201(15)  0.0205(15)  -0.0003(11)  0.0060(11)   -0.0061(12)
C33 0.0191(14)  0.0205(15)  0.0256(16)  -0.0021(12)  -0.0072(12)  0.0001(12)
C34 0.0222(15)  0.0246(16)  0.0391(19)  -0.0047(14)  -0.0050(13)  -0.0080(13)
C35 0.0250(15)  0.0252(15)  0.0162(14)  -0.0019(12)  0.0034(12)   -0.0070(13)
C36 0.0237(16)  0.0247(16)  0.0299(17)  0.0030(13)   0.0068(13)   -0.0066(13)
C37 0.0146(14)  0.0160(14)  0.0330(17)  -0.0013(12)  0.0002(12)   -0.0033(11)
C38 0.0150(14)  0.0222(16)  0.0435(19)  -0.0067(14)  -0.0002(13)  -0.0021(12)
C39 0.0185(15)  0.0215(16)  0.053(2)    -0.0037(15)  -0.0120(14)  0.0009(13)
C40 0.0273(16)  0.0222(16)  0.0316(17)  -0.0002(13)  -0.0133(13)  0.0005(13)
C41 0.0219(15)  0.0222(15)  0.0270(16)  -0.0049(12)  -0.0084(12)  -0.0030(13)
C42 0.0195(15)  0.0260(16)  0.0283(16)  -0.0009(13)  0.0058(12)   -0.0043(13)
C43 0.0221(16)  0.0265(17)  0.050(2)    -0.0002(15)  0.0022(14)   -0.0106(14)
C44 0.0285(16)  0.0268(16)  0.0178(15)  -0.0030(12)  -0.0060(12)  -0.0038(13)
C45 0.0294(17)  0.0295(18)  0.043(2)    -0.0092(15)  -0.0125(15)  -0.0069(14)
C46 0.0253(15)  0.0118(14)  0.0280(16)  -0.0024(12)  0.0023(12)   -0.0019(12)
C47 0.0252(16)  0.0190(15)  0.0323(17)  -0.0032(13)  -0.0003(13)  0.0009(13)
C48 0.0235(16)  0.0203(15)  0.0385(19)  -0.0095(14)  0.0051(14)   -0.0004(13)
C49 0.0264(16)  0.0281(17)  0.0275(17)  -0.0122(13)  0.0049(13)   -0.0047(14)
C50 0.0242(15)  0.0229(15)  0.0230(15)  -0.0107(12)  0.0002(12)   -0.0025(13)
C51 0.0325(17)  0.0194(15)  0.0220(16)  0.0031(12)   -0.0022(13)  -0.0016(13)
C52 0.045(2)    0.0209(16)  0.043(2)    -0.0034(14)  0.0094(16)   -0.0135(15)
C53 0.0317(17)  0.0318(18)  0.0203(16)  -0.0067(13)  -0.0034(13)  -0.0015(14)
C54 0.0332(18)  0.0338(19)  0.042(2)    -0.0188(16)  -0.0047(15)  -0.0088(15)
C55 0.0245(15)  0.0262(16)  0.0230(15)  -0.0035(12)  -0.0046(12)  -0.0118(13)
C56 0.0353(18)  0.0318(18)  0.0294(17)  -0.0082(14)  -0.0054(14)  -0.0137(15)
C57 0.048(2)    0.046(2)    0.0188(16)  -0.0111(15)  -0.0033(15)  -0.0162(17)
C58 0.048(2)    0.052(2)    0.0172(16)  -0.0013(15)  0.0001(14)   -0.0228(18)
C59 0.0381(18)  0.0334(17)  0.0180(15)  0.0037(13)   -0.0076(13)  -0.0183(15)
C60 0.0412(19)  0.0310(17)  0.0290(17)  -0.0020(14)  -0.0041(14)  -0.0232(15)
C61 0.0228(16)  0.044(2)    0.044(2)    -0.0053(16)  -0.0045(14)  -0.0146(15)
C62 0.061(2)    0.058(2)    0.0225(17)  0.0089(16)   -0.0092(16)  -0.043(2)
C63 0.057(2)    0.039(2)    0.0290(18)  0.0074(15)   -0.0177(17)  -0.0189(18)
C64 0.0289(16)  0.0219(15)  0.0230(15)  0.0009(12)   0.0008(12)   -0.0131(13)
C65 0.0298(17)  0.0360(18)  0.0310(18)  0.0088(14)   -0.0016(14)  -0.0164(15)
C66 0.0320(18)  0.041(2)    0.0263(17)  0.0071(14)   0.0067(14)   -0.0160(15)
C67 0.0343(18)  0.0295(17)  0.0175(15)  0.0002(13)   0.0045(13)   -0.0079(14)
C68 0.0310(16)  0.0223(15)  0.0174(14)  0.0016(12)   -0.0002(12)  -0.0113(13)
C69 0.0354(18)  0.0360(18)  0.0285(17)  0.0031(14)   -0.0045(14)  -0.0241(15)
C70 0.046(2)    0.0248(17)  0.0355(19)  -0.0024(14)  0.0002(15)   -0.0188(15)
C71 0.047(2)    0.0291(17)  0.0188(15)  0.0006(13)   -0.0029(14)  -0.0193(15)
C72 0.0350(18)  0.0318(17)  0.0234(16)  0.0029(13)   -0.0023(13)  -0.0142(15)

loop_
_geom_bond_atom_site_label_1
_geom_bond_atom_site_label_2
_geom_bond_distance
_geom_bond_site_symmetry_2
_geom_bond_publ_flag
Ga1 N1   1.873(2)  . ?
Ga1 Co1  2.1941(5) . ?
Ga2 N2   1.866(2)  . ?
Ga2 Co1  2.1924(4) . ?
Ga2 Ga3  2.9260(4) . ?
Ga3 N3   1.852(2)  . ?
Ga3 Co1  2.1777(5) . ?
Ga3 Ga4  2.9370(4) . ?
Ga4 N4   1.911(2)  . ?
Ga4 Co2  2.3053(4) . ?
Ga4 Co1  2.3356(5) . ?
Ga5 N5   1.905(2)  . ?
Ga5 Co1  2.3087(4) . ?
Ga5 Co2  2.3281(5) . ?
Ga5 Ga6  2.9361(4) . ?
Ga6 N6   1.852(2)  . ?
Ga6 Co2  2.1733(5) . ?
Ga6 Ga7  2.9837(4) . ?
Ga7 N7   1.869(2)  . ?
Ga7 Co2  2.1935(5) . ?
Ga8 N8   1.860(2)  . ?
Ga8 Co2  2.1745(5) . ?
Co1 Co2  2.8071(5) . ?
N1  C1   1.482(3)  . ?
N1  C5   1.488(3)  . ?
N2  C10  1.478(3)  . ?
N2  C14  1.483(3)  . ?
N3  C23  1.475(4)  . ?
N3  C19  1.481(4)  . ?
N4  C28  1.483(3)  . ?
N4  C32  1.485(3)  . ?
N5  C37  1.480(4)  . ?
N5  C41  1.484(4)  . ?
N6  C46  1.481(4)  . ?
N6  C50  1.483(4)  . ?
N7  C59  1.478(4)  . ?
N7  C55  1.481(4)  . ?
N8  C64  1.479(4)  . ?
N8  C68  1.480(4)  . ?
C1  C6   1.525(4)  . ?
C1  C7   1.539(4)  . ?
C1  C2   1.540(4)  . ?
C2  C3   1.518(4)  . ?
C2  H2A  0.9900    . ?
C2  H2B  0.9900    . ?
C3  C4   1.520(5)  . ?
C3  H3A  0.9900    . ?
C3  H3B  0.9900    . ?
C4  C5   1.543(4)  . ?
C4  H4A  0.9900    . ?
C4  H4B  0.9900    . ?
C5  C8   1.529(4)  . ?
C5  C9   1.538(4)  . ?
C6  H6A  0.9800    . ?
C6  H6B  0.9800    . ?
C6  H6C  0.9800    . ?
C7  H7A  0.9800    . ?
C7  H7B  0.9800    . ?
C7  H7C  0.9800    . ?
C8  H8A  0.9800    . ?
C8  H8B  0.9800    . ?
C8  H8C  0.9800    . ?
C9  H9A  0.9800    . ?
C9  H9B  0.9800    . ?
C9  H9C  0.9800    . ?
C10 C15  1.527(4)  . ?
C10 C11  1.532(4)  . ?
C10 C16  1.539(4)  . ?
C11 C12  1.525(4)  . ?
C11 H11A 0.9900    . ?
C11 H11B 0.9900    . ?
C12 C13  1.521(4)  . ?
C12 H12A 0.9900    . ?
C12 H12B 0.9900    . ?
C13 C14  1.530(4)  . ?
C13 H13A 0.9900    . ?
C13 H13B 0.9900    . ?
C14 C17  1.529(4)  . ?
C14 C18  1.545(4)  . ?
C15 H15A 0.9800    . ?
C15 H15B 0.9800    . ?
C15 H15C 0.9800    . ?
C16 H16A 0.9800    . ?
C16 H16B 0.9800    . ?
C16 H16C 0.9800    . ?
C17 H17A 0.9800    . ?
C17 H17B 0.9800    . ?
C17 H17C 0.9800    . ?
C18 H18A 0.9800    . ?
C18 H18B 0.9800    . ?
C18 H18C 0.9800    . ?
C19 C25  1.521(5)  . ?
C19 C24  1.529(4)  . ?
C19 C20  1.536(4)  . ?
C20 C21  1.524(5)  . ?
C20 H20A 0.9900    . ?
C20 H20B 0.9900    . ?
C21 C22  1.516(5)  . ?
C21 H21A 0.9900    . ?
C21 H21B 0.9900    . ?
C22 C23  1.533(4)  . ?
C22 H22A 0.9900    . ?
C22 H22B 0.9900    . ?
C23 C26  1.530(4)  . ?
C23 C27  1.553(4)  . ?
C24 H24A 0.9800    . ?
C24 H24B 0.9800    . ?
C24 H24C 0.9800    . ?
C25 H25A 0.9800    . ?
C25 H25B 0.9800    . ?
C25 H25C 0.9800    . ?
C26 H26A 0.9800    . ?
C26 H26B 0.9800    . ?
C26 H26C 0.9800    . ?
C27 H27A 0.9800    . ?
C27 H27B 0.9800    . ?
C27 H27C 0.9800    . ?
C28 C33  1.529(4)  . ?
C28 C29  1.542(4)  . ?
C28 C34  1.543(4)  . ?
C29 C30  1.526(4)  . ?
C29 H29A 0.9900    . ?
C29 H29B 0.9900    . ?
C30 C31  1.509(4)  . ?
C30 H30A 0.9900    . ?
C30 H30B 0.9900    . ?
C31 C32  1.549(4)  . ?
C31 H31A 0.9900    . ?
C31 H31B 0.9900    . ?
C32 C35  1.525(4)  . ?
C32 C36  1.551(4)  . ?
C33 H33A 0.9800    . ?
C33 H33B 0.9800    . ?
C33 H33C 0.9800    . ?
C34 H34A 0.9800    . ?
C34 H34B 0.9800    . ?
C34 H34C 0.9800    . ?
C35 H35A 0.9800    . ?
C35 H35B 0.9800    . ?
C35 H35C 0.9800    . ?
C36 H36A 0.9800    . ?
C36 H36B 0.9800    . ?
C36 H36C 0.9800    . ?
C37 C42  1.529(4)  . ?
C37 C38  1.539(4)  . ?
C37 C43  1.543(4)  . ?
C38 C39  1.523(5)  . ?
C38 H38A 0.9900    . ?
C38 H38B 0.9900    . ?
C39 C40  1.527(5)  . ?
C39 H39A 0.9900    . ?
C39 H39B 0.9900    . ?
C40 C41  1.539(4)  . ?
C40 H40A 0.9900    . ?
C40 H40B 0.9900    . ?
C41 C44  1.525(4)  . ?
C41 C45  1.551(4)  . ?
C42 H42A 0.9800    . ?
C42 H42B 0.9800    . ?
C42 H42C 0.9800    . ?
C43 H43A 0.9800    . ?
C43 H43B 0.9800    . ?
C43 H43C 0.9800    . ?
C44 H44A 0.9800    . ?
C44 H44B 0.9800    . ?
C44 H44C 0.9800    . ?
C45 H45A 0.9800    . ?
C45 H45B 0.9800    . ?
C45 H45C 0.9800    . ?
C46 C51  1.525(4)  . ?
C46 C47  1.533(4)  . ?
C46 C52  1.536(4)  . ?
C47 C48  1.523(4)  . ?
C47 H47A 0.9900    . ?
C47 H47B 0.9900    . ?
C48 C49  1.511(4)  . ?
C48 H48A 0.9900    . ?
C48 H48B 0.9900    . ?
C49 C50  1.542(4)  . ?
C49 H49A 0.9900    . ?
C49 H49B 0.9900    . ?
C50 C53  1.531(4)  . ?
C50 C54  1.541(4)  . ?
C51 H51A 0.9800    . ?
C51 H51B 0.9800    . ?
C51 H51C 0.9800    . ?
C52 H52A 0.9800    . ?
C52 H52B 0.9800    . ?
C52 H52C 0.9800    . ?
C53 H53A 0.9800    . ?
C53 H53B 0.9800    . ?
C53 H53C 0.9800    . ?
C54 H54A 0.9800    . ?
C54 H54B 0.9800    . ?
C54 H54C 0.9800    . ?
C55 C60  1.520(4)  . ?
C55 C56  1.538(4)  . ?
C55 C61  1.538(4)  . ?
C56 C57  1.528(5)  . ?
C56 H56A 0.9900    . ?
C56 H56B 0.9900    . ?
C57 C58  1.524(5)  . ?
C57 H57A 0.9900    . ?
C57 H57B 0.9900    . ?
C58 C59  1.538(4)  . ?
C58 H58A 0.9900    . ?
C58 H58B 0.9900    . ?
C59 C62  1.531(4)  . ?
C59 C63  1.532(5)  . ?
C60 H60A 0.9800    . ?
C60 H60B 0.9800    . ?
C60 H60C 0.9800    . ?
C61 H61A 0.9800    . ?
C61 H61B 0.9800    . ?
C61 H61C 0.9800    . ?
C62 H62A 0.9800    . ?
C62 H62B 0.9800    . ?
C62 H62C 0.9800    . ?
C63 H63A 0.9800    . ?
C63 H63B 0.9800    . ?
C63 H63C 0.9800    . ?
C64 C69  1.522(4)  . ?
C64 C65  1.532(4)  . ?
C64 C70  1.540(4)  . ?
C65 C66  1.512(4)  . ?
C65 H65A 0.9900    . ?
C65 H65B 0.9900    . ?
C66 C67  1.518(5)  . ?
C66 H66A 0.9900    . ?
C66 H66B 0.9900    . ?
C67 C68  1.541(4)  . ?
C67 H67A 0.9900    . ?
C67 H67B 0.9900    . ?
C68 C71  1.529(4)  . ?
C68 C72  1.535(4)  . ?
C69 H69A 0.9800    . ?
C69 H69B 0.9800    . ?
C69 H69C 0.9800    . ?
C70 H70A 0.9800    . ?
C70 H70B 0.9800    . ?
C70 H70C 0.9800    . ?
C71 H71A 0.9800    . ?
C71 H71B 0.9800    . ?
C71 H71C 0.9800    . ?
C72 H72A 0.9800    . ?
C72 H72B 0.9800    . ?
C72 H72C 0.9800    . ?

loop_
_geom_angle_atom_site_label_1
_geom_angle_atom_site_label_2
_geom_angle_atom_site_label_3
_geom_angle
_geom_angle_site_symmetry_1
_geom_angle_site_symmetry_3
_geom_angle_publ_flag
N1   Ga1 Co1  174.47(7)   . . ?
N2   Ga2 Co1  171.87(7)   . . ?
N2   Ga2 Ga3  124.12(7)   . . ?
Co1  Ga2 Ga3  47.755(12)  . . ?
N3   Ga3 Co1  173.83(8)   . . ?
N3   Ga3 Ga2  127.71(7)   . . ?
Co1  Ga3 Ga2  48.183(12)  . . ?
N3   Ga3 Ga4  134.14(7)   . . ?
Co1  Ga3 Ga4  51.785(13)  . . ?
Ga2  Ga3 Ga4  93.935(12)  . . ?
N4   Ga4 Co2  144.64(7)   . . ?
N4   Ga4 Co1  140.92(7)   . . ?
Co2  Ga4 Co1  74.434(15)  . . ?
N4   Ga4 Ga3  98.43(7)    . . ?
Co2  Ga4 Ga3  113.892(16) . . ?
Co1  Ga4 Ga3  47.102(11)  . . ?
N5   Ga5 Co1  144.32(7)   . . ?
N5   Ga5 Co2  141.06(7)   . . ?
Co1  Ga5 Co2  74.513(15)  . . ?
N5   Ga5 Ga6  96.79(7)    . . ?
Co1  Ga5 Ga6  117.849(15) . . ?
Co2  Ga5 Ga6  47.035(11)  . . ?
N6   Ga6 Co2  171.83(8)   . . ?
N6   Ga6 Ga5  135.66(7)   . . ?
Co2  Ga6 Ga5  51.620(13)  . . ?
N6   Ga6 Ga7  128.97(7)   . . ?
Co2  Ga6 Ga7  47.186(12)  . . ?
Ga5  Ga6 Ga7  91.182(12)  . . ?
N7   Ga7 Co2  172.97(8)   . . ?
N7   Ga7 Ga6  126.37(7)   . . ?
Co2  Ga7 Ga6  46.618(12)  . . ?
N8   Ga8 Co2  173.30(7)   . . ?
Ga3  Co1 Ga2  84.062(16)  . . ?
Ga3  Co1 Ga1  97.302(17)  . . ?
Ga2  Co1 Ga1  110.609(18) . . ?
Ga3  Co1 Ga5  167.77(2)   . . ?
Ga2  Co1 Ga5  86.877(16)  . . ?
Ga1  Co1 Ga5  93.563(16)  . . ?
Ga3  Co1 Ga4  81.113(15)  . . ?
Ga2  Co1 Ga4  142.317(19) . . ?
Ga1  Co1 Ga4  105.531(17) . . ?
Ga5  Co1 Ga4  101.391(17) . . ?
Ga3  Co1 Co2  123.807(18) . . ?
Ga2  Co1 Co2  112.721(17) . . ?
Ga1  Co1 Co2  121.797(17) . . ?
Ga5  Co1 Co2  53.060(13)  . . ?
Ga4  Co1 Co2  52.289(12)  . . ?
Ga6  Co2 Ga8  90.606(17)  . . ?
Ga6  Co2 Ga7  86.196(17)  . . ?
Ga8  Co2 Ga7  110.470(19) . . ?
Ga6  Co2 Ga4  176.62(2)   . . ?
Ga8  Co2 Ga4  89.731(16)  . . ?
Ga7  Co2 Ga4  90.532(16)  . . ?
Ga6  Co2 Ga5  81.345(16)  . . ?
Ga8  Co2 Ga5  109.069(18) . . ?
Ga7  Co2 Ga5  138.525(19) . . ?
Ga4  Co2 Ga5  101.721(17) . . ?
Ga6  Co2 Co1  129.013(18) . . ?
Ga8  Co2 Co1  121.342(17) . . ?
Ga7  Co2 Co1  113.063(17) . . ?
Ga4  Co2 Co1  53.277(13)  . . ?
Ga5  Co2 Co1  52.427(12)  . . ?
C1   N1  C5   118.2(2)    . . ?
C1   N1  Ga1  119.48(17)  . . ?
C5   N1  Ga1  122.15(17)  . . ?
C10  N2  C14  117.9(2)    . . ?
C10  N2  Ga2  121.17(17)  . . ?
C14  N2  Ga2  120.87(17)  . . ?
C23  N3  C19  118.8(2)    . . ?
C23  N3  Ga3  122.51(18)  . . ?
C19  N3  Ga3  118.62(18)  . . ?
C28  N4  C32  117.9(2)    . . ?
C28  N4  Ga4  117.57(17)  . . ?
C32  N4  Ga4  118.63(17)  . . ?
C37  N5  C41  118.0(2)    . . ?
C37  N5  Ga5  118.84(18)  . . ?
C41  N5  Ga5  117.98(17)  . . ?
C46  N6  C50  118.6(2)    . . ?
C46  N6  Ga6  119.81(18)  . . ?
C50  N6  Ga6  121.51(18)  . . ?
C59  N7  C55  118.3(2)    . . ?
C59  N7  Ga7  119.74(18)  . . ?
C55  N7  Ga7  121.92(18)  . . ?
C64  N8  C68  119.1(2)    . . ?
C64  N8  Ga8  120.02(18)  . . ?
C68  N8  Ga8  120.84(18)  . . ?
N1   C1  C6   107.4(2)    . . ?
N1   C1  C7   113.5(2)    . . ?
C6   C1  C7   106.8(2)    . . ?
N1   C1  C2   110.6(2)    . . ?
C6   C1  C2   108.4(2)    . . ?
C7   C1  C2   110.0(2)    . . ?
C3   C2  C1   112.4(3)    . . ?
C3   C2  H2A  109.1       . . ?
C1   C2  H2A  109.1       . . ?
C3   C2  H2B  109.1       . . ?
C1   C2  H2B  109.1       . . ?
H2A  C2  H2B  107.9       . . ?
C2   C3  C4   109.2(3)    . . ?
C2   C3  H3A  109.8       . . ?
C4   C3  H3A  109.8       . . ?
C2   C3  H3B  109.8       . . ?
C4   C3  H3B  109.8       . . ?
H3A  C3  H3B  108.3       . . ?
C3   C4  C5   112.8(3)    . . ?
C3   C4  H4A  109.0       . . ?
C5   C4  H4A  109.0       . . ?
C3   C4  H4B  109.0       . . ?
C5   C4  H4B  109.0       . . ?
H4A  C4  H4B  107.8       . . ?
N1   C5  C8   108.1(2)    . . ?
N1   C5  C9   113.3(2)    . . ?
C8   C5  C9   107.1(2)    . . ?
N1   C5  C4   110.6(2)    . . ?
C8   C5  C4   107.0(2)    . . ?
C9   C5  C4   110.5(2)    . . ?
C1   C6  H6A  109.5       . . ?
C1   C6  H6B  109.5       . . ?
H6A  C6  H6B  109.5       . . ?
C1   C6  H6C  109.5       . . ?
H6A  C6  H6C  109.5       . . ?
H6B  C6  H6C  109.5       . . ?
C1   C7  H7A  109.5       . . ?
C1   C7  H7B  109.5       . . ?
H7A  C7  H7B  109.5       . . ?
C1   C7  H7C  109.5       . . ?
H7A  C7  H7C  109.5       . . ?
H7B  C7  H7C  109.5       . . ?
C5   C8  H8A  109.5       . . ?
C5   C8  H8B  109.5       . . ?
H8A  C8  H8B  109.5       . . ?
C5   C8  H8C  109.5       . . ?
H8A  C8  H8C  109.5       . . ?
H8B  C8  H8C  109.5       . . ?
C5   C9  H9A  109.5       . . ?
C5   C9  H9B  109.5       . . ?
H9A  C9  H9B  109.5       . . ?
C5   C9  H9C  109.5       . . ?
H9A  C9  H9C  109.5       . . ?
H9B  C9  H9C  109.5       . . ?
N2   C10 C15  107.6(2)    . . ?
N2   C10 C11  110.1(2)    . . ?
C15  C10 C11  108.9(2)    . . ?
N2   C10 C16  113.6(2)    . . ?
C15  C10 C16  106.2(2)    . . ?
C11  C10 C16  110.3(2)    . . ?
C12  C11 C10  111.7(2)    . . ?
C12  C11 H11A 109.3       . . ?
C10  C11 H11A 109.3       . . ?
C12  C11 H11B 109.3       . . ?
C10  C11 H11B 109.3       . . ?
H11A C11 H11B 107.9       . . ?
C13  C12 C11  109.8(2)    . . ?
C13  C12 H12A 109.7       . . ?
C11  C12 H12A 109.7       . . ?
C13  C12 H12B 109.7       . . ?
C11  C12 H12B 109.7       . . ?
H12A C12 H12B 108.2       . . ?
C12  C13 C14  113.8(2)    . . ?
C12  C13 H13A 108.8       . . ?
C14  C13 H13A 108.8       . . ?
C12  C13 H13B 108.8       . . ?
C14  C13 H13B 108.8       . . ?
H13A C13 H13B 107.7       . . ?
N2   C14 C17  107.8(2)    . . ?
N2   C14 C13  110.0(2)    . . ?
C17  C14 C13  107.9(2)    . . ?
N2   C14 C18  113.2(2)    . . ?
C17  C14 C18  107.4(2)    . . ?
C13  C14 C18  110.4(2)    . . ?
C10  C15 H15A 109.5       . . ?
C10  C15 H15B 109.5       . . ?
H15A C15 H15B 109.5       . . ?
C10  C15 H15C 109.5       . . ?
H15A C15 H15C 109.5       . . ?
H15B C15 H15C 109.5       . . ?
C10  C16 H16A 109.5       . . ?
C10  C16 H16B 109.5       . . ?
H16A C16 H16B 109.5       . . ?
C10  C16 H16C 109.5       . . ?
H16A C16 H16C 109.5       . . ?
H16B C16 H16C 109.5       . . ?
C14  C17 H17A 109.5       . . ?
C14  C17 H17B 109.5       . . ?
H17A C17 H17B 109.5       . . ?
C14  C17 H17C 109.5       . . ?
H17A C17 H17C 109.5       . . ?
H17B C17 H17C 109.5       . . ?
C14  C18 H18A 109.5       . . ?
C14  C18 H18B 109.5       . . ?
H18A C18 H18B 109.5       . . ?
C14  C18 H18C 109.5       . . ?
H18A C18 H18C 109.5       . . ?
H18B C18 H18C 109.5       . . ?
N3   C19 C25  113.7(3)    . . ?
N3   C19 C24  108.0(2)    . . ?
C25  C19 C24  107.4(3)    . . ?
N3   C19 C20  110.1(2)    . . ?
C25  C19 C20  110.6(3)    . . ?
C24  C19 C20  106.8(3)    . . ?
C21  C20 C19  112.9(3)    . . ?
C21  C20 H20A 109.0       . . ?
C19  C20 H20A 109.0       . . ?
C21  C20 H20B 109.0       . . ?
C19  C20 H20B 109.0       . . ?
H20A C20 H20B 107.8       . . ?
C22  C21 C20  108.9(3)    . . ?
C22  C21 H21A 109.9       . . ?
C20  C21 H21A 109.9       . . ?
C22  C21 H21B 109.9       . . ?
C20  C21 H21B 109.9       . . ?
H21A C21 H21B 108.3       . . ?
C21  C22 C23  113.2(3)    . . ?
C21  C22 H22A 108.9       . . ?
C23  C22 H22A 108.9       . . ?
C21  C22 H22B 108.9       . . ?
C23  C22 H22B 108.9       . . ?
H22A C22 H22B 107.8       . . ?
N3   C23 C26  108.1(2)    . . ?
N3   C23 C22  110.4(2)    . . ?
C26  C23 C22  108.6(3)    . . ?
N3   C23 C27  112.6(3)    . . ?
C26  C23 C27  107.1(3)    . . ?
C22  C23 C27  110.0(2)    . . ?
C19  C24 H24A 109.5       . . ?
C19  C24 H24B 109.5       . . ?
H24A C24 H24B 109.5       . . ?
C19  C24 H24C 109.5       . . ?
H24A C24 H24C 109.5       . . ?
H24B C24 H24C 109.5       . . ?
C19  C25 H25A 109.5       . . ?
C19  C25 H25B 109.5       . . ?
H25A C25 H25B 109.5       . . ?
C19  C25 H25C 109.5       . . ?
H25A C25 H25C 109.5       . . ?
H25B C25 H25C 109.5       . . ?
C23  C26 H26A 109.5       . . ?
C23  C26 H26B 109.5       . . ?
H26A C26 H26B 109.5       . . ?
C23  C26 H26C 109.5       . . ?
H26A C26 H26C 109.5       . . ?
H26B C26 H26C 109.5       . . ?
C23  C27 H27A 109.5       . . ?
C23  C27 H27B 109.5       . . ?
H27A C27 H27B 109.5       . . ?
C23  C27 H27C 109.5       . . ?
H27A C27 H27C 109.5       . . ?
H27B C27 H27C 109.5       . . ?
N4   C28 C33  107.8(2)    . . ?
N4   C28 C29  109.8(2)    . . ?
C33  C28 C29  106.7(2)    . . ?
N4   C28 C34  113.9(2)    . . ?
C33  C28 C34  108.2(2)    . . ?
C29  C28 C34  110.1(2)    . . ?
C30  C29 C28  113.9(2)    . . ?
C30  C29 H29A 108.8       . . ?
C28  C29 H29A 108.8       . . ?
C30  C29 H29B 108.8       . . ?
C28  C29 H29B 108.8       . . ?
H29A C29 H29B 107.7       . . ?
C31  C30 C29  109.7(2)    . . ?
C31  C30 H30A 109.7       . . ?
C29  C30 H30A 109.7       . . ?
C31  C30 H30B 109.7       . . ?
C29  C30 H30B 109.7       . . ?
H30A C30 H30B 108.2       . . ?
C30  C31 C32  112.3(2)    . . ?
C30  C31 H31A 109.1       . . ?
C32  C31 H31A 109.1       . . ?
C30  C31 H31B 109.1       . . ?
C32  C31 H31B 109.1       . . ?
H31A C31 H31B 107.9       . . ?
N4   C32 C35  107.4(2)    . . ?
N4   C32 C31  109.9(2)    . . ?
C35  C32 C31  107.8(2)    . . ?
N4   C32 C36  115.0(2)    . . ?
C35  C32 C36  107.5(2)    . . ?
C31  C32 C36  108.9(2)    . . ?
C28  C33 H33A 109.5       . . ?
C28  C33 H33B 109.5       . . ?
H33A C33 H33B 109.5       . . ?
C28  C33 H33C 109.5       . . ?
H33A C33 H33C 109.5       . . ?
H33B C33 H33C 109.5       . . ?
C28  C34 H34A 109.5       . . ?
C28  C34 H34B 109.5       . . ?
H34A C34 H34B 109.5       . . ?
C28  C34 H34C 109.5       . . ?
H34A C34 H34C 109.5       . . ?
H34B C34 H34C 109.5       . . ?
C32  C35 H35A 109.5       . . ?
C32  C35 H35B 109.5       . . ?
H35A C35 H35B 109.5       . . ?
C32  C35 H35C 109.5       . . ?
H35A C35 H35C 109.5       . . ?
H35B C35 H35C 109.5       . . ?
C32  C36 H36A 109.5       . . ?
C32  C36 H36B 109.5       . . ?
H36A C36 H36B 109.5       . . ?
C32  C36 H36C 109.5       . . ?
H36A C36 H36C 109.5       . . ?
H36B C36 H36C 109.5       . . ?
N5   C37 C42  107.7(2)    . . ?
N5   C37 C38  110.2(2)    . . ?
C42  C37 C38  106.5(2)    . . ?
N5   C37 C43  114.1(2)    . . ?
C42  C37 C43  108.3(3)    . . ?
C38  C37 C43  109.7(2)    . . ?
C39  C38 C37  112.8(2)    . . ?
C39  C38 H38A 109.0       . . ?
C37  C38 H38A 109.0       . . ?
C39  C38 H38B 109.0       . . ?
C37  C38 H38B 109.0       . . ?
H38A C38 H38B 107.8       . . ?
C38  C39 C40  109.6(2)    . . ?
C38  C39 H39A 109.7       . . ?
C40  C39 H39A 109.7       . . ?
C38  C39 H39B 109.7       . . ?
C40  C39 H39B 109.7       . . ?
H39A C39 H39B 108.2       . . ?
C39  C40 C41  112.0(3)    . . ?
C39  C40 H40A 109.2       . . ?
C41  C40 H40A 109.2       . . ?
C39  C40 H40B 109.2       . . ?
C41  C40 H40B 109.2       . . ?
H40A C40 H40B 107.9       . . ?
N5   C41 C44  107.3(2)    . . ?
N5   C41 C40  110.5(2)    . . ?
C44  C41 C40  107.4(3)    . . ?
N5   C41 C45  114.2(3)    . . ?
C44  C41 C45  107.6(2)    . . ?
C40  C41 C45  109.5(2)    . . ?
C37  C42 H42A 109.5       . . ?
C37  C42 H42B 109.5       . . ?
H42A C42 H42B 109.5       . . ?
C37  C42 H42C 109.5       . . ?
H42A C42 H42C 109.5       . . ?
H42B C42 H42C 109.5       . . ?
C37  C43 H43A 109.5       . . ?
C37  C43 H43B 109.5       . . ?
H43A C43 H43B 109.5       . . ?
C37  C43 H43C 109.5       . . ?
H43A C43 H43C 109.5       . . ?
H43B C43 H43C 109.5       . . ?
C41  C44 H44A 109.5       . . ?
C41  C44 H44B 109.5       . . ?
H44A C44 H44B 109.5       . . ?
C41  C44 H44C 109.5       . . ?
H44A C44 H44C 109.5       . . ?
H44B C44 H44C 109.5       . . ?
C41  C45 H45A 109.5       . . ?
C41  C45 H45B 109.5       . . ?
H45A C45 H45B 109.5       . . ?
C41  C45 H45C 109.5       . . ?
H45A C45 H45C 109.5       . . ?
H45B C45 H45C 109.5       . . ?
N6   C46 C51  108.3(2)    . . ?
N6   C46 C47  110.2(2)    . . ?
C51  C46 C47  107.9(2)    . . ?
N6   C46 C52  113.3(3)    . . ?
C51  C46 C52  106.4(3)    . . ?
C47  C46 C52  110.5(2)    . . ?
C48  C47 C46  112.9(3)    . . ?
C48  C47 H47A 109.0       . . ?
C46  C47 H47A 109.0       . . ?
C48  C47 H47B 109.0       . . ?
C46  C47 H47B 109.0       . . ?
H47A C47 H47B 107.8       . . ?
C49  C48 C47  109.2(2)    . . ?
C49  C48 H48A 109.8       . . ?
C47  C48 H48A 109.8       . . ?
C49  C48 H48B 109.8       . . ?
C47  C48 H48B 109.8       . . ?
H48A C48 H48B 108.3       . . ?
C48  C49 C50  113.2(3)    . . ?
C48  C49 H49A 108.9       . . ?
C50  C49 H49A 108.9       . . ?
C48  C49 H49B 108.9       . . ?
C50  C49 H49B 108.9       . . ?
H49A C49 H49B 107.7       . . ?
N6   C50 C53  108.2(2)    . . ?
N6   C50 C54  112.6(3)    . . ?
C53  C50 C54  107.4(3)    . . ?
N6   C50 C49  109.4(2)    . . ?
C53  C50 C49  108.4(3)    . . ?
C54  C50 C49  110.8(2)    . . ?
C46  C51 H51A 109.5       . . ?
C46  C51 H51B 109.5       . . ?
H51A C51 H51B 109.5       . . ?
C46  C51 H51C 109.5       . . ?
H51A C51 H51C 109.5       . . ?
H51B C51 H51C 109.5       . . ?
C46  C52 H52A 109.5       . . ?
C46  C52 H52B 109.5       . . ?
H52A C52 H52B 109.5       . . ?
C46  C52 H52C 109.5       . . ?
H52A C52 H52C 109.5       . . ?
H52B C52 H52C 109.5       . . ?
C50  C53 H53A 109.5       . . ?
C50  C53 H53B 109.5       . . ?
H53A C53 H53B 109.5       . . ?
C50  C53 H53C 109.5       . . ?
H53A C53 H53C 109.5       . . ?
H53B C53 H53C 109.5       . . ?
C50  C54 H54A 109.5       . . ?
C50  C54 H54B 109.5       . . ?
H54A C54 H54B 109.5       . . ?
C50  C54 H54C 109.5       . . ?
H54A C54 H54C 109.5       . . ?
H54B C54 H54C 109.5       . . ?
N7   C55 C60  108.0(2)    . . ?
N7   C55 C56  109.8(2)    . . ?
C60  C55 C56  108.5(3)    . . ?
N7   C55 C61  113.7(2)    . . ?
C60  C55 C61  106.8(3)    . . ?
C56  C55 C61  109.9(2)    . . ?
C57  C56 C55  112.0(3)    . . ?
C57  C56 H56A 109.2       . . ?
C55  C56 H56A 109.2       . . ?
C57  C56 H56B 109.2       . . ?
C55  C56 H56B 109.2       . . ?
H56A C56 H56B 107.9       . . ?
C58  C57 C56  109.9(3)    . . ?
C58  C57 H57A 109.7       . . ?
C56  C57 H57A 109.7       . . ?
C58  C57 H57B 109.7       . . ?
C56  C57 H57B 109.7       . . ?
H57A C57 H57B 108.2       . . ?
C57  C58 C59  113.0(3)    . . ?
C57  C58 H58A 109.0       . . ?
C59  C58 H58A 109.0       . . ?
C57  C58 H58B 109.0       . . ?
C59  C58 H58B 109.0       . . ?
H58A C58 H58B 107.8       . . ?
N7   C59 C62  107.8(2)    . . ?
N7   C59 C63  113.9(3)    . . ?
C62  C59 C63  107.0(3)    . . ?
N7   C59 C58  110.0(3)    . . ?
C62  C59 C58  107.2(3)    . . ?
C63  C59 C58  110.7(3)    . . ?
C55  C60 H60A 109.5       . . ?
C55  C60 H60B 109.5       . . ?
H60A C60 H60B 109.5       . . ?
C55  C60 H60C 109.5       . . ?
H60A C60 H60C 109.5       . . ?
H60B C60 H60C 109.5       . . ?
C55  C61 H61A 109.5       . . ?
C55  C61 H61B 109.5       . . ?
H61A C61 H61B 109.5       . . ?
C55  C61 H61C 109.5       . . ?
H61A C61 H61C 109.5       . . ?
H61B C61 H61C 109.5       . . ?
C59  C62 H62A 109.5       . . ?
C59  C62 H62B 109.5       . . ?
H62A C62 H62B 109.5       . . ?
C59  C62 H62C 109.5       . . ?
H62A C62 H62C 109.5       . . ?
H62B C62 H62C 109.5       . . ?
C59  C63 H63A 109.5       . . ?
C59  C63 H63B 109.5       . . ?
H63A C63 H63B 109.5       . . ?
C59  C63 H63C 109.5       . . ?
H63A C63 H63C 109.5       . . ?
H63B C63 H63C 109.5       . . ?
N8   C64 C69  107.6(2)    . . ?
N8   C64 C65  109.5(2)    . . ?
C69  C64 C65  109.1(3)    . . ?
N8   C64 C70  113.2(2)    . . ?
C69  C64 C70  107.3(3)    . . ?
C65  C64 C70  110.1(2)    . . ?
C66  C65 C64  112.2(3)    . . ?
C66  C65 H65A 109.2       . . ?
C64  C65 H65A 109.2       . . ?
C66  C65 H65B 109.2       . . ?
C64  C65 H65B 109.2       . . ?
H65A C65 H65B 107.9       . . ?
C65  C66 C67  109.8(3)    . . ?
C65  C66 H66A 109.7       . . ?
C67  C66 H66A 109.7       . . ?
C65  C66 H66B 109.7       . . ?
C67  C66 H66B 109.7       . . ?
H66A C66 H66B 108.2       . . ?
C66  C67 C68  113.8(3)    . . ?
C66  C67 H67A 108.8       . . ?
C68  C67 H67A 108.8       . . ?
C66  C67 H67B 108.8       . . ?
C68  C67 H67B 108.8       . . ?
H67A C67 H67B 107.7       . . ?
N8   C68 C71  107.9(2)    . . ?
N8   C68 C72  112.4(2)    . . ?
C71  C68 C72  107.1(3)    . . ?
N8   C68 C67  110.1(2)    . . ?
C71  C68 C67  107.4(2)    . . ?
C72  C68 C67  111.7(2)    . . ?
C64  C69 H69A 109.5       . . ?
C64  C69 H69B 109.5       . . ?
H69A C69 H69B 109.5       . . ?
C64  C69 H69C 109.5       . . ?
H69A C69 H69C 109.5       . . ?
H69B C69 H69C 109.5       . . ?
C64  C70 H70A 109.5       . . ?
C64  C70 H70B 109.5       . . ?
H70A C70 H70B 109.5       . . ?
C64  C70 H70C 109.5       . . ?
H70A C70 H70C 109.5       . . ?
H70B C70 H70C 109.5       . . ?
C68  C71 H71A 109.5       . . ?
C68  C71 H71B 109.5       . . ?
H71A C71 H71B 109.5       . . ?
C68  C71 H71C 109.5       . . ?
H71A C71 H71C 109.5       . . ?
H71B C71 H71C 109.5       . . ?
C68  C72 H72A 109.5       . . ?
C68  C72 H72B 109.5       . . ?
H72A C72 H72B 109.5       . . ?
C68  C72 H72C 109.5       . . ?
H72A C72 H72C 109.5       . . ?
H72B C72 H72C 109.5       . . ?

loop_
_geom_torsion_atom_site_label_1
_geom_torsion_atom_site_label_2
_geom_torsion_atom_site_label_3
_geom_torsion_atom_site_label_4
_geom_torsion
_geom_torsion_site_symmetry_1
_geom_torsion_site_symmetry_2
_geom_torsion_site_symmetry_3
_geom_torsion_site_symmetry_4
_geom_torsion_publ_flag
Ga3 Ga2 N2  C10 73.5(2)     . . . . ?
Ga3 Ga2 N2  C14 -105.17(19) . . . . ?
Ga2 Ga3 N3  C23 44.1(2)     . . . . ?
Ga4 Ga3 N3  C23 -106.4(2)   . . . . ?
Ga2 Ga3 N3  C19 -138.60(18) . . . . ?
Ga4 Ga3 N3  C19 70.8(2)     . . . . ?
Ga5 Ga6 N6  C46 65.1(2)     . . . . ?
Ga7 Ga6 N6  C46 -144.95(17) . . . . ?
Ga5 Ga6 N6  C50 -112.7(2)   . . . . ?
Ga7 Ga6 N6  C50 37.3(2)     . . . . ?
Ga6 Ga7 N7  C59 -104.2(2)   . . . . ?
Ga6 Ga7 N7  C55 72.6(2)     . . . . ?
C5  N1  C1  C6  165.7(2)    . . . . ?
Ga1 N1  C1  C6  -18.2(3)    . . . . ?
C5  N1  C1  C7  -76.6(3)    . . . . ?
Ga1 N1  C1  C7  99.6(2)     . . . . ?
C5  N1  C1  C2  47.6(3)     . . . . ?
Ga1 N1  C1  C2  -136.3(2)   . . . . ?
N1  C1  C2  C3  -52.1(3)    . . . . ?
C6  C1  C2  C3  -169.6(3)   . . . . ?
C7  C1  C2  C3  74.0(3)     . . . . ?
C1  C2  C3  C4  57.7(4)     . . . . ?
C2  C3  C4  C5  -57.0(4)    . . . . ?
C1  N1  C5  C8  -163.6(2)   . . . . ?
Ga1 N1  C5  C8  20.4(3)     . . . . ?
C1  N1  C5  C9  77.9(3)     . . . . ?
Ga1 N1  C5  C9  -98.1(2)    . . . . ?
C1  N1  C5  C4  -46.8(3)    . . . . ?
Ga1 N1  C5  C4  137.2(2)    . . . . ?
C3  C4  C5  N1  50.5(3)     . . . . ?
C3  C4  C5  C8  168.0(3)    . . . . ?
C3  C4  C5  C9  -75.8(3)    . . . . ?
C14 N2  C10 C15 170.2(2)    . . . . ?
Ga2 N2  C10 C15 -8.5(3)     . . . . ?
C14 N2  C10 C11 51.7(3)     . . . . ?
Ga2 N2  C10 C11 -127.0(2)   . . . . ?
C14 N2  C10 C16 -72.5(3)    . . . . ?
Ga2 N2  C10 C16 108.7(2)    . . . . ?
N2  C10 C11 C12 -53.7(3)    . . . . ?
C15 C10 C11 C12 -171.4(3)   . . . . ?
C16 C10 C11 C12 72.5(3)     . . . . ?
C10 C11 C12 C13 56.0(3)     . . . . ?
C11 C12 C13 C14 -54.5(3)    . . . . ?
C10 N2  C14 C17 -166.5(2)   . . . . ?
Ga2 N2  C14 C17 12.2(3)     . . . . ?
C10 N2  C14 C13 -49.1(3)    . . . . ?
Ga2 N2  C14 C13 129.6(2)    . . . . ?
C10 N2  C14 C18 74.9(3)     . . . . ?
Ga2 N2  C14 C18 -106.3(2)   . . . . ?
C12 C13 C14 N2  49.5(3)     . . . . ?
C12 C13 C14 C17 166.9(3)    . . . . ?
C12 C13 C14 C18 -76.1(3)    . . . . ?
C23 N3  C19 C25 -76.7(3)    . . . . ?
Ga3 N3  C19 C25 106.0(3)    . . . . ?
C23 N3  C19 C24 164.3(3)    . . . . ?
Ga3 N3  C19 C24 -13.1(3)    . . . . ?
C23 N3  C19 C20 48.0(3)     . . . . ?
Ga3 N3  C19 C20 -129.4(2)   . . . . ?
N3  C19 C20 C21 -51.3(4)    . . . . ?
C25 C19 C20 C21 75.1(4)     . . . . ?
C24 C19 C20 C21 -168.4(3)   . . . . ?
C19 C20 C21 C22 56.6(4)     . . . . ?
C20 C21 C22 C23 -56.4(4)    . . . . ?
C19 N3  C23 C26 -166.4(3)   . . . . ?
Ga3 N3  C23 C26 10.8(3)     . . . . ?
C19 N3  C23 C22 -47.7(3)    . . . . ?
Ga3 N3  C23 C22 129.5(2)    . . . . ?
C19 N3  C23 C27 75.6(3)     . . . . ?
Ga3 N3  C23 C27 -107.2(3)   . . . . ?
C21 C22 C23 N3  51.0(4)     . . . . ?
C21 C22 C23 C26 169.3(3)    . . . . ?
C21 C22 C23 C27 -73.8(4)    . . . . ?
C32 N4  C28 C33 165.1(2)    . . . . ?
Ga4 N4  C28 C33 -42.3(3)    . . . . ?
C32 N4  C28 C29 49.1(3)     . . . . ?
Ga4 N4  C28 C29 -158.24(18) . . . . ?
C32 N4  C28 C34 -74.9(3)    . . . . ?
Ga4 N4  C28 C34 77.7(3)     . . . . ?
N4  C28 C29 C30 -49.9(3)    . . . . ?
C33 C28 C29 C30 -166.5(2)   . . . . ?
C34 C28 C29 C30 76.3(3)     . . . . ?
C28 C29 C30 C31 54.8(3)     . . . . ?
C29 C30 C31 C32 -55.9(3)    . . . . ?
C28 N4  C32 C35 -168.1(2)   . . . . ?
Ga4 N4  C32 C35 39.6(3)     . . . . ?
C28 N4  C32 C31 -51.1(3)    . . . . ?
Ga4 N4  C32 C31 156.60(19)  . . . . ?
C28 N4  C32 C36 72.2(3)     . . . . ?
Ga4 N4  C32 C36 -80.1(3)    . . . . ?
C30 C31 C32 N4  53.3(3)     . . . . ?
C30 C31 C32 C35 170.1(2)    . . . . ?
C30 C31 C32 C36 -73.6(3)    . . . . ?
C41 N5  C37 C42 164.9(2)    . . . . ?
Ga5 N5  C37 C42 -41.1(3)    . . . . ?
C41 N5  C37 C38 49.1(3)     . . . . ?
Ga5 N5  C37 C38 -156.88(19) . . . . ?
C41 N5  C37 C43 -74.8(3)    . . . . ?
Ga5 N5  C37 C43 79.2(3)     . . . . ?
N5  C37 C38 C39 -51.3(3)    . . . . ?
C42 C37 C38 C39 -167.9(3)   . . . . ?
C43 C37 C38 C39 75.2(3)     . . . . ?
C37 C38 C39 C40 56.1(3)     . . . . ?
C38 C39 C40 C41 -56.3(3)    . . . . ?
C37 N5  C41 C44 -166.7(2)   . . . . ?
Ga5 N5  C41 C44 39.1(3)     . . . . ?
C37 N5  C41 C40 -49.8(3)    . . . . ?
Ga5 N5  C41 C40 155.9(2)    . . . . ?
C37 N5  C41 C45 74.2(3)     . . . . ?
Ga5 N5  C41 C45 -80.0(3)    . . . . ?
C39 C40 C41 N5  52.1(3)     . . . . ?
C39 C40 C41 C44 168.8(2)    . . . . ?
C39 C40 C41 C45 -74.6(3)    . . . . ?
C50 N6  C46 C51 166.6(2)    . . . . ?
Ga6 N6  C46 C51 -11.2(3)    . . . . ?
C50 N6  C46 C47 48.8(3)     . . . . ?
Ga6 N6  C46 C47 -129.0(2)   . . . . ?
C50 N6  C46 C52 -75.6(3)    . . . . ?
Ga6 N6  C46 C52 106.5(2)    . . . . ?
N6  C46 C47 C48 -51.2(3)    . . . . ?
C51 C46 C47 C48 -169.2(2)   . . . . ?
C52 C46 C47 C48 74.9(3)     . . . . ?
C46 C47 C48 C49 56.3(3)     . . . . ?
C47 C48 C49 C50 -56.7(3)    . . . . ?
C46 N6  C50 C53 -166.6(2)   . . . . ?
Ga6 N6  C50 C53 11.2(3)     . . . . ?
C46 N6  C50 C54 74.9(3)     . . . . ?
Ga6 N6  C50 C54 -107.3(3)   . . . . ?
C46 N6  C50 C49 -48.7(3)    . . . . ?
Ga6 N6  C50 C49 129.1(2)    . . . . ?
C48 C49 C50 N6  51.8(3)     . . . . ?
C48 C49 C50 C53 169.5(3)    . . . . ?
C48 C49 C50 C54 -72.9(3)    . . . . ?
C59 N7  C55 C60 169.6(3)    . . . . ?
Ga7 N7  C55 C60 -7.2(3)     . . . . ?
C59 N7  C55 C56 51.5(3)     . . . . ?
Ga7 N7  C55 C56 -125.3(2)   . . . . ?
C59 N7  C55 C61 -72.1(3)    . . . . ?
Ga7 N7  C55 C61 111.1(3)    . . . . ?
N7  C55 C56 C57 -52.9(3)    . . . . ?
C60 C55 C56 C57 -170.7(3)   . . . . ?
C61 C55 C56 C57 72.8(3)     . . . . ?
C55 C56 C57 C58 56.2(4)     . . . . ?
C56 C57 C58 C59 -55.1(4)    . . . . ?
C55 N7  C59 C62 -166.6(3)   . . . . ?
Ga7 N7  C59 C62 10.3(3)     . . . . ?
C55 N7  C59 C63 74.9(3)     . . . . ?
Ga7 N7  C59 C63 -108.2(3)   . . . . ?
C55 N7  C59 C58 -50.0(3)    . . . . ?
Ga7 N7  C59 C58 126.8(2)    . . . . ?
C57 C58 C59 N7  50.5(4)     . . . . ?
C57 C58 C59 C62 167.4(3)    . . . . ?
C57 C58 C59 C63 -76.2(4)    . . . . ?
C68 N8  C64 C69 168.4(2)    . . . . ?
Ga8 N8  C64 C69 -13.5(3)    . . . . ?
C68 N8  C64 C65 50.0(3)     . . . . ?
Ga8 N8  C64 C65 -132.0(2)   . . . . ?
C68 N8  C64 C70 -73.3(3)    . . . . ?
Ga8 N8  C64 C70 104.8(3)    . . . . ?
N8  C64 C65 C66 -53.7(3)    . . . . ?
C69 C64 C65 C66 -171.2(3)   . . . . ?
C70 C64 C65 C66 71.4(3)     . . . . ?
C64 C65 C66 C67 57.3(4)     . . . . ?
C65 C66 C67 C68 -54.4(4)    . . . . ?
C64 N8  C68 C71 -163.7(2)   . . . . ?
Ga8 N8  C68 C71 18.3(3)     . . . . ?
C64 N8  C68 C72 78.5(3)     . . . . ?
Ga8 N8  C68 C72 -99.6(3)    . . . . ?
C64 N8  C68 C67 -46.8(3)    . . . . ?
Ga8 N8  C68 C67 135.2(2)    . . . . ?
C66 C67 C68 N8  47.7(3)     . . . . ?
C66 C67 C68 C71 164.9(3)    . . . . ?
C66 C67 C68 C72 -77.9(3)    . . . . ?

_platon_squeeze_void_probe_radius 1.20
_platon_squeeze_details
;
The unit cell contains 2 disordered molecules of n-hexane which were treated as 
a diffuse contribution to the overall scattering without specific atom positions 
by SQUEEZE/PLATON.
;

loop_
_platon_squeeze_void_nr
_platon_squeeze_void_average_x
_platon_squeeze_void_average_y
_platon_squeeze_void_average_z
_platon_squeeze_void_volume
_platon_squeeze_void_count_electrons
_platon_squeeze_void_content
1 0.000  0.000 0.000 505 132 ' '
2 -0.040 1.000 0.500 496 138 ' '

_diffrn_measurement_ambient_temperature_make 'Oxford Cryostream'
_vrf_PLAT910_mo_napfa7_0m_sq
;PROBLEM: Missing FCF Reflection(s) Below Theta(Min)[Deg]=       1.99 Note  
RESPONSE: Due to comparably large unit cell dimensions additional reflections 
were affected by the beamstop.
;
_vrf_PLAT911_mo_napfa7_0m_sq
;PROBLEM: Missing FCF Refl Between Thmin & STh/L=    0.595         11 Report
RESPONSE: Experimentally, additional reflections were affected by the beamstop 
and omitted for refinement.
;
_shelx_res_file
;
TITL mo_NapFa7_0m_a.res in P-1
    mo_napfa7_0m_sq.res
    created by SHELXL-2019/1 at 17:09:20 on 14-Jul-2025
CELL 0.71073 13.2859 14.9936 26.3088 83.159 85.540 66.514
ZERR 2.00 0.0009 0.0011 0.0020 0.002 0.002 0.002
LATT 1
SFAC C H N GA Co
UNIT 144 288 16 16 4
OMIT -1 3 4 ! affected by beamstop
OMIT -1 -1 4 ! affected by beamstop
OMIT -1 0 5 ! affected by beamstop
OMIT 0 -1 2 ! affected by beamstop
OMIT -1 0 2 ! affected by beamstop
OMIT -1 -2 2 ! affected by beamstop
OMIT -1 -1 2 ! error/ESD > 10
OMIT 5 -2 3 ! error/ESD > 10
OMIT -2 -2 2 ! error/ESD > 10
OMIT -2 -1 2 ! error/ESD > 10
OMIT 2 2 1 ! error/ESD > 10
LIST 4
TEMP -173.150
SIZE 0.134 0.135 0.332
ACTA
L.S. 10
FMAP 2
PLAN 10
HTAB
BOND $H
CONF
ABIN
WGHT    0.018300    8.200500
FVAR       0.23115
GA1   4    0.691898    0.509764    0.827947    11.00000    0.01701    0.01394 =
         0.01331   -0.00227   -0.00008   -0.00478
GA2   4    0.764113    0.492458    0.693416    11.00000    0.01507    0.01346 =
         0.01371   -0.00095    0.00289   -0.00454
GA3   4    0.542627    0.617169    0.727460    11.00000    0.01446    0.01000 =
         0.01609    0.00002    0.00028   -0.00194
GA4   4    0.488300    0.452067    0.772062    11.00000    0.01171    0.01112 =
         0.01485   -0.00088    0.00122   -0.00262
GA5   4    0.779535    0.311507    0.767777    11.00000    0.01210    0.01074 =
         0.01709   -0.00079   -0.00158   -0.00208
GA6   4    0.726584    0.160253    0.728896    11.00000    0.01595    0.01116 =
         0.01753   -0.00302    0.00021   -0.00252
GA7   4    0.519495    0.310423    0.685139    11.00000    0.01705    0.01547 =
         0.01454   -0.00131   -0.00331   -0.00485
GA8   4    0.560493    0.232326    0.818993    11.00000    0.01911    0.01340 =
         0.01485    0.00070    0.00132   -0.00586
CO1   5    0.654252    0.471252    0.755907    11.00000    0.01173    0.00963 =
         0.01183   -0.00051    0.00078   -0.00213
CO2   5    0.614576    0.302002    0.751380    11.00000    0.01234    0.01002 =
         0.01199   -0.00085   -0.00044   -0.00248
N1    3    0.723652    0.553922    0.885967    11.00000    0.02194    0.01900 =
         0.01435   -0.00356    0.00024   -0.00838
N2    3    0.841978    0.528079    0.638285    11.00000    0.01966    0.01860 =
         0.01463   -0.00186    0.00409   -0.00893
N3    3    0.460220    0.745317    0.703527    11.00000    0.02164    0.01339 =
         0.01756    0.00069   -0.00039   -0.00072
N4    3    0.338439    0.523805    0.791706    11.00000    0.01249    0.01757 =
         0.01732   -0.00082    0.00168   -0.00326
N5    3    0.926993    0.230272    0.784950    11.00000    0.01265    0.01636 =
         0.02397   -0.00216   -0.00420   -0.00134
N6    3    0.805485    0.033988    0.711925    11.00000    0.02403    0.01343 =
         0.02092   -0.00632    0.00119   -0.00353
N7    3    0.452176    0.303045    0.626877    11.00000    0.02278    0.02456 =
         0.01609   -0.00061   -0.00385   -0.01107
N8    3    0.520301    0.159597    0.872833    11.00000    0.02693    0.01947 =
         0.01617    0.00117    0.00087   -0.01206
C1    1    0.773147    0.627535    0.879477    11.00000    0.02671    0.02178 =
         0.02180   -0.00496    0.00108   -0.01234
C2    1    0.866592    0.600071    0.916986    11.00000    0.02784    0.04128 =
         0.02950   -0.00817   -0.00010   -0.01912
AFIX  23
H2A   2    0.928970    0.541086    0.906704    11.00000   -1.20000
H2B   2    0.892364    0.653965    0.914859    11.00000   -1.20000
AFIX   0
C3    1    0.831017    0.580379    0.971926    11.00000    0.03450    0.04961 =
         0.02498   -0.00516   -0.00674   -0.02040
AFIX  23
H3A   2    0.772172    0.640379    0.983457    11.00000   -1.20000
H3B   2    0.893897    0.560942    0.994581    11.00000   -1.20000
AFIX   0
C4    1    0.789253    0.499038    0.975025    11.00000    0.03193    0.03628 =
         0.01758   -0.00166   -0.00242   -0.01063
AFIX  23
H4A   2    0.763905    0.487727    1.010670    11.00000   -1.20000
H4B   2    0.850545    0.438043    0.966262    11.00000   -1.20000
AFIX   0
C5    1    0.694215    0.522379    0.938800    11.00000    0.02528    0.02235 =
         0.01632   -0.00229    0.00126   -0.00995
C6    1    0.821655    0.627228    0.824993    11.00000    0.03666    0.03152 =
         0.02397   -0.00486    0.00228   -0.02152
AFIX 137
H6A   2    0.861788    0.670243    0.820533    11.00000   -1.50000
H6B   2    0.762351    0.650626    0.800600    11.00000   -1.50000
H6C   2    0.871998    0.560615    0.818833    11.00000   -1.50000
AFIX   0
C7    1    0.689363    0.732299    0.885350    11.00000    0.04113    0.02243 =
         0.03502   -0.00741    0.00355   -0.01514
AFIX 137
H7A   2    0.724762    0.778335    0.875718    11.00000   -1.50000
H7B   2    0.662222    0.737645    0.921041    11.00000   -1.50000
H7C   2    0.627746    0.747637    0.863031    11.00000   -1.50000
AFIX   0
C8    1    0.677482    0.427622    0.937151    11.00000    0.04057    0.02742 =
         0.02103    0.00043    0.00195   -0.01653
AFIX 137
H8A   2    0.660055    0.404475    0.971789    11.00000   -1.50000
H8B   2    0.744836    0.377973    0.923818    11.00000   -1.50000
H8C   2    0.616831    0.439684    0.914788    11.00000   -1.50000
AFIX   0
C9    1    0.586796    0.596707    0.960660    11.00000    0.02977    0.03339 =
         0.02355   -0.00890    0.00750   -0.01417
AFIX 137
H9A   2    0.565847    0.567792    0.992990    11.00000   -1.50000
H9B   2    0.528519    0.614229    0.936123    11.00000   -1.50000
H9C   2    0.597594    0.655446    0.966790    11.00000   -1.50000
AFIX   0
C10   1    0.889845    0.600586    0.642208    11.00000    0.02379    0.02330 =
         0.02032   -0.00003    0.00187   -0.01368
C11   1    0.852289    0.681623    0.598030    11.00000    0.02764    0.02230 =
         0.02686    0.00367    0.00147   -0.00948
AFIX  23
H11A  2    0.772404    0.720040    0.602230    11.00000   -1.20000
H11B  2    0.890326    0.726212    0.599226    11.00000   -1.20000
AFIX   0
C12   1    0.876388    0.640339    0.546112    11.00000    0.03330    0.03380 =
         0.02262    0.00709    0.00117   -0.01280
AFIX  23
H12A  2    0.847198    0.694124    0.518596    11.00000   -1.20000
H12B  2    0.956738    0.607510    0.540139    11.00000   -1.20000
AFIX   0
C13   1    0.823319    0.567582    0.544806    11.00000    0.02737    0.03978 =
         0.01614    0.00163    0.00011   -0.01223
AFIX  23
H13A  2    0.844146    0.537940    0.511896    11.00000   -1.20000
H13B  2    0.742528    0.603158    0.546061    11.00000   -1.20000
AFIX   0
C14   1    0.855684    0.485897    0.588761    11.00000    0.02274    0.02720 =
         0.01616   -0.00409    0.00378   -0.00980
C15   1    0.847772    0.645395    0.692760    11.00000    0.04973    0.03311 =
         0.02422   -0.00801    0.00899   -0.02805
AFIX 137
H15A  2    0.879790    0.692650    0.696881    11.00000   -1.50000
H15B  2    0.868940    0.593702    0.721197    11.00000   -1.50000
H15C  2    0.767578    0.678598    0.692653    11.00000   -1.50000
AFIX   0
C16   1    1.015954    0.555850    0.644049    11.00000    0.02954    0.03477 =
         0.02997    0.00143   -0.00182   -0.01900
AFIX 137
H16A  2    1.041295    0.604317    0.653815    11.00000   -1.50000
H16B  2    1.047488    0.536262    0.610214    11.00000   -1.50000
H16C  2    1.039381    0.498483    0.669291    11.00000   -1.50000
AFIX   0
C17   1    0.777312    0.433635    0.590014    11.00000    0.03377    0.03441 =
         0.02070   -0.00782    0.00259   -0.01847
AFIX 137
H17A  2    0.780479    0.409497    0.556663    11.00000   -1.50000
H17B  2    0.702265    0.479388    0.597538    11.00000   -1.50000
H17C  2    0.798963    0.378524    0.616646    11.00000   -1.50000
AFIX   0
C18   1    0.972923    0.409790    0.578937    11.00000    0.03041    0.03027 =
         0.02492   -0.00603    0.00820   -0.00931
AFIX 137
H18A  2    0.972154    0.371266    0.551489    11.00000   -1.50000
H18B  2    0.998726    0.366361    0.610299    11.00000   -1.50000
H18C  2    1.022270    0.443458    0.568789    11.00000   -1.50000
AFIX   0
C19   1    0.396198    0.814889    0.741022    11.00000    0.02623    0.01490 =
         0.02722   -0.00636   -0.00030    0.00242
C20   1    0.276894    0.868994    0.724488    11.00000    0.02588    0.02299 =
         0.04125   -0.00175    0.00321    0.00236
AFIX  23
H20A  2    0.240049    0.822613    0.728612    11.00000   -1.20000
H20B  2    0.237822    0.921104    0.747300    11.00000   -1.20000
AFIX   0
C21   1    0.268151    0.914424    0.669158    11.00000    0.02354    0.02563 =
         0.04778    0.00873   -0.00840    0.00454
AFIX  23
H21A  2    0.190144    0.945402    0.659739    11.00000   -1.20000
H21B  2    0.298669    0.965371    0.665203    11.00000   -1.20000
AFIX   0
C22   1    0.331610    0.835131    0.634452    11.00000    0.03363    0.03054 =
         0.02990    0.00833   -0.00923   -0.00751
AFIX  23
H22A  2    0.328481    0.865067    0.598667    11.00000   -1.20000
H22B  2    0.295768    0.788183    0.636285    11.00000   -1.20000
AFIX   0
C23   1    0.452136    0.779555    0.648462    11.00000    0.02781    0.01853 =
         0.02308    0.00530   -0.00161   -0.00163
C24   1    0.392993    0.756067    0.792313    11.00000    0.03619    0.02834 =
         0.02236   -0.00697    0.00439    0.00298
AFIX 137
H24A  2    0.340636    0.799096    0.816038    11.00000   -1.50000
H24B  2    0.466223    0.728026    0.806721    11.00000   -1.50000
H24C  2    0.370065    0.703379    0.787054    11.00000   -1.50000
AFIX   0
C25   1    0.445612    0.887170    0.750061    11.00000    0.05531    0.02498 =
         0.05020   -0.00881   -0.00846   -0.01132
AFIX 137
H25A  2    0.409065    0.921376    0.780068    11.00000   -1.50000
H25B  2    0.435374    0.934704    0.719913    11.00000   -1.50000
H25C  2    0.524226    0.851986    0.756023    11.00000   -1.50000
AFIX   0
C26   1    0.502004    0.689972    0.618207    11.00000    0.05710    0.02972 =
         0.01597    0.00308   -0.00089   -0.00007
AFIX 137
H26A  2    0.493466    0.710795    0.581490    11.00000   -1.50000
H26B  2    0.464278    0.645916    0.628419    11.00000   -1.50000
H26C  2    0.580215    0.655813    0.625329    11.00000   -1.50000
AFIX   0
C27   1    0.517646    0.844554    0.632047    11.00000    0.03337    0.03302 =
         0.04470    0.01626    0.00201   -0.00793
AFIX 137
H27A  2    0.526893    0.850467    0.594643    11.00000   -1.50000
H27B  2    0.589926    0.814669    0.647402    11.00000   -1.50000
H27C  2    0.477465    0.909548    0.643736    11.00000   -1.50000
AFIX   0
C28   1    0.253792    0.540388    0.754062    11.00000    0.01493    0.01978 =
         0.02772   -0.00345   -0.00126   -0.00352
C29   1    0.148574    0.628910    0.766574    11.00000    0.01491    0.01868 =
         0.03626    0.00070   -0.00190   -0.00104
AFIX  23
H29A  2    0.162402    0.689230    0.757978    11.00000   -1.20000
H29B  2    0.089448    0.632843    0.744608    11.00000   -1.20000
AFIX   0
C30   1    0.109002    0.624968    0.822485    11.00000    0.01978    0.02321 =
         0.04243   -0.00350    0.00965   -0.00489
AFIX  23
H30A  2    0.045077    0.686110    0.828523    11.00000   -1.20000
H30B  2    0.085641    0.569709    0.830429    11.00000   -1.20000
AFIX   0
C31   1    0.200512    0.612261    0.856875    11.00000    0.01933    0.02585 =
         0.02848   -0.00409    0.00905   -0.00330
AFIX  23
H31A  2    0.175381    0.606335    0.893068    11.00000   -1.20000
H31B  2    0.218020    0.671052    0.851212    11.00000   -1.20000
AFIX   0
C32   1    0.305678    0.520961    0.846961    11.00000    0.01942    0.02006 =
         0.02046   -0.00033    0.00596   -0.00607
C33   1    0.296795    0.567409    0.701408    11.00000    0.01908    0.02053 =
         0.02564   -0.00213   -0.00719    0.00008
AFIX 137
H33A  2    0.239831    0.584140    0.676262    11.00000   -1.50000
H33B  2    0.362041    0.511781    0.691181    11.00000   -1.50000
H33C  2    0.316080    0.623628    0.703029    11.00000   -1.50000
AFIX   0
C34   1    0.226334    0.450643    0.750474    11.00000    0.02217    0.02464 =
         0.03906   -0.00469   -0.00504   -0.00799
AFIX 137
H34A  2    0.188609    0.459023    0.718597    11.00000   -1.50000
H34B  2    0.178592    0.444173    0.779754    11.00000   -1.50000
H34C  2    0.294356    0.391717    0.750792    11.00000   -1.50000
AFIX   0
C35   1    0.397924    0.525120    0.876398    11.00000    0.02496    0.02521 =
         0.01623   -0.00187    0.00345   -0.00703
AFIX 137
H35A  2    0.376257    0.528776    0.912806    11.00000   -1.50000
H35B  2    0.412182    0.582998    0.863047    11.00000   -1.50000
H35C  2    0.464611    0.466259    0.872257    11.00000   -1.50000
AFIX   0
C36   1    0.286627    0.428173    0.869235    11.00000    0.02373    0.02470 =
         0.02987    0.00300    0.00676   -0.00665
AFIX 137
H36A  2    0.283752    0.424308    0.906734    11.00000   -1.50000
H36B  2    0.347003    0.370096    0.857798    11.00000   -1.50000
H36C  2    0.217090    0.431495    0.857245    11.00000   -1.50000
AFIX   0
C37   1    1.015680    0.220104    0.745540    11.00000    0.01463    0.01600 =
         0.03304   -0.00126    0.00024   -0.00327
C38   1    1.115772    0.124362    0.757907    11.00000    0.01502    0.02224 =
         0.04345   -0.00670   -0.00015   -0.00208
AFIX  23
H38A  2    1.097276    0.068508    0.752478    11.00000   -1.20000
H38B  2    1.177467    0.123010    0.733913    11.00000   -1.20000
AFIX   0
C39   1    1.152423    0.112249    0.812649    11.00000    0.01851    0.02147 =
         0.05268   -0.00368   -0.01196    0.00093
AFIX  23
H39A  2    1.178374    0.163981    0.817481    11.00000   -1.20000
H39B  2    1.214008    0.048107    0.819318    11.00000   -1.20000
AFIX   0
C40   1    1.056496    0.118918    0.850085    11.00000    0.02733    0.02224 =
         0.03161   -0.00019   -0.01332    0.00050
AFIX  23
H40A  2    1.079881    0.114094    0.885484    11.00000   -1.20000
H40B  2    1.035771    0.063183    0.847355    11.00000   -1.20000
AFIX   0
C41   1    0.955901    0.215045    0.839580    11.00000    0.02194    0.02223 =
         0.02695   -0.00491   -0.00837   -0.00296
C42   1    0.973855    0.211453    0.694600    11.00000    0.01946    0.02602 =
         0.02826   -0.00094    0.00577   -0.00432
AFIX 137
H42A  2    1.032628    0.200624    0.668187    11.00000   -1.50000
H42B  2    0.911090    0.271857    0.684586    11.00000   -1.50000
H42C  2    0.951031    0.156332    0.698367    11.00000   -1.50000
AFIX   0
C43   1    1.051818    0.306812    0.738305    11.00000    0.02212    0.02649 =
         0.04954   -0.00024    0.00218   -0.01062
AFIX 137
H43A  2    1.095726    0.303722    0.706357    11.00000   -1.50000
H43B  2    1.095926    0.303469    0.767195    11.00000   -1.50000
H43C  2    0.986751    0.368311    0.736769    11.00000   -1.50000
AFIX   0
C44   1    0.859257    0.205236    0.871406    11.00000    0.02847    0.02679 =
         0.01781   -0.00295   -0.00603   -0.00380
AFIX 137
H44A  2    0.876293    0.193530    0.907792    11.00000   -1.50000
H44B  2    0.845703    0.150301    0.861249    11.00000   -1.50000
H44C  2    0.793665    0.265572    0.865631    11.00000   -1.50000
AFIX   0
C45   1    0.976894    0.300221    0.858317    11.00000    0.02944    0.02946 =
         0.04293   -0.00923   -0.01249   -0.00685
AFIX 137
H45A  2    0.979576    0.291942    0.895771    11.00000   -1.50000
H45B  2    0.917396    0.362445    0.847483    11.00000   -1.50000
H45C  2    1.046971    0.300080    0.843533    11.00000   -1.50000
AFIX   0
C46   1    0.862139   -0.044317    0.752239    11.00000    0.02530    0.01176 =
         0.02802   -0.00238    0.00228   -0.00194
C47   1    0.982287   -0.099879    0.735753    11.00000    0.02515    0.01903 =
         0.03226   -0.00325   -0.00026    0.00094
AFIX  23
H47A  2    1.022559   -0.056841    0.736097    11.00000   -1.20000
H47B  2    1.015984   -0.157201    0.760880    11.00000   -1.20000
AFIX   0
C48   1    0.994918   -0.134481    0.682595    11.00000    0.02346    0.02029 =
         0.03851   -0.00950    0.00505   -0.00038
AFIX  23
H48A  2    1.073776   -0.166495    0.672886    11.00000   -1.20000
H48B  2    0.961245   -0.182688    0.682629    11.00000   -1.20000
AFIX   0
C49   1    0.939251   -0.047733    0.644469    11.00000    0.02641    0.02811 =
         0.02752   -0.01223    0.00491   -0.00472
AFIX  23
H49A  2    0.945448   -0.070819    0.610188    11.00000   -1.20000
H49B  2    0.978084   -0.003081    0.642530    11.00000   -1.20000
AFIX   0
C50   1    0.816934    0.009461    0.658224    11.00000    0.02417    0.02290 =
         0.02302   -0.01069    0.00024   -0.00246
C51   1    0.860818    0.003114    0.800582    11.00000    0.03252    0.01938 =
         0.02203    0.00310   -0.00219   -0.00158
AFIX 137
H51A  2    0.904726   -0.046845    0.826564    11.00000   -1.50000
H51B  2    0.785037    0.033982    0.813748    11.00000   -1.50000
H51C  2    0.891840    0.052685    0.792501    11.00000   -1.50000
AFIX   0
C52   1    0.805231   -0.115441    0.766999    11.00000    0.04532    0.02086 =
         0.04333   -0.00336    0.00942   -0.01353
AFIX 137
H52A  2    0.834334   -0.154577    0.799134    11.00000   -1.50000
H52B  2    0.819038   -0.158716    0.739839    11.00000   -1.50000
H52C  2    0.726003   -0.078422    0.771443    11.00000   -1.50000
AFIX   0
C53   1    0.775331    0.105077    0.623161    11.00000    0.03175    0.03184 =
         0.02033   -0.00675   -0.00340   -0.00151
AFIX 137
H53A  2    0.785900    0.090480    0.587329    11.00000   -1.50000
H53B  2    0.816404    0.144422    0.628987    11.00000   -1.50000
H53C  2    0.697062    0.141528    0.630727    11.00000   -1.50000
AFIX   0
C54   1    0.748053   -0.048365    0.648504    11.00000    0.03322    0.03383 =
         0.04242   -0.01877   -0.00471   -0.00876
AFIX 137
H54A  2    0.746926   -0.051896    0.611608    11.00000   -1.50000
H54B  2    0.672848   -0.015387    0.661922    11.00000   -1.50000
H54C  2    0.780596   -0.114573    0.665803    11.00000   -1.50000
AFIX   0
C55   1    0.394399    0.236550    0.626768    11.00000    0.02455    0.02618 =
         0.02301   -0.00346   -0.00457   -0.01182
C56   1    0.441549    0.170470    0.582984    11.00000    0.03526    0.03177 =
         0.02935   -0.00820   -0.00544   -0.01366
AFIX  23
H56A  2    0.517706    0.124718    0.590604    11.00000   -1.20000
H56B  2    0.397391    0.131293    0.580844    11.00000   -1.20000
AFIX   0
C57   1    0.441422    0.229493    0.531429    11.00000    0.04849    0.04567 =
         0.01881   -0.01113   -0.00335   -0.01622
AFIX  23
H57A  2    0.476034    0.184565    0.504581    11.00000   -1.20000
H57B  2    0.364892    0.270688    0.521921    11.00000   -1.20000
AFIX   0
C58   1    0.504502    0.293989    0.534829    11.00000    0.04793    0.05202 =
         0.01724   -0.00130    0.00014   -0.02285
AFIX  23
H58A  2    0.499719    0.334818    0.501910    11.00000   -1.20000
H58B  2    0.582880    0.251891    0.540151    11.00000   -1.20000
AFIX   0
C59   1    0.461006    0.360925    0.578443    11.00000    0.03806    0.03337 =
         0.01803    0.00370   -0.00763   -0.01827
C60   1    0.414750    0.172538    0.677341    11.00000    0.04121    0.03099 =
         0.02901   -0.00201   -0.00410   -0.02323
AFIX 137
H60A  2    0.379007    0.126512    0.677763    11.00000   -1.50000
H60B  2    0.384456    0.213650    0.705620    11.00000   -1.50000
H60C  2    0.493910    0.136171    0.681255    11.00000   -1.50000
AFIX   0
C61   1    0.269165    0.289874    0.622608    11.00000    0.02282    0.04353 =
         0.04355   -0.00534   -0.00451   -0.01460
AFIX 137
H61A  2    0.234661    0.242826    0.630805    11.00000   -1.50000
H61B  2    0.251743    0.320742    0.587640    11.00000   -1.50000
H61C  2    0.241315    0.340023    0.646729    11.00000   -1.50000
AFIX   0
C62   1    0.546012    0.403420    0.585187    11.00000    0.06149    0.05760 =
         0.02252    0.00893   -0.00916   -0.04271
AFIX 137
H62A  2    0.554373    0.441378    0.553344    11.00000   -1.50000
H62B  2    0.616700    0.350099    0.593457    11.00000   -1.50000
H62C  2    0.521371    0.445981    0.613075    11.00000   -1.50000
AFIX   0
C63   1    0.353900    0.447291    0.563827    11.00000    0.05667    0.03897 =
         0.02896    0.00736   -0.01775   -0.01888
AFIX 137
H63A  2    0.368465    0.488585    0.534897    11.00000   -1.50000
H63B  2    0.324147    0.485737    0.593146    11.00000   -1.50000
H63C  2    0.300580    0.422795    0.554089    11.00000   -1.50000
AFIX   0
C64   1    0.460631    0.099061    0.862643    11.00000    0.02891    0.02187 =
         0.02304    0.00093    0.00076   -0.01306
C65   1    0.361596    0.118052    0.900040    11.00000    0.02980    0.03598 =
         0.03102    0.00879   -0.00157   -0.01642
AFIX  23
H65A  2    0.307488    0.185719    0.892262    11.00000   -1.20000
H65B  2    0.326001    0.073033    0.895171    11.00000   -1.20000
AFIX   0
C66   1    0.393614    0.104032    0.955249    11.00000    0.03198    0.04101 =
         0.02626    0.00705    0.00668   -0.01604
AFIX  23
H66A  2    0.443166    0.035120    0.964161    11.00000   -1.20000
H66B  2    0.327195    0.119281    0.978042    11.00000   -1.20000
AFIX   0
C67   1    0.451115    0.170663    0.962984    11.00000    0.03430    0.02952 =
         0.01755    0.00019    0.00452   -0.00790
AFIX  23
H67A  2    0.476309    0.157210    0.998589    11.00000   -1.20000
H67B  2    0.397559    0.239322    0.958559    11.00000   -1.20000
AFIX   0
C68   1    0.550315    0.158791    0.925937    11.00000    0.03096    0.02226 =
         0.01737    0.00161   -0.00023   -0.01134
C69   1    0.420208    0.129796    0.808200    11.00000    0.03544    0.03599 =
         0.02855    0.00309   -0.00451   -0.02407
AFIX 137
H69A  2    0.377002    0.093210    0.800908    11.00000   -1.50000
H69B  2    0.483307    0.116052    0.784025    11.00000   -1.50000
H69C  2    0.374291    0.199911    0.804621    11.00000   -1.50000
AFIX   0
C70   1    0.533444   -0.010986    0.865870    11.00000    0.04578    0.02485 =
         0.03552   -0.00237    0.00024   -0.01883
AFIX 137
H70A  2    0.494374   -0.045778    0.852203    11.00000   -1.50000
H70B  2    0.550497   -0.035752    0.901697    11.00000   -1.50000
H70C  2    0.601785   -0.021440    0.845765    11.00000   -1.50000
AFIX   0
C71   1    0.579265    0.247189    0.928240    11.00000    0.04701    0.02909 =
         0.01879    0.00062   -0.00288   -0.01930
AFIX 137
H71A  2    0.598584    0.248775    0.963224    11.00000   -1.50000
H71B  2    0.515971    0.307171    0.918241    11.00000   -1.50000
H71C  2    0.641796    0.242286    0.904730    11.00000   -1.50000
AFIX   0
C72   1    0.651724    0.067460    0.942338    11.00000    0.03498    0.03183 =
         0.02339    0.00292   -0.00229   -0.01417
AFIX 137
H72A  2    0.673193    0.073360    0.976183    11.00000   -1.50000
H72B  2    0.712375    0.061218    0.917414    11.00000   -1.50000
H72C  2    0.634353    0.009489    0.943890    11.00000   -1.50000

AFIX   0
HKLF 4 1 1 0 0 0 1 0 0 0 1


REM  mo_NapFa7_0m_a.res in P-1
REM wR2 = 0.0637, GooF = S = 1.128, Restrained GooF = 1.128 for all data
REM R1 = 0.0277 for 15527 Fo > 4sig(Fo) and 0.0311 for all 16845 data
REM 843 parameters refined using 0 restraints

END

WGHT      0.0183      8.2004

REM No hydrogen bonds found for HTAB generation

REM Highest difference peak  0.475,  deepest hole -0.338,  1-sigma level  0.066
Q1    1   0.7844  0.1688  0.7386  11.00000  0.05    0.48
Q2    1   0.4953  0.2400  0.8051  11.00000  0.05    0.48
Q3    1   0.5593  0.4488  0.7726  11.00000  0.05    0.38
Q4    1   0.9187 -0.0734  0.7435  11.00000  0.05    0.37
Q5    1   0.6820  0.4936  0.7173  11.00000  0.05    0.37
Q6    1   0.5820  0.3147  0.6918  11.00000  0.05    0.37
Q7    1   0.8041  0.5216  0.6574  11.00000  0.05    0.36
Q8    1   0.4037  0.4794  0.7864  11.00000  0.05    0.36
Q9    1   0.8376  0.4673  0.7037  11.00000  0.05    0.35
Q10   1   0.5845  0.3015  0.7069  11.00000  0.05    0.35
;
_shelx_res_checksum               75784
_shelx_hkl_file
;
  -2   0   0   59.99    3.10
  -2   0   0   57.89    3.80
  -2   0   0   57.99    3.40
  -2   0   0   54.49    3.00
  -2   0   0   56.59    3.00
  -2   0   0   54.19    2.80
  -2   0   0   59.29    3.70
   2   0   0   53.99    2.90
   2   0   0   58.59    3.10
   2   0   0   50.39    5.00
   2   0   0   55.89    3.30
   2   0   0   59.19    2.80
   2   0   0   55.89    3.40
   2   0   0   60.19    3.20
   2   0   0   57.49    3.10
  -3   0   0 1317.47   29.60
  -3   0   0 1318.77   28.70
  -3   0   0 1305.67   28.70
  -3   0   0 1320.17   30.90
  -3   0   0 1299.87   28.90
  -3   0   0 1327.07   30.30
  -3   0   0 1277.77   28.40
   3   0   0 1336.17   32.60
   3   0   0 1303.77   28.80
   3   0   0 1312.07   29.80
   3   0   0 1266.77   29.00
   3   0   0 1281.07   28.50
   3   0   0 1287.37   29.90
   3   0   0 1291.47   29.10
   3   0   0 1309.97   28.70
  -4   0   0 2121.39   45.70
  -4   0   0 2129.49   47.50
  -4   0   0 2076.09   45.00
  -4   0   0 2087.19   45.80
  -4   0   0 2113.59   42.20
  -4   0   0 2037.10   46.30
  -4   0   0 2128.89   45.10
  -4   0   0 2086.29   45.40
  -4   0   0 2153.28   48.50
   4   0   0 2087.69   45.10
   4   0   0 2089.29   46.80
   4   0   0 2104.69   46.70
   4   0   0 2071.69   45.80
   4   0   0 2130.09   46.00
   4   0   0 2111.69   45.60
   4   0   0 2090.59   50.49
   4   0   0 2079.09   45.20
  -5   0   0  164.38   10.40
  -5   0   0  165.88    9.20
  -5   0   0  148.49    6.80
  -5   0   0  143.39    7.40
  -5   0   0  164.38    8.30
  -5   0   0  162.98    7.30
  -5   0   0  159.98    8.00
  -5   0   0  147.89    7.40
  -5   0   0  150.58    7.10
   5   0   0  153.48    7.80
   5   0   0  135.39   10.40
   5   0   0  157.98    7.90
   5   0   0  151.68    7.20
   5   0   0  147.79    8.10
   5   0   0  138.09    7.50
   5   0   0  138.39    8.00
   5   0   0  149.19    7.20
  -6   0   0   87.29    9.10
  -6   0   0   76.39    6.60
  -6   0   0   95.49    6.50
  -6   0   0  100.69    6.90
  -6   0   0   86.39    6.90
  -6   0   0   93.09    5.90
  -6   0   0   97.49    8.40
  -6   0   0   99.19    6.90
  -6   0   0   88.69    6.80
   6   0   0   88.59    6.30
   6   0   0   91.09    7.10
   6   0   0   89.69    7.00
   6   0   0   84.09    6.50
   6   0   0   88.19    7.70
   6   0   0   81.59    6.80
   6   0   0  107.79   12.40
   6   0   0   82.49    7.60
  -7   0   0    1.70    3.10
  -7   0   0    3.50    3.20
  -7   0   0    7.00    3.60
  -7   0   0    6.60    2.90
  -7   0   0    3.70    6.60
  -7   0   0    1.40    3.90
   7   0   0    5.20    4.00
   7   0   0    3.50    2.80
   7   0   0   -1.50    3.10
   7   0   0    1.90    3.90
   7   0   0    5.90    4.00
   7   0   0   -0.60    3.20
  -8   0   0   55.49    5.70
  -8   0   0   60.59    7.30
  -8   0   0   60.29    9.40
  -8   0   0   53.89    8.20
  -8   0   0   59.09    7.10
  -8   0   0   55.49    9.50
   8   0   0   66.09    7.70
   8   0   0   54.39    7.00
   8   0   0   75.59    8.10
   8   0   0   61.49    8.00
   8   0   0   54.99    6.40
   8   0   0   61.19    7.20
  -9   0   0  107.59    7.90
  -9   0   0  106.69   10.50
  -9   0   0   93.29    9.00
  -9   0   0  104.89    6.70
  -9   0   0   90.49    8.50
  -9   0   0  125.09   14.70
   9   0   0  109.59   10.10
   9   0   0  114.19    9.20
   9   0   0  102.49    9.70
   9   0   0   99.89    8.10
   9   0   0   90.89    8.80
   9   0   0  103.09    8.40
 -10   0   0   49.90    7.90
 -10   0   0   47.10    7.40
 -10   0   0   50.59    5.70
 -10   0   0   51.49    9.30
 -10   0   0   46.10   11.10
  10   0   0   48.90    6.80
  10   0   0   41.90    7.80
  10   0   0   49.80    7.60
  10   0   0   42.00    7.60
  10   0   0   30.50    7.30
  10   0   0   34.10    7.10
 -11   0   0   32.70    4.80
 -11   0   0   36.70    7.80
 -11   0   0   28.90    9.00
 -11   0   0   40.60   12.10
 -11   0   0   36.40    7.30
  11   0   0   26.70    6.20
  11   0   0   37.50    7.50
  11   0   0   30.20    7.20
 -12   0   0   92.09   11.10
 -12   0   0  102.99   11.40
 -12   0   0  104.09    6.50
 -12   0   0  111.79   17.10
 -12   0   0  106.69   17.20
 -12   0   0  121.19   15.50
  12   0   0  113.59   12.00
  12   0   0  106.49   10.30
  12   0   0  110.79   15.00
  12   0   0  108.59   12.10
  12   0   0  117.69   13.80
  12   0   0  122.19   11.80
 -13   0   0  125.39   16.70
 -13   0   0  111.89   18.00
 -13   0   0  133.49   12.10
 -13   0   0  112.69   17.90
  13   0   0  126.49   14.00
  13   0   0  111.19   12.30
  13   0   0  102.79   12.50
  13   0   0  115.99   14.40
 -14   0   0   -2.90    8.30
 -14   0   0    6.90   10.10
 -14   0   0   23.10    7.70
 -14   0   0   12.90   11.70
  14   0   0   12.00    7.90
  14   0   0   10.90    6.40
  14   0   0   -0.20    7.90
  14   0   0    6.80    8.20
  14   0   0    8.50    7.10
  14  -1   0   19.40   10.60
  14  -1   0    9.90    7.10
  14  -1   0    4.90    6.40
  14  -1   0   -0.10    6.30
 -14   1   0   10.50   11.00
 -14   1   0   -3.40    9.90
 -14   1   0    7.10    8.10
 -14   1   0   24.60    9.80
  13  -1   0   67.09   11.50
  13  -1   0   49.60    9.10
  13  -1   0   57.79   10.50
  13  -1   0   63.69   11.90
 -13   1   0   77.09   15.80
 -13   1   0   56.99    9.70
 -13   1   0   70.59   13.20
  12  -1   0    7.80    6.50
  12  -1   0   -3.60    5.40
  12  -1   0   -6.60    5.30
  12  -1   0    2.90    5.80
  12  -1   0    2.50    5.40
 -12   1   0    2.10    8.10
 -12   1   0    4.80    5.80
 -12   1   0    4.50    5.60
 -12   1   0   -1.00    8.70
  11  -1   0  108.59   10.90
  11  -1   0  125.39   12.60
  11  -1   0  125.89   11.70
  11  -1   0  122.09   11.10
  11  -1   0  119.19   12.90
 -11   1   0  125.09   16.60
 -11   1   0  117.09   11.20
 -11   1   0  145.89   15.90
 -11   1   0  131.89   12.30
  10  -1   0    7.70    5.70
  10  -1   0    2.10    5.00
  10  -1   0    3.20    5.40
  10  -1   0    5.30    4.90
  10  -1   0    0.40    5.60
  10  -1   0    3.60    4.90
 -10   1   0    5.10    4.80
 -10   1   0    4.60    3.70
 -10   1   0    3.30    5.20
 -10   1   0    5.80    8.10
 -10   1   0   -4.20    6.00
   9  -1   0  252.57   12.80
   9  -1   0  280.07   14.70
   9  -1   0  250.37   13.20
   9  -1   0  267.47   15.10
   9  -1   0  250.17   13.70
  -9   1   0  257.77    9.50
  -9   1   0  240.48   15.30
  -9   1   0  267.77   14.30
  -9   1   0  269.07   14.10
  -9   1   0  255.67   17.20
   8  -1   0   11.50    4.10
   8  -1   0    9.90    5.20
   8  -1   0   14.10    5.20
   8  -1   0   15.00    5.10
   8  -1   0   19.80    5.40
   8  -1   0    9.90    4.90
  -8   1   0    6.60    5.60
  -8   1   0   14.90    4.40
  -8   1   0   20.70    7.90
  -8   1   0    4.00    4.10
   7  -1   0  707.73   23.00
   7  -1   0  719.03   21.70
   7  -1   0  722.63   22.80
   7  -1   0  687.33   22.40
   7  -1   0  713.33   23.50
   7  -1   0  711.83   21.60
   7  -1   0  705.53   22.60
  -7   1   0  725.83   18.70
  -7   1   0  749.33   26.30
  -7   1   0  683.83   22.40
  -7   1   0  718.23   24.20
  -7   1   0  683.83   21.80
  -7   1   0  709.13   15.90
  -7   1   0  703.53   17.00
  -7   1   0  712.23   23.70
   6  -1   0  958.90   28.10
   6  -1   0  914.11   25.80
   6  -1   0  893.51   25.90
   6  -1   0  872.91   24.20
   6  -1   0  896.41   24.50
   6  -1   0  897.11   25.90
   6  -1   0  858.61   30.00
   6  -1   0  871.31   25.30
  -6   1   0  893.71   25.50
  -6   1   0  885.41   27.90
  -6   1   0  888.01   24.80
  -6   1   0  870.11   24.00
  -6   1   0  860.21   24.80
  -6   1   0  890.61   19.70
  -6   1   0  898.31   21.00
  -6   1   0  864.71   25.30
  -6   1   0  895.51   24.60
  -6   1   0  909.51   26.80
   5  -1   0   10.00    3.80
   5  -1   0    4.10    2.90
   5  -1   0    8.20    3.70
   5  -1   0   12.60    4.00
   5  -1   0   10.70    3.80
   5  -1   0    8.60    3.60
   5  -1   0    6.90    4.20
   5  -1   0   16.80    6.10
  -5   1   0    8.50    2.70
  -5   1   0    7.60    3.70
  -5   1   0   11.80    3.70
  -5   1   0    6.80    3.40
  -5   1   0   11.00    2.80
  -5   1   0    7.80    3.90
  -5   1   0    9.60    1.90
  -5   1   0   15.30    4.50
   4  -1   0  123.79    6.20
   4  -1   0  125.59    6.70
   4  -1   0  126.89    6.40
   4  -1   0  125.39    7.20
   4  -1   0  147.69    9.20
   4  -1   0  138.49    7.00
   4  -1   0  126.99    7.50
  -4   1   0  118.49    6.70
  -4   1   0  118.29    4.40
  -4   1   0  127.19    6.70
  -4   1   0  126.59    6.60
  -4   1   0  122.99    6.40
  -4   1   0  125.59    6.20
  -4   1   0  123.39    6.60
  -4   1   0  132.89    7.20
   3  -1   0  142.99    6.20
   3  -1   0  140.29    6.10
   3  -1   0  134.39    6.30
   3  -1   0  135.19    6.00
   3  -1   0  153.28    8.40
   3  -1   0  159.88    6.80
   3  -1   0  145.09    6.80
  -3   1   0  139.29    6.30
  -3   1   0  146.49    6.50
  -3   1   0  146.89    6.10
  -3   1   0  139.59    6.50
  -3   1   0  142.29    6.30
  -3   1   0  145.79    6.30
  -3   1   0  149.49    6.50
   2  -1   0 1919.81   44.20
   2  -1   0 2041.70   42.70
   2  -1   0 2022.10   43.30
   2  -1   0 2074.59   43.30
   2  -1   0 2032.50   42.80
   2  -1   0 2098.69   43.80
   2  -1   0 2059.79   43.50
  -2   1   0 2052.59   43.50
  -2   1   0 2083.89   43.50
  -2   1   0 2034.10   43.00
  -2   1   0 2038.10   42.80
  -2   1   0 2036.90   43.20
  -2   1   0 2051.19   43.00
  -2   1   0 2031.80   42.70
   1  -1   0   27.10    1.80
   1  -1   0   24.80    1.70
   1  -1   0   25.60    2.00
   1  -1   0   27.40    2.10
   1  -1   0   28.20    1.90
   1  -1   0   26.50    2.50
   1  -1   0   23.40    2.10
   1  -1   0   24.90    1.60
  -1   1   0   23.00    1.80
  -1   1   0   24.80    2.00
  -1   1   0   25.10    1.90
  -1   1   0   27.80    2.00
  -1   1   0   25.70    2.00
  -1   1   0   23.50    1.60
  -1   1   0   29.10    1.70
  -1   1   0   26.10    1.20
  -2  -1   0   26.90    2.20
  -2  -1   0   20.30    3.20
  -2  -1   0   26.10    2.90
  -2  -1   0   23.00    1.50
  -2  -1   0   26.50    3.10
  -2  -1   0   26.40    2.60
  -2  -1   0   26.50    1.80
  -2  -1   0   23.60    1.60
  -2  -1   0   32.20    3.60
   2   1   0   25.30    1.60
   2   1   0   22.80    3.00
   2   1   0   28.70    4.10
   2   1   0   25.40    1.70
   2   1   0   23.50    3.40
   2   1   0   26.00    3.20
   2   1   0   23.90    1.50
   2   1   0   24.70    1.60
   2   1   0   26.10    2.20
   2   1   0   23.70    1.80
   2   1   0   29.10    2.80
   2   1   0   23.10    1.70
  -3  -1   0   -0.10    1.20
  -3  -1   0   -0.70    1.20
  -3  -1   0    3.10    1.70
  -3  -1   0    3.50    2.90
  -3  -1   0    0.60    1.40
  -3  -1   0    1.40    1.90
  -3  -1   0   -0.80    2.50
  -3  -1   0    0.50    2.70
  -3  -1   0    1.00    1.30
   3   1   0    3.70    2.20
   3   1   0    0.40    1.80
   3   1   0    0.10    1.30
   3   1   0    1.50    3.00
   3   1   0    2.00    1.50
   3   1   0   -1.90    1.20
   3   1   0   -0.20    2.80
   3   1   0    1.20    1.40
   3   1   0    0.70    1.50
  -4  -1   0  413.46   11.60
  -4  -1   0  410.56   12.30
  -4  -1   0  409.36   13.80
  -4  -1   0  410.66   11.20
  -4  -1   0  415.46   12.70
  -4  -1   0  409.96   11.40
   4   1   0  433.46   15.90
   4   1   0  421.26   13.70
   4   1   0  415.46   11.30
   4   1   0  400.76   11.20
   4   1   0  402.56   12.70
   4   1   0  407.76   11.70
   4   1   0  432.76   11.80
   4   1   0  425.06   11.20
   4   1   0  436.66   14.20
  -5  -1   0 1245.78   29.40
  -5  -1   0 1291.87   33.40
  -5  -1   0 1282.37   31.60
  -5  -1   0 1298.97   29.90
  -5  -1   0 1261.67   29.90
  -5  -1   0 1295.77   30.70
  -5  -1   0 1273.87   34.00
  -5  -1   0 1299.47   29.00
   5   1   0 1297.87   32.90
   5   1   0 1315.27   29.60
   5   1   0 1325.47   36.60
   5   1   0 1267.77   29.50
   5   1   0 1287.87   30.30
   5   1   0 1322.87   29.90
   5   1   0 1341.87   32.20
   5   1   0 1283.57   30.30
  -6  -1   0  133.19    7.30
  -6  -1   0  111.59    7.60
  -6  -1   0  117.69    6.50
  -6  -1   0  131.79   10.50
  -6  -1   0  119.49    6.40
  -6  -1   0  124.39    7.50
  -6  -1   0  125.39    7.10
  -6  -1   0  115.89    9.10
   6   1   0  135.29    8.60
   6   1   0  122.29    6.90
   6   1   0  124.99    7.20
   6   1   0  121.39    7.50
   6   1   0  126.19    7.30
   6   1   0  141.09   11.80
   6   1   0  119.89    7.10
  -7  -1   0  195.58   11.80
  -7  -1   0  182.18    9.00
  -7  -1   0  177.68   12.40
  -7  -1   0  177.28    8.20
  -7  -1   0  193.48    8.70
  -7  -1   0  186.38    9.20
   7   1   0  192.68    9.20
   7   1   0  184.78    8.70
   7   1   0  194.98   10.90
   7   1   0  188.48    9.70
   7   1   0  183.48   10.90
   7   1   0  204.48    9.70
   7   1   0  195.48    9.50
  -8  -1   0  113.59    6.90
  -8  -1   0  125.49   10.30
  -8  -1   0  100.99   12.10
  -8  -1   0  113.89    7.60
  -8  -1   0  110.59    7.90
  -8  -1   0   97.99    7.50
   8   1   0  105.99    7.50
   8   1   0  115.59    8.00
   8   1   0  110.09    7.30
   8   1   0  112.49    9.20
   8   1   0  110.89    8.10
   8   1   0   87.09    7.50
  -9  -1   0   83.79    6.60
  -9  -1   0  105.69   10.50
  -9  -1   0   92.29   12.10
  -9  -1   0   92.19    7.20
  -9  -1   0   86.29    7.70
  -9  -1   0   81.09    7.80
   9   1   0   83.59    7.90
   9   1   0   93.09    9.40
   9   1   0   75.89    6.90
   9   1   0   76.19    7.60
   9   1   0   84.79    7.50
   9   1   0   79.69    7.70
 -10  -1   0    6.00    3.70
 -10  -1   0    1.60    5.90
 -10  -1   0    3.90    3.50
 -10  -1   0    7.00    7.90
 -10  -1   0    6.50    8.60
 -10  -1   0    2.60    3.70
 -10  -1   0    4.10    4.10
  10   1   0   -2.60    4.60
  10   1   0    9.50    5.10
  10   1   0    7.50    5.60
  10   1   0    4.80    3.60
  10   1   0    8.50    4.30
  10   1   0    1.50    4.40
 -11  -1   0  601.64   22.60
 -11  -1   0  577.44   22.10
 -11  -1   0  627.64   29.80
 -11  -1   0  627.04   27.50
 -11  -1   0  628.94   29.70
 -11  -1   0  637.04   20.30
 -11  -1   0  604.54   19.30
  11   1   0  597.64   21.30
  11   1   0  627.14   22.00
  11   1   0  610.14   23.20
  11   1   0  611.14   22.30
  11   1   0  601.24   22.50
  11   1   0  660.73   25.90
 -12  -1   0   15.90    4.40
 -12  -1   0   11.80    5.10
 -12  -1   0   21.60    9.30
 -12  -1   0   19.60   10.60
 -12  -1   0   12.70   11.70
 -12  -1   0   14.10    6.00
  12   1   0    2.70    5.40
  12   1   0   14.60    6.40
  12   1   0    8.40    5.10
  12   1   0    3.40    7.00
  12   1   0   13.10    6.60
  12   1   0   22.70    6.50
 -13  -1   0  318.17   22.40
 -13  -1   0  324.47   24.60
 -13  -1   0  290.87   22.50
 -13  -1   0  323.17   16.80
 -13  -1   0  289.77   12.00
  13   1   0  310.87   16.50
  13   1   0  299.67   16.70
  13   1   0  289.87   21.80
  13   1   0  276.37   16.40
  13   1   0  306.97   17.60
  13   1   0  305.17   20.40
  13   1   0  276.77   18.60
 -14  -1   0   24.60    8.00
 -14  -1   0   16.10    9.60
 -14  -1   0   17.60   10.40
 -14  -1   0    6.10    9.70
  14   1   0    4.10    8.50
  14   1   0   20.40    6.90
  14   1   0   19.00   10.90
  14   1   0   15.80    6.20
  14   1   0   26.50    8.10
  13  -2   0   37.60    8.70
  13  -2   0   18.80    9.00
  13  -2   0   10.00    7.20
  13  -2   0    6.40    7.50
 -13   2   0   16.90   10.20
 -13   2   0   24.90    8.30
 -13   2   0   22.30    9.90
  12  -2   0    5.10    7.50
  12  -2   0   14.00    6.80
  12  -2   0    5.60    6.80
  12  -2   0    9.30    6.80
 -12   2   0   14.20    6.40
 -12   2   0    4.60    5.00
 -12   2   0    7.80   10.20
 -12   2   0   12.30    9.00
  11  -2   0   44.30    9.60
  11  -2   0   24.10    7.20
  11  -2   0   36.40    9.00
  11  -2   0   30.70    8.20
  11  -2   0   37.20    8.50
 -11   2   0   23.80   10.40
 -11   2   0   26.40    8.20
 -11   2   0   31.00    7.10
 -11   2   0   40.30    9.60
  10  -2   0  108.89   11.90
  10  -2   0  119.29   11.00
  10  -2   0  122.19   12.00
  10  -2   0  123.79   11.50
  10  -2   0  127.69   11.70
 -10   2   0  123.89   11.60
 -10   2   0  142.79   15.10
 -10   2   0  136.59   11.80
 -10   2   0  130.49   12.70
   9  -2   0   -3.90    5.40
   9  -2   0    0.20    3.60
   9  -2   0    0.80    4.70
   9  -2   0    2.80    5.40
   9  -2   0   -1.50    4.70
   9  -2   0    3.70    5.20
  -9   2   0    2.80    1.90
  -9   2   0   -4.70    4.70
  -9   2   0    0.20    1.30
  -9   2   0    6.20    2.50
  -9   2   0   -3.00    4.20
  -9   2   0   -3.80    7.30
  -9   2   0    1.60    1.70
  -9   2   0   -4.60    5.10
   8  -2   0   55.29    7.40
   8  -2   0   68.09    8.70
   8  -2   0   64.89    8.90
   8  -2   0   69.19    8.90
   8  -2   0   60.79    8.50
   8  -2   0   74.19    7.20
  -8   2   0   64.99    8.70
  -8   2   0   61.69    4.20
  -8   2   0   77.69    9.40
  -8   2   0   52.89    9.50
  -8   2   0   74.79    9.00
  -8   2   0   63.19    5.00
  -8   2   0   62.69    4.50
   7  -2   0  366.16   15.20
   7  -2   0  391.56   15.40
   7  -2   0  393.26   16.60
   7  -2   0  401.76   17.10
   7  -2   0  354.96   15.90
   7  -2   0  403.56   16.50
  -7   2   0  364.36   16.40
  -7   2   0  389.26   11.10
  -7   2   0  383.46   11.00
  -7   2   0  371.66   12.50
  -7   2   0  384.46   15.80
  -7   2   0  398.96   16.20
  -7   2   0  428.56   17.00
   6  -2   0 3845.02   84.19
   6  -2   0 3809.02   83.19
   6  -2   0 3711.43   82.79
   6  -2   0 3560.84   84.59
   6  -2   0 3714.23   88.69
   6  -2   0 3698.43   81.69
   6  -2   0 3730.93   81.59
   6  -2   0 3635.14   82.69
  -6   2   0 3787.82   85.69
  -6   2   0 3768.82   83.19
  -6   2   0 3941.51   85.29
  -6   2   0 3814.82   82.39
  -6   2   0 3773.42   76.79
  -6   2   0 3743.23   78.89
  -6   2   0 3749.62   82.99
  -6   2   0 3750.62   82.09
   5  -2   0 1235.68   33.10
   5  -2   0 1251.97   31.30
   5  -2   0 1295.67   32.60
   5  -2   0 1216.28   32.10
   5  -2   0 1236.98   32.00
   5  -2   0 1206.68   36.30
   5  -2   0 1241.28   32.20
   5  -2   0 1258.57   31.30
   5  -2   0 1188.88   30.60
  -5   2   0 1256.67   29.80
  -5   2   0 1237.88   27.80
  -5   2   0 1190.58   30.60
  -5   2   0 1253.27   31.90
  -5   2   0 1218.38   31.50
  -5   2   0 1236.98   31.50
  -5   2   0 1226.98   31.80
  -5   2   0 1247.68   32.40
  -5   2   0 1219.48   31.70
   4  -2   0   15.70    3.70
   4  -2   0   16.90    3.50
   4  -2   0   11.00    3.00
   4  -2   0    7.60    3.20
   4  -2   0   11.50    4.50
   4  -2   0    7.80    3.20
   4  -2   0    9.70    4.40
   4  -2   0   10.20    3.30
   4  -2   0   12.80    3.60
  -4   2   0   19.00    3.80
  -4   2   0   11.10    3.40
  -4   2   0   11.00    3.30
  -4   2   0   12.60    3.40
  -4   2   0   11.00    3.20
  -4   2   0   13.80    3.90
   3  -2   0  987.80   24.00
   3  -2   0  992.10   24.20
   3  -2   0  960.00   23.80
   3  -2   0  984.90   24.20
   3  -2   0  951.10   25.30
   3  -2   0  968.70   24.60
   3  -2   0  971.20   23.00
   3  -2   0  958.90   24.60
  -3   2   0  947.01   24.00
  -3   2   0 1000.20   24.50
  -3   2   0  981.10   20.60
  -3   2   0  967.40   24.80
  -3   2   0  962.40   23.70
  -3   2   0  969.30   24.90
  -3   2   0  964.40   23.70
  -3   2   0  995.10   23.60
   2  -2   0 4150.08   86.29
   2  -2   0 4198.68   87.19
   2  -2   0 4163.18   85.39
   2  -2   0 4177.08   85.19
   2  -2   0 4249.67   86.29
   2  -2   0 4098.99   85.49
   2  -2   0 4064.29   85.29
   2  -2   0 4250.77   85.79
  -2   2   0 4255.57   85.89
  -2   2   0 4231.28   85.89
  -2   2   0 4158.88   86.39
  -2   2   0 4247.48   85.09
  -2   2   0 4125.89   83.09
  -2   2   0 4180.98   85.49
  -2   2   0 4180.28   86.79
  -2   2   0 4307.57   84.79
  -2   2   0 4199.58   86.09
   1  -2   0   10.70    2.00
   1  -2   0    7.70    1.80
   1  -2   0   13.80    1.90
   1  -2   0   13.30    1.70
   1  -2   0   13.00    2.00
   1  -2   0    9.90    2.20
  -1   2   0    9.00    2.30
  -1   2   0    9.60    2.00
  -1   2   0   11.50    2.30
  -1   2   0    9.40    1.90
  -1   2   0    9.50    2.60
  -1   2   0    9.20    1.80
  -1   2   0   11.50    1.70
  -1   2   0   10.60    1.60
   0  -2   0   32.70    2.50
   0  -2   0   32.90    2.10
   0  -2   0   37.20    2.60
   0  -2   0   39.30    2.60
   0  -2   0   38.60    2.10
   0   2   0   33.20    3.10
   0   2   0   42.00    2.50
   0   2   0   41.40    2.20
   0   2   0   35.10    2.50
   0   2   0   35.20    2.40
   0   2   0   39.70    2.70
   0   2   0   39.80    2.30
  -1  -2   0  838.02   17.80
  -1  -2   0  822.82   19.90
  -1  -2   0  873.51   18.90
  -1  -2   0  833.72   19.00
  -1  -2   0  852.91   17.30
  -1  -2   0  834.92   19.80
  -1  -2   0  858.41   18.50
  -1  -2   0  832.62   19.90
  -1  -2   0  855.41   18.20
   1   2   0  852.11   17.30
   1   2   0  859.41   17.90
   1   2   0  870.21   20.20
   1   2   0  871.41   20.10
   1   2   0  858.11   18.90
   1   2   0  850.41   18.50
   1   2   0  869.91   18.80
   1   2   0  825.22   18.10
   1   2   0  853.31   17.90
   1   2   0  832.42   19.90
   1   2   0  865.41   19.00
   1   2   0  868.31   18.00
  -2  -2   0 5399.56  110.09
  -2  -2   0 5405.36  107.89
  -2  -2   0 5482.05  110.69
  -2  -2   0 5395.26  109.69
  -2  -2   0 5593.44  110.59
  -2  -2   0 5080.19  106.79
   2   2   0 5604.94  107.99
   2   2   0 5553.14  110.49
   2   2   0 5349.96  110.29
   2   2   0 5602.44  109.79
   2   2   0 5494.35  106.69
   2   2   0 5384.16  110.09
   2   2   0 5403.86  108.59
   2   2   0 5455.55  106.79
  -3  -2   0   25.50    4.50
  -3  -2   0   26.50    2.90
  -3  -2   0   21.50    2.00
  -3  -2   0   19.60    1.90
  -3  -2   0   22.80    4.20
  -3  -2   0   17.50    4.10
  -3  -2   0   19.20    1.80
  -3  -2   0   22.30    2.10
  -3  -2   0   25.50    3.80
   3   2   0   20.70    1.90
   3   2   0   25.00    3.20
   3   2   0   26.70    4.20
   3   2   0   14.20    3.90
   3   2   0   29.60    3.90
   3   2   0   20.20    3.80
   3   2   0   25.30    2.90
   3   2   0   26.50    3.80
   3   2   0   24.40    2.20
   3   2   0   21.50    2.10
   3   2   0   20.50    2.50
   3   2   0   21.50    1.90
   3   2   0   23.50    2.10
  -4  -2   0   13.80    2.10
  -4  -2   0   15.80    2.10
  -4  -2   0   18.10    1.90
  -4  -2   0   16.90    4.00
  -4  -2   0   11.10    4.00
  -4  -2   0   16.10    3.10
  -4  -2   0   21.00    4.10
  -4  -2   0   14.50    2.10
  -4  -2   0   21.80    2.30
  -4  -2   0   17.00    3.30
  -4  -2   0   12.00    3.90
   4   2   0   16.90    2.10
   4   2   0   19.00    3.20
   4   2   0   16.60    1.90
   4   2   0   18.90    2.40
   4   2   0   18.90    3.80
   4   2   0   19.80    2.20
   4   2   0   15.70    4.40
   4   2   0   22.60    3.50
   4   2   0   18.20    3.80
   4   2   0   23.70    2.30
   4   2   0   16.60    2.30
  -5  -2   0   76.89    7.10
  -5  -2   0   67.29    4.30
  -5  -2   0   77.69    6.80
  -5  -2   0   75.49    4.40
  -5  -2   0   80.19    7.60
  -5  -2   0   80.99    5.80
  -5  -2   0   68.49    4.40
  -5  -2   0   74.89    4.20
  -5  -2   0   77.19    5.60
   5   2   0   74.19    6.50
   5   2   0   83.19    9.10
   5   2   0   73.19    5.80
   5   2   0   68.99    4.10
   5   2   0   69.69    4.20
   5   2   0   79.49    4.60
   5   2   0   78.19    4.20
   5   2   0   82.19    5.70
   5   2   0   74.39    6.70
   5   2   0   72.69    4.60
   5   2   0   72.79    2.80
  -6  -2   0   87.19   10.40
  -6  -2   0   76.39    6.90
  -6  -2   0   76.69    4.70
  -6  -2   0   75.49    9.60
  -6  -2   0   67.09    5.20
  -6  -2   0   58.39    5.90
  -6  -2   0   70.59    5.20
  -6  -2   0   71.79    5.00
  -6  -2   0   76.49    8.40
  -6  -2   0   67.49    5.50
   6   2   0   68.29    5.20
   6   2   0   66.19    6.60
   6   2   0   83.69   10.70
   6   2   0   69.49    5.10
   6   2   0   78.49    8.80
   6   2   0   81.09   10.10
   6   2   0   71.69    5.50
   6   2   0   64.29    4.70
   6   2   0   76.19    5.90
  -7  -2   0   25.40    4.50
  -7  -2   0   23.80    4.30
  -7  -2   0   16.00    4.60
  -7  -2   0   17.30    6.50
  -7  -2   0   22.60    3.80
  -7  -2   0   23.70    6.50
  -7  -2   0   23.70    5.10
  -7  -2   0   14.40    6.60
  -7  -2   0   30.40    5.30
  -7  -2   0   23.10    3.60
   7   2   0   27.50    6.30
   7   2   0   28.60    4.40
   7   2   0   21.50    4.30
   7   2   0   24.20    4.00
   7   2   0   19.50    7.60
   7   2   0   21.10    4.20
   7   2   0   14.60    4.60
   7   2   0   20.60    6.00
  -8  -2   0  121.69   11.90
  -8  -2   0  129.29   13.70
  -8  -2   0  108.59   10.00
  -8  -2   0  109.19    6.20
  -8  -2   0  102.29    8.00
  -8  -2   0  108.29    7.40
   8   2   0  109.99    7.50
   8   2   0   97.19    6.50
   8   2   0  105.09    8.80
   8   2   0  106.79    7.10
   8   2   0  113.29    7.80
  -9  -2   0   63.69   10.30
  -9  -2   0   57.19    6.70
  -9  -2   0   64.39   11.10
  -9  -2   0   61.59    7.10
  -9  -2   0   70.09   11.30
  -9  -2   0   57.49    5.40
   9   2   0   61.09    6.70
   9   2   0   47.50    6.50
   9   2   0   65.29    6.70
   9   2   0   59.09    6.50
   9   2   0   47.50    7.50
   9   2   0   54.59    6.50
 -10  -2   0  137.39    9.40
 -10  -2   0  144.99   14.20
 -10  -2   0  149.09    9.80
 -10  -2   0  147.39   15.00
 -10  -2   0  136.59    7.90
 -10  -2   0  137.79   15.20
  10   2   0  132.79    9.20
  10   2   0  136.79   12.00
  10   2   0  137.09   10.30
  10   2   0  113.69   11.50
  10   2   0  130.39    9.20
  10   2   0  122.59    8.30
  10   2   0  133.19    9.40
 -11  -2   0  338.67   13.10
 -11  -2   0  315.17   22.10
 -11  -2   0  362.46   16.10
 -11  -2   0  375.86   21.80
 -11  -2   0  290.67   20.50
 -11  -2   0  345.47   14.80
  11   2   0  340.27   15.10
  11   2   0  372.46   15.50
  11   2   0  358.56   19.20
  11   2   0  333.97   16.20
  11   2   0  330.67   15.70
  11   2   0  333.57   14.30
  11   2   0  352.86   18.40
 -12  -2   0  617.94   29.10
 -12  -2   0  579.84   20.20
 -12  -2   0  538.05   28.80
 -12  -2   0  589.44   22.10
 -12  -2   0  569.54   18.90
 -12  -2   0  562.84   29.20
  12   2   0  597.94   23.00
  12   2   0  623.54   21.20
  12   2   0  585.14   26.70
  12   2   0  609.34   21.60
  12   2   0  562.34   21.10
  12   2   0  589.64   22.50
  12   2   0  610.34   25.90
 -13  -2   0   11.70    9.00
 -13  -2   0   21.20    5.30
 -13  -2   0   22.50   12.00
 -13  -2   0   26.60   12.60
 -13  -2   0   22.90    6.80
  13   2   0   28.40    7.20
  13   2   0   19.80    9.00
  13   2   0   27.10    6.60
  13   2   0   20.20    5.40
  13   2   0   20.80   11.10
  13   2   0   16.50    6.40
  13   2   0   10.30    7.00
 -14  -2   0   16.50   12.10
 -14  -2   0   25.90   12.00
 -14  -2   0   15.10   10.40
 -14  -2   0   26.60    5.50
  14   2   0   40.40   10.10
  14   2   0   20.60    7.30
  14   2   0   26.90    6.70
  14   2   0   34.20    9.60
  14   2   0   17.90    6.50
 -15  -2   0   64.79   16.80
 -15  -2   0   78.69   16.30
 -15  -2   0   73.99   14.20
 -15  -2   0   76.69   10.90
  15   2   0  106.29   11.60
  15   2   0   75.99    9.70
  13  -3   0   32.40   10.40
  13  -3   0   33.40    8.90
  13  -3   0   28.80    9.30
  13  -3   0   52.79   10.60
 -13   3   0   60.09   15.80
 -13   3   0   27.20   10.50
  12  -3   0  429.26   21.50
  12  -3   0  444.96   23.70
  12  -3   0  454.65   24.50
  12  -3   0  436.36   23.00
 -12   3   0  468.25   24.20
 -12   3   0  472.25   23.30
 -12   3   0  395.66   25.60
  11  -3   0   92.49   11.90
  11  -3   0   98.59   13.00
  11  -3   0   72.19   11.50
  11  -3   0  108.29   12.90
  11  -3   0  101.49   13.60
 -11   3   0  109.19   12.80
 -11   3   0   95.99   16.20
 -11   3   0  104.89   12.40
 -11   3   0   91.19   13.30
  10  -3   0   15.30    8.10
  10  -3   0   -0.50    6.30
  10  -3   0   18.70    6.70
  10  -3   0    4.80    7.40
  10  -3   0   13.30    6.40
 -10   3   0   12.70    7.30
 -10   3   0   12.40    6.00
 -10   3   0   11.90    3.10
 -10   3   0   15.30    6.70
 -10   3   0   10.90   10.40
 -10   3   0    8.90    2.60
   9  -3   0   33.20    8.70
   9  -3   0   23.50    7.60
   9  -3   0   38.90    8.30
   9  -3   0   34.40    7.40
   9  -3   0   37.20    7.50
  -9   3   0   50.39   11.20
  -9   3   0   23.40    7.20
  -9   3   0   28.80    3.60
  -9   3   0   37.30    8.00
  -9   3   0   40.50    5.20
  -9   3   0   43.80    8.70
   8  -3   0    4.50    5.50
   8  -3   0    6.10    4.80
   8  -3   0    6.20    5.00
   8  -3   0    9.50    4.80
   8  -3   0    4.30    5.20
  -8   3   0    3.60    4.80
  -8   3   0    7.20    5.20
  -8   3   0    9.20    3.50
  -8   3   0   -0.90    4.30
  -8   3   0    5.50    2.50
   7  -3   0    8.40    3.70
   7  -3   0    3.10    3.70
   7  -3   0    4.00    3.90
   7  -3   0    5.00    4.00
   7  -3   0    8.70    4.50
   7  -3   0    3.40    4.80
   7  -3   0    7.50    4.80
  -7   3   0   10.50    4.90
  -7   3   0   11.10    4.90
  -7   3   0    5.60    4.20
  -7   3   0    5.30    2.50
  -7   3   0    8.40    1.60
  -7   3   0    0.70    3.00
   6  -3   0  273.67   15.60
   6  -3   0  272.27   12.30
   6  -3   0  312.37   15.20
   6  -3   0  276.27   13.40
   6  -3   0  286.27   13.00
   6  -3   0  247.18   11.60
  -6   3   0  269.07    7.60
  -6   3   0  283.17   10.00
  -6   3   0  296.57   13.50
  -6   3   0  280.07   11.90
  -6   3   0  288.57   13.10
  -6   3   0  274.77   13.70
  -6   3   0  282.57   12.90
   5  -3   0 1661.43   40.90
   5  -3   0 1650.43   41.70
   5  -3   0 1667.23   40.60
   5  -3   0 1653.03   41.70
   5  -3   0 1694.13   43.30
   5  -3   0 1626.54   45.20
   5  -3   0 1655.13   39.00
   5  -3   0 1643.54   40.50
   5  -3   0 1658.63   40.60
  -5   3   0 1640.04   40.10
  -5   3   0 1678.33   40.00
  -5   3   0 1723.73   42.30
  -5   3   0 1641.64   40.20
  -5   3   0 1639.04   41.40
  -5   3   0 1662.83   41.30
  -5   3   0 1641.74   40.10
  -5   3   0 1639.14   34.60
  -5   3   0 1686.13   41.30
   4  -3   0 1815.82   44.70
   4  -3   0 1810.52   42.20
   4  -3   0 1837.12   43.40
   4  -3   0 1812.02   42.30
   4  -3   0 1771.42   45.60
   4  -3   0 1807.22   40.20
   4  -3   0 1759.62   43.00
   4  -3   0 1735.73   41.90
   4  -3   0 1806.92   42.00
  -4   3   0 1802.32   41.40
  -4   3   0 1767.62   42.70
  -4   3   0 1756.82   41.60
  -4   3   0 1748.82   43.30
  -4   3   0 1766.62   41.40
  -4   3   0 1760.72   37.20
  -4   3   0 1817.62   43.50
  -4   3   0 1804.92   42.60
   3  -3   0   18.80    3.50
   3  -3   0   22.10    3.80
   3  -3   0   19.90    4.10
   3  -3   0   17.20    3.50
   3  -3   0   17.60    3.60
   3  -3   0   26.50    5.30
   3  -3   0   23.40    4.30
  -3   3   0   20.80    4.30
  -3   3   0   21.10    4.60
  -3   3   0   20.70    4.20
  -3   3   0   17.40    3.40
  -3   3   0   25.80    4.30
  -3   3   0   19.40    3.50
  -3   3   0   25.10    2.50
  -3   3   0   20.50    3.40
   2  -3   0  709.03   18.70
   2  -3   0  706.43   18.80
   2  -3   0  737.63   18.10
   2  -3   0  715.53   16.30
   2  -3   0  710.83   20.60
   2  -3   0  675.53   19.20
   2  -3   0  718.93   18.20
   2  -3   0  722.33   19.50
  -2   3   0  743.63   19.50
  -2   3   0  701.83   18.50
  -2   3   0  721.53   20.20
  -2   3   0  731.43   18.80
  -2   3   0  701.43   17.60
  -2   3   0  721.83   19.00
  -2   3   0  737.83   17.20
  -2   3   0  729.53   19.70
  -2   3   0  697.83   16.80
   1  -3   0 1122.19   28.10
   1  -3   0 1127.29   25.10
   1  -3   0 1142.39   26.90
   1  -3   0 1142.69   24.80
   1  -3   0 1172.48   26.90
   1  -3   0 1127.09   25.40
   1  -3   0 1098.19   26.10
   1  -3   0 1160.28   26.40
  -1   3   0 1136.39   26.10
  -1   3   0 1150.48   28.00
  -1   3   0 1143.79   27.00
  -1   3   0 1138.89   26.40
  -1   3   0 1142.59   25.70
   0  -3   0 3449.05   70.49
   0  -3   0 3454.95   70.89
   0  -3   0 3482.85   70.49
   0  -3   0 3411.26   70.99
   0  -3   0 3467.45   71.09
   0  -3   0 3455.95   68.49
   0  -3   0 3477.15   69.79
   0   3   0 3416.96   71.29
   0   3   0 3503.65   70.49
   0   3   0 3515.75   70.89
   0   3   0 3486.65   69.89
   0   3   0 3485.75   72.29
   0   3   0 3389.66   70.99
  -1  -3   0  339.47    9.00
  -1  -3   0  352.96   10.60
  -1  -3   0  353.96    9.40
  -1  -3   0  342.37   11.90
  -1  -3   0  340.57    9.00
  -1  -3   0  339.57    7.30
  -1  -3   0  341.67    9.10
  -1  -3   0  322.37   10.80
   1   3   0  350.36   11.20
   1   3   0  335.67   10.80
   1   3   0  347.07    9.60
   1   3   0  346.17    9.10
   1   3   0  347.57    7.40
   1   3   0  357.36    8.90
   1   3   0  341.37    9.40
   1   3   0  361.76   10.60
   1   3   0  339.57    8.90
   1   3   0  341.67    9.20
  -2  -3   0  492.75   12.80
  -2  -3   0  504.45   13.90
  -2  -3   0  502.25   11.40
  -2  -3   0  511.55   11.60
  -2  -3   0  494.75   15.00
  -2  -3   0  486.35   11.50
  -2  -3   0  485.05   11.60
  -2  -3   0  461.75   14.70
  -2  -3   0  483.65   14.50
  -2  -3   0  503.55   14.90
   2   3   0  500.55   11.50
   2   3   0  510.65   14.90
   2   3   0  489.55   15.00
   2   3   0  509.35   11.40
   2   3   0  496.95   11.50
   2   3   0  507.85   13.90
   2   3   0  494.05   12.70
   2   3   0  478.25   12.80
   2   3   0  492.85   13.70
   2   3   0  484.55   11.60
   2   3   0  510.05   11.30
   2   3   0  503.05   14.80
  -3  -3   0 9678.83  194.18
  -3  -3   0 9990.20  197.18
  -3  -3   0 9787.62  193.18
  -3  -3   0 9667.13  196.38
  -3  -3   0 9999.00  195.98
   3   3   0 9967.30  197.18
   3   3   0 9757.02  196.58
   3   3   0 9838.52  191.28
   3   3   0 9685.93  195.88
   3   3   0 9555.04  193.28
   3   3   0 9605.34  194.18
   3   3   0 9846.21  197.18
  -4  -3   0  893.91   20.20
  -4  -3   0  927.11   26.20
  -4  -3   0  873.81   24.30
  -4  -3   0  887.21   22.20
  -4  -3   0  911.11   25.50
  -4  -3   0  912.31   24.80
  -4  -3   0  896.61   20.20
  -4  -3   0  885.91   20.00
  -4  -3   0  909.81   22.90
  -4  -3   0  932.01   25.60
   4   3   0  940.81   20.40
   4   3   0  934.21   25.30
   4   3   0  906.81   20.20
   4   3   0  960.10   25.80
   4   3   0  931.61   19.70
   4   3   0  940.41   22.50
   4   3   0  901.31   24.60
   4   3   0  929.41   26.30
   4   3   0  924.61   19.80
   4   3   0  928.91   24.80
   4   3   0  924.31   19.90
  -5  -3   0   18.70    5.30
  -5  -3   0   15.50    4.40
  -5  -3   0   21.40    2.20
  -5  -3   0   19.70    5.70
  -5  -3   0   17.00    2.40
  -5  -3   0   21.70    4.70
  -5  -3   0   15.10    3.50
  -5  -3   0   20.60    5.10
  -5  -3   0   23.50    2.80
  -5  -3   0   22.60    2.60
   5   3   0   20.10    2.60
   5   3   0   18.90    2.70
   5   3   0   16.80    2.30
   5   3   0   20.60    4.30
   5   3   0   19.70    2.90
   5   3   0   20.50    4.80
   5   3   0   16.80    3.40
   5   3   0   18.50    5.60
   5   3   0   16.50    2.10
   5   3   0   18.70    2.50
   5   3   0   15.20    4.70
   5   3   0   21.90    4.50
  -6  -3   0  360.26   11.30
  -6  -3   0  360.86   14.60
  -6  -3   0  372.26   15.10
  -6  -3   0  387.36   10.70
  -6  -3   0  370.66   10.90
  -6  -3   0  368.16   11.50
  -6  -3   0  369.06   16.70
  -6  -3   0  363.76   11.20
  -6  -3   0  372.46   17.00
  -6  -3   0  374.66   16.30
   6   3   0  389.06   15.80
   6   3   0  367.96   11.60
   6   3   0  368.46   11.00
   6   3   0  356.96   11.40
   6   3   0  367.16   10.30
   6   3   0  367.76   14.50
   6   3   0  373.26   13.70
   6   3   0  376.76   15.30
   6   3   0  373.46   10.90
   6   3   0  360.96   10.10
   6   3   0  381.26   18.50
  -7  -3   0  932.01   23.20
  -7  -3   0  958.00   24.00
  -7  -3   0  934.21   27.20
  -7  -3   0  946.01   21.90
  -7  -3   0  927.01   23.70
  -7  -3   0  966.10   30.80
  -7  -3   0  955.90   23.80
  -7  -3   0  986.40   27.10
  -7  -3   0  967.00   31.00
  -7  -3   0  953.60   30.00
   7   3   0  952.60   20.00
   7   3   0  954.80   27.20
   7   3   0  953.70   28.80
   7   3   0  932.71   23.10
   7   3   0  958.60   23.20
   7   3   0  944.71   22.60
   7   3   0  949.01   24.20
   7   3   0  962.90   29.50
   7   3   0  918.11   32.60
   7   3   0  936.51   27.70
   7   3   0  924.71   23.90
  -8  -3   0  155.68    8.20
  -8  -3   0  172.88   10.40
  -8  -3   0  158.38   12.60
  -8  -3   0  156.58   12.40
  -8  -3   0  172.78   13.60
  -8  -3   0  166.88    8.30
  -8  -3   0  167.98    6.80
   8   3   0  148.89   10.50
   8   3   0  156.98    8.40
   8   3   0  169.88    8.00
   8   3   0  157.58    8.50
   8   3   0  156.78    7.60
   8   3   0  175.98    7.80
   8   3   0  171.48   10.80
  -9  -3   0   87.09   12.00
  -9  -3   0   78.49    7.80
  -9  -3   0   81.29   12.40
  -9  -3   0   76.29   10.60
  -9  -3   0   74.99    5.10
  -9  -3   0   58.69    6.10
  -9  -3   0   71.89    6.50
   9   3   0   81.69    9.50
   9   3   0   75.29    7.10
   9   3   0   81.29    9.20
   9   3   0   76.89    6.70
   9   3   0   78.99    9.90
   9   3   0   83.19    6.70
   9   3   0   72.79    6.00
 -10  -3   0  181.18   16.50
 -10  -3   0  201.38   11.90
 -10  -3   0  184.38    8.30
 -10  -3   0  171.08   10.00
 -10  -3   0  182.48   14.60
 -10  -3   0  191.28   10.20
 -10  -3   0  177.58   15.10
  10   3   0  198.68    9.80
  10   3   0  198.28    9.70
  10   3   0  179.38   10.30
  10   3   0  171.48   13.40
  10   3   0  184.28   12.60
  10   3   0  181.08   10.70
  10   3   0  177.08    9.90
 -11  -3   0   98.39   15.50
 -11  -3   0   74.79    6.30
 -11  -3   0   95.89   15.30
 -11  -3   0   74.89    8.10
 -11  -3   0   67.79    8.60
 -11  -3   0   77.09    7.90
 -11  -3   0   80.29   13.00
  11   3   0   78.19   11.80
  11   3   0   72.69    8.00
  11   3   0   77.19    8.80
  11   3   0   60.89    9.20
  11   3   0   81.99    8.40
  11   3   0   80.79    8.70
  11   3   0   71.89    7.70
 -12  -3   0   55.79   13.60
 -12  -3   0   43.40    7.00
 -12  -3   0   33.30    9.30
 -12  -3   0   37.50    6.70
 -12  -3   0   45.20    7.40
 -12  -3   0   53.39   13.60
  12   3   0   44.40    7.20
  12   3   0   43.60    9.10
  12   3   0   45.40    6.40
  12   3   0   33.30    8.70
  12   3   0   32.90    6.90
  12   3   0   56.59    7.00
  12   3   0   30.90    6.40
 -13  -3   0  129.19   11.10
 -13  -3   0  138.89   17.10
 -13  -3   0  131.69   17.90
 -13  -3   0  139.89   19.20
 -13  -3   0  149.19   10.90
  13   3   0  154.58   13.30
  13   3   0  148.59   10.90
  13   3   0  155.68   11.90
  13   3   0  127.79   11.70
  13   3   0  130.79   13.30
  13   3   0  134.09   15.40
  13   3   0  164.28   10.30
 -14  -3   0   95.69   17.60
 -14  -3   0   75.49   14.30
 -14  -3   0   77.99   10.30
 -14  -3   0   68.79   14.90
 -14  -3   0   82.59   14.10
  14   3   0  101.89    9.90
  14   3   0   77.89    9.70
  14   3   0   83.29   12.30
  14   3   0   86.29   10.60
  14   3   0   74.69   11.90
  14   3   0   74.19   13.90
 -15  -3   0   75.99   14.90
 -15  -3   0   58.59   14.70
 -15  -3   0   64.19   16.10
  15   3   0   83.49   13.90
  15   3   0   81.19   13.90
  15   3   0  105.09   12.50
  15   3   0   73.99   10.00
  15   3   0   84.89   13.90
  12  -4   0  666.43   31.00
  12  -4   0  693.73   29.90
  12  -4   0  675.53   30.00
  12  -4   0  694.53   28.30
 -12   4   0  636.74   32.90
 -12   4   0  680.13   30.80
  11  -4   0 1383.16   46.30
  11  -4   0 1399.46   42.90
  11  -4   0 1393.46   44.30
  11  -4   0 1418.46   45.30
 -11   4   0 1362.16   44.50
 -11   4   0 1306.97   48.80
 -11   4   0 1314.97   43.70
 -11   4   0 1426.26   44.10
  10  -4   0   86.39   13.70
  10  -4   0   91.29   11.80
  10  -4   0   76.39   10.80
  10  -4   0   62.09   10.20
  10  -4   0   60.69    9.90
 -10   4   0   72.29   10.80
 -10   4   0   57.49   13.50
 -10   4   0   76.69    5.70
 -10   4   0   90.39   12.40
 -10   4   0   94.59   11.60
   9  -4   0   40.60    9.00
   9  -4   0   32.90    9.50
   9  -4   0   29.20   12.00
   9  -4   0   38.00    8.20
  -9   4   0   26.50    7.00
  -9   4   0   22.00    7.00
  -9   4   0   31.60    4.50
  -9   4   0   28.40    5.40
   8  -4   0  125.29   11.20
   8  -4   0  126.99   10.90
   8  -4   0  122.09   11.80
   8  -4   0  105.69   10.20
   8  -4   0  126.59   12.80
  -8   4   0  126.89   10.80
  -8   4   0  137.09    9.00
  -8   4   0  119.09   11.30
  -8   4   0  123.09    7.40
  -8   4   0  110.59   10.50
   7  -4   0  135.79   11.50
   7  -4   0  143.79   12.50
   7  -4   0  156.38   10.80
   7  -4   0  137.19   10.80
   7  -4   0  145.49   11.40
  -7   4   0  140.49    7.80
  -7   4   0  149.19    9.90
  -7   4   0  143.19   11.30
  -7   4   0  152.68   10.70
  -7   4   0  140.69    4.80
  -7   4   0  115.29    9.90
   6  -4   0   17.80    5.20
   6  -4   0    4.30    4.30
   6  -4   0   16.60    6.40
   6  -4   0    9.10    4.70
   6  -4   0   13.10    4.30
  -6   4   0    5.30    4.60
  -6   4   0    8.00    4.30
  -6   4   0    8.10    4.80
  -6   4   0   17.10    4.60
  -6   4   0    8.90    3.40
  -6   4   0    9.70    2.00
   5  -4   0    3.30    3.70
   5  -4   0   -0.70    3.80
   5  -4   0    1.00    3.30
   5  -4   0    0.00    4.30
   5  -4   0    0.50    3.80
   5  -4   0    0.30    3.20
   5  -4   0   -1.20    2.90
  -5   4   0    0.00    3.40
  -5   4   0    5.90    4.30
  -5   4   0   -2.40    3.20
  -5   4   0    0.30    2.50
  -5   4   0    3.10    3.40
  -5   4   0   -0.10    3.20
   4  -4   0  559.94   18.40
   4  -4   0  619.24   21.90
   4  -4   0  592.54   21.20
   4  -4   0  594.84   19.10
   4  -4   0  595.44   20.00
   4  -4   0  589.34   19.80
   4  -4   0  570.84   18.10
   4  -4   0  589.74   18.40
  -4   4   0  591.74   15.00
  -4   4   0  610.94   19.50
  -4   4   0  568.94   17.50
  -4   4   0  571.74   20.00
  -4   4   0  584.84   18.50
  -4   4   0  618.14   17.60
  -4   4   0  577.24   19.40
  -4   4   0  603.04   20.10
   3  -4   0  461.35   15.80
   3  -4   0  430.86   14.70
   3  -4   0  406.06   15.40
   3  -4   0  426.36   17.00
   3  -4   0  436.76   15.00
   3  -4   0  429.76   14.00
   3  -4   0  452.65   14.20
  -3   4   0  424.16   15.20
  -3   4   0  436.46   13.20
  -3   4   0  443.26   15.90
  -3   4   0  443.56   15.00
  -3   4   0  433.66   12.30
  -3   4   0  429.06   13.50
  -3   4   0  430.56   15.00
  -3   4   0  438.76   14.60
   2  -4   0  169.48    8.60
   2  -4   0  166.98    7.10
   2  -4   0  154.28    7.50
   2  -4   0  162.28    9.50
   2  -4   0  164.68    8.50
   2  -4   0  175.68    7.10
   2  -4   0  160.38    7.70
   2  -4   0  165.38    6.90
  -2   4   0  166.88    7.70
  -2   4   0  158.38    8.50
  -2   4   0  162.58    6.70
  -2   4   0  154.08    8.80
  -2   4   0  162.38    8.00
  -2   4   0  155.68    7.40
  -2   4   0  164.68    6.30
   1  -4   0  218.88    8.80
   1  -4   0  205.98    8.80
   1  -4   0  217.48    7.00
   1  -4   0  214.98    8.30
   1  -4   0  218.88    7.60
   1  -4   0  215.48   10.20
   1  -4   0  213.18    7.70
   1  -4   0  223.38    8.60
  -1   4   0  213.38    8.10
  -1   4   0  215.38    7.90
  -1   4   0  220.98    8.70
  -1   4   0  220.28    8.30
  -1   4   0  212.48    8.50
  -1   4   0  212.28    9.00
   0  -4   0  185.68    6.40
   0  -4   0  176.28    7.20
   0  -4   0  185.18    8.60
   0  -4   0  182.68    7.40
   0  -4   0  178.98    6.90
   0  -4   0  166.38    7.20
   0  -4   0  178.88    5.10
   0   4   0  178.28    8.40
   0   4   0  178.88    7.20
   0   4   0  175.68    7.60
   0   4   0  192.38    7.60
   0   4   0  179.98    6.70
   0   4   0  172.78    6.90
   0   4   0  164.28    6.20
  -1  -4   0  976.10   22.20
  -1  -4   0  982.20   24.60
  -1  -4   0  971.70   24.40
  -1  -4   0  956.00   22.30
  -1  -4   0  974.30   21.50
  -1  -4   0  964.70   19.60
  -1  -4   0  950.40   22.80
  -1  -4   0  971.50   24.60
  -1  -4   0  970.50   22.30
   1   4   0 1005.80   24.50
   1   4   0  985.10   22.30
   1   4   0  979.50   22.30
   1   4   0  978.30   22.90
   1   4   0  970.00   22.30
   1   4   0  947.51   24.60
   1   4   0  996.30   22.60
   1   4   0  968.90   24.80
  -2  -4   0  661.73   15.70
  -2  -4   0  674.43   14.80
  -2  -4   0  672.43   16.20
  -2  -4   0  677.73   17.50
  -2  -4   0  674.93   15.90
  -2  -4   0  673.93   17.90
  -2  -4   0  704.63   17.10
  -2  -4   0  699.63   19.50
  -2  -4   0  673.53   15.80
   2   4   0  677.83   17.70
   2   4   0  687.73   19.80
   2   4   0  691.63   15.70
   2   4   0  684.23   19.60
   2   4   0  669.83   15.70
   2   4   0  665.13   16.10
   2   4   0  685.13   14.70
   2   4   0  643.84   19.40
   2   4   0  700.13   17.30
   2   4   0  675.63   16.00
   2   4   0  691.23   16.90
   2   4   0  663.63   17.60
  -3  -4   0  754.92   21.60
  -3  -4   0  803.12   22.60
  -3  -4   0  813.92   21.70
  -3  -4   0  783.42   22.30
  -3  -4   0  754.32   17.60
  -3  -4   0  747.13   17.20
  -3  -4   0  769.82   18.00
  -3  -4   0  785.02   20.70
  -3  -4   0  766.62   19.50
  -3  -4   0  789.22   17.40
   3   4   0  774.32   21.00
   3   4   0  793.72   18.00
   3   4   0  795.32   19.00
   3   4   0  784.42   22.40
   3   4   0  761.42   22.30
   3   4   0  764.12   17.00
   3   4   0  782.82   17.10
   3   4   0  785.82   17.50
   3   4   0  767.82   19.40
   3   4   0  771.22   22.20
   3   4   0  795.82   21.40
   3   4   0  762.72   17.60
  -4  -4   0 1557.54   38.50
  -4  -4   0 1536.85   32.10
  -4  -4   0 1505.15   31.90
  -4  -4   0 1491.35   32.10
  -4  -4   0 1554.64   37.80
  -4  -4   0 1512.35   38.60
  -4  -4   0 1580.14   37.30
  -4  -4   0 1501.15   34.00
  -4  -4   0 1512.75   35.30
  -4  -4   0 1515.55   38.60
   4   4   0 1512.85   31.60
   4   4   0 1519.15   32.00
   4   4   0 1511.85   38.40
   4   4   0 1529.55   37.20
   4   4   0 1557.74   38.70
   4   4   0 1518.15   35.80
   4   4   0 1539.45   38.10
   4   4   0 1543.45   31.60
   4   4   0 1512.55   32.20
   4   4   0 1524.05   38.30
   4   4   0 1559.04   34.10
  -5  -4   0    3.10    1.70
  -5  -4   0    5.60    3.20
  -5  -4   0    2.80    3.80
  -5  -4   0    4.90    3.80
  -5  -4   0    6.10    4.50
  -5  -4   0    5.00    2.70
  -5  -4   0    9.30    4.80
  -5  -4   0    3.80    1.70
  -5  -4   0    6.10    5.10
   5   4   0    0.50    2.70
   5   4   0    3.80    1.70
   5   4   0    4.80    3.90
   5   4   0    0.10    3.80
   5   4   0    4.50    3.80
   5   4   0    3.70    1.70
   5   4   0    3.30    1.60
   5   4   0    4.30    2.00
   5   4   0    2.40    1.50
   5   4   0    2.70    3.60
   5   4   0    5.10    4.70
   5   4   0    0.30    2.50
   5   4   0    3.50    3.20
  -6  -4   0  160.68   11.30
  -6  -4   0  160.38    6.30
  -6  -4   0  153.48    7.20
  -6  -4   0  154.78    8.40
  -6  -4   0  153.98    9.80
  -6  -4   0  163.08   12.60
  -6  -4   0  166.08   11.90
   6   4   0  159.58    6.90
   6   4   0  144.99    8.20
   6   4   0  152.88   10.70
   6   4   0  162.08   10.20
   6   4   0  156.78    6.00
   6   4   0  156.58    5.80
   6   4   0  156.98    9.50
   6   4   0  160.48    6.60
   6   4   0  171.48    6.30
   6   4   0  168.78   11.30
   6   4   0  153.68    7.60
  -7  -4   0   72.69    6.30
  -7  -4   0   69.99    4.00
  -7  -4   0   66.09    8.80
  -7  -4   0   85.19   10.70
  -7  -4   0   70.49    8.40
  -7  -4   0   62.79    4.70
  -7  -4   0   74.99    5.20
  -7  -4   0   94.39   11.30
   7   4   0   69.19    5.20
   7   4   0   77.89    5.00
   7   4   0   82.59    8.60
   7   4   0   66.59    6.60
   7   4   0   67.89    4.50
   7   4   0   84.09    8.40
   7   4   0   60.79    4.80
   7   4   0   63.29    7.80
   7   4   0   58.39    9.70
   7   4   0   69.09    4.30
   7   4   0   55.99    5.20
  -8  -4   0  534.25   13.70
  -8  -4   0  536.55   15.70
  -8  -4   0  534.25   19.60
  -8  -4   0  542.75   23.20
  -8  -4   0  493.75   20.40
  -8  -4   0  496.45   15.00
  -8  -4   0  541.25   22.10
  -8  -4   0  553.94   23.50
   8   4   0  538.15   14.50
   8   4   0  527.95   15.90
   8   4   0  569.24   20.30
   8   4   0  532.25   16.00
   8   4   0  527.65   12.70
   8   4   0  539.85   15.00
   8   4   0  541.25   15.10
   8   4   0  533.45   13.30
   8   4   0  542.05   19.10
  -9  -4   0   95.09   13.10
  -9  -4   0   66.99   10.60
  -9  -4   0   78.49    8.90
  -9  -4   0   81.29    4.80
  -9  -4   0   83.09    6.10
  -9  -4   0   92.49   12.00
  -9  -4   0   69.89    6.90
   9   4   0   71.79    6.30
   9   4   0   85.29    5.70
   9   4   0   73.99    5.50
   9   4   0   74.99    9.30
   9   4   0   70.59    8.60
   9   4   0   77.49    6.50
 -10  -4   0   53.89    4.70
 -10  -4   0   73.59    8.40
 -10  -4   0   58.69    6.90
 -10  -4   0   39.70    9.00
 -10  -4   0   76.39   12.60
 -10  -4   0   73.89    9.40
 -10  -4   0   66.99   11.50
  10   4   0   62.49    5.70
  10   4   0   68.29    6.80
  10   4   0   69.49    7.00
  10   4   0   68.99    9.20
  10   4   0   62.19   10.00
  10   4   0   60.99    6.10
  10   4   0   60.09    6.90
 -11  -4   0   59.89   13.40
 -11  -4   0   52.79   10.50
 -11  -4   0   47.60    4.80
 -11  -4   0   41.80    6.30
 -11  -4   0   58.59   13.40
 -11  -4   0   47.80    8.00
 -11  -4   0   62.39    8.90
  11   4   0   48.70    6.10
  11   4   0   54.39    6.90
  11   4   0   40.80    6.50
  11   4   0   46.50    6.70
  11   4   0   50.49    9.70
  11   4   0   41.00    6.20
  11   4   0   44.10    8.30
 -12  -4   0  181.18   16.50
 -12  -4   0  186.48   17.80
 -12  -4   0  191.58   12.90
 -12  -4   0  173.08   23.50
 -12  -4   0  170.38   10.60
 -12  -4   0  168.78    8.30
  12   4   0  189.08   10.90
  12   4   0  194.98   10.00
  12   4   0  161.78   10.90
  12   4   0  194.48   26.10
  12   4   0  169.88    9.60
 -13  -4   0  194.88   12.00
 -13  -4   0  245.28   14.10
 -13  -4   0  265.37   22.80
 -13  -4   0  194.18   19.30
 -13  -4   0  238.28   20.20
  13   4   0  194.58   11.10
  13   4   0  213.28   16.00
  13   4   0  242.98   13.10
  13   4   0  202.58   16.40
  13   4   0  215.88   13.40
  13   4   0  220.98   11.10
  13   4   0  243.98   14.10
 -14  -4   0   15.00    5.80
 -14  -4   0   22.30   10.40
 -14  -4   0    7.70    9.80
 -14  -4   0   15.10    9.60
 -14  -4   0   25.80    6.40
  14   4   0   18.40    6.10
  14   4   0   19.40    6.50
  14   4   0    4.80    6.70
  14   4   0   27.10    5.80
  14   4   0   22.50    9.20
 -15  -4   0   40.40   13.10
 -15  -4   0   21.70   13.10
 -15  -4   0   40.50    7.30
 -15  -4   0   47.50   12.60
  15   4   0   47.90   12.40
  15   4   0   33.60    8.00
  15   4   0   35.80    7.80
  15   4   0   51.69    7.20
  15   4   0   59.89   11.20
  12  -5   0  138.89   16.60
  12  -5   0  132.69   15.60
  12  -5   0  159.08   19.00
 -12   5   0  164.38   20.40
 -12   5   0  149.19   20.70
 -12   5   0  170.18   15.70
 -12   5   0  111.89   14.40
  11  -5   0  950.90   35.70
  11  -5   0 1018.60   35.90
  11  -5   0 1007.80   37.90
  11  -5   0 1046.10   40.30
 -11   5   0 1034.40   42.10
 -11   5   0  985.70   35.90
 -11   5   0 1039.60   37.80
 -11   5   0 1047.70   41.10
  10  -5   0  465.75   29.60
  10  -5   0  535.05   23.70
  10  -5   0  516.75   24.20
  10  -5   0  501.45   25.10
 -10   5   0  512.75   24.90
 -10   5   0  518.85   23.30
 -10   5   0  517.15   16.50
 -10   5   0  527.65   24.50
   9  -5   0    5.20    6.30
   9  -5   0   12.50    6.80
   9  -5   0    5.90    7.30
   9  -5   0    2.00    6.40
   9  -5   0    1.20    5.70
  -9   5   0    8.80    6.10
  -9   5   0   -0.20    5.50
  -9   5   0   21.10    5.20
  -9   5   0    2.80    3.60
  -9   5   0    4.20    6.50
   8  -5   0   30.60    7.70
   8  -5   0   48.00    8.40
   8  -5   0   50.59    8.80
   8  -5   0   49.99   10.00
   8  -5   0   37.40    8.10
  -8   5   0   49.99    8.40
  -8   5   0   44.70    7.80
  -8   5   0   32.20    8.30
  -8   5   0   40.40    6.80
  -8   5   0   40.80    5.80
   7  -5   0  433.46   18.80
   7  -5   0  450.35   19.90
   7  -5   0  466.25   19.30
   7  -5   0  453.75   22.40
   7  -5   0  442.76   20.50
  -7   5   0  465.25   16.00
  -7   5   0  442.66   18.20
  -7   5   0  447.66   19.90
  -7   5   0  448.76   11.50
  -7   5   0  450.95   18.40
  -7   5   0  472.45   21.00
   6  -5   0  160.18   13.50
   6  -5   0  169.18   10.50
   6  -5   0  189.38   12.00
   6  -5   0  178.18   11.80
   6  -5   0  173.48   12.30
  -6   5   0  188.78   12.90
  -6   5   0  194.88    9.80
  -6   5   0  183.18   10.50
  -6   5   0  180.98   12.00
  -6   5   0  167.68   12.30
  -6   5   0  180.08    8.20
   5  -5   0   15.50    6.40
   5  -5   0   14.60    4.40
   5  -5   0    8.60    4.70
   5  -5   0    3.80    3.50
   5  -5   0    4.80    4.90
   5  -5   0   10.20    4.50
  -5   5   0   11.70    4.90
  -5   5   0    2.40    3.40
  -5   5   0    8.70    4.90
  -5   5   0    9.00    4.20
  -5   5   0    8.00    4.00
  -5   5   0    7.20    2.40
   4  -5   0   22.10    4.20
   4  -5   0   30.30    5.80
   4  -5   0   26.30    4.80
   4  -5   0   20.80    5.70
   4  -5   0   32.30    6.50
   4  -5   0   27.10    4.90
   4  -5   0   20.20    5.40
  -4   5   0   25.40    3.60
  -4   5   0   30.10    5.90
  -4   5   0   37.40    5.00
  -4   5   0   30.40    5.40
  -4   5   0   33.50    5.80
  -4   5   0   21.90    5.30
   3  -5   0 1733.63   42.70
   3  -5   0 1695.83   45.10
   3  -5   0 1699.73   42.60
   3  -5   0 1718.63   41.50
   3  -5   0 1691.23   40.10
   3  -5   0 1684.03   39.60
   3  -5   0 1637.24   41.10
  -3   5   0 1733.03   41.60
  -3   5   0 1717.63   42.10
  -3   5   0 1752.42   41.20
  -3   5   0 1682.43   41.80
  -3   5   0 1689.43   38.50
  -3   5   0 1687.43   43.60
  -3   5   0 1726.63   38.50
  -3   5   0 1722.33   43.10
   2  -5   0 1669.73   43.60
   2  -5   0 1637.04   40.90
   2  -5   0 1638.34   42.00
   2  -5   0 1719.13   37.90
   2  -5   0 1691.03   38.60
   2  -5   0 1703.13   41.20
   2  -5   0 1683.53   40.10
   2  -5   0 1665.53   37.30
  -2   5   0 1669.03   41.30
  -2   5   0 1739.93   37.10
  -2   5   0 1706.63   39.80
  -2   5   0 1660.33   42.30
  -2   5   0 1647.44   38.40
  -2   5   0 1701.93   40.70
  -2   5   0 1696.53   40.50
  -2   5   0 1717.53   39.60
   1  -5   0  300.27   10.00
   1  -5   0  263.87   12.80
   1  -5   0  281.37    9.50
   1  -5   0  268.57   10.50
   1  -5   0  293.07   10.90
   1  -5   0  286.87   11.40
   1  -5   0  284.17   10.00
   1  -5   0  272.27   11.30
  -1   5   0  259.37   11.30
  -1   5   0  272.87   10.50
  -1   5   0  264.07   10.50
  -1   5   0  269.37   12.10
  -1   5   0  282.77   11.10
  -1   5   0  291.17   10.50
  -1   5   0  285.67   10.10
   0  -5   0 1526.15   36.30
   0  -5   0 1567.64   32.40
   0  -5   0 1564.34   38.90
   0  -5   0 1544.95   36.20
   0  -5   0 1565.94   35.60
   0  -5   0 1534.65   36.30
   0  -5   0 1528.05   35.50
   0  -5   0 1561.94   34.50
   0   5   0 1544.55   36.90
   0   5   0 1549.05   36.70
   0   5   0 1552.44   35.80
   0   5   0 1571.44   34.70
   0   5   0 1555.34   36.10
   0   5   0 1605.34   38.50
   0   5   0 1618.64   37.50
  -1  -5   0   84.99    4.90
  -1  -5   0   91.49    2.70
  -1  -5   0   90.49    5.00
  -1  -5   0   83.89    6.10
  -1  -5   0   93.79    4.30
  -1  -5   0   91.49    5.00
  -1  -5   0   90.99    6.80
  -1  -5   0   96.69    5.50
   1   5   0   95.89    5.00
   1   5   0  102.09    5.40
   1   5   0   96.89    6.50
   1   5   0   94.89    5.10
   1   5   0   90.19    4.80
   1   5   0   95.29    6.30
   1   5   0   90.69    6.20
   1   5   0   85.89    5.30
  -2  -5   0  471.45   13.60
  -2  -5   0  484.25   10.70
  -2  -5   0  487.55   15.30
  -2  -5   0  480.65   12.90
  -2  -5   0  479.15   12.80
  -2  -5   0  478.75   16.10
  -2  -5   0  489.05   13.70
  -2  -5   0  474.55   14.30
  -2  -5   0  480.25   13.40
   2   5   0  500.05   16.70
   2   5   0  508.85   16.70
   2   5   0  473.05   13.30
   2   5   0  487.95   16.60
   2   5   0  484.15   13.50
   2   5   0  486.75   14.20
   2   5   0  494.45   13.30
   2   5   0  491.75   12.80
   2   5   0  505.75   13.30
   2   5   0  487.35   12.80
   2   5   0  475.15   15.00
   2   5   0  493.25   10.70
  -3  -5   0  486.05   17.00
  -3  -5   0  500.65   14.40
  -3  -5   0  484.25   12.40
  -3  -5   0  469.15   15.40
  -3  -5   0  484.15   12.90
  -3  -5   0  488.55   17.10
  -3  -5   0  439.06   12.10
  -3  -5   0  505.75   16.80
  -3  -5   0  511.65   12.70
  -3  -5   0  491.25   13.00
   3   5   0  519.45   12.40
   3   5   0  477.25   17.20
   3   5   0  479.75   16.90
   3   5   0  496.85   14.50
   3   5   0  493.25   15.20
   3   5   0  492.05   12.90
   3   5   0  492.75   15.40
   3   5   0  487.75   12.20
   3   5   0  476.95   16.90
   3   5   0  486.75   12.70
   3   5   0  501.65   12.00
   3   5   0  501.95   14.30
  -4  -5   0 1321.27   35.80
  -4  -5   0 1391.86   35.10
  -4  -5   0 1333.97   35.50
  -4  -5   0 1312.17   28.90
  -4  -5   0 1345.97   29.90
  -4  -5   0 1335.57   33.40
  -4  -5   0 1332.27   28.80
  -4  -5   0 1278.37   28.50
  -4  -5   0 1294.77   31.70
  -4  -5   0 1320.17   34.40
   4   5   0 1324.37   28.90
   4   5   0 1312.67   28.10
   4   5   0 1303.07   34.20
   4   5   0 1336.97   33.70
   4   5   0 1312.77   35.30
   4   5   0 1333.57   29.80
   4   5   0 1295.77   35.60
   4   5   0 1373.66   28.80
   4   5   0 1360.66   30.70
   4   5   0 1332.57   35.30
   4   5   0 1323.17   31.80
   4   5   0 1341.97   28.20
   4   5   0 1365.56   33.80
  -5  -5   0    4.00    1.90
  -5  -5   0    8.90    4.40
  -5  -5   0    1.50    4.30
  -5  -5   0    3.30    2.40
  -5  -5   0    6.10    5.50
  -5  -5   0    7.00    4.20
  -5  -5   0    0.20    5.00
  -5  -5   0    4.90    2.00
  -5  -5   0    1.90    1.80
  -5  -5   0    5.20    3.30
   5   5   0    7.20    2.80
   5   5   0    5.20    1.80
   5   5   0    3.40    2.00
   5   5   0    3.30    5.00
   5   5   0    6.00    5.40
   5   5   0    4.00    4.50
   5   5   0    5.70    3.80
   5   5   0   -1.10    4.60
   5   5   0    5.60    1.70
   5   5   0    1.40    3.80
   5   5   0    4.00    2.00
   5   5   0    5.50    2.30
   5   5   0    5.40    3.60
  -6  -5   0   11.40    5.50
  -6  -5   0   14.80    6.20
  -6  -5   0    9.60    2.30
  -6  -5   0    6.30    3.70
  -6  -5   0   14.10    7.80
  -6  -5   0   14.70    2.70
  -6  -5   0    9.50    6.00
  -6  -5   0    4.40    5.10
   6   5   0   10.20    7.70
   6   5   0    9.00    4.80
   6   5   0   14.30    4.90
   6   5   0   10.90    2.50
   6   5   0    4.40    3.70
   6   5   0   15.50    5.90
   6   5   0   15.90    2.40
   6   5   0    3.50    3.90
   6   5   0   12.30    6.00
   6   5   0    9.20    2.20
   6   5   0   10.30    2.60
   6   5   0    6.20    2.50
  -7  -5   0 2079.99   51.99
  -7  -5   0 2068.19   50.89
  -7  -5   0 1913.51   43.00
  -7  -5   0 2012.70   53.29
  -7  -5   0 1978.60   43.20
  -7  -5   0 1931.21   53.09
  -7  -5   0 1995.00   43.00
  -7  -5   0 1965.10   47.10
   7   5   0 2011.70   48.80
   7   5   0 2015.20   42.30
   7   5   0 2042.70   43.30
   7   5   0 2030.00   54.59
   7   5   0 2003.00   42.00
   7   5   0 2097.79   47.80
   7   5   0 2044.60   43.50
   7   5   0 1970.50   45.70
   7   5   0 2013.90   42.30
   7   5   0 1982.20   56.69
  -8  -5   0 1053.99   34.70
  -8  -5   0 1105.49   26.90
  -8  -5   0 1191.68   34.20
  -8  -5   0 1142.69   27.50
  -8  -5   0 1153.88   37.20
  -8  -5   0 1165.38   27.60
  -8  -5   0 1140.89   37.20
   8   5   0 1189.48   26.60
   8   5   0 1165.38   25.90
   8   5   0 1138.09   27.70
   8   5   0 1231.58   27.90
   8   5   0 1176.98   33.20
   8   5   0 1165.28   28.00
   8   5   0 1108.09   34.70
   8   5   0 1179.78   26.60
  -9  -5   0    6.50    3.00
  -9  -5   0    7.50    5.40
  -9  -5   0    0.40    4.20
  -9  -5   0    4.40    2.50
  -9  -5   0   11.40    7.40
  -9  -5   0    5.90    7.20
   9   5   0    7.60    2.90
   9   5   0    6.10    3.00
   9   5   0    6.70    3.00
   9   5   0    7.80    5.90
   9   5   0    6.10    3.30
   9   5   0    6.60    2.60
   9   5   0    7.40    4.30
   9   5   0    7.00    2.50
 -10  -5   0   32.90    9.10
 -10  -5   0   28.60    7.90
 -10  -5   0   36.60    8.70
 -10  -5   0   36.10    5.00
 -10  -5   0   38.20   10.20
 -10  -5   0   40.60    5.20
  10   5   0   32.30    5.00
  10   5   0   38.80    4.50
  10   5   0   44.20    4.70
  10   5   0   41.20    5.50
  10   5   0   34.30    7.30
  10   5   0   41.90    5.40
  10   5   0   49.10    9.70
 -11  -5   0   62.89    6.80
 -11  -5   0   44.10    8.30
 -11  -5   0   48.50    4.40
 -11  -5   0   54.19    6.50
 -11  -5   0   53.59   12.00
 -11  -5   0   57.79   11.50
 -11  -5   0   50.89   11.80
  11   5   0   50.69    6.90
  11   5   0   50.39    6.40
  11   5   0   57.99    6.40
  11   5   0   51.69    5.60
  11   5   0   53.19    9.50
  11   5   0   52.89    5.60
  11   5   0   45.70    9.60
 -12  -5   0   46.50   12.20
 -12  -5   0   63.79    9.80
 -12  -5   0   61.19   20.30
 -12  -5   0   61.09    7.60
 -12  -5   0   66.29    7.70
 -12  -5   0   64.89   13.70
 -12  -5   0   52.59    5.00
  12   5   0   50.59   13.10
  12   5   0   66.19    6.20
  12   5   0   61.39    6.30
  12   5   0   53.59    9.70
  12   5   0   68.59    7.30
  12   5   0   64.19    7.60
  12   5   0   60.39    7.80
 -13  -5   0  445.26   17.60
 -13  -5   0  442.36   28.00
 -13  -5   0  487.55   26.20
 -13  -5   0  456.75   27.60
 -13  -5   0  470.55   20.80
  13   5   0  435.16   21.90
  13   5   0  430.16   18.30
  13   5   0  434.86   15.00
  13   5   0  467.15   23.80
  13   5   0  436.76   17.70
  13   5   0  448.36   16.50
  13   5   0  436.56   15.60
 -14  -5   0   85.29   16.30
 -14  -5   0   72.79   15.60
 -14  -5   0   70.99    9.90
 -14  -5   0   61.69   15.40
  14   5   0   60.59    8.50
  14   5   0   57.39   10.90
  14   5   0   63.79    6.90
  14   5   0   61.09   12.20
  14   5   0   66.19    9.30
 -15  -5   0    6.50   10.40
 -15  -5   0   11.80    8.60
 -15  -5   0   -0.70    3.60
 -15  -5   0   20.60    6.60
 -15  -5   0   -4.30   11.30
  15   5   0    4.10    5.20
  15   5   0    9.90    5.80
  15   5   0    8.50    8.00
  15   5   0   -1.30    8.00
  11  -6   0   50.79   10.70
  11  -6   0   48.80   10.50
  11  -6   0   56.69   11.10
  11  -6   0   80.69   15.10
 -11   6   0   39.30    9.70
 -11   6   0   48.30   12.80
 -11   6   0   49.70   11.20
 -11   6   0   40.70    9.40
  10  -6   0    5.30    6.60
  10  -6   0   15.10    8.20
  10  -6   0   21.10    7.30
  10  -6   0   10.00    8.50
 -10   6   0    5.60    4.40
 -10   6   0    4.50    6.90
 -10   6   0   11.10    5.90
 -10   6   0   11.30    8.00
   9  -6   0  112.39   13.10
   9  -6   0  102.59   11.90
   9  -6   0   96.29   20.00
  -9   6   0  124.79   11.30
  -9   6   0  102.19    8.10
  -9   6   0  112.99   13.70
  -9   6   0  133.19   13.50
   8  -6   0   10.30    7.00
   8  -6   0   13.20    8.10
   8  -6   0   20.80    6.90
   8  -6   0   20.30    7.60
  -8   6   0   27.00    8.40
  -8   6   0   21.40    6.60
  -8   6   0    8.80    4.60
  -8   6   0   27.80    8.60
  -8   6   0   18.50    7.00
   7  -6   0  261.27   16.20
   7  -6   0  244.38   14.30
   7  -6   0  226.58   17.60
   7  -6   0  226.28   14.60
  -7   6   0  225.18   15.60
  -7   6   0  253.87   13.30
  -7   6   0  257.97   15.90
  -7   6   0  243.48    9.80
  -7   6   0  222.18   11.60
   6  -6   0  138.29   10.20
   6  -6   0  138.29   11.70
   6  -6   0  146.59   11.50
   6  -6   0  128.69   12.80
   6  -6   0  136.19   11.80
  -6   6   0  142.89   11.10
  -6   6   0  151.28   12.30
  -6   6   0  121.59   10.60
  -6   6   0  146.89    9.50
  -6   6   0  127.19    6.60
  -6   6   0  129.79    9.40
   5  -6   0   15.60    5.00
   5  -6   0   22.10    5.80
   5  -6   0   10.50    6.30
   5  -6   0   23.80    6.40
   5  -6   0   16.90    5.90
  -5   6   0   19.50    3.60
  -5   6   0   32.40    7.20
  -5   6   0   20.70    4.60
  -5   6   0   22.50    5.90
  -5   6   0   22.10    5.70
   4  -6   0   69.59    8.80
   4  -6   0   76.19   10.60
   4  -6   0   62.29    6.10
   4  -6   0   76.19    8.70
   4  -6   0   64.29    7.80
   4  -6   0   66.49    8.40
  -4   6   0   53.49    7.90
  -4   6   0   79.79    9.50
  -4   6   0   70.29    5.30
  -4   6   0   90.39    9.30
  -4   6   0   62.09    8.50
  -4   6   0   61.19    5.60
   3  -6   0    0.50    2.90
   3  -6   0   -2.00    2.80
   3  -6   0    4.40    3.80
   3  -6   0    3.00    3.90
   3  -6   0   -2.20    2.10
   3  -6   0    3.10    2.80
   3  -6   0   -4.90    3.70
  -3   6   0    0.90    2.70
  -3   6   0   -2.10    2.30
  -3   6   0    0.00    3.30
  -3   6   0    1.10    3.30
  -3   6   0    4.70    4.20
  -3   6   0    3.30    2.90
   2  -6   0 2576.34   55.89
   2  -6   0 2559.64   55.69
   2  -6   0 2663.03   63.59
   2  -6   0 2534.65   59.89
   2  -6   0 2637.04   60.09
   2  -6   0 2575.74   58.69
   2  -6   0 2482.35   58.29
  -2   6   0 2556.34   60.09
  -2   6   0 2623.14   57.99
  -2   6   0 2582.34   59.29
  -2   6   0 2599.54   54.49
  -2   6   0 2607.94   57.49
  -2   6   0 2560.14   59.29
   1  -6   0  178.78    8.10
   1  -6   0  163.98    6.70
   1  -6   0  162.18   11.30
   1  -6   0  142.09    8.20
   1  -6   0  156.48    9.50
   1  -6   0  182.18    9.10
   1  -6   0  168.88    8.90
  -1   6   0  165.68   10.00
  -1   6   0  155.08    9.30
  -1   6   0  165.38    9.10
  -1   6   0  163.68    9.60
  -1   6   0  163.38   10.70
  -1   6   0  161.48    8.40
  -1   6   0  175.08    8.20
   0  -6   0 1246.08   31.20
   0  -6   0 1245.58   26.40
   0  -6   0 1191.28   33.70
   0  -6   0 1230.68   31.00
   0  -6   0 1150.28   31.70
   0  -6   0 1216.08   28.80
   0  -6   0 1237.38   30.20
   0  -6   0 1197.98   31.00
   0   6   0 1245.18   30.20
   0   6   0 1229.68   31.80
   0   6   0 1271.47   35.50
   0   6   0 1228.08   30.40
   0   6   0 1228.98   29.10
   0   6   0 1225.58   32.00
   0   6   0 1246.88   31.50
  -1  -6   0  476.05   17.30
  -1  -6   0  454.85   14.60
  -1  -6   0  448.16   13.70
  -1  -6   0  458.25   15.90
  -1  -6   0  456.95   14.50
  -1  -6   0  443.26   13.80
  -1  -6   0  452.85   12.20
  -1  -6   0  461.05   10.10
  -1  -6   0  460.05   10.10
  -1  -6   0  450.25   13.80
   1   6   0  443.56   13.70
   1   6   0  441.26   14.60
   1   6   0  481.65   16.80
   1   6   0  463.75   14.10
   1   6   0  469.45   13.50
   1   6   0  475.35   16.50
   1   6   0  467.25   16.40
   1   6   0  478.65   14.40
  -2  -6   0  206.68   10.10
  -2  -6   0  192.78   10.20
  -2  -6   0  199.08   10.30
  -2  -6   0  198.98    8.00
  -2  -6   0  188.98    8.10
  -2  -6   0  201.38    7.70
  -2  -6   0  199.98    7.80
  -2  -6   0  200.98    4.80
  -2  -6   0  198.58    8.50
   2   6   0  194.98    8.10
   2   6   0  200.18    8.50
   2   6   0  195.78    8.00
   2   6   0  194.18    7.80
   2   6   0  206.58    7.50
   2   6   0  193.08   10.60
   2   6   0  195.48    9.80
   2   6   0  193.68   11.20
   2   6   0  197.98    7.60
   2   6   0  197.88    4.90
   2   6   0  192.68   10.60
   2   6   0  194.18    8.30
  -3  -6   0  119.79    6.90
  -3  -6   0   96.19    4.10
  -3  -6   0  100.69    5.30
  -3  -6   0  124.29    9.80
  -3  -6   0  108.79    5.90
  -3  -6   0   97.59    8.70
  -3  -6   0   98.99    7.20
  -3  -6   0   96.79    5.20
  -3  -6   0  100.59    5.40
   3   6   0   99.79    5.20
   3   6   0  101.89    5.70
   3   6   0  106.29    6.60
   3   6   0  108.79    8.90
   3   6   0  122.89    8.90
   3   6   0  100.19    5.50
   3   6   0   88.89    8.00
   3   6   0  126.09    7.00
   3   6   0  104.49    7.10
   3   6   0   98.99    7.00
   3   6   0  100.09    4.10
   3   6   0  100.89    5.20
  -4  -6   0  691.23   22.80
  -4  -6   0  690.63   17.50
  -4  -6   0  698.63   17.20
  -4  -6   0  677.13   17.00
  -4  -6   0  701.13   21.80
  -4  -6   0  736.73   24.20
  -4  -6   0  689.13   19.80
  -4  -6   0  700.53   17.10
  -4  -6   0  683.83   23.40
   4   6   0  708.63   21.70
   4   6   0  681.23   26.00
   4   6   0  695.63   16.70
   4   6   0  703.73   17.50
   4   6   0  684.53   25.50
   4   6   0  718.43   19.90
   4   6   0  709.23   21.40
   4   6   0  718.63   16.90
   4   6   0  704.43   24.20
   4   6   0  723.33   17.10
   4   6   0  693.23   17.30
   4   6   0  693.03   19.50
  -5  -6   0  454.55   13.40
  -5  -6   0  473.15   20.00
  -5  -6   0  450.15   16.80
  -5  -6   0  423.26   15.20
  -5  -6   0  431.06   17.70
  -5  -6   0  455.95   18.20
  -5  -6   0  427.26   11.80
  -5  -6   0  453.65   12.00
  -5  -6   0  451.75   18.90
   5   6   0  450.95   11.30
   5   6   0  435.46   13.70
   5   6   0  449.26   12.20
   5   6   0  448.16   16.90
   5   6   0  453.75   13.30
   5   6   0  442.76   11.40
   5   6   0  456.15   15.50
   5   6   0  463.85   18.00
   5   6   0  430.76   18.40
   5   6   0  437.56   18.50
   5   6   0  478.95   18.80
   5   6   0  446.16   19.50
  -6  -6   0   22.00    7.30
  -6  -6   0   22.20    3.60
  -6  -6   0   37.30    7.70
  -6  -6   0   19.30    2.80
  -6  -6   0    9.70    5.80
  -6  -6   0   22.40    2.90
  -6  -6   0   24.50    6.20
  -6  -6   0   23.80    2.90
  -6  -6   0   16.60    5.50
  -6  -6   0   21.10    4.40
   6   6   0   22.70    5.20
   6   6   0   23.10    4.00
   6   6   0   28.40    6.70
   6   6   0   25.10    3.30
   6   6   0   19.50    5.00
   6   6   0   24.80    2.60
   6   6   0   29.40    4.00
   6   6   0   28.40    3.20
   6   6   0    8.40    5.00
   6   6   0   23.40    5.50
   6   6   0   23.80    2.50
   6   6   0   14.40    5.90
   6   6   0   15.00    5.10
   6   6   0   22.70    3.10
  -7  -6   0    9.00    8.40
  -7  -6   0   10.40    3.90
  -7  -6   0   19.50    2.70
  -7  -6   0   18.60    7.00
  -7  -6   0   18.10    2.60
  -7  -6   0   11.00    6.70
  -7  -6   0   22.20    3.10
  -7  -6   0   20.10    6.00
   7   6   0   27.00    3.20
   7   6   0   12.10    4.30
   7   6   0   25.90    2.80
   7   6   0   17.10    2.40
   7   6   0   19.10    4.80
   7   6   0   27.90    6.60
   7   6   0   14.70    6.80
   7   6   0   17.70    5.00
   7   6   0   25.30    3.30
  -8  -6   0 1096.99   32.70
  -8  -6   0 1088.39   34.00
  -8  -6   0 1047.10   33.70
  -8  -6   0 1042.60   36.40
  -8  -6   0 1064.19   35.70
  -8  -6   0 1048.30   25.10
  -8  -6   0 1091.19   25.40
   8   6   0 1083.89   25.40
   8   6   0 1085.99   24.80
   8   6   0 1107.69   31.50
   8   6   0 1083.39   29.80
   8   6   0 1071.49   24.20
   8   6   0 1048.30   28.50
   8   6   0 1088.89   25.60
   8   6   0 1065.59   24.10
  -9  -6   0  460.55   14.00
  -9  -6   0  491.25   20.50
  -9  -6   0  465.45   21.40
  -9  -6   0  476.95   23.30
  -9  -6   0  489.75   23.20
   9   6   0  458.75   14.00
   9   6   0  465.05   12.90
   9   6   0  475.95   14.10
   9   6   0  485.15   19.50
   9   6   0  464.25   14.30
   9   6   0  463.15   12.90
   9   6   0  455.35   15.00
   9   6   0  462.85   18.00
 -10  -6   0   60.19   12.00
 -10  -6   0   31.80    4.70
 -10  -6   0   24.70    9.30
 -10  -6   0   10.00    6.00
 -10  -6   0   14.50    6.80
 -10  -6   0   21.40    3.90
  10   6   0   33.90    5.10
  10   6   0   23.90    3.50
  10   6   0   28.30    3.80
  10   6   0   20.40    6.30
  10   6   0   23.80    3.80
  10   6   0   25.50    4.30
  10   6   0   30.40    7.40
 -11  -6   0  337.77   13.10
 -11  -6   0  360.16   21.00
 -11  -6   0  306.37   21.00
 -11  -6   0  356.66   18.60
 -11  -6   0  361.76   22.30
 -11  -6   0  340.27   13.00
  11   6   0  351.06   13.60
  11   6   0  319.57   12.50
  11   6   0  339.17   11.60
  11   6   0  335.37    9.20
  11   6   0  360.66   13.30
  11   6   0  336.47   11.80
  11   6   0  354.96   18.70
  11   6   0  351.36   17.20
 -12  -6   0   45.80   11.70
 -12  -6   0   53.49    8.90
 -12  -6   0   48.00   14.20
 -12  -6   0   50.89    6.30
 -12  -6   0   40.50    5.80
  12   6   0   50.39    5.50
  12   6   0   26.20    8.30
  12   6   0   46.30    4.90
  12   6   0   56.09    7.20
  12   6   0   51.69    5.90
  12   6   0   45.50    6.30
  12   6   0   57.49   10.00
 -13  -6   0   41.50    8.80
 -13  -6   0   49.20   11.80
 -13  -6   0   46.50   12.30
 -13  -6   0   51.19   14.00
  13   6   0   55.09    5.40
  13   6   0   48.50    5.80
  13   6   0   50.19   10.70
  13   6   0   53.09   10.50
  13   6   0   42.10    6.00
  13   6   0   38.40    6.40
  13   6   0   43.10    7.00
 -14  -6   0   -8.60    9.00
 -14  -6   0   -1.30    2.40
 -14  -6   0   -1.20    5.70
 -14  -6   0   16.10   10.00
 -14  -6   0   11.00   10.20
  14   6   0   -3.70    6.70
  14   6   0    3.60    6.10
  14   6   0    2.20    3.40
  14   6   0   -1.30    3.90
  14   6   0    1.80    4.20
  14   6   0    0.70    4.50
  14   6   0    2.20    3.20
 -15  -6   0    2.40    6.50
 -15  -6   0   -2.30    9.60
 -15  -6   0   13.70   10.40
 -15  -6   0    0.40    8.50
  15   6   0   -0.80    4.40
  15   6   0   13.60    7.70
  15   6   0    5.10    5.10
  15   6   0    5.80    7.60
  15   6   0   -4.00    4.60
  10  -7   0  183.48   17.80
  10  -7   0  189.48   19.00
  10  -7   0  156.98   14.70
  10  -7   0  184.78   16.00
 -10   7   0  179.38   11.20
 -10   7   0  203.48   17.30
 -10   7   0  206.88   17.20
 -10   7   0  200.58   14.40
   9  -7   0  837.62   32.60
   9  -7   0  880.41   37.30
   9  -7   0  950.60   35.90
   9  -7   0  943.31   32.70
  -9   7   0  916.21   35.30
  -9   7   0  905.31   27.40
  -9   7   0  883.21   30.60
  -9   7   0  859.51   33.30
   8  -7   0  657.63   26.20
   8  -7   0  615.04   29.80
   8  -7   0  621.04   27.40
   8  -7   0  613.14   24.70
  -8   7   0  619.64   21.80
  -8   7   0  610.74   26.30
  -8   7   0  648.74   23.70
  -8   7   0  636.54   27.80
   7  -7   0   12.70    8.00
   7  -7   0   11.40    6.20
   7  -7   0   18.50    6.60
   7  -7   0    6.90    5.80
  -7   7   0   15.60    7.80
  -7   7   0   12.60    7.20
  -7   7   0    0.60    5.10
  -7   7   0    7.80    5.50
   6  -7   0   40.70    8.10
   6  -7   0   44.60    7.20
   6  -7   0   43.80    8.50
   6  -7   0   52.49   11.20
  -6   7   0   42.80    4.90
  -6   7   0   53.99    7.60
  -6   7   0   49.80    6.80
  -6   7   0   50.19    9.10
  -6   7   0   51.79    9.60
   5  -7   0    9.80    5.40
   5  -7   0    7.60    5.50
   5  -7   0   13.40    5.60
   5  -7   0    8.50    7.60
   5  -7   0   12.40    4.70
  -5   7   0    7.70    3.10
  -5   7   0    9.70    5.90
  -5   7   0   12.80    4.20
  -5   7   0    9.10    6.10
   4  -7   0   98.99    7.50
   4  -7   0  115.49   11.30
   4  -7   0  117.89   13.30
   4  -7   0  108.19    9.70
   4  -7   0  120.89   10.20
  -4   7   0  112.89    7.40
  -4   7   0   99.89    9.10
  -4   7   0   94.49    9.50
  -4   7   0  126.09    7.50
  -4   7   0   97.89   13.30
   3  -7   0    5.30    3.10
   3  -7   0    8.50    6.10
   3  -7   0    8.00    4.30
   3  -7   0    5.00    4.70
   3  -7   0    1.70    4.00
   3  -7   0    6.90    2.50
  -3   7   0   10.70    4.10
  -3   7   0   13.30    5.30
  -3   7   0    7.10    3.00
  -3   7   0   13.10    4.90
  -3   7   0    4.60    3.90
  -3   7   0   10.80    3.60
   2  -7   0  305.47   16.40
   2  -7   0  309.57   11.60
   2  -7   0  307.17   11.80
   2  -7   0  282.87   13.90
   2  -7   0  290.47   13.10
   2  -7   0  328.97   14.40
   2  -7   0  337.07   11.20
  -2   7   0  304.17   13.70
  -2   7   0  307.07   13.90
  -2   7   0  299.57   10.10
  -2   7   0  297.27   12.50
  -2   7   0  304.37   12.80
  -2   7   0  315.07   12.90
  -2   7   0  313.37   14.60
   1  -7   0 1133.99   35.20
   1  -7   0 1110.19   31.30
   1  -7   0 1133.19   31.40
   1  -7   0 1150.08   30.50
   1  -7   0 1178.88   29.70
   1  -7   0 1161.78   26.70
  -1   7   0 1138.39   31.00
  -1   7   0 1192.88   29.60
  -1   7   0 1129.59   31.00
  -1   7   0 1168.08   32.10
  -1   7   0 1153.18   31.00
   0  -7   0   19.40    2.60
   0  -7   0   11.90    4.10
   0  -7   0   15.00    4.00
   0  -7   0   15.10    4.40
   0  -7   0   18.60    4.70
   0  -7   0   21.30    6.50
   0  -7   0   16.60    4.30
   0  -7   0   23.90    4.40
   0   7   0   13.70    4.90
   0   7   0   14.40    3.90
   0   7   0   17.60    5.80
   0   7   0   23.10    5.00
   0   7   0   26.40    4.30
   0   7   0   23.50    5.30
   0   7   0   16.90    4.60
   0   7   0   21.90    4.70
  -1  -7   0  403.96    9.30
  -1  -7   0  423.76   13.90
  -1  -7   0  422.66   13.60
  -1  -7   0  396.16   15.70
  -1  -7   0  421.06   17.50
  -1  -7   0  388.96   14.10
  -1  -7   0  409.06   11.50
  -1  -7   0  411.66    9.30
  -1  -7   0  389.16   13.50
  -1  -7   0  390.76   14.30
   1   7   0  423.86   13.80
   1   7   0  424.86   16.70
   1   7   0  401.16   16.60
   1   7   0  390.56   14.00
   1   7   0  416.16   13.10
   1   7   0  417.86   14.10
   1   7   0  401.56   16.30
   1   7   0  423.66   15.00
  -2  -7   0    6.50    4.70
  -2  -7   0    1.10    2.50
  -2  -7   0   -2.60    4.40
  -2  -7   0   -1.50    4.10
  -2  -7   0   -0.50    3.50
  -2  -7   0    1.90    2.70
  -2  -7   0   -2.60    2.50
  -2  -7   0   -0.70    2.80
   2   7   0    3.20    2.90
   2   7   0    1.60    2.70
   2   7   0   -2.60    4.30
   2   7   0    2.20    2.80
   2   7   0    0.20    2.80
   2   7   0   -1.10    3.00
   2   7   0   -2.30    3.80
   2   7   0   -0.80    3.00
  -3  -7   0  254.17   10.00
  -3  -7   0  253.97   10.60
  -3  -7   0  264.67    9.50
  -3  -7   0  262.27    6.90
  -3  -7   0  255.87    9.70
  -3  -7   0  249.68   13.00
  -3  -7   0  244.18   10.70
  -3  -7   0  256.07   13.50
   3   7   0  239.28   11.00
   3   7   0  267.77   14.10
   3   7   0  268.67   10.30
   3   7   0  252.47    9.70
   3   7   0  259.77    7.00
   3   7   0  254.67   14.00
   3   7   0  263.17   13.50
   3   7   0  262.37    9.40
   3   7   0  254.17   11.90
   3   7   0  267.27   10.40
   3   7   0  247.98    9.20
   3   7   0  261.27   10.60
  -4  -7   0  110.99    5.70
  -4  -7   0  110.09    6.20
  -4  -7   0  100.29    5.50
  -4  -7   0   95.29    4.70
  -4  -7   0  100.69    9.10
  -4  -7   0  101.29    9.70
  -4  -7   0   86.49    8.10
  -4  -7   0  102.09    7.40
  -4  -7   0  102.69    5.70
   4   7   0  111.69    9.90
   4   7   0   91.99    9.20
   4   7   0  101.79    6.00
   4   7   0  100.59    7.90
   4   7   0  114.59    8.00
   4   7   0  103.89    7.90
   4   7   0  112.99    5.80
   4   7   0  100.69    5.50
   4   7   0  102.89    6.00
   4   7   0   93.19    9.80
   4   7   0  102.89    5.50
   4   7   0  106.39    8.00
  -5  -7   0  113.69    9.60
  -5  -7   0  103.79   10.60
  -5  -7   0  101.19    5.50
  -5  -7   0  110.89    9.10
  -5  -7   0  108.69    5.30
  -5  -7   0  105.59    7.80
  -5  -7   0  118.69   12.30
  -5  -7   0   97.99    5.70
  -5  -7   0  101.69    5.30
   5   7   0   97.69    8.00
   5   7   0  110.09   10.70
   5   7   0  102.69    5.60
   5   7   0  116.09    5.90
   5   7   0  109.39    5.00
   5   7   0  110.19    7.40
   5   7   0  105.89    5.20
   5   7   0  111.39   12.10
   5   7   0   85.39    8.20
   5   7   0  100.49   10.30
   5   7   0  103.59    8.20
   5   7   0  107.59    9.80
  -6  -7   0  766.92   19.20
  -6  -7   0  796.12   21.30
  -6  -7   0  832.62   27.30
  -6  -7   0  796.42   25.70
  -6  -7   0  800.92   39.60
  -6  -7   0  803.62   23.60
  -6  -7   0  787.02   26.80
  -6  -7   0  761.22   19.20
  -6  -7   0  779.12   32.70
  -6  -7   0  802.22   19.20
   6   7   0  809.12   23.80
   6   7   0  783.72   25.90
   6   7   0  803.12   25.50
   6   7   0  807.62   19.30
   6   7   0  801.82   18.30
   6   7   0  787.52   18.20
   6   7   0  796.72   21.10
   6   7   0  806.12   19.50
   6   7   0  823.52   40.10
   6   7   0  800.22   21.40
   6   7   0  841.92   27.30
  -7  -7   0  289.97   14.80
  -7  -7   0  265.47   12.80
  -7  -7   0  289.87   16.60
  -7  -7   0  303.47   17.20
  -7  -7   0  293.97    9.10
  -7  -7   0  290.57   16.10
  -7  -7   0  276.57   15.30
   7   7   0  296.67    8.00
   7   7   0  294.27    9.30
   7   7   0  265.57   11.30
   7   7   0  265.07    9.20
   7   7   0  281.47    9.00
   7   7   0  258.77   13.20
   7   7   0  300.07   16.70
   7   7   0  272.47   13.00
   7   7   0  293.87   10.50
   7   7   0  290.07    8.00
  -8  -7   0   16.80    6.90
  -8  -7   0   16.00    2.90
  -8  -7   0   17.50    7.60
  -8  -7   0   18.10    4.60
  -8  -7   0   17.90    6.30
  -8  -7   0   13.50    6.40
  -8  -7   0   20.10    3.10
   8   7   0   13.60    5.70
   8   7   0   14.70    2.30
   8   7   0   14.00    4.70
   8   7   0   18.00    2.90
   8   7   0   20.70    4.60
   8   7   0   19.70    2.40
   8   7   0   18.50    3.20
   8   7   0   19.70    3.30
   8   7   0   16.20    2.90
  -9  -7   0  110.09   13.80
  -9  -7   0   98.09   11.40
  -9  -7   0  103.79   12.20
  -9  -7   0  105.99    6.00
  -9  -7   0  106.19   14.20
   9   7   0  101.79    6.10
   9   7   0  112.89    8.90
   9   7   0  115.69    6.10
   9   7   0  110.49    9.90
   9   7   0  114.29    5.00
   9   7   0  125.99    8.40
   9   7   0  110.29    5.00
 -10  -7   0  112.89   13.30
 -10  -7   0  146.49   16.70
 -10  -7   0  129.49   13.70
 -10  -7   0  135.39    7.10
 -10  -7   0  148.99   15.50
  10   7   0  126.89    6.10
  10   7   0  123.09   11.40
  10   7   0  129.39    8.10
  10   7   0  127.79    7.10
  10   7   0  131.49    7.10
  10   7   0  133.79   10.50
  10   7   0  124.99    5.80
  10   7   0  135.69    7.40
  10   7   0  131.69    5.90
 -11  -7   0  214.48   19.50
 -11  -7   0  242.58   10.30
 -11  -7   0  214.18   16.90
 -11  -7   0  240.18   15.90
 -11  -7   0  237.28   19.70
 -11  -7   0  226.88    9.70
  11   7   0  224.38    9.60
  11   7   0  229.58    8.90
  11   7   0  223.58   10.30
  11   7   0  249.08   14.20
  11   7   0  204.78   14.90
  11   7   0  231.98    8.40
  11   7   0  225.68    8.40
  11   7   0  236.08    9.90
  11   7   0  224.68    7.70
 -12  -7   0   17.90    8.20
 -12  -7   0   14.50    4.60
 -12  -7   0   14.70    4.30
 -12  -7   0   18.90   10.30
 -12  -7   0   19.00   11.70
 -12  -7   0   16.20    6.90
  12   7   0   16.30    4.20
  12   7   0   15.70    3.20
  12   7   0   21.80    5.00
  12   7   0   15.40    6.40
  12   7   0   19.10    8.60
  12   7   0   11.10    2.70
  12   7   0   21.00    3.70
 -13  -7   0   65.79   14.70
 -13  -7   0   94.39   17.80
 -13  -7   0   86.99   12.30
 -13  -7   0   88.99   14.50
  13   7   0   76.39    7.00
  13   7   0   72.59    7.80
  13   7   0   71.99    5.90
  13   7   0   64.89    5.60
  13   7   0   73.09   12.00
  13   7   0   71.79   11.00
 -14  -7   0    4.50    8.00
 -14  -7   0   -3.60    9.00
 -14  -7   0   -4.10   11.10
 -14  -7   0   -1.30    2.80
 -14  -7   0   10.40    7.50
  14   7   0   10.00    9.10
  14   7   0   -1.20    4.40
  14   7   0    3.90    3.20
  14   7   0    1.50    3.40
  14   7   0    8.40    4.40
  14   7   0   -3.60    7.50
 -15  -7   0  186.38   14.50
 -15  -7   0  205.08   19.10
 -15  -7   0  225.58   21.60
 -15  -7   0  167.98   23.20
  15   7   0  171.98   15.10
  15   7   0  171.18   11.00
  15   7   0  169.38    9.10
  15   7   0  176.48   11.50
  15   7   0  183.08   17.00
  10  -8   0    9.70   10.00
  10  -8   0   -2.10    7.70
  10  -8   0   14.90    8.00
  10  -8   0   -1.10    7.10
 -10   8   0    0.30    6.10
 -10   8   0   13.80    8.10
 -10   8   0  -12.80    4.20
 -10   8   0    9.00    7.70
   9  -8   0  345.27   20.70
   9  -8   0  400.36   20.40
   9  -8   0  395.96   23.50
   9  -8   0  369.26   25.40
  -9   8   0  364.66   16.60
  -9   8   0  377.76   18.70
  -9   8   0  366.26   22.20
  -9   8   0  371.46   22.40
   8  -8   0  763.12   35.10
   8  -8   0  822.12   31.10
   8  -8   0  812.52   29.20
   8  -8   0  815.22   35.50
  -8   8   0  829.82   27.50
  -8   8   0  746.23   30.60
  -8   8   0  761.32   32.30
  -8   8   0  795.62   26.50
   7  -8   0  401.46   24.30
   7  -8   0  378.96   20.20
   7  -8   0  400.76   18.60
   7  -8   0  439.06   22.80
  -7   8   0  444.16   22.70
  -7   8   0  403.66   18.30
  -7   8   0  409.46   17.40
   6  -8   0   55.09    8.40
   6  -8   0   40.10    9.50
   6  -8   0   37.20    8.70
   6  -8   0   43.10   11.50
  -6   8   0   44.30    9.30
  -6   8   0   37.40    8.80
  -6   8   0   45.90    5.60
  -6   8   0   49.20    7.00
  -6   8   0   36.40    7.30
   5  -8   0   -5.50    5.20
   5  -8   0    5.30    5.60
   5  -8   0    3.80    4.30
   5  -8   0   10.50    7.50
   5  -8   0    4.30    5.90
  -5   8   0    6.80    3.70
  -5   8   0   10.80    6.30
  -5   8   0    3.40    5.60
  -5   8   0    0.40    4.10
   4  -8   0  246.98   12.00
   4  -8   0  232.18   17.30
   4  -8   0  250.07   14.80
   4  -8   0  236.18   13.60
   4  -8   0  253.27   14.10
  -4   8   0  254.67   10.80
  -4   8   0  240.58   13.90
  -4   8   0  264.47   15.10
  -4   8   0  262.27   12.00
  -4   8   0  276.07   16.00
   3  -8   0  346.47   16.00
   3  -8   0  337.07   12.40
   3  -8   0  330.07   14.70
   3  -8   0  369.36   13.50
   3  -8   0  396.76   20.60
   3  -8   0  330.47   16.60
  -3   8   0  367.66   16.70
  -3   8   0  325.47   11.90
  -3   8   0  349.87   16.30
  -3   8   0  318.97   16.60
  -3   8   0  362.86   14.60
  -3   8   0  368.76   15.70
   2  -8   0  180.78   11.60
   2  -8   0  165.08    8.00
   2  -8   0  183.78   13.60
   2  -8   0  165.28   11.90
   2  -8   0  178.78    8.90
  -2   8   0  150.28   10.10
  -2   8   0  156.78   11.30
  -2   8   0  154.48    9.80
  -2   8   0  162.88    7.30
  -2   8   0  158.48    9.60
  -2   8   0  147.99   10.20
   1  -8   0   -2.40    3.00
   1  -8   0    4.10    3.50
   1  -8   0   -1.60    3.20
   1  -8   0   -0.10    5.50
   1  -8   0    1.20    1.90
   1  -8   0   -2.40    2.50
  -1   8   0    0.20    3.00
  -1   8   0   -1.20    3.40
  -1   8   0   -2.60    2.70
  -1   8   0    3.30    3.60
  -1   8   0   -4.10    3.10
   0  -8   0   15.10    4.10
   0  -8   0   11.70    3.90
   0  -8   0   11.30    5.10
   0  -8   0    6.30    3.80
   0  -8   0   13.10    2.20
   0  -8   0   12.00    2.20
   0  -8   0   12.10    3.70
   0   8   0   14.00    4.50
   0   8   0   14.50    3.90
   0   8   0   12.30    4.10
   0   8   0   17.80    4.40
   0   8   0   16.10    4.40
  -1  -8   0   32.90    4.90
  -1  -8   0   37.80    2.00
  -1  -8   0   40.00    7.80
  -1  -8   0   37.10    5.50
  -1  -8   0   38.60    5.20
  -1  -8   0   42.00    3.80
  -1  -8   0   46.50    7.10
  -1  -8   0   36.20    2.20
   1   8   0   29.80    4.80
   1   8   0   52.59    7.60
   1   8   0   36.50    4.90
   1   8   0   28.80    6.50
   1   8   0   33.50    6.30
   1   8   0   43.90    6.00
   1   8   0   37.20    5.80
   1   8   0   40.60    5.10
  -2  -8   0    6.40    2.60
  -2  -8   0    6.10    3.10
  -2  -8   0    4.30    4.40
  -2  -8   0    1.00    2.30
  -2  -8   0    0.00    4.70
  -2  -8   0    3.00    3.10
  -2  -8   0    7.60    2.90
   2   8   0    3.00    4.50
   2   8   0    4.80    3.40
   2   8   0    1.90    2.90
   2   8   0    0.50    2.80
   2   8   0    9.90    3.20
   2   8   0    3.60    3.90
   2   8   0    6.10    4.60
   2   8   0    0.00    2.90
   2   8   0    4.00    3.30
  -3  -8   0  107.39   11.20
  -3  -8   0   80.49    9.80
  -3  -8   0   95.09    6.80
  -3  -8   0   89.69    6.90
  -3  -8   0  107.69   11.80
  -3  -8   0   91.29    9.60
  -3  -8   0   79.59    6.30
  -3  -8   0   83.49    5.90
  -3  -8   0   86.79    6.20
   3   8   0   87.99    9.40
   3   8   0   89.99    6.20
   3   8   0   86.39    9.70
   3   8   0   92.69    9.20
   3   8   0   89.69    6.20
   3   8   0   97.99    9.50
   3   8   0   86.39    6.60
   3   8   0   87.59    7.30
   3   8   0   77.79    6.60
   3   8   0   91.49    6.50
  -4  -8   0   65.29    5.10
  -4  -8   0   65.79    6.40
  -4  -8   0   65.39    5.00
  -4  -8   0   72.69    5.40
  -4  -8   0   73.89    9.30
  -4  -8   0   78.39    7.40
  -4  -8   0   81.19    9.60
  -4  -8   0   78.49    9.90
   4   8   0   70.89    5.00
   4   8   0   76.49    9.20
   4   8   0   77.39    5.70
   4   8   0   69.09    5.60
   4   8   0   77.59    5.20
   4   8   0   67.39    6.90
   4   8   0   70.09    4.00
   4   8   0   77.49   10.60
   4   8   0   79.09    7.70
   4   8   0   64.69    7.60
   4   8   0   66.19    6.70
  -5  -8   0    8.10    5.10
  -5  -8   0    5.30    2.20
  -5  -8   0    6.30    2.50
  -5  -8   0    9.00    5.70
  -5  -8   0    5.50    3.80
  -5  -8   0    8.30    2.30
  -5  -8   0   10.50    3.90
  -5  -8   0    7.50    2.50
   5   8   0    1.00    3.50
   5   8   0    7.00    3.90
   5   8   0    5.80    4.40
   5   8   0    5.30    2.80
   5   8   0    7.80    4.10
   5   8   0    2.00    4.40
   5   8   0    7.80    2.40
   5   8   0    9.70    2.60
   5   8   0    8.10    2.70
   5   8   0    4.60    2.50
  -6  -8   0  145.59   12.10
  -6  -8   0  121.29    6.60
  -6  -8   0  130.29    6.00
  -6  -8   0  133.39   12.80
  -6  -8   0  120.39   11.10
  -6  -8   0  128.99    8.30
  -6  -8   0  126.29    6.00
  -6  -8   0  123.19   10.40
   6   8   0  138.89    6.50
   6   8   0  131.19    6.80
   6   8   0  136.19    5.40
   6   8   0  126.69    9.00
   6   8   0  126.59    5.60
   6   8   0  130.29   10.10
   6   8   0  139.89   11.50
   6   8   0  126.59    8.00
   6   8   0  119.49    7.00
   6   8   0  156.48   11.00
  -7  -8   0  604.44   18.20
  -7  -8   0  590.84   15.80
  -7  -8   0  605.74   15.60
  -7  -8   0  584.24   23.60
  -7  -8   0  599.94   24.10
  -7  -8   0  604.04   25.50
  -7  -8   0  608.54   25.70
   7   8   0  640.04   22.80
   7   8   0  612.64   14.40
   7   8   0  590.54   14.30
   7   8   0  593.94   15.80
   7   8   0  599.34   17.90
   7   8   0  616.54   21.10
   7   8   0  594.94   23.80
   7   8   0  606.44   18.00
   7   8   0  596.74   15.60
  -8  -8   0  152.78    7.40
  -8  -8   0  144.99   13.10
  -8  -8   0  146.49    6.50
  -8  -8   0  151.88    6.30
  -8  -8   0  115.69   12.60
  -8  -8   0  156.38   12.10
  -8  -8   0  155.18    8.80
  -8  -8   0  131.39   12.10
   8   8   0  151.58    6.40
   8   8   0  153.88   10.40
   8   8   0  143.39    6.60
   8   8   0  149.99    9.10
   8   8   0  145.29    6.60
   8   8   0  158.28    7.80
   8   8   0  150.88   10.40
   8   8   0  159.08    5.30
   8   8   0  158.18    5.10
  -9  -8   0  571.74   24.60
  -9  -8   0  578.14   26.90
  -9  -8   0  577.44   26.30
  -9  -8   0  581.44   16.80
  -9  -8   0  558.94   23.90
  -9  -8   0  565.54   15.30
   9   8   0  565.14   16.00
   9   8   0  545.95   20.60
   9   8   0  569.44   13.20
   9   8   0  580.54   15.30
   9   8   0  588.54   19.90
   9   8   0  562.24   15.40
   9   8   0  570.34   15.00
   9   8   0  602.44   22.40
 -10  -8   0 1162.08   41.60
 -10  -8   0 1177.48   39.00
 -10  -8   0 1164.48   38.50
 -10  -8   0 1159.08   27.70
 -10  -8   0 1100.49   41.80
  10   8   0 1208.58   34.00
  10   8   0 1159.08   27.20
  10   8   0 1233.98   36.40
  10   8   0 1175.28   25.20
  10   8   0 1137.79   27.70
  10   8   0 1202.88   25.30
  10   8   0 1167.58   32.70
  10   8   0 1171.18   27.60
 -11  -8   0  862.61   36.80
 -11  -8   0  907.61   36.90
 -11  -8   0  867.81   22.50
 -11  -8   0  869.61   32.70
 -11  -8   0  870.71   33.70
  11   8   0  877.31   19.90
  11   8   0  877.61   23.80
  11   8   0  873.31   20.00
  11   8   0  812.82   25.00
  11   8   0  885.51   22.60
  11   8   0  874.51   28.70
  11   8   0  919.11   20.00
  11   8   0  861.21   30.80
  11   8   0  871.11   22.50
 -12  -8   0  147.29   18.80
 -12  -8   0  152.88   14.90
 -12  -8   0  129.79   14.50
 -12  -8   0  145.19   19.50
  12   8   0  117.59    7.80
  12   8   0  124.49    7.40
  12   8   0  120.19   13.70
  12   8   0  114.59    6.80
  12   8   0  120.69    7.60
  12   8   0  119.19    5.60
  12   8   0  117.79   11.90
  12   8   0  126.49    5.50
 -13  -8   0  253.67   21.30
 -13  -8   0  289.57   18.70
 -13  -8   0  263.07   22.80
 -13  -8   0  250.17   19.80
  13   8   0  259.37    9.20
  13   8   0  269.27    8.80
  13   8   0  266.47   11.60
  13   8   0  271.87    9.00
  13   8   0  269.17    8.90
  13   8   0  273.87   11.50
  13   8   0  280.97   17.40
  13   8   0  290.67   19.80
 -14  -8   0  147.99   20.80
 -14  -8   0  122.49   14.20
 -14  -8   0  143.59   17.70
 -14  -8   0  130.79   20.60
  14   8   0  134.49   13.10
  14   8   0  137.49    9.10
  14   8   0  130.09    6.70
  14   8   0  135.69    6.50
  14   8   0  145.59   17.20
  14   8   0  142.89    8.60
 -15  -8   0   12.40    9.10
 -15  -8   0    4.90    8.60
 -15  -8   0    3.80   10.30
 -15  -8   0   19.20   13.60
  15   8   0    2.80    4.10
  15   8   0    3.70    4.50
  15   8   0   -3.60    7.00
  15   8   0    2.60    3.00
  15   8   0    2.00    8.00
   9  -9   0   -1.30    9.20
   9  -9   0    1.90    7.60
   9  -9   0    2.60    6.30
   9  -9   0    4.10    7.00
  -9   9   0    6.80    7.90
  -9   9   0    5.00    5.60
  -9   9   0    8.20    5.60
  -9   9   0    3.30    7.80
   8  -9   0    9.10    6.50
   8  -9   0    7.30    7.60
   8  -9   0    6.20    6.70
   8  -9   0   10.00    7.70
  -8   9   0    5.30    6.40
  -8   9   0    9.90    5.80
  -8   9   0   -1.10    6.40
  -8   9   0    0.30    5.10
   7  -9   0   27.70    8.70
   7  -9   0   22.80    6.80
   7  -9   0   25.20    8.50
   7  -9   0   36.80   11.40
  -7   9   0   40.20    9.70
  -7   9   0   20.50    5.70
  -7   9   0   28.10    6.40
  -7   9   0   39.80   10.00
   6  -9   0  113.29   16.20
   6  -9   0  108.69    9.90
   6  -9   0   94.39   11.90
   6  -9   0  108.79   13.10
  -6   9   0  100.09   13.20
  -6   9   0   95.19   10.80
  -6   9   0  108.29   13.10
  -6   9   0  104.49    8.70
   5  -9   0  151.88   17.80
   5  -9   0  146.39   10.60
   5  -9   0  135.89   12.00
   5  -9   0  136.49   14.50
  -5   9   0  145.99    9.90
  -5   9   0  147.39    9.00
  -5   9   0  133.69   13.30
  -5   9   0  136.89   12.30
   4  -9   0  111.09   12.80
   4  -9   0   89.69   10.60
   4  -9   0  122.29   11.40
   4  -9   0  114.79   14.80
   4  -9   0   97.19    7.80
  -4   9   0   99.59    7.20
  -4   9   0  126.99   13.10
  -4   9   0   88.99   11.60
  -4   9   0   84.09   10.60
  -4   9   0   90.79   10.00
   3  -9   0  120.79    7.80
   3  -9   0  114.09    9.30
   3  -9   0  118.49   10.10
   3  -9   0  106.49   10.70
   3  -9   0  121.19   14.40
   3  -9   0  122.09    7.80
  -3   9   0  109.19   10.30
  -3   9   0  119.99   10.40
  -3   9   0  133.89   12.20
  -3   9   0  119.29    7.20
  -3   9   0  114.09    9.90
  -3   9   0  123.79    9.60
   2  -9   0  538.35   16.60
   2  -9   0  585.74   18.70
   2  -9   0  562.04   25.10
   2  -9   0  573.94   22.20
   2  -9   0  568.84   20.90
   2  -9   0  567.94   18.60
  -2   9   0  563.84   16.10
  -2   9   0  570.34   21.50
  -2   9   0  554.34   22.40
  -2   9   0  585.44   21.80
  -2   9   0  533.55   20.40
  -2   9   0  548.95   19.80
   1  -9   0   14.30    3.00
   1  -9   0   14.50    4.60
   1  -9   0   10.20    6.10
   1  -9   0   16.30    4.90
   1  -9   0   14.30    5.50
  -1   9   0   11.60    4.90
  -1   9   0   21.20    5.00
  -1   9   0   11.50    4.70
  -1   9   0   14.60    5.10
  -1   9   0   23.20    5.40
  -1   9   0   17.10    5.60
   0  -9   0   86.29    4.20
   0  -9   0   82.19    7.50
   0  -9   0   73.39    6.40
   0  -9   0   72.39    5.00
   0  -9   0   92.29    7.80
   0  -9   0   91.59    8.40
   0  -9   0   69.09    3.90
   0  -9   0   90.99   11.50
   0   9   0   68.89    8.20
   0   9   0   76.79    7.60
   0   9   0   84.49    8.50
   0   9   0   65.19    8.40
   0   9   0   84.29    7.50
   0   9   0   78.89    6.60
  -1  -9   0   14.10    4.80
  -1  -9   0   19.10    4.80
  -1  -9   0   21.00    4.50
  -1  -9   0   15.20    4.50
  -1  -9   0   16.80    2.80
  -1  -9   0   22.20    6.60
   1   9   0   19.90    5.20
   1   9   0   21.60    4.40
   1   9   0   26.50    7.00
   1   9   0   21.60    4.60
   1   9   0   22.60    5.10
   1   9   0   29.20    5.80
  -2  -9   0  802.72   20.00
  -2  -9   0  782.52   22.50
  -2  -9   0  812.62   23.60
  -2  -9   0  785.82   22.70
   2   9   0  772.32   21.80
   2   9   0  778.52   22.20
   2   9   0  777.62   23.60
   2   9   0  766.22   22.80
   2   9   0  784.62   22.60
   2   9   0  772.62   22.10
  -3  -9   0  171.68   11.70
  -3  -9   0  145.49    9.20
  -3  -9   0  163.98    8.50
  -3  -9   0  172.38   11.50
  -3  -9   0  180.48   11.30
  -3  -9   0  184.88    9.10
   3   9   0  175.68    8.90
   3   9   0  168.88   10.90
   3   9   0  150.58    8.20
   3   9   0  159.28    8.20
   3   9   0  166.58    9.50
   3   9   0  166.58    9.30
   3   9   0  164.98    8.60
  -4  -9   0   28.90    4.20
  -4  -9   0   31.00    2.30
  -4  -9   0   21.10    6.20
  -4  -9   0   30.20    5.40
  -4  -9   0   30.60    5.20
  -4  -9   0   37.50    4.70
  -4  -9   0   32.00    7.10
   4   9   0   35.70    4.50
   4   9   0   29.60    5.90
   4   9   0   26.60    4.90
   4   9   0   25.30    4.50
   4   9   0   32.70    4.60
   4   9   0   33.60    5.30
   4   9   0   29.80    2.60
   4   9   0   24.50    3.90
   4   9   0   30.60    6.20
  -5  -9   0   30.80    5.90
  -5  -9   0   23.90    2.90
  -5  -9   0   25.70    5.10
  -5  -9   0   21.10    6.70
  -5  -9   0   27.80    6.70
  -5  -9   0   24.40    3.80
  -5  -9   0   19.90    3.50
  -5  -9   0   22.30    3.70
   5   9   0   30.40    6.00
   5   9   0   26.60    5.20
   5   9   0   24.50    3.90
   5   9   0   23.90    3.70
   5   9   0   27.00    4.00
   5   9   0   36.10    5.90
   5   9   0   20.10    3.70
   5   9   0   26.50    3.10
  -6  -9   0   46.90    8.00
  -6  -9   0   56.19    4.50
  -6  -9   0   43.20    4.20
  -6  -9   0   42.70    4.50
  -6  -9   0   64.49   10.60
  -6  -9   0   59.39    7.00
  -6  -9   0   43.20    8.30
  -6  -9   0   48.50    4.60
  -6  -9   0   39.90    8.40
   6   9   0   58.69    5.10
   6   9   0   54.09    7.20
   6   9   0   50.39    6.40
   6   9   0   58.49    4.30
   6   9   0   49.00    4.10
   6   9   0   54.89    4.80
   6   9   0   53.19    7.90
   6   9   0   51.99    4.90
  -7  -9   0  215.88    8.50
  -7  -9   0  231.18   14.40
  -7  -9   0  196.68   14.00
  -7  -9   0  214.98   15.80
  -7  -9   0  235.28   15.90
  -7  -9   0  226.58    9.60
  -7  -9   0  217.88    8.10
   7   9   0  222.68   12.20
   7   9   0  209.18   13.50
   7   9   0  225.68    7.30
   7   9   0  219.18   10.40
   7   9   0  224.08    9.50
   7   9   0  214.98    8.40
   7   9   0  219.08    8.40
   7   9   0  220.68    7.20
  -8  -9   0  108.89    7.60
  -8  -9   0  121.39   13.60
  -8  -9   0  116.09    5.60
  -8  -9   0  113.69    7.50
  -8  -9   0  121.69    7.10
  -8  -9   0  116.99   14.80
  -8  -9   0  107.59   14.20
   8   9   0  118.29   10.60
   8   9   0  120.19    6.00
   8   9   0  123.39    6.10
   8   9   0  120.79   12.30
   8   9   0  117.19    7.80
   8   9   0  109.59    4.40
   8   9   0  121.59    7.90
   8   9   0  107.09    6.50
  -9  -9   0   72.39    5.20
  -9  -9   0   87.09   12.00
  -9  -9   0   58.09   12.40
  -9  -9   0   92.89    5.00
  -9  -9   0   68.79   12.30
  -9  -9   0   75.39   10.50
   9   9   0   76.49    9.60
   9   9   0   81.39    6.20
   9   9   0   74.19    5.40
   9   9   0   94.99    9.60
   9   9   0   76.19    4.90
   9   9   0   73.69    5.10
 -10  -9   0  120.19   14.40
 -10  -9   0  129.79    6.80
 -10  -9   0  119.19   15.90
 -10  -9   0  117.39   15.70
 -10  -9   0  108.39   13.70
  10   9   0  111.99   10.10
  10   9   0  140.29   12.50
  10   9   0  108.69    6.00
  10   9   0  116.69    5.80
  10   9   0  119.79    6.00
  10   9   0  112.49    9.80
  10   9   0  120.39    6.70
 -11  -9   0  941.01   23.70
 -11  -9   0 1015.70   24.90
 -11  -9   0 1045.30   37.10
 -11  -9   0 1018.40   40.30
 -11  -9   0  936.41   35.30
 -11  -9   0  923.81   38.20
  11   9   0  949.01   23.70
  11   9   0  949.80   23.00
  11   9   0 1036.30   34.00
  11   9   0  970.40   23.60
  11   9   0  970.90   29.70
  11   9   0 1008.70   30.90
 -12  -9   0 1160.68   39.90
 -12  -9   0 1033.90   26.70
 -12  -9   0 1154.78   44.40
 -12  -9   0 1110.39   44.30
 -12  -9   0 1134.69   40.70
  12   9   0 1083.49   28.80
  12   9   0 1174.18   35.30
  12   9   0 1091.39   38.00
  12   9   0 1111.39   26.90
  12   9   0 1082.79   26.90
 -13  -9   0  199.58   19.60
 -13  -9   0  196.38   20.50
 -13  -9   0  202.68   17.60
 -13  -9   0  224.68   17.40
  13   9   0  214.18    9.70
  13   9   0  161.48   16.20
  13   9   0  191.08    9.10
  13   9   0  197.28   10.00
  13   9   0  205.78   10.90
 -14  -9   0   35.90   11.20
 -14  -9   0   58.79   13.70
 -14  -9   0   53.49   15.20
 -14  -9   0   51.89   15.30
  14   9   0   49.00    5.80
  14   9   0   42.60   10.40
  14   9   0   49.40    5.50
  14   9   0   38.50    9.30
  14   9   0   47.30    4.30
 -15  -9   0   67.19   12.50
 -15  -9   0   46.60   14.90
 -15  -9   0   49.70   14.40
 -15  -9   0   58.79   13.80
  15   9   0   48.50   10.60
  15   9   0   53.59   11.20
  15   9   0   54.49    5.90
  15   9   0   51.19    6.10
   8 -10   0   72.69   11.00
   8 -10   0   62.29   12.00
   8 -10   0   51.79   11.40
   8 -10   0   37.30   11.60
  -8  10   0   54.99   11.40
  -8  10   0   56.09    9.40
  -8  10   0   63.19   14.80
   7 -10   0  438.36   22.90
   7 -10   0  406.56   23.60
   7 -10   0  354.06   24.30
   7 -10   0  462.05   20.30
  -7  10   0  403.86   23.30
  -7  10   0  407.66   22.80
  -7  10   0  413.86   16.90
  -7  10   0  387.76   19.90
   6 -10   0   42.10   10.00
   6 -10   0   45.90    7.70
   6 -10   0   36.40   12.60
   6 -10   0   37.20    8.90
  -6  10   0   51.79    8.80
  -6  10   0   43.40    6.70
  -6  10   0   38.00    9.50
  -6  10   0   81.79   13.60
   5 -10   0   46.10    6.70
   5 -10   0   42.90   14.50
   5 -10   0   31.30   11.00
   5 -10   0   27.10    7.70
  -5  10   0   38.40    5.70
  -5  10   0   18.80    6.10
  -5  10   0   33.30    9.20
  -5  10   0   29.40    9.00
   4 -10   0  312.67   24.10
   4 -10   0  343.17   17.60
   4 -10   0  301.37   18.20
   4 -10   0  281.97   15.60
  -4  10   0  299.17   14.90
  -4  10   0  318.57   19.10
  -4  10   0  335.47   26.90
  -4  10   0  313.17   12.10
   3 -10   0   89.49    7.20
   3 -10   0   86.49   10.30
   3 -10   0   88.19    7.30
   3 -10   0   82.19   10.60
   3 -10   0   81.59    9.00
   3 -10   0   76.79   13.20
  -3  10   0   78.59   10.50
  -3  10   0   82.89    6.50
  -3  10   0   93.89   11.10
  -3  10   0   80.09    9.70
  -3  10   0   71.69   10.80
  -3  10   0   85.09   10.70
   2 -10   0    5.20    5.10
   2 -10   0    6.60    7.60
   2 -10   0    7.10    4.10
   2 -10   0    3.70    4.90
   2 -10   0    9.10    4.50
   2 -10   0    6.60    3.30
  -2  10   0    9.80    5.20
  -2  10   0    6.40    4.80
  -2  10   0   18.00    7.00
  -2  10   0   19.90    5.70
  -2  10   0   14.70    6.20
  -2  10   0   11.70    3.30
   1 -10   0   23.60    6.20
   1 -10   0   23.40    8.70
   1 -10   0   21.60    3.30
   1 -10   0   32.60    7.20
  -1  10   0   16.30    6.20
  -1  10   0   23.40    5.70
  -1  10   0   18.50    5.50
  -1  10   0   25.40    6.30
   0 -10   0  292.57   14.70
   0 -10   0  339.27   14.70
   0 -10   0  311.77   18.80
   0 -10   0  300.57   10.00
   0 -10   0  317.87   14.70
   0 -10   0  293.87    8.60
   0 -10   0  299.77    9.10
   0  10   0  293.17   15.30
   0  10   0  306.27   13.90
   0  10   0  298.17   14.60
   0  10   0  304.27   14.60
  -1 -10   0    2.00    1.90
  -1 -10   0   13.00    5.10
  -1 -10   0    0.90    3.20
  -1 -10   0    1.00    6.00
  -1 -10   0   -6.50    3.30
  -1 -10   0    1.00    3.40
   1  10   0    7.40    3.40
   1  10   0    1.00    3.80
   1  10   0    2.70    3.20
   1  10   0    2.70    3.10
   1  10   0    7.50    4.10
  -2 -10   0  138.89    8.90
  -2 -10   0  137.79    9.30
  -2 -10   0  151.08   12.20
  -2 -10   0  156.48    9.10
  -2 -10   0  150.18    6.60
  -2 -10   0  140.29   11.20
   2  10   0  149.09    9.30
   2  10   0  129.39    8.80
   2  10   0  151.18    9.90
   2  10   0  137.79    8.40
   2  10   0  150.68    8.60
   2  10   0  153.78    8.80
  -3 -10   0   90.29   10.50
  -3 -10   0   73.59    7.00
  -3 -10   0   89.09   10.90
  -3 -10   0   69.69    7.10
   3  10   0   73.09    6.50
   3  10   0   69.89    7.10
   3  10   0   92.29    7.30
   3  10   0   88.09    6.60
   3  10   0   69.39    7.60
   3  10   0   79.69    6.80
  -4 -10   0  544.95   18.90
  -4 -10   0  559.74   17.20
  -4 -10   0  546.15   22.30
  -4 -10   0  586.74   18.10
  -4 -10   0  519.05   22.10
  -4 -10   0  545.95   17.80
   4  10   0  547.25   18.20
   4  10   0  536.55   17.50
   4  10   0  559.24   18.10
   4  10   0  571.74   18.20
   4  10   0  537.55   19.90
   4  10   0  535.15   17.00
  -5 -10   0 1499.15   39.30
  -5 -10   0 1566.34   36.20
  -5 -10   0 1452.15   38.80
  -5 -10   0 1511.05   44.60
  -5 -10   0 1538.85   44.40
  -5 -10   0 1469.95   32.30
   5  10   0 1541.75   38.50
   5  10   0 1478.65   39.90
   5  10   0 1527.35   38.50
   5  10   0 1579.04   37.20
   5  10   0 1494.05   35.40
   5  10   0 1529.25   32.40
   5  10   0 1515.05   41.10
   5  10   0 1539.25   36.60
  -6 -10   0  347.27   16.20
  -6 -10   0  346.07   11.90
  -6 -10   0  333.97   11.90
  -6 -10   0  297.17   17.40
  -6 -10   0  340.27   19.00
  -6 -10   0  313.37   10.40
   6  10   0  337.07   12.20
   6  10   0  333.27   15.30
   6  10   0  333.07   10.50
   6  10   0  340.57   14.70
   6  10   0  339.77   11.20
   6  10   0  342.57   12.20
   6  10   0  343.67   11.10
  -7 -10   0  140.79   13.30
  -7 -10   0  117.59   14.80
  -7 -10   0  153.58   15.70
  -7 -10   0  122.09    6.90
  -7 -10   0  128.59   11.80
  -7 -10   0  111.99    6.20
   7  10   0  151.78   11.20
   7  10   0  134.89    7.20
   7  10   0  131.89    7.20
   7  10   0  130.89   10.20
   7  10   0  131.89    7.00
   7  10   0  124.29    9.00
   7  10   0  135.49    6.00
   7  10   0  134.09    6.20
  -8 -10   0  105.69    7.20
  -8 -10   0   98.89    5.60
  -8 -10   0  126.09   12.60
  -8 -10   0  104.19   14.50
  -8 -10   0   93.79   14.50
   8  10   0   96.89    4.40
   8  10   0   97.59    5.90
   8  10   0  111.59    7.40
   8  10   0   90.29   10.00
   8  10   0   95.09    5.90
   8  10   0  108.29    8.00
  -9 -10   0    5.60    6.20
  -9 -10   0   13.10    8.90
  -9 -10   0   10.40    3.00
  -9 -10   0   11.90    2.90
  -9 -10   0   15.40    9.20
   9  10   0   17.10    4.90
   9  10   0   11.10    2.80
   9  10   0   13.10    2.80
   9  10   0   11.00    4.30
   9  10   0   12.10    3.70
   9  10   0   16.50    6.70
 -10 -10   0   56.29    5.00
 -10 -10   0   58.19   13.00
 -10 -10   0   62.99   14.40
 -10 -10   0   67.09   11.50
 -10 -10   0   61.69    4.50
  10  10   0   63.09    6.10
  10  10   0   60.89    4.80
  10  10   0   68.89   10.80
  10  10   0   63.59    7.60
  10  10   0   70.79    4.60
  10  10   0   64.19    5.60
 -11 -10   0   19.70   10.50
 -11 -10   0   13.80    3.40
 -11 -10   0   29.50   12.00
 -11 -10   0   10.90    6.90
 -11 -10   0   13.30    3.50
  11  10   0   11.00    3.00
  11  10   0   14.30    3.10
  11  10   0   12.70    3.20
  11  10   0    1.50    7.20
  11  10   0    5.30    5.60
 -12 -10   0  488.65   25.60
 -12 -10   0  430.76   26.80
 -12 -10   0  520.05   29.70
  12  10   0  483.95   20.60
  12  10   0  513.35   13.60
  12  10   0  499.25   17.70
  12  10   0  467.25   22.10
  12  10   0  480.75   13.60
 -13 -10   0  319.37   21.20
 -13 -10   0  330.27   21.80
 -13 -10   0  317.27   24.00
 -13 -10   0  364.66   27.10
  13  10   0  347.97   18.30
  13  10   0  332.17   19.90
  13  10   0  316.97   14.70
  13  10   0  331.07   13.40
  13  10   0  338.87   10.60
 -14 -10   0   -7.60    8.00
 -14 -10   0   -5.10    9.30
 -14 -10   0    0.80    7.80
  14  10   0   10.70    9.00
  14  10   0    2.20    2.80
  14  10   0    2.60    3.50
  14  10   0    4.20    3.00
  14  10   0   -0.70    6.80
 -15 -10   0  123.69   19.60
 -15 -10   0   87.19   13.30
 -15 -10   0   89.79   17.60
  15  10   0  105.99   14.50
  15  10   0   97.99    6.40
  15  10   0   94.59   12.80
  15  10   0   95.69    6.20
   7 -11   0   82.89   13.90
   7 -11   0   69.19   12.00
   7 -11   0   65.89   14.40
   7 -11   0   58.59    9.30
  -7  11   0   54.19    7.70
  -7  11   0   80.79   13.40
  -7  11   0   35.60   10.00
  -7  11   0   51.19    9.90
   6 -11   0  112.89   14.50
   6 -11   0  104.49   14.20
   6 -11   0  123.89   18.30
   6 -11   0  123.19   10.50
  -6  11   0  116.49    9.00
  -6  11   0  115.79   15.00
  -6  11   0  116.09   14.50
   5 -11   0   19.00    8.40
   5 -11   0    6.40    4.50
   5 -11   0   25.30    8.20
   5 -11   0    9.60    9.80
  -5  11   0   15.50    8.50
  -5  11   0   16.00    4.50
  -5  11   0   14.40    6.90
  -5  11   0   22.60    7.40
   4 -11   0   -0.90    4.30
   4 -11   0   16.20    7.20
   4 -11   0    2.80    8.70
   4 -11   0   11.80    7.00
   4 -11   0    8.60    4.70
  -4  11   0   16.40    4.30
  -4  11   0    3.60    5.60
  -4  11   0    5.80    6.90
   3 -11   0    0.20    5.20
   3 -11   0   -1.40    3.30
   3 -11   0   -0.50    4.90
   3 -11   0   -4.90    3.60
   3 -11   0    8.20    8.80
  -3  11   0    0.10    6.00
  -3  11   0    2.00    5.30
  -3  11   0   -0.20    3.30
  -3  11   0    4.30    4.90
   2 -11   0   30.00   10.30
   2 -11   0   24.10    4.20
   2 -11   0   19.80    5.40
   2 -11   0   22.40    5.20
   2 -11   0   19.60    7.20
   2 -11   0   27.70    7.90
  -2  11   0   18.80    6.70
  -2  11   0   20.00    6.20
  -2  11   0   23.90    8.20
  -2  11   0   13.80    5.70
  -2  11   0   17.90    4.10
   1 -11   0    4.70    3.20
   1 -11   0   -2.10    4.40
   1 -11   0    9.10    2.80
   1 -11   0    6.20    4.80
   1 -11   0    3.10    6.00
   1 -11   0    4.70    2.70
   1 -11   0    1.10    4.90
  -1  11   0   -0.10    4.20
  -1  11   0    1.90    4.60
  -1  11   0    5.20    5.90
  -1  11   0    0.80    5.00
   0 -11   0  505.95   25.20
   0 -11   0  499.05   13.80
   0 -11   0  507.85   20.80
   0 -11   0  517.15   22.10
   0 -11   0  537.95   14.10
   0 -11   0  462.15   19.40
   0 -11   0  489.55   12.50
   0  11   0  528.35   21.70
   0  11   0  467.15   19.00
   0  11   0  525.85   20.50
   0  11   0  496.35   18.60
   0  11   0  473.95   19.70
  -1 -11   0    1.00    6.90
  -1 -11   0    0.50    3.80
  -1 -11   0   10.20    2.20
  -1 -11   0    8.10    5.80
  -1 -11   0    6.00    4.70
   1  11   0    4.40    4.30
   1  11   0    6.30    4.20
   1  11   0   10.30    5.00
   1  11   0   13.40    4.50
   1  11   0   -1.80    4.30
   1  11   0   16.00    4.00
  -2 -11   0  112.09    5.10
  -2 -11   0  106.59   12.80
  -2 -11   0  112.89    9.10
  -2 -11   0  108.19   10.10
  -2 -11   0  116.09    8.80
   2  11   0  105.79    9.40
   2  11   0  102.29    8.20
   2  11   0   97.89    8.00
   2  11   0  108.29    8.80
   2  11   0  105.39    9.50
   2  11   0  106.49    8.70
  -3 -11   0    3.10    3.70
  -3 -11   0    5.50    5.50
  -3 -11   0    5.30    3.00
   3  11   0    9.30    3.90
   3  11   0    9.50    5.00
   3  11   0   21.30    5.10
   3  11   0   11.00    4.50
   3  11   0   11.20    4.80
   3  11   0   13.10    3.80
  -4 -11   0  163.78   12.90
  -4 -11   0  192.58    9.80
  -4 -11   0  184.68    9.40
  -4 -11   0  193.68   10.30
  -4 -11   0  210.58   14.40
   4  11   0  199.78   11.00
   4  11   0  176.88    9.60
   4  11   0  200.88   11.90
   4  11   0  199.28   10.60
   4  11   0  191.78   10.00
  -5 -11   0  794.12   29.40
  -5 -11   0  783.22   22.70
  -5 -11   0  753.12   28.90
  -5 -11   0  799.62   24.50
  -5 -11   0  709.63   23.20
   5  11   0  748.13   16.60
   5  11   0  745.83   23.60
   5  11   0  799.72   22.90
   5  11   0  764.42   21.60
   5  11   0  782.52   21.70
   5  11   0  772.82   23.00
   5  11   0  767.92   23.10
  -6 -11   0 2021.00   56.49
  -6 -11   0 2083.09   46.50
  -6 -11   0 1939.51   51.19
  -6 -11   0 2096.79   57.59
   6  11   0 2061.99   50.69
   6  11   0 2079.59   45.60
   6  11   0 2048.50   43.20
   6  11   0 2010.00   47.10
   6  11   0 2027.30   45.60
   6  11   0 2052.09   49.80
   6  11   0 2059.19   47.00
   6  11   0 1840.72   54.29
  -7 -11   0  160.28   15.00
  -7 -11   0  168.78    8.20
  -7 -11   0  187.98   15.00
  -7 -11   0  172.58    7.80
  -7 -11   0  184.38    8.60
   7  11   0  172.18    7.80
   7  11   0  198.98   12.30
   7  11   0  174.18    8.00
   7  11   0  177.98    9.00
   7  11   0  186.38    9.00
   7  11   0  152.88   10.60
   7  11   0  174.28   12.30
  -8 -11   0    1.30    2.80
  -8 -11   0    0.30    6.30
  -8 -11   0   14.60    7.70
  -8 -11   0    9.10    2.80
  -8 -11   0    3.10    7.80
   8  11   0    5.80    2.30
   8  11   0    4.70    5.50
   8  11   0    6.70    4.70
   8  11   0    5.60    2.50
   8  11   0    0.50    2.80
   8  11   0    4.50    2.90
   8  11   0    4.60    3.30
  -9 -11   0   24.80   11.40
  -9 -11   0   29.10    5.40
  -9 -11   0   36.90   10.60
  -9 -11   0   44.30   10.20
  -9 -11   0   27.80    4.00
   9  11   0   32.40    5.90
   9  11   0   47.60    8.40
   9  11   0   37.20    5.50
   9  11   0   37.10    4.30
   9  11   0   33.20    4.00
   9  11   0   27.00    5.30
 -10 -11   0   23.00    3.80
 -10 -11   0   15.70    2.80
 -10 -11   0   30.20   11.10
 -10 -11   0   27.60    9.00
 -10 -11   0   33.70   13.30
  10  11   0   28.90    4.80
  10  11   0   16.60    3.10
  10  11   0   27.50    5.30
  10  11   0   23.90    3.40
  10  11   0   26.10    4.10
  10  11   0   18.80    6.90
 -11 -11   0  151.58   19.10
 -11 -11   0  161.68   19.50
  11  11   0  149.99    5.90
  11  11   0  146.79    7.80
  11  11   0  148.19    7.40
  11  11   0  139.69    6.00
  11  11   0  150.38   10.80
  11  11   0  145.69   14.00
 -12 -11   0   13.90    7.50
 -12 -11   0   15.80   11.60
 -12 -11   0    0.00    8.80
  12  11   0    3.30    4.20
  12  11   0    7.80    2.20
  12  11   0    6.90    8.10
  12  11   0   11.70    5.70
  12  11   0   13.80    2.90
 -13 -11   0   44.90   15.10
 -13 -11   0   40.80   12.80
 -13 -11   0   50.69   11.60
  13  11   0   30.20    8.10
  13  11   0   35.90    5.90
  13  11   0   49.20   11.50
 -14 -11   0   18.80   10.70
 -14 -11   0   14.10   13.40
 -14 -11   0   22.80   10.60
  14  11   0   19.90    5.30
  14  11   0   43.20   11.50
  14  11   0   24.20    7.80
 -15 -11   0  254.37   23.60
 -15 -11   0  209.48   18.40
  15  11   0  226.18   18.70
  15  11   0  206.18   15.60
   6 -12   0   13.00    9.70
   6 -12   0   18.10    7.60
   6 -12   0    6.40    7.70
   6 -12   0    5.70    5.50
  -6  12   0   11.50    8.10
  -6  12   0    2.70    7.80
  -6  12   0    1.70    7.20
   5 -12   0   53.39   13.60
   5 -12   0   44.00   10.30
   5 -12   0   53.39    7.60
   5 -12   0   49.90   10.30
  -5  12   0   56.39    6.10
  -5  12   0   42.70   10.60
  -5  12   0   43.10    9.30
  -5  12   0   75.39   12.40
   4 -12   0   12.70    7.80
   4 -12   0   -0.50    5.90
   4 -12   0   26.70   10.00
   4 -12   0   14.40    4.80
   4 -12   0   23.70    8.40
  -4  12   0   17.20    8.10
  -4  12   0   21.40    4.50
  -4  12   0   15.20    8.60
   3 -12   0  101.39   12.60
   3 -12   0   90.49   12.00
   3 -12   0   68.79   14.20
   3 -12   0   96.59    7.60
  -3  12   0   91.19    6.60
  -3  12   0   91.29   12.30
  -3  12   0   85.69   10.90
  -3  12   0  121.59   13.80
   2 -12   0  887.81   32.20
   2 -12   0  846.02   23.00
   2 -12   0  849.22   36.60
   2 -12   0  901.51   30.90
   2 -12   0  863.41   27.30
  -2  12   0  848.62   30.60
  -2  12   0  872.11   29.50
  -2  12   0  906.31   33.50
  -2  12   0  863.61   31.10
  -2  12   0  885.81   22.90
   1 -12   0  602.34   22.50
   1 -12   0  612.74   35.40
   1 -12   0  624.64   16.10
   1 -12   0  602.84   16.20
   1 -12   0  610.94   24.90
   1 -12   0  566.14   17.10
   1 -12   0  622.94   24.30
  -1  12   0  629.24   26.30
  -1  12   0  590.34   24.60
  -1  12   0  613.94   24.30
  -1  12   0  614.04   22.40
   0 -12   0   52.89    8.70
   0 -12   0   77.09   12.90
   0 -12   0   59.09    8.70
   0 -12   0   45.80    3.00
   0 -12   0   47.40    8.00
   0 -12   0   50.29    4.60
   0  12   0   64.69   10.50
   0  12   0   44.20    5.70
   0  12   0   66.99    8.50
   0  12   0   68.79    9.30
   0  12   0   58.59    8.70
  -1 -12   0  224.78   14.40
  -1 -12   0  238.08   17.70
  -1 -12   0  232.88   14.00
  -1 -12   0  231.38   14.90
   1  12   0  239.98   13.10
   1  12   0  226.58   11.20
   1  12   0  227.98   14.70
   1  12   0  236.88   12.50
   1  12   0  221.78   13.50
  -2 -12   0  139.49   10.50
  -2 -12   0  156.78   10.30
  -2 -12   0  150.08   12.50
  -2 -12   0  155.58   15.20
   2  12   0  129.09   11.20
   2  12   0  140.69   10.60
   2  12   0  157.28   10.00
   2  12   0  157.08   10.00
   2  12   0  147.49   10.70
   2  12   0  126.19   11.20
  -3 -12   0   82.99    9.00
  -3 -12   0   57.99   10.00
  -3 -12   0   69.69    4.70
  -3 -12   0   79.89    8.00
   3  12   0   67.49    8.10
   3  12   0   78.99    8.00
   3  12   0   72.19    8.40
   3  12   0   70.39    7.80
   3  12   0   75.39    7.20
   3  12   0   63.29    8.60
  -4 -12   0  303.27   13.70
  -4 -12   0  254.17   17.40
  -4 -12   0  309.27   13.50
  -4 -12   0  306.87   11.60
   4  12   0  281.47   12.50
   4  12   0  303.47   13.60
   4  12   0  291.07   14.70
   4  12   0  287.57   13.50
   4  12   0  298.17   14.50
   4  12   0  301.07   13.40
  -5 -12   0  194.28   15.20
  -5 -12   0  207.58   10.90
  -5 -12   0  192.58   14.90
  -5 -12   0  226.18   10.90
  -5 -12   0  212.08   11.10
   5  12   0  199.68   11.40
   5  12   0  213.38   10.60
   5  12   0  209.58   15.00
   5  12   0  200.48   11.30
   5  12   0  202.08   11.20
  -6 -12   0  544.35   17.50
  -6 -12   0  506.45   17.30
  -6 -12   0  500.45   24.20
  -6 -12   0  558.54   24.90
   6  12   0  496.55   17.60
   6  12   0  515.65   19.20
   6  12   0  494.05   17.40
   6  12   0  516.25   16.40
   6  12   0  485.75   12.50
   6  12   0  547.25   19.30
   6  12   0  523.55   16.50
  -7 -12   0  300.47   20.40
  -7 -12   0  292.17   11.60
  -7 -12   0  287.57   18.50
   7  12   0  292.97   15.20
   7  12   0  305.77   12.40
   7  12   0  307.67   11.00
   7  12   0  285.57   10.00
   7  12   0  295.87   10.80
   7  12   0  297.17   12.40
   7  12   0  293.77   15.30
  -8 -12   0   36.60    9.10
  -8 -12   0   31.40   10.20
   8  12   0   53.59    5.80
   8  12   0   48.80    8.70
   8  12   0   43.10    5.10
   8  12   0   47.10    5.40
   8  12   0   48.60    4.60
   8  12   0   33.80    6.70
   8  12   0   45.40    4.30
  -9 -12   0  107.29    7.60
  -9 -12   0   96.99   15.60
  -9 -12   0  101.39    6.20
  -9 -12   0   96.89   16.20
   9  12   0   95.39    7.50
   9  12   0  110.49   12.00
   9  12   0  102.69    4.10
   9  12   0   93.39    8.90
   9  12   0  105.29    6.50
   9  12   0   99.79    6.40
 -10 -12   0   10.40    3.20
 -10 -12   0   15.20    9.10
 -10 -12   0   13.90    8.40
 -10 -12   0    6.80    9.50
  10  12   0   13.40    7.70
  10  12   0   11.90    3.10
  10  12   0   12.80    4.70
  10  12   0    8.20    3.80
 -11 -12   0   15.70   10.30
 -11 -12   0   17.00    8.80
 -11 -12   0   13.50    9.90
  11  12   0   18.00    5.40
  11  12   0   22.00    4.80
  11  12   0   17.40    2.50
  11  12   0   15.50    2.60
  11  12   0   23.10    8.60
  11  12   0   16.60    4.10
 -12 -12   0   16.80   10.30
 -12 -12   0    9.40    8.30
 -12 -12   0    0.30   10.10
  12  12   0    7.60    5.10
  12  12   0    3.70    7.30
  12  12   0   18.30    3.70
  12  12   0    6.70    3.10
  12  12   0    7.20    5.70
 -13 -12   0    6.10    9.90
 -13 -12   0   11.50   10.20
 -13 -12   0    1.30    7.70
  13  12   0   15.90    6.30
  13  12   0   28.60    9.80
  13  12   0   10.80    5.20
 -14 -12   0   12.50   11.50
 -14 -12   0   32.70   11.60
 -14 -12   0   15.10   11.50
  14  12   0   27.10    9.90
  14  12   0   21.00    8.00
  14  12   0   21.00    5.70
   5 -13   0   64.19    8.40
   5 -13   0   84.59   14.60
   5 -13   0  104.69   20.60
   5 -13   0   85.39   12.40
  -5  13   0   32.20   10.10
  -5  13   0   54.19   10.90
  -5  13   0   58.39   11.00
   4 -13   0  244.88   17.10
   4 -13   0  218.08   11.70
   4 -13   0  209.98   18.00
   4 -13   0  224.38   21.00
  -4  13   0  188.38   16.20
  -4  13   0  194.68   16.20
  -4  13   0  228.08   18.60
   3 -13   0   51.19    9.90
   3 -13   0   43.90   10.40
   3 -13   0   38.90   11.10
   3 -13   0   39.40    5.60
  -3  13   0   40.80    5.10
  -3  13   0   44.10    9.60
  -3  13   0   55.19   11.60
  -3  13   0   63.59   12.00
   2 -13   0  436.16   22.20
   2 -13   0  379.26   17.00
   2 -13   0  336.37   24.50
   2 -13   0  390.46   13.10
   2 -13   0  404.86   20.20
  -2  13   0  315.77   21.30
  -2  13   0  417.56   20.90
  -2  13   0  423.26   22.90
  -2  13   0  394.66   19.60
  -2  13   0  368.86   12.80
   1 -13   0 1293.87   29.20
   1 -13   0 1264.97   47.00
   1 -13   0 1300.07   37.90
   1 -13   0 1331.67   41.80
   1 -13   0 1317.67   40.50
  -1  13   0 1276.47   31.20
  -1  13   0 1265.97   31.90
  -1  13   0 1278.57   42.30
  -1  13   0 1316.67   40.60
  -1  13   0 1342.67   38.50
   0 -13   0 1158.98   36.60
   0 -13   0 1188.58   44.00
   0 -13   0 1204.18   37.00
   0 -13   0 1182.18   38.10
   0  13   0 1153.28   37.00
   0  13   0 1144.99   30.60
   0  13   0 1198.18   35.00
   0  13   0 1306.97   40.20
   0  13   0 1204.88   37.40
  -1 -13   0  336.37   17.80
  -1 -13   0  362.66   22.70
  -1 -13   0  339.97   16.60
  -1 -13   0  358.16   18.20
   1  13   0  368.86   14.10
   1  13   0  324.67   17.20
   1  13   0  336.67   22.60
   1  13   0  313.57   19.60
   1  13   0  357.46   15.80
  -2 -13   0  407.46   18.80
  -2 -13   0  450.75   21.30
  -2 -13   0  471.55   19.10
  -2 -13   0  444.86   24.10
   2  13   0  426.36   18.90
   2  13   0  432.36   17.80
   2  13   0  406.16   17.00
   2  13   0  439.16   23.10
   2  13   0  414.76   16.40
  -3 -13   0  501.15   20.20
  -3 -13   0  503.45   19.70
  -3 -13   0  508.85   23.70
   3  13   0  513.35   19.70
   3  13   0  504.25   19.70
   3  13   0  497.55   18.70
   3  13   0  512.05   19.70
   3  13   0  505.05   20.80
   3  13   0  499.25   18.50
  -4 -13   0   28.70    8.90
  -4 -13   0   33.10    6.40
   4  13   0   36.20    6.70
   4  13   0   36.40    6.90
   4  13   0   33.50    6.50
   4  13   0   35.10    6.70
   4  13   0   39.50    6.00
  -5 -13   0   77.19    8.40
  -5 -13   0   83.09    7.70
  -5 -13   0   75.19   12.00
   5  13   0   80.69    8.00
   5  13   0   78.49    7.10
   5  13   0   83.99    9.00
   5  13   0   71.79    8.40
   5  13   0   71.39    8.40
  -6 -13   0   13.30    7.40
  -6 -13   0   16.60    4.70
  -6 -13   0   11.30    7.80
  -6 -13   0   20.50    4.80
   6  13   0   18.30    5.10
   6  13   0   24.20    5.00
   6  13   0   20.50    4.60
   6  13   0   24.90    6.60
   6  13   0   19.10    4.90
  -7 -13   0   83.49   20.00
  -7 -13   0   74.29   15.20
  -7 -13   0   72.09    6.70
  -7 -13   0   63.59    6.30
   7  13   0   73.69    6.90
   7  13   0   81.59    6.30
   7  13   0   71.79    7.50
   7  13   0   79.49    8.80
   7  13   0   71.19    7.20
   7  13   0   85.29    9.60
   7  13   0   64.99    6.50
  -8 -13   0   63.19    6.40
  -8 -13   0   67.59    6.00
  -8 -13   0   42.70   10.80
  -8 -13   0   62.09   12.20
   8  13   0   57.19    5.50
   8  13   0   64.49    5.70
   8  13   0   65.69    9.30
   8  13   0   64.49    5.10
   8  13   0   69.29    6.80
  -9 -13   0  118.19   16.40
  -9 -13   0  117.19   15.00
   9  13   0  116.79    7.30
   9  13   0  122.19    7.90
   9  13   0  118.49    5.20
   9  13   0  120.79    5.50
   9  13   0  117.19   12.80
   9  13   0  125.49    7.60
 -10 -13   0   81.99   14.00
 -10 -13   0  113.19   16.60
  10  13   0  111.99    6.60
  10  13   0  107.69    6.00
  10  13   0  113.49    8.70
  10  13   0  126.29   13.50
  10  13   0   98.69    8.30
  10  13   0  100.89    9.60
 -11 -13   0   37.40   10.80
 -11 -13   0   76.69   16.50
 -11 -13   0   27.30   10.30
  11  13   0   45.40    6.80
  11  13   0   45.50    9.80
  11  13   0   39.10    3.40
  11  13   0   51.09    3.90
  11  13   0   39.50    5.70
  11  13   0   58.29   10.30
 -12 -13   0   20.70   11.70
 -12 -13   0   14.60    8.70
 -12 -13   0    0.40    9.60
  12  13   0   16.90    8.40
  12  13   0   12.20    3.80
  12  13   0   10.30    5.40
 -13 -13   0    6.50   10.50
 -13 -13   0   12.70    8.60
 -13 -13   0   15.70   10.20
  13  13   0   29.30    6.90
  13  13   0   18.00    9.10
  13  13   0    7.70    5.80
 -14 -13   0   16.20    9.80
 -14 -13   0    8.30   11.40
 -14 -13   0   -3.90   11.10
  14  13   0   29.30    7.00
  14  13   0   22.30    7.70
  14  13   0   38.10    9.90
   3 -14   0  144.69   16.30
   3 -14   0  112.09   14.30
   3 -14   0   89.49   15.90
  -3  14   0  125.89   14.90
  -3  14   0  134.89   15.50
  -3  14   0  128.09   15.70
  -3  14   0  115.49   13.60
   2 -14   0   65.99   10.80
   2 -14   0   64.19   13.70
   2 -14   0   53.79   11.90
   2 -14   0   44.40    8.00
  -2  14   0   62.29   11.70
  -2  14   0   52.49   10.20
  -2  14   0   50.49    5.00
   1 -14   0   -0.50    5.60
   1 -14   0    3.70    9.70
   1 -14   0    3.20    5.90
   1 -14   0    1.40    5.60
  -1  14   0    4.60    5.60
  -1  14   0   -1.50    6.40
  -1  14   0    3.80    3.30
  -1  14   0   11.00    7.00
   0 -14   0  124.89   12.10
   0 -14   0  113.49   11.20
   0 -14   0  121.09   13.20
   0 -14   0  127.59   17.90
   0  14   0  104.89    8.10
   0  14   0  148.09   13.10
   0  14   0  130.59   14.00
   0  14   0  138.39   11.70
   0  14   0  132.59   14.70
  -1 -14   0  665.03   26.70
  -1 -14   0  685.93   25.70
  -1 -14   0  666.53   26.90
  -1 -14   0  599.84   30.50
   1  14   0  658.23   25.80
   1  14   0  702.23   24.40
   1  14   0  661.13   23.10
   1  14   0  702.73   26.50
   1  14   0  703.33   28.30
  -2 -14   0  235.28   16.40
  -2 -14   0  239.08   14.50
   2  14   0  229.78   13.00
   2  14   0  235.68   12.60
   2  14   0  216.78   14.20
   2  14   0  244.48   14.50
   2  14   0  252.67   16.30
   2  14   0  239.28   14.00
  -3 -14   0  106.99   10.00
  -3 -14   0   97.79   13.30
  -3 -14   0   96.39    9.70
   3  14   0  122.49   10.10
   3  14   0   88.49    9.70
   3  14   0   96.29   12.30
   3  14   0   94.39   10.80
   3  14   0   87.89   13.70
   3  14   0   98.49    9.20
  -4 -14   0   13.20    7.70
  -4 -14   0   21.50    5.80
   4  14   0   10.80    5.60
   4  14   0    7.00    4.90
   4  14   0   11.10    5.10
   4  14   0   17.90    5.10
   4  14   0   14.90    5.10
  -5 -14   0   29.30    9.50
  -5 -14   0    1.60    3.00
  -5 -14   0   11.80    4.40
   5  14   0    7.60    4.80
   5  14   0    9.40    5.00
   5  14   0   19.40    5.80
   5  14   0   13.30    4.80
   5  14   0   15.90    5.40
  -6 -14   0   64.79   11.90
  -6 -14   0   56.19   11.90
  -6 -14   0   53.89    6.70
   6  14   0   54.39    7.10
   6  14   0   49.50    8.00
   6  14   0   40.20    6.50
   6  14   0   45.80    6.90
   6  14   0   54.59    7.70
  -7 -14   0   33.20    6.20
  -7 -14   0   18.70    8.50
  -7 -14   0   36.90   10.20
   7  14   0   20.90    6.60
   7  14   0   26.90    5.80
   7  14   0   31.70    5.30
   7  14   0   27.20    4.80
   7  14   0   36.70    6.20
  -8 -14   0  136.09   17.10
  -8 -14   0  118.59   16.60
   8  14   0  122.99    7.20
   8  14   0  108.89    8.60
   8  14   0  104.39   17.50
   8  14   0  104.19    8.30
   8  14   0  109.99    7.20
   8  14   0  135.59   11.60
   8  14   0  113.29    5.90
  -9 -14   0  219.68   18.70
  -9 -14   0  231.28   18.70
   9  14   0  209.78   10.10
   9  14   0  216.68   10.40
   9  14   0  223.48    7.80
   9  14   0  221.48    8.00
   9  14   0  216.98   14.50
   9  14   0  200.88    9.40
 -10 -14   0    8.70    8.80
 -10 -14   0   -2.70    2.60
 -10 -14   0    2.80    8.00
  10  14   0   10.20    3.30
  10  14   0    0.50    7.00
  10  14   0    1.40    3.80
  10  14   0   13.30    3.60
 -11 -14   0   19.30   11.30
 -11 -14   0   18.40    9.50
  11  14   0   13.50    4.20
  11  14   0   10.90    2.90
  11  14   0    7.80    7.60
  11  14   0    6.00    4.50
 -12 -14   0   -1.10    7.30
 -12 -14   0    7.40    8.60
 -12 -14   0   -1.30    8.50
  12  14   0    1.30    4.50
  12  14   0    9.20    3.80
  12  14   0    5.70    6.50
 -13 -14   0   -8.70    8.20
 -13 -14   0   -0.20    9.90
 -13 -14   0    0.50    9.70
  13  14   0    3.50    5.80
  13  14   0    0.70    5.80
  13  14   0    8.40    8.70
   2 -15   0   15.70    8.60
   2 -15   0   15.90    8.40
   2 -15   0   20.60    6.50
   2 -15   0   13.60    8.20
  -2  15   0   19.30    7.80
  -2  15   0   22.00    8.80
  -2  15   0   27.40   10.20
   1 -15   0   33.60    8.60
   1 -15   0   30.20   11.30
   1 -15   0   33.80    8.10
  -1  15   0   22.70    8.20
  -1  15   0   34.90    8.50
  -1  15   0   31.50    9.00
   0 -15   0  699.63   27.50
   0 -15   0  583.74   28.40
   0 -15   0  692.83   34.30
   0  15   0  640.54   26.70
   0  15   0  657.03   25.20
   0  15   0  656.13   28.70
  -1 -15   0  197.98   14.40
  -1 -15   0  202.88   17.80
   1  15   0  180.58   15.70
   1  15   0  196.48   14.60
   1  15   0  181.88   13.00
  -2 -15   0    1.20    6.60
  -2 -15   0    2.30    5.60
  -2 -15   0   -2.10    2.90
   2  15   0   -5.30    5.20
   2  15   0    9.70    6.90
   2  15   0    6.70    6.40
   2  15   0    7.00    6.50
   2  15   0   -4.80    5.20
  -3 -15   0  129.59   11.20
  -3 -15   0  116.49   14.10
   3  15   0  106.59   10.70
   3  15   0  142.89   13.10
   3  15   0  118.09   12.20
   3  15   0  113.59   10.60
   3  15   0  119.29   10.70
  -4 -15   0  262.37   18.40
  -4 -15   0  256.67   14.50
   4  15   0  213.18   12.90
   4  15   0  242.48   13.70
   4  15   0  241.28   15.20
   4  15   0  234.08   14.00
   4  15   0  213.68   13.00
  -5 -15   0   28.70    9.40
  -5 -15   0   20.40    5.90
   5  15   0   12.10    6.30
   5  15   0   14.10    6.10
   5  15   0   21.70    6.30
   5  15   0   21.90    6.10
   5  15   0   17.10    5.30
  -6 -15   0   98.49    8.90
  -6 -15   0  102.49   14.90
   6  15   0   91.79   10.70
   6  15   0  102.59    8.70
   6  15   0   92.19    9.30
   6  15   0   99.39   10.10
   6  15   0  109.49   10.00
  -7 -15   0    1.00    2.80
  -7 -15   0    6.20    3.90
  -7 -15   0   15.80    8.80
  -7 -15   0    7.60    7.90
   7  15   0   11.80    4.30
   7  15   0   13.50    5.30
   7  15   0   27.60    6.60
   7  15   0    0.10    4.40
   7  15   0    7.90    4.10
  -8 -15   0    0.90    2.30
  -8 -15   0    0.10    2.80
  -8 -15   0    6.80    8.70
  -8 -15   0    2.80    7.50
   8  15   0   -3.30    5.10
   8  15   0   -2.40    3.50
   8  15   0   -2.90    3.50
   8  15   0   -2.30    5.70
   8  15   0    3.80    3.60
   8  15   0    1.60    4.10
  -9 -15   0  204.38   18.30
  -9 -15   0  166.78   16.70
   9  15   0  172.08    9.80
   9  15   0  167.88    7.40
   9  15   0  162.08    7.30
   9  15   0  177.78   13.50
   9  15   0  164.58    9.50
   9  15   0  148.49    7.30
 -10 -15   0   84.89   15.50
 -10 -15   0  114.59   18.40
  10  15   0   86.49    6.90
  10  15   0   84.09    6.40
  10  15   0   59.69    6.40
 -11 -15   0   99.09   15.10
 -11 -15   0   73.69   15.30
  11  15   0  121.69    6.00
  11  15   0  107.89    9.00
  11  15   0  121.89   14.00
  11  15   0   97.39    5.80
 -12 -15   0  268.87   23.30
 -12 -15   0  282.17   21.90
  12  15   0  247.58   11.60
  12  15   0  227.08   12.30
  12  15   0  264.47   18.20
   0 -16   0  177.28   14.70
   0 -16   0  177.68   14.20
   0  16   0  161.08   14.50
   0  16   0  172.38   16.40
   0  16   0  170.38   13.20
  -1 -16   0  115.09   13.70
  -1 -16   0  134.59   14.90
   1  16   0  111.39   13.60
   1  16   0  147.69   13.60
   1  16   0  132.89   15.80
  -2 -16   0  132.59   12.60
  -2 -16   0  144.69   14.20
   2  16   0  108.79   12.80
   2  16   0  107.69   12.50
   2  16   0  108.89   11.70
  -3 -16   0  443.16   23.90
  -3 -16   0  444.46   20.30
   3  16   0  425.46   19.10
   3  16   0  393.26   21.40
   3  16   0  446.76   20.50
  -4 -16   0  434.76   23.60
   4  16   0  438.06   20.70
   4  16   0  397.16   18.10
   4  16   0  404.76   19.10
  -5 -16   0   60.69   11.40
  -5 -16   0   74.09    9.30
   5  16   0   67.79    9.30
   5  16   0   68.79    9.70
   5  16   0   66.39    9.00
   5  16   0   62.69    8.90
  -6 -16   0   -6.70    6.80
  -6 -16   0    6.60    4.30
   6  16   0   -5.30    4.50
   6  16   0   -3.00    4.50
   6  16   0    5.00    4.90
   6  16   0   -7.70    4.50
  -7 -16   0   62.99   12.30
   7  16   0   81.39    9.20
   7  16   0   72.99    8.90
   7  16   0   89.79   11.20
   7  16   0   77.49    9.90
  -8 -16   0  184.18   18.40
  -8 -16   0  155.68   16.20
   8  16   0  154.48   10.70
   8  16   0  185.28   11.30
   8  16   0  187.28    9.90
   8  16   0  178.78   13.60
  -9 -16   0   29.80   10.50
  -9 -16   0   13.50    9.20
   9  16   0   30.70    5.80
   9  16   0   18.50    4.80
   9  16   0   26.30    4.20
 -10 -16   0  101.79   17.00
 -10 -16   0   96.89   16.60
  10  16   0   96.99    7.20
  10  16   0   99.09   12.40
  10  16   0  104.79    7.80
 -11 -16   0  136.59   19.00
 -11 -16   0  119.49   19.30
  11  16   0  150.98   10.70
  11  16   0  158.48    7.40
  11  16   0  160.48   14.30
  11  16   0  132.19    9.80
  11  16   0  178.88    7.70
  -2 -17   0   38.20    9.60
  -2 -17   0   29.80    9.20
   2  17   0   31.50    8.50
   2  17   0   22.50    7.90
  -3 -17   0  137.29   13.20
  -3 -17   0  157.28   15.50
   3  17   0  142.19   14.30
   3  17   0  168.08   13.50
  -4 -17   0  919.11   31.20
  -4 -17   0  854.91   35.60
   4  17   0  835.42   29.50
   4  17   0  915.11   30.80
   4  17   0  879.11   32.70
  -5 -17   0   76.69   13.30
   5  17   0   75.79   10.70
   5  17   0   81.29   10.00
   5  17   0   67.29    9.30
  -6 -17   0   44.90   11.30
   6  17   0   75.09   10.10
   6  17   0   71.99    9.90
   6  17   0   75.49    9.20
  -7 -17   0    5.00    8.10
   7  17   0   21.10    6.10
   7  17   0   12.90    5.30
  -8 -17   0  255.47   20.60
   8  17   0  279.27   12.70
   8  17   0  273.47   15.50
   8  17   0  272.87   14.40
   8  17   0  252.37   14.30
  -9 -17   0  111.89   16.70
  -9 -17   0  110.99   17.40
   9  17   0   96.49    8.80
   9  17   0  105.99    7.10
   9  17   0   96.59   11.60
 -10 -17   0    2.30   10.60
 -10 -17   0    3.10    8.30
  10  17   0    7.30    4.20
  10  17   0    7.20    6.60
  10  17   0   16.00    4.50
   9  17  -1   35.80    8.60
   9  17  -1   38.20    6.70
   9  17  -1   34.40    7.20
  -9 -17   1   22.50   10.70
  -9 -17   1   36.90   15.30
   8  17  -1    3.30    4.20
   8  17  -1    0.90    6.00
   8  17  -1    8.10    4.70
  -8 -17   1    1.80    8.80
   7  17  -1   79.49   10.50
   7  17  -1   97.09    9.20
   7  17  -1   94.19   10.60
  -7 -17   1   88.59   14.50
   6  17  -1  130.09   12.40
   6  17  -1  123.69   10.70
   6  17  -1  146.09   12.40
  -6 -17   1  121.49   16.90
   5  17  -1  524.75   22.10
   5  17  -1  503.05   23.20
   5  17  -1  528.25   21.70
  -5 -17   1  549.25   28.00
  -5 -17   1  423.46   23.40
   4  17  -1   25.10    7.20
   4  17  -1   35.70    7.90
   4  17  -1   11.40    7.30
  -4 -17   1   37.00    8.00
  -4 -17   1   23.70    8.70
   3  17  -1  153.78   12.70
   3  17  -1  130.29   15.40
   3  17  -1  165.98   13.40
  -3 -17   1  164.38   15.80
  -3 -17   1  175.38   14.00
  11  16  -1  497.25   15.40
  11  16  -1  536.05   24.10
  11  16  -1  461.15   16.60
  11  16  -1  469.25   15.30
  11  16  -1  477.75   18.40
 -11 -16   1  461.65   29.40
 -11 -16   1  498.75   32.00
  10  16  -1   35.70    3.70
  10  16  -1   40.30    9.30
  10  16  -1   32.00    5.70
  10  16  -1   40.50    5.90
 -10 -16   1   46.00   11.70
 -10 -16   1   20.10    9.90
   9  16  -1   80.39    8.30
   9  16  -1   83.39    6.80
   9  16  -1   85.89    8.40
   9  16  -1   88.89   11.50
  -9 -16   1   80.19   14.20
  -9 -16   1   93.39   14.90
   8  16  -1  237.38   11.50
   8  16  -1  232.78   12.90
   8  16  -1  210.28   12.50
  -8 -16   1  218.08   19.20
  -8 -16   1  206.78   18.20
   7  16  -1   50.99    8.90
   7  16  -1   66.09    8.60
   7  16  -1   66.09    8.10
   7  16  -1   56.89    8.50
  -7 -16   1   77.39   14.00
   6  16  -1  109.99   10.70
   6  16  -1  120.49   11.50
   6  16  -1  121.89   10.50
   6  16  -1  112.59   10.90
  -6 -16   1  114.59   15.70
  -6 -16   1   91.99    9.30
   5  16  -1  272.47   16.50
   5  16  -1  243.68   14.20
   5  16  -1  245.68   14.40
  -5 -16   1  260.67   19.70
  -5 -16   1  263.27   15.20
   4  16  -1  127.49   13.70
   4  16  -1  104.09   11.90
   4  16  -1  113.49   10.80
  -4 -16   1  111.69   11.10
  -4 -16   1  110.39   15.10
   3  16  -1   25.90    8.20
   3  16  -1   26.80    7.50
   3  16  -1   21.10    6.60
  -3 -16   1   33.50    8.00
  -3 -16   1   38.00   10.50
   2  16  -1    6.10    6.80
   2  16  -1   11.20    6.90
   2  16  -1   13.90    6.10
  -2 -16   1    2.00    4.10
  -2 -16   1    1.90    6.70
  -2 -16   1    6.90    7.50
   1  16  -1   17.40    7.40
   1  16  -1   13.80    6.60
   1  16  -1    5.80    6.10
  -1 -16   1   22.50    8.70
  -1 -16   1   15.70    7.60
   0  16  -1   96.79   13.20
   0  16  -1  107.69   12.20
   0  16  -1  115.79   14.60
   0 -16   1  149.79   20.10
   0 -16   1   84.99   11.70
  12  15  -1  150.88   10.80
  12  15  -1  149.59   15.30
  12  15  -1  156.78    9.20
 -12 -15   1  165.28   20.30
 -12 -15   1  156.28   21.70
  11  15  -1  601.74   21.40
  11  15  -1  555.24   18.80
  11  15  -1  598.84   25.60
  11  15  -1  560.44   16.70
  11  15  -1  574.64   16.60
 -11 -15   1  557.44   30.40
 -11 -15   1  546.35   32.40
  10  15  -1  236.68   10.80
  10  15  -1  236.48   10.80
  10  15  -1  270.67   17.30
  10  15  -1  247.88   11.50
  10  15  -1  248.48    7.70
  10  15  -1  251.87    7.90
 -10 -15   1  213.88   20.20
 -10 -15   1  258.47   20.80
   9  15  -1   13.00    4.30
   9  15  -1   12.30    4.00
   9  15  -1   21.20    5.00
   9  15  -1   17.10    4.80
   9  15  -1    9.90    7.50
   9  15  -1   15.30    3.60
  -9 -15   1    9.90    7.80
  -9 -15   1   19.40    9.50
   8  15  -1   35.50    7.20
   8  15  -1   24.80    5.90
   8  15  -1   13.40    6.60
   8  15  -1   27.90    6.10
   8  15  -1   26.90    5.20
   8  15  -1   32.00    5.50
  -8 -15   1   29.90   11.00
  -8 -15   1   27.00   10.50
   7  15  -1   97.29    8.00
   7  15  -1   98.89    8.30
   7  15  -1   90.29   11.00
   7  15  -1   73.99    8.80
   7  15  -1   89.39    9.30
  -7 -15   1   65.99   13.10
  -7 -15   1   53.09   11.70
  -7 -15   1   69.89    8.30
   6  15  -1  147.69   11.30
   6  15  -1  135.99   12.00
   6  15  -1  146.09   11.40
   6  15  -1  144.89   10.00
   6  15  -1  134.49   11.40
  -6 -15   1  143.09   10.40
  -6 -15   1  110.69   15.20
   5  15  -1  701.03   25.20
   5  15  -1  700.03   24.60
   5  15  -1  666.33   25.40
   5  15  -1  704.33   24.20
   5  15  -1  680.23   23.40
  -5 -15   1  704.73   24.50
  -5 -15   1  758.12   32.00
   4  15  -1  130.19   11.00
   4  15  -1  103.59   12.00
   4  15  -1  137.69   11.00
   4  15  -1  106.49    9.90
   4  15  -1  133.19   11.20
  -4 -15   1  117.99   15.50
  -4 -15   1  115.69   11.00
   3  15  -1   17.20    6.40
   3  15  -1   25.70    8.30
   3  15  -1   11.40    6.30
   3  15  -1    3.40    5.10
   3  15  -1    9.20    6.00
  -3 -15   1    9.20    7.90
  -3 -15   1    1.30    3.10
  -3 -15   1   13.90    6.20
   2  15  -1   35.90    9.10
   2  15  -1   43.40    8.10
   2  15  -1   43.40    8.70
  -2 -15   1   57.89    9.10
  -2 -15   1   39.00    9.60
   1  15  -1  535.55   25.40
   1  15  -1  589.54   23.30
   1  15  -1  560.94   24.40
  -1 -15   1  551.44   30.40
  -1 -15   1  585.54   24.70
  -1 -15   1  587.54   28.80
   0  15  -1   22.80    8.00
   0  15  -1   15.10    7.80
   0  15  -1   18.30    7.70
   0 -15   1   13.20   10.80
   0 -15   1   21.10    7.90
   0 -15   1   13.10    7.10
  -1  15  -1  164.38   14.70
  -1  15  -1  121.29   14.60
  -1  15  -1  129.39    8.40
  -1  15  -1  125.89   12.90
   1 -15   1  141.59   19.60
   1 -15   1  124.39   12.90
   1 -15   1  131.99   12.20
   1 -15   1  150.48   16.40
  -2  15  -1    6.50    7.00
  -2  15  -1   11.90    7.60
   2 -15   1   35.40    9.10
   2 -15   1   20.40   11.10
   2 -15   1   18.90    8.00
   2 -15   1   11.90    6.10
  13  14  -1   -1.20    5.50
  13  14  -1    0.10    7.30
  13  14  -1   -8.20    5.20
 -13 -14   1    1.90    8.10
 -13 -14   1    2.90   10.20
 -13 -14   1   -6.70   10.30
  12  14  -1   24.00    6.30
  12  14  -1   25.90    9.80
  12  14  -1   20.20    2.80
  12  14  -1   24.00    4.30
 -12 -14   1   22.00   10.10
 -12 -14   1   11.90   12.50
 -12 -14   1   26.70   12.20
  11  14  -1   10.00    3.10
  11  14  -1    5.30    4.60
  11  14  -1    4.90    3.00
  11  14  -1   14.90    4.70
  11  14  -1   -2.90    6.90
 -11 -14   1   -4.30    3.30
 -11 -14   1   -9.00    6.30
 -11 -14   1   -2.60    7.30
  10  14  -1   43.70    9.80
  10  14  -1   30.50    3.00
  10  14  -1   41.40    5.50
  10  14  -1   33.60    5.10
 -10 -14   1   28.20   11.10
 -10 -14   1   20.50    8.80
   9  14  -1   34.60    5.30
   9  14  -1   41.90    5.70
   9  14  -1   45.30    5.70
   9  14  -1   37.50    8.80
   9  14  -1   47.50    4.80
  -9 -14   1   46.90   12.50
  -9 -14   1   36.50   10.90
   8  14  -1   32.20    7.90
   8  14  -1   24.50    5.70
   8  14  -1   24.70    7.50
   8  14  -1   28.90    4.60
   8  14  -1   33.00    5.80
   8  14  -1   32.30    5.10
   8  14  -1   25.40    3.90
  -8 -14   1   28.10    5.10
  -8 -14   1   25.00    8.70
  -8 -14   1   30.40   10.00
   7  14  -1    7.60    4.00
   7  14  -1    3.90    4.50
   7  14  -1   11.20    4.70
   7  14  -1    7.00    5.10
   7  14  -1    7.50    6.20
   7  14  -1    4.40    4.00
  -7 -14   1   -1.50    2.40
  -7 -14   1    6.50    4.10
  -7 -14   1    1.60    7.90
  -7 -14   1    3.70    7.30
   6  14  -1    7.80    5.50
   6  14  -1   -1.50    4.00
   6  14  -1    4.30    4.60
   6  14  -1    7.20    4.70
   6  14  -1   11.90    4.80
  -6 -14   1   -0.90    3.00
  -6 -14   1    7.50    4.50
  -6 -14   1   -3.20    7.50
  -6 -14   1    1.40    7.20
   5  14  -1   12.30    5.10
   5  14  -1    2.30    4.10
   5  14  -1    9.10    5.30
   5  14  -1   14.60    5.70
   5  14  -1    5.60    4.90
  -5 -14   1    9.10    7.40
  -5 -14   1    0.40    2.70
  -5 -14   1   10.90    4.80
   4  14  -1  117.99   10.30
   4  14  -1  113.79   10.20
   4  14  -1   99.19   11.10
   4  14  -1   99.49    9.60
   4  14  -1   95.59    9.60
  -4 -14   1   92.59    9.80
  -4 -14   1  100.89   16.70
   3  14  -1   23.40    6.60
   3  14  -1   25.30    6.80
   3  14  -1   28.20    6.60
   3  14  -1   35.00    7.40
   3  14  -1   31.60    7.40
  -3 -14   1   20.80    6.90
  -3 -14   1   19.90    7.80
  -3 -14   1   32.90    7.00
   2  14  -1    5.40    5.30
   2  14  -1   13.20    6.60
   2  14  -1   13.20    5.30
   2  14  -1    6.60    6.50
  -2 -14   1    5.90    5.40
  -2 -14   1   12.10    7.10
  -2 -14   1    5.40    5.20
  -2 -14   1   -5.80    7.40
   1  14  -1  334.87   17.80
   1  14  -1  335.47   18.00
   1  14  -1  350.66   17.00
   1  14  -1  339.17   15.10
   1  14  -1  337.47   19.60
  -1 -14   1  341.87   18.70
  -1 -14   1  335.07   18.80
  -1 -14   1  341.37   23.70
  -1 -14   1  360.56   18.40
   0  14  -1  599.54   23.60
   0  14  -1  598.44   27.10
   0  14  -1  628.94   25.80
   0  14  -1  563.84   24.80
   0 -14   1  593.04   24.50
   0 -14   1  578.64   31.00
   0 -14   1  602.74   24.90
   0 -14   1  583.74   25.70
  -1  14  -1   75.89   10.50
  -1  14  -1   81.49   11.80
  -1  14  -1   76.99   12.30
  -1  14  -1   76.19    6.70
   1 -14   1   65.49   11.00
   1 -14   1   54.09   12.80
   1 -14   1   80.19   11.90
   1 -14   1   79.19   10.30
  -2  14  -1   -2.70    3.50
  -2  14  -1   -5.60    6.50
  -2  14  -1    3.00    6.50
  -2  14  -1    3.30    5.80
   2 -14   1   -4.00    2.10
   2 -14   1    4.10    5.60
   2 -14   1    2.80    5.80
   2 -14   1    8.00    7.70
   2 -14   1   -0.30    5.50
  -3  14  -1    7.30    8.00
  -3  14  -1   13.50    7.90
  -3  14  -1    9.90    7.00
   3 -14   1   10.00    7.50
   3 -14   1   13.20   10.70
   3 -14   1   13.70    6.60
  14  13  -1   16.20    7.30
  14  13  -1   13.20    8.60
  14  13  -1   26.60    6.80
 -14 -13   1   15.00    9.00
 -14 -13   1   16.50   20.20
 -14 -13   1   15.70   13.30
  13  13  -1   71.89    9.60
  13  13  -1   69.39    9.20
  13  13  -1   60.89   11.80
 -13 -13   1   57.99   12.50
 -13 -13   1   61.49   14.20
 -13 -13   1   57.39   16.00
  12  13  -1   92.99    4.90
  12  13  -1  103.69   14.00
  12  13  -1   97.09    5.20
  12  13  -1   95.89    6.30
  12  13  -1  105.39   10.20
 -12 -13   1  110.99   18.20
 -12 -13   1  101.59   16.60
 -12 -13   1   81.99   14.40
  11  13  -1   32.80    4.60
  11  13  -1   51.89   10.70
  11  13  -1   31.20    6.20
  11  13  -1   41.50    5.10
  11  13  -1   35.60    6.10
  11  13  -1   51.19    4.60
 -11 -13   1   27.20    9.50
 -11 -13   1   31.00   12.60
 -11 -13   1   36.70   13.10
  10  13  -1   12.10    4.50
  10  13  -1   12.80    5.40
  10  13  -1   14.60    3.40
  10  13  -1   11.00    7.50
 -10 -13   1    4.50    8.50
 -10 -13   1   -7.80    7.50
   9  13  -1   16.50    3.20
   9  13  -1   16.80    7.40
   9  13  -1   13.30    4.00
   9  13  -1   13.50    4.10
   9  13  -1    8.80    8.30
   9  13  -1   18.30    4.50
  -9 -13   1   18.90    4.60
  -9 -13   1   12.70    4.00
  -9 -13   1   16.40    5.00
  -9 -13   1   14.10    8.70
  -9 -13   1   11.70    7.60
   8  13  -1   28.40    5.00
   8  13  -1   31.20    4.50
   8  13  -1   38.70    6.10
   8  13  -1   45.70    9.60
   8  13  -1   33.90    4.80
   8  13  -1   25.40    7.50
   8  13  -1   32.40    4.60
  -8 -13   1   38.70   11.70
  -8 -13   1   44.30   10.40
  -8 -13   1   33.60    5.30
   7  13  -1    2.20    3.30
   7  13  -1    4.80    5.50
   7  13  -1    4.40    4.00
   7  13  -1    0.60    5.50
   7  13  -1    1.60    3.80
   7  13  -1    1.90    2.50
   7  13  -1   -1.90    3.30
  -7 -13   1    1.60   10.90
   6  13  -1   10.90    4.70
   6  13  -1   11.50    5.60
   6  13  -1    4.60    3.80
   6  13  -1    7.90    5.00
   6  13  -1   11.40    4.70
  -6 -13   1    7.20    4.00
  -6 -13   1    7.80    6.90
  -6 -13   1    8.90    7.90
  -6 -13   1   10.10    4.20
   5  13  -1  149.69   10.80
   5  13  -1  123.29    8.90
   5  13  -1  155.18   10.20
   5  13  -1  143.69   10.40
   5  13  -1  129.59   10.10
  -5 -13   1  160.78   10.40
  -5 -13   1  133.99   13.40
  -5 -13   1  172.38   14.70
  -5 -13   1  145.29    9.50
   4  13  -1  491.55   20.10
   4  13  -1  487.45   18.60
   4  13  -1  463.95   17.90
   4  13  -1  511.85   19.50
   4  13  -1  489.15   18.60
  -4 -13   1  498.85   19.00
  -4 -13   1  509.35   24.40
   3  13  -1  297.57   15.10
   3  13  -1  275.07   13.50
   3  13  -1  266.47   18.90
   3  13  -1  264.77   14.30
   3  13  -1  267.77   15.20
   3  13  -1  274.37   13.70
  -3 -13   1  307.17   19.60
  -3 -13   1  273.37   17.20
  -3 -13   1  284.07   14.30
  -3 -13   1  270.57   14.60
   2  13  -1   26.50    6.60
   2  13  -1   18.40   10.10
   2  13  -1   19.90    6.00
   2  13  -1   14.70    5.60
   2  13  -1   28.50    6.60
   2  13  -1    7.40    5.00
  -2 -13   1   13.20    5.90
  -2 -13   1   25.40    7.30
  -2 -13   1   16.50    7.50
  -2 -13   1    9.30    7.30
   1  13  -1   49.50    6.30
   1  13  -1   42.40    8.20
   1  13  -1   52.29    8.40
   1  13  -1   45.70   10.80
   1  13  -1   54.69    8.30
  -1 -13   1   57.29    9.70
  -1 -13   1   48.00    8.20
  -1 -13   1   59.29   12.20
  -1 -13   1   50.79    8.40
   0  13  -1   16.30    6.30
   0  13  -1   13.20    7.60
   0  13  -1   25.10    6.80
   0  13  -1   11.40    7.00
   0 -13   1   20.40    7.20
   0 -13   1   17.40    9.00
   0 -13   1   14.40    5.60
   0 -13   1   13.90    6.70
  -1  13  -1   67.69   10.50
  -1  13  -1   63.39   10.70
  -1  13  -1   63.19   10.00
  -1  13  -1   52.39    9.00
   1 -13   1   68.69   10.40
   1 -13   1   71.79   11.00
   1 -13   1   60.09    4.90
   1 -13   1   62.49    9.30
   1 -13   1   55.39   12.50
  -2  13  -1  454.05   22.30
  -2  13  -1  479.95   24.80
  -2  13  -1  449.46   15.30
  -2  13  -1  424.16   20.50
   2 -13   1  492.95   23.00
   2 -13   1  430.56   26.50
   2 -13   1  436.56   18.60
   2 -13   1  436.06   32.60
   2 -13   1  448.56   14.60
  -3  13  -1  139.89   15.50
  -3  13  -1  169.78   18.40
  -3  13  -1  125.79    8.20
  -3  13  -1  158.88   14.00
   3 -13   1  121.59   14.20
   3 -13   1  166.68   20.70
   3 -13   1  149.19    9.20
   3 -13   1  134.19   10.50
   3 -13   1  145.19   14.40
  -4  13  -1   88.79   13.70
  -4  13  -1   73.79   12.70
  -4  13  -1   66.29    6.90
   4 -13   1   69.29   14.20
   4 -13   1   80.29   12.70
   4 -13   1   72.99    7.90
   4 -13   1   74.89   13.00
  -5  13  -1   52.69   11.30
  -5  13  -1   73.69   14.00
  -5  13  -1   60.09   11.30
   5 -13   1   45.90   11.00
   5 -13   1   39.10   10.50
   5 -13   1   65.29    8.50
  14  12  -1    1.70    6.00
  14  12  -1   -1.80    7.50
  14  12  -1   10.20    5.00
 -14 -12   1   29.40    9.60
 -14 -12   1    5.90   10.40
 -14 -12   1   -0.30   10.10
  13  12  -1   74.89    4.30
  13  12  -1   76.29    8.80
  13  12  -1   75.99   10.10
  13  12  -1   72.89   13.20
 -13 -12   1   63.19   16.70
 -13 -12   1   66.29   14.00
 -13 -12   1   81.49   16.30
  12  12  -1  128.09   14.80
  12  12  -1  130.39    5.80
  12  12  -1  118.79    5.70
  12  12  -1  106.29   10.90
 -12 -12   1   92.39   16.20
 -12 -12   1  127.69   19.30
 -12 -12   1  113.99   16.20
  11  12  -1   23.30    3.30
  11  12  -1   18.80    3.90
  11  12  -1   16.40    3.60
  11  12  -1   20.70    4.30
  11  12  -1   30.90    6.70
  11  12  -1   17.90    8.40
 -11 -12   1   28.80   11.90
 -11 -12   1   13.50    9.00
 -11 -12   1   14.70   10.30
  10  12  -1    4.20    6.40
  10  12  -1   18.00    4.80
  10  12  -1    7.30    3.70
  10  12  -1   13.10    3.60
  10  12  -1   19.00    3.70
  10  12  -1   15.60    5.00
 -10 -12   1    7.30    8.90
 -10 -12   1   21.50   10.60
 -10 -12   1   10.80    8.10
 -10 -12   1    8.90    3.00
   9  12  -1   74.29   10.70
   9  12  -1   65.29    6.10
   9  12  -1   53.79    4.20
   9  12  -1   58.49    6.00
   9  12  -1   68.19    7.00
  -9 -12   1   48.70    5.00
  -9 -12   1   52.89    6.30
   8  12  -1   43.40    5.60
   8  12  -1   36.90    7.10
   8  12  -1   47.10    5.30
   8  12  -1   47.00    4.80
   8  12  -1   50.29    5.00
   8  12  -1   52.69    6.30
   8  12  -1   49.90    9.00
  -8 -12   1   51.29   10.10
  -8 -12   1   44.30    5.20
  -8 -12   1   34.70   10.10
  -8 -12   1   42.70    5.30
  -8 -12   1   51.89    6.00
   7  12  -1   67.59    8.50
   7  12  -1   85.49    7.70
   7  12  -1   76.79    6.00
   7  12  -1   69.69    7.30
   7  12  -1   78.09    6.40
   7  12  -1   93.39   10.40
   7  12  -1   78.49    6.30
  -7 -12   1   78.89   12.80
  -7 -12   1   73.59    5.10
  -7 -12   1   71.99    6.50
  -7 -12   1   80.29   13.70
   6  12  -1  463.85   17.60
   6  12  -1  474.05   17.40
   6  12  -1  475.65   16.00
   6  12  -1  460.65   18.50
   6  12  -1  482.45   16.10
  -6 -12   1  448.76   23.00
  -6 -12   1  485.85   23.50
  -6 -12   1  468.75   16.30
   5  12  -1  321.17   14.50
   5  12  -1  266.97   12.30
   5  12  -1  320.77   14.40
   5  12  -1  310.87   13.80
   5  12  -1  308.17   12.80
  -5 -12   1  294.17   18.00
  -5 -12   1  309.97   13.30
  -5 -12   1  271.97   17.60
  -5 -12   1  314.97   13.70
   4  12  -1  386.56   14.90
   4  12  -1  353.26   15.50
   4  12  -1  368.66   16.40
   4  12  -1  365.76   15.30
   4  12  -1  397.06   15.80
  -4 -12   1  381.76   15.30
  -4 -12   1  347.77   19.80
   3  12  -1  430.26   16.20
   3  12  -1  392.16   17.60
   3  12  -1  385.26   16.30
   3  12  -1  397.56   16.70
   3  12  -1  384.06   16.30
   3  12  -1  408.46   16.20
  -3 -12   1  385.16   20.80
  -3 -12   1  383.56   16.20
  -3 -12   1  402.46   20.10
  -3 -12   1  394.36   17.00
   2  12  -1   49.90    7.20
   2  12  -1   52.39    8.60
   2  12  -1   54.09    8.20
   2  12  -1   65.79    7.50
  -2 -12   1   65.49    8.40
  -2 -12   1   48.40    9.40
  -2 -12   1   48.40   10.80
  -2 -12   1   52.79    7.80
   1  12  -1   18.60    5.90
   1  12  -1   11.30    5.40
   1  12  -1   16.80    5.60
   1  12  -1   20.60    7.20
   1  12  -1   14.30    6.00
   1  12  -1   18.00    7.90
  -1 -12   1   22.90    7.60
  -1 -12   1    9.20    5.50
  -1 -12   1   12.20    5.90
  -1 -12   1   10.00    8.30
   0  12  -1  531.65   23.20
   0  12  -1  588.44   22.40
   0  12  -1  501.95   21.20
   0  12  -1  516.45   19.90
   0 -12   1  528.95   21.10
   0 -12   1  513.25   26.70
   0 -12   1  503.05   21.00
   0 -12   1  485.55   12.90
   0 -12   1  506.55   22.00
  -1  12  -1  290.17   15.40
  -1  12  -1  298.57   18.40
  -1  12  -1  315.97   17.30
   1 -12   1  305.87   15.70
   1 -12   1  307.27   17.40
   1 -12   1  268.87   23.00
   1 -12   1  319.07   16.70
   1 -12   1  305.37   10.30
   1 -12   1  320.57   10.70
  -2  12  -1   46.10    9.70
  -2  12  -1   35.70    8.40
  -2  12  -1   48.70    9.10
  -2  12  -1   50.99    8.90
  -2  12  -1   50.69    6.10
   2 -12   1   59.59    9.80
   2 -12   1   48.30    4.90
   2 -12   1   35.10    8.10
   2 -12   1   46.50    7.60
   2 -12   1   43.80    5.40
   2 -12   1   57.59   12.00
  -3  12  -1  367.56   19.20
  -3  12  -1  398.06   23.90
  -3  12  -1  379.86   14.00
  -3  12  -1  397.36   21.10
   3 -12   1  358.86   15.30
   3 -12   1  356.46   19.60
   3 -12   1  385.46   21.20
   3 -12   1  371.06   14.50
   3 -12   1  374.16   25.30
  -4  12  -1   39.60    8.80
  -4  12  -1   42.50    5.90
  -4  12  -1   36.70   10.10
  -4  12  -1   44.50   10.70
   4 -12   1   34.60   12.70
   4 -12   1   35.00    8.80
   4 -12   1   50.19    7.00
   4 -12   1   50.29   10.70
  -5  12  -1    3.70    5.90
  -5  12  -1   11.80    4.40
  -5  12  -1    6.60    7.30
  -5  12  -1   -8.20    5.90
   5 -12   1   13.40    7.90
   5 -12   1    7.30    6.90
   5 -12   1    9.10    8.00
   5 -12   1    1.40    4.50
  -6  12  -1   21.30    9.20
  -6  12  -1   18.50    8.80
  -6  12  -1    4.10    6.60
   6 -12   1   42.00   10.30
   6 -12   1    5.90    6.00
   6 -12   1   -4.20    8.60
   6 -12   1    9.10    8.90
  15  11  -1    4.20    3.00
  15  11  -1    4.90    3.00
  15  11  -1   -2.90    7.10
  15  11  -1   20.60    9.00
 -15 -11   1    5.70    7.30
 -15 -11   1    8.60   12.10
  14  11  -1   84.09   13.00
  14  11  -1   95.69   11.90
  14  11  -1   86.09    5.50
  14  11  -1   86.59    5.70
 -14 -11   1   82.99   13.90
 -14 -11   1   58.19   16.10
 -14 -11   1   83.59   16.30
  13  11  -1   22.30    5.40
  13  11  -1   23.20    3.90
  13  11  -1   21.40    8.00
  13  11  -1   26.10    3.60
  13  11  -1   25.30    7.90
 -13 -11   1   10.00   10.20
 -13 -11   1   14.40   13.40
 -13 -11   1   16.80    9.20
  12  11  -1  412.56   12.30
  12  11  -1  422.46   21.40
  12  11  -1  407.76   12.70
  12  11  -1  437.36   19.30
 -12 -11   1  401.76   26.70
 -12 -11   1  432.86   24.90
 -12 -11   1  383.16   26.10
  11  11  -1   14.90    7.30
  11  11  -1   17.80    3.60
  11  11  -1   12.70    3.10
  11  11  -1    5.00    5.00
  11  11  -1   14.50    3.40
 -11 -11   1   16.20    3.30
 -11 -11   1    6.60    9.70
 -11 -11   1   17.00   10.10
 -11 -11   1   18.00    9.30
  10  11  -1   44.80    4.70
  10  11  -1   38.50    4.60
  10  11  -1   38.70    6.10
  10  11  -1   38.50    8.80
  10  11  -1   35.60    5.10
  10  11  -1   45.20    5.00
 -10 -11   1   38.70    4.30
 -10 -11   1   29.30    9.20
   9  11  -1   90.99    4.90
   9  11  -1   75.59    6.40
   9  11  -1   93.29    7.90
   9  11  -1   91.89    6.30
   9  11  -1   89.09    7.90
   9  11  -1  121.99   12.60
   9  11  -1   82.29    6.10
  -9 -11   1   78.79   12.30
  -9 -11   1   84.09    5.80
  -9 -11   1  112.09   15.60
  -9 -11   1   79.89    7.30
  -9 -11   1   85.59   14.70
   8  11  -1   84.09   10.50
   8  11  -1  111.59    7.20
   8  11  -1   84.19    6.90
   8  11  -1   98.29    7.10
   8  11  -1   92.79    6.20
   8  11  -1   90.19    5.70
  -8 -11   1  105.59   14.30
  -8 -11   1  121.99   16.30
  -8 -11   1   93.49    6.50
  -8 -11   1  100.39    6.30
  -8 -11   1   99.69   14.80
   7  11  -1  142.69    7.40
   7  11  -1  145.19    8.60
   7  11  -1  144.09    9.70
   7  11  -1  138.69   11.10
   7  11  -1  150.78   11.40
   7  11  -1  148.69    7.60
   7  11  -1  138.69    7.50
   7  11  -1  132.89    8.40
  -7 -11   1  162.88   14.40
  -7 -11   1  145.59    8.00
  -7 -11   1  135.99   13.90
  -7 -11   1  170.08    8.50
  -7 -11   1  133.59    7.20
   6  11  -1   11.40    5.20
   6  11  -1   21.00    4.10
   6  11  -1   18.30    5.90
   6  11  -1   12.00    3.60
   6  11  -1    3.90    2.90
   6  11  -1   13.20    5.10
   6  11  -1   16.20    4.40
   6  11  -1    9.80    6.70
  -6 -11   1    8.80    2.70
  -6 -11   1    5.30    7.50
  -6 -11   1    5.70    6.10
  -6 -11   1   15.30    3.60
   5  11  -1 1674.93   41.80
   5  11  -1 1676.43   41.30
   5  11  -1 1625.94   40.40
   5  11  -1 1626.14   39.50
   5  11  -1 1604.64   34.50
   5  11  -1 1612.74   39.90
  -5 -11   1 1653.03   48.40
  -5 -11   1 1720.13   48.60
  -5 -11   1 1612.34   40.30
  -5 -11   1 1662.03   39.90
   4  11  -1 1431.46   37.10
   4  11  -1 1351.76   35.90
   4  11  -1 1411.46   38.50
   4  11  -1 1427.76   36.30
   4  11  -1 1411.26   35.50
   4  11  -1 1367.36   35.10
  -4 -11   1 1396.06   35.70
  -4 -11   1 1376.56   42.30
  -4 -11   1 1376.56   42.00
   3  11  -1   82.69    7.80
   3  11  -1   92.09    7.90
   3  11  -1  100.69    8.30
   3  11  -1   98.89    9.00
   3  11  -1   93.99    7.60
   3  11  -1   91.49    7.90
  -3 -11   1  102.59   12.30
  -3 -11   1   95.89   12.00
  -3 -11   1   97.99    7.90
  -3 -11   1  101.29    8.40
   2  11  -1  192.68   11.30
   2  11  -1  169.68   10.30
   2  11  -1  161.58   10.70
   2  11  -1  158.08   10.20
   2  11  -1  171.88   11.70
  -2 -11   1  157.18   11.90
  -2 -11   1  181.78   10.90
  -2 -11   1  165.48   13.50
  -2 -11   1  159.78   10.80
   1  11  -1 1002.00   30.00
   1  11  -1 1042.30   31.60
   1  11  -1 1080.29   31.60
   1  11  -1 1022.40   32.50
   1  11  -1 1069.89   30.00
  -1 -11   1 1110.59   33.50
  -1 -11   1 1096.49   37.60
  -1 -11   1 1040.10   32.10
  -1 -11   1 1064.09   31.30
   0  11  -1   -1.30    4.30
   0  11  -1   -8.20    4.00
   0  11  -1    5.60    4.50
   0  11  -1    3.40    4.50
   0 -11   1   11.90    7.10
   0 -11   1    4.90    2.30
   0 -11   1   -5.20    3.70
   0 -11   1   -2.30    4.10
   0 -11   1   10.20    5.10
   0 -11   1    1.30    2.80
  -1  11  -1  252.27   16.00
  -1  11  -1  225.48   14.30
  -1  11  -1  215.18   12.60
  -1  11  -1  210.18   14.00
   1 -11   1  243.78   14.20
   1 -11   1  229.28   12.90
   1 -11   1  228.68    8.50
   1 -11   1  216.38   17.80
   1 -11   1  206.98    7.80
   1 -11   1  214.98   14.20
   1 -11   1  234.28    9.00
  -2  11  -1   10.60    3.90
  -2  11  -1   10.30    6.00
  -2  11  -1    8.80    5.60
  -2  11  -1   11.10    7.00
  -2  11  -1   13.50    6.00
   2 -11   1   10.40    3.70
   2 -11   1   10.00    3.80
   2 -11   1    8.60    7.00
   2 -11   1   16.40    6.70
   2 -11   1   20.30    6.20
   2 -11   1   12.50    3.60
   2 -11   1   13.60    4.80
  -3  11  -1   43.00    6.00
  -3  11  -1   53.69   10.30
  -3  11  -1   49.80    8.40
  -3  11  -1   31.00    8.10
   3 -11   1   64.49   13.70
   3 -11   1   51.09    7.40
   3 -11   1   40.30    8.60
   3 -11   1   41.30    9.30
   3 -11   1   55.19    7.30
   3 -11   1   40.50    5.70
  -4  11  -1    4.90    3.70
  -4  11  -1    0.10    6.60
  -4  11  -1   11.80    6.70
  -4  11  -1   12.10    7.20
  -4  11  -1  -10.70    4.80
   4 -11   1    5.60    7.30
   4 -11   1    0.80    5.80
   4 -11   1    2.20    3.90
   4 -11   1   -7.70    6.40
  -5  11  -1   11.20    7.10
  -5  11  -1    7.40    7.80
  -5  11  -1   -3.50    3.40
   5 -11   1    3.90    5.80
   5 -11   1    0.70    5.90
   5 -11   1   -1.90    7.50
   5 -11   1    1.80    6.70
   5 -11   1   -1.40    4.10
  -6  11  -1   10.40    7.70
  -6  11  -1    0.70    7.10
  -6  11  -1    9.00    6.90
  -6  11  -1    9.70    4.60
   6 -11   1    2.80    5.10
   6 -11   1   17.80    9.30
   6 -11   1    3.60    6.50
   6 -11   1   17.80    7.90
  -7  11  -1  198.98   12.30
  -7  11  -1  200.88   15.40
  -7  11  -1  206.18   18.70
  -7  11  -1  204.08   17.40
   7 -11   1  225.28   18.70
   7 -11   1  214.28   14.50
   7 -11   1  199.88   22.70
   7 -11   1  193.88   17.20
  15  10  -1   19.20    8.90
  15  10  -1   15.80    4.10
  15  10  -1   24.50    3.90
  15  10  -1   21.30    9.60
 -15 -10   1   12.60    7.90
 -15 -10   1   23.50   12.20
 -15 -10   1   11.50   10.00
  14  10  -1  299.67   20.50
  14  10  -1  301.47   11.20
  14  10  -1  316.67   18.00
  14  10  -1  279.47   11.10
  14  10  -1  293.37   11.70
 -14 -10   1  305.67   24.80
 -14 -10   1  293.77   20.70
 -14 -10   1  267.57   25.10
  13  10  -1    5.60    6.90
  13  10  -1   15.70    8.70
  13  10  -1    6.90    4.20
  13  10  -1   18.40    5.70
  13  10  -1    5.80    3.30
  13  10  -1    9.90    3.70
 -13 -10   1    8.50   10.50
 -13 -10   1   15.00   10.60
 -13 -10   1   17.80    8.40
  12  10  -1  431.66   21.80
  12  10  -1  441.16   14.10
  12  10  -1  444.96   19.40
 -12 -10   1  486.05   28.10
 -12 -10   1  475.45   28.70
 -12 -10   1  429.86   15.00
 -12 -10   1  384.36   27.50
  11  10  -1  464.45   13.70
  11  10  -1  471.65   22.30
  11  10  -1  448.36   18.60
  11  10  -1  424.76   11.20
  11  10  -1  441.96   13.90
 -11 -10   1  442.36   19.70
 -11 -10   1  484.15   27.10
 -11 -10   1  456.35   27.40
 -11 -10   1  449.56   24.10
 -11 -10   1  436.66   13.70
  10  10  -1  152.78    7.30
  10  10  -1  154.58   10.30
  10  10  -1  141.89    5.00
  10  10  -1  156.38   13.70
  10  10  -1  144.79    4.90
  10  10  -1  133.89    6.50
  10  10  -1  139.39    7.30
  10  10  -1  137.19    7.40
 -10 -10   1  155.68   19.50
 -10 -10   1  148.09   14.40
 -10 -10   1  155.78   18.00
   9  10  -1   18.10    4.40
   9  10  -1   25.50    3.80
   9  10  -1   24.70    5.60
   9  10  -1   18.40    3.90
   9  10  -1   33.20    3.20
   9  10  -1   38.30    8.10
  -9 -10   1   11.60    8.70
  -9 -10   1   27.20    3.60
  -9 -10   1   29.30   10.00
  -9 -10   1   24.00    9.20
   8  10  -1   25.60    4.20
   8  10  -1   38.90    4.00
   8  10  -1   24.30    4.00
   8  10  -1   38.50    5.30
   8  10  -1   39.30    3.70
   8  10  -1   40.30    7.80
   8  10  -1   29.60    5.10
  -8 -10   1   36.90    5.20
  -8 -10   1   26.90    9.70
  -8 -10   1   37.10    9.80
  -8 -10   1   29.70    7.90
  -8 -10   1   40.00    4.50
   7  10  -1    5.40    4.70
   7  10  -1   14.20    4.70
   7  10  -1   14.40    3.50
   7  10  -1   17.20    5.70
   7  10  -1   14.40    3.20
   7  10  -1   10.30    3.50
   7  10  -1    9.00    3.40
   7  10  -1   13.00    3.10
  -7 -10   1   16.60    3.20
  -7 -10   1    7.20    2.90
  -7 -10   1   23.70    8.30
  -7 -10   1    8.90    6.30
  -7 -10   1   14.00    8.60
  -7 -10   1    9.80    2.60
   6  10  -1   99.49    9.10
   6  10  -1  101.19    8.90
   6  10  -1   86.39    7.80
   6  10  -1   93.89    7.10
   6  10  -1  106.99    6.00
   6  10  -1   89.19    6.90
   6  10  -1   86.89    6.00
  -6 -10   1   96.89    6.30
  -6 -10   1   94.79    6.40
  -6 -10   1   89.49   11.60
  -6 -10   1   99.49    5.50
  -6 -10   1  105.49   13.60
   5  10  -1   70.99    7.00
   5  10  -1   85.99    8.60
   5  10  -1   78.89    6.70
   5  10  -1   85.79    6.30
   5  10  -1   84.09    4.80
   5  10  -1   71.19    6.10
   5  10  -1   79.59    6.90
   5  10  -1   92.69   10.10
  -5 -10   1   86.49    6.50
  -5 -10   1   72.79   10.40
  -5 -10   1   75.29    4.20
  -5 -10   1   89.59    6.60
  -5 -10   1   84.99   12.00
   4  10  -1  364.96   14.40
   4  10  -1  376.26   14.50
   4  10  -1  362.56   13.50
   4  10  -1  345.67   13.70
   4  10  -1  371.96    9.20
   4  10  -1  356.46   15.50
   4  10  -1  379.36   13.50
  -4 -10   1  355.56    9.00
  -4 -10   1  378.96   18.60
  -4 -10   1  363.36   13.90
  -4 -10   1  373.16   18.20
  -4 -10   1  370.96   13.50
  -4 -10   1  410.46   18.20
   3  10  -1  482.15   16.90
   3  10  -1  444.56   16.00
   3  10  -1  459.75   17.20
   3  10  -1  460.05   15.90
   3  10  -1  456.85   17.10
   3  10  -1  467.95   16.50
  -3 -10   1  452.75   16.10
  -3 -10   1  486.55   20.60
  -3 -10   1  432.86   16.90
  -3 -10   1  492.05   20.80
   2  10  -1  732.43   24.00
   2  10  -1  722.93   21.90
   2  10  -1  708.93   21.80
   2  10  -1  766.02   23.10
   2  10  -1  716.63   22.10
   2  10  -1  763.42   23.30
  -2 -10   1  716.83   27.40
  -2 -10   1  740.63   25.80
  -2 -10   1  723.33   25.60
  -2 -10   1  727.63   23.30
  -2 -10   1  740.53   22.70
   1  10  -1 1172.28   32.70
   1  10  -1 1126.79   33.80
   1  10  -1 1189.08   32.10
   1  10  -1 1180.38   32.90
  -1 -10   1 1151.78   24.60
  -1 -10   1 1113.09   37.10
  -1 -10   1 1186.18   24.80
  -1 -10   1 1201.58   32.70
  -1 -10   1 1227.88   35.20
   0  10  -1  546.55   19.80
   0  10  -1  574.44   20.90
   0  10  -1  583.64   19.50
   0  10  -1  534.25   20.40
   0  10  -1  557.64   21.80
   0 -10   1  586.24   25.60
   0 -10   1  550.24   20.10
   0 -10   1  545.05   14.10
   0 -10   1  563.24   14.60
   0 -10   1  578.64   20.90
   0 -10   1  552.54   21.10
  -1  10  -1   14.30    6.00
  -1  10  -1   18.30    5.10
  -1  10  -1   21.90    5.90
  -1  10  -1   13.50    5.10
   1 -10   1   20.00    5.40
   1 -10   1   22.30    5.80
   1 -10   1   23.00    3.60
   1 -10   1   24.40    3.90
   1 -10   1   16.20    3.10
   1 -10   1   34.20    9.00
  -2  10  -1  155.88   11.70
  -2  10  -1  182.88   13.80
  -2  10  -1  169.48   12.80
  -2  10  -1  174.08   11.50
  -2  10  -1  175.08   14.10
   2 -10   1  156.58    8.40
   2 -10   1  168.68    9.00
   2 -10   1  147.19   14.40
   2 -10   1  147.49    9.90
   2 -10   1  168.98   11.80
   2 -10   1  142.39   12.00
  -3  10  -1  511.15   21.80
  -3  10  -1  521.15   23.30
  -3  10  -1  486.45   21.60
  -3  10  -1  499.15   20.90
  -3  10  -1  500.85   16.30
  -3  10  -1  505.65   20.30
   3 -10   1  461.55   18.30
   3 -10   1  516.85   22.60
   3 -10   1  509.15   21.60
   3 -10   1  484.05   17.10
   3 -10   1  537.25   17.60
   3 -10   1  504.25   25.80
  -4  10  -1   -4.70    5.50
  -4  10  -1   -1.20    4.40
  -4  10  -1    3.70    5.30
  -4  10  -1    2.50    3.60
   4 -10   1   -0.30    4.30
   4 -10   1   -1.80    6.30
   4 -10   1    5.40    6.50
   4 -10   1    4.40    5.90
  -5  10  -1   51.79   11.20
  -5  10  -1   64.09    7.70
  -5  10  -1   75.19   11.50
   5 -10   1   70.39   11.20
   5 -10   1   56.39    9.30
   5 -10   1   61.29    7.60
   5 -10   1   55.79   12.60
  -6  10  -1    7.10    6.50
  -6  10  -1   -0.50    6.80
  -6  10  -1   -4.80    5.10
  -6  10  -1    6.00    4.30
   6 -10   1   -3.30    7.90
   6 -10   1    0.50    5.10
   6 -10   1    5.00    6.70
   6 -10   1    2.30    5.40
  -7  10  -1   -0.90    7.00
  -7  10  -1    4.20    7.80
  -7  10  -1   -6.90    4.60
  -7  10  -1   -0.50    6.10
   7 -10   1    4.10    6.40
   7 -10   1    2.70    5.10
   7 -10   1    2.90    8.20
   7 -10   1   11.80    8.80
  -8  10  -1  356.96   21.40
  -8  10  -1  325.67   16.40
  -8  10  -1  331.67   17.90
   8 -10   1  311.37   21.90
   8 -10   1  341.37   21.20
   8 -10   1  296.47   18.00
   8 -10   1  317.07   24.90
  15   9  -1   25.20    5.00
  15   9  -1   28.30    5.60
  15   9  -1   27.40    3.20
  15   9  -1   33.00   10.90
  15   9  -1   30.10    9.80
 -15  -9   1   36.20   15.00
 -15  -9   1   25.20    9.40
 -15  -9   1   13.30   11.20
  14   9  -1  108.49    5.20
  14   9  -1  101.09    5.80
  14   9  -1  101.49    8.60
  14   9  -1  108.69   13.50
  14   9  -1  114.89   15.20
  14   9  -1   96.29    7.90
  14   9  -1  103.29    5.00
 -14  -9   1   95.49   17.60
 -14  -9   1  132.69   15.70
 -14  -9   1   95.49   17.70
  13   9  -1  132.89    8.40
  13   9  -1  141.99    5.70
  13   9  -1  139.69    8.90
  13   9  -1  149.39   16.90
  13   9  -1  128.89    5.50
  13   9  -1  144.89    8.30
  13   9  -1  126.99    7.60
 -13  -9   1  134.09   19.70
 -13  -9   1  138.49   16.60
 -13  -9   1  149.59   20.60
 -13  -9   1  144.19   16.50
  12   9  -1   16.50    3.70
  12   9  -1    6.90    5.50
  12   9  -1   20.20    2.90
  12   9  -1   16.40    4.20
  12   9  -1   21.60    2.80
  12   9  -1   20.60    5.70
  12   9  -1   10.40    4.10
 -12  -9   1   25.90    8.60
 -12  -9   1   25.20   10.60
 -12  -9   1   23.80    4.30
 -12  -9   1   32.60   11.40
 -12  -9   1   19.30    8.30
  11   9  -1  234.38    9.90
  11   9  -1  243.78   14.20
  11   9  -1  244.58   13.30
  11   9  -1  234.08   15.70
  11   9  -1  246.48    9.70
  11   9  -1  243.58    7.70
  11   9  -1  235.98    7.50
 -11  -9   1  254.27   20.80
 -11  -9   1  250.67   19.90
 -11  -9   1  224.78   16.60
  10   9  -1  126.59    5.20
  10   9  -1  128.69    6.70
  10   9  -1  117.59    7.00
  10   9  -1  123.39    7.40
  10   9  -1  126.69    6.00
  10   9  -1  122.69    7.20
  10   9  -1  110.99   10.00
  10   9  -1  139.99   12.00
  10   9  -1  122.19    9.80
 -10  -9   1  158.78   18.90
 -10  -9   1  119.69    6.80
 -10  -9   1  148.99   16.00
 -10  -9   1  145.09   17.20
   9   9  -1  190.48   13.10
   9   9  -1  173.38    6.30
   9   9  -1  194.78   13.40
   9   9  -1  174.58    7.70
   9   9  -1  163.18    7.70
   9   9  -1  169.88   10.20
   9   9  -1  180.08    6.40
   9   9  -1  179.28    7.30
   9   9  -1  174.38    8.10
  -9  -9   1  172.28   16.40
  -9  -9   1  196.28   16.70
  -9  -9   1  176.48    7.60
  -9  -9   1  166.88   14.50
   8   9  -1   54.89    5.10
   8   9  -1   50.49    5.10
   8   9  -1   66.09    6.90
   8   9  -1   67.39    5.90
   8   9  -1   54.09    4.00
   8   9  -1   50.09    3.90
   8   9  -1   53.19    4.80
   8   9  -1   79.29    9.50
  -8  -9   1   65.39   10.80
  -8  -9   1   54.39    6.30
  -8  -9   1   70.59   11.80
  -8  -9   1   52.49    4.50
  -8  -9   1   62.09   11.40
   7   9  -1    3.30    2.30
   7   9  -1    4.60    2.30
   7   9  -1    8.20    5.20
   7   9  -1    7.20    2.90
   7   9  -1    1.20    2.90
   7   9  -1    5.80    3.00
   7   9  -1    4.00    3.10
   7   9  -1   -1.40    4.50
  -7  -9   1    1.30    2.50
  -7  -9   1    2.60    6.00
  -7  -9   1   11.40    6.40
  -7  -9   1    3.20    2.20
  -7  -9   1    2.00    6.60
  -7  -9   1    3.50    2.20
   6   9  -1   40.90    4.90
   6   9  -1   50.19    7.10
   6   9  -1   49.20    5.20
   6   9  -1   34.70    4.10
   6   9  -1   37.80    4.20
   6   9  -1   44.50    4.40
   6   9  -1   57.49    7.90
   6   9  -1   42.80    5.90
  -6  -9   1   43.10    4.40
  -6  -9   1   42.70    4.60
  -6  -9   1   42.20    9.10
  -6  -9   1   31.50    8.20
  -6  -9   1   40.40    4.40
  -6  -9   1   48.70    9.00
   5   9  -1   81.79    7.50
   5   9  -1   65.59    7.30
   5   9  -1   72.59    7.80
   5   9  -1   71.09    5.30
   5   9  -1   76.79    9.10
   5   9  -1   64.59    5.80
   5   9  -1   66.89    4.60
   5   9  -1   79.19    6.30
   5   9  -1   69.59    5.40
  -5  -9   1   75.79   10.00
  -5  -9   1   57.99    5.00
  -5  -9   1   68.79    4.40
  -5  -9   1   65.29    9.70
  -5  -9   1   68.19    5.40
  -5  -9   1   52.99    6.70
   4   9  -1   42.80    6.20
   4   9  -1   51.99    5.80
   4   9  -1   42.00    3.30
   4   9  -1   43.90    5.50
   4   9  -1   47.90    5.40
   4   9  -1   33.50    6.00
   4   9  -1   39.70    4.90
   4   9  -1   43.50    6.50
  -4  -9   1   59.79    6.20
  -4  -9   1   52.49    8.40
  -4  -9   1   52.79    8.60
  -4  -9   1   54.09    6.00
  -4  -9   1   38.80    5.90
   3   9  -1  164.48    9.20
   3   9  -1  174.08   11.00
   3   9  -1  185.78   10.60
   3   9  -1  172.28    9.30
   3   9  -1  196.88   10.50
   3   9  -1  164.88    8.70
   3   9  -1  176.88    9.80
  -3  -9   1  176.58    9.70
  -3  -9   1  171.08   11.40
  -3  -9   1  180.48    7.70
  -3  -9   1  185.48   12.20
  -3  -9   1  186.48    4.90
  -3  -9   1  179.78    8.90
  -3  -9   1  213.08   13.10
   2   9  -1  186.98    9.90
   2   9  -1  178.48    9.20
   2   9  -1  167.88    9.40
   2   9  -1  164.68    8.90
   2   9  -1  174.88   10.20
  -2  -9   1  163.18    9.40
  -2  -9   1  172.68    9.30
  -2  -9   1  176.58    6.00
  -2  -9   1  152.38    9.40
   1   9  -1  774.52   24.90
   1   9  -1  778.12   23.20
   1   9  -1  799.52   24.00
   1   9  -1  783.52   27.20
   1   9  -1  763.92   22.50
   1   9  -1  819.72   24.50
  -1  -9   1  823.32   28.40
  -1  -9   1  838.12   24.90
  -1  -9   1  800.02   23.70
  -1  -9   1  816.62   26.00
  -1  -9   1  758.82   23.00
  -1  -9   1  768.72   17.50
  -1  -9   1  813.22   17.70
   0   9  -1  446.06   18.70
   0   9  -1  508.95   18.00
   0   9  -1  445.16   17.00
   0   9  -1  473.25   18.70
   0   9  -1  474.75   16.30
   0   9  -1  464.15   17.60
   0  -9   1  438.86   16.90
   0  -9   1  433.06   11.80
   0  -9   1  480.45   18.00
   0  -9   1  447.96   17.90
   0  -9   1  460.25   11.70
   0  -9   1  437.46   15.80
   0  -9   1  470.05   12.60
   0  -9   1  452.05   12.10
   0  -9   1  471.85   21.40
  -1   9  -1  304.77   14.40
  -1   9  -1  292.97   14.40
  -1   9  -1  307.27   13.50
  -1   9  -1  290.47   14.90
  -1   9  -1  303.57   13.90
  -1   9  -1  305.27   15.60
   1  -9   1  298.67   10.30
   1  -9   1  298.47   13.30
   1  -9   1  314.77   14.20
   1  -9   1  299.87   17.90
   1  -9   1  288.97   14.70
   1  -9   1  294.97   10.50
  -2   9  -1   10.90    4.90
  -2   9  -1   11.10    5.70
  -2   9  -1   23.80    6.50
  -2   9  -1   17.80    5.80
  -2   9  -1    9.50    4.30
   2  -9   1    8.70    5.10
   2  -9   1   13.60    4.00
   2  -9   1    8.70    7.00
   2  -9   1   12.60    3.50
   2  -9   1   10.30    3.90
   2  -9   1   21.70    6.10
  -3   9  -1  629.84   19.10
  -3   9  -1  672.03   26.00
  -3   9  -1  637.94   24.40
  -3   9  -1  657.43   24.30
  -3   9  -1  696.03   25.30
  -3   9  -1  647.14   23.20
   3  -9   1  653.03   25.20
   3  -9   1  642.54   23.70
   3  -9   1  664.23   20.30
   3  -9   1  653.73   22.00
   3  -9   1  622.04   27.80
   3  -9   1  683.53   20.00
  -4   9  -1  284.47   12.40
  -4   9  -1  310.27   16.40
  -4   9  -1  282.97   16.30
  -4   9  -1  319.97   14.10
  -4   9  -1  318.37   17.70
   4  -9   1  304.77   16.50
   4  -9   1  301.97   17.30
   4  -9   1  300.07   13.50
   4  -9   1  273.57   19.30
  -5   9  -1  180.18   10.20
  -5   9  -1  153.88    9.80
  -5   9  -1  155.08   13.10
  -5   9  -1  192.28   15.50
   5  -9   1  200.98   31.30
   5  -9   1  170.08   14.50
   5  -9   1  170.28   11.30
   5  -9   1  148.29   12.30
   5  -9   1  151.18   13.10
  -6   9  -1  200.28   11.70
  -6   9  -1  188.48   14.80
  -6   9  -1  163.48   15.70
   6  -9   1  225.48   19.70
   6  -9   1  210.78   12.70
   6  -9   1  242.68   17.30
   6  -9   1  203.08   14.80
  -7   9  -1    6.50    7.90
  -7   9  -1    2.20    5.00
  -7   9  -1    3.60    6.90
  -7   9  -1   -0.90    4.30
   7  -9   1    6.90    8.60
   7  -9   1    8.10    6.70
   7  -9   1   -3.20    4.80
   7  -9   1    6.20    6.90
  -8   9  -1    6.90    5.80
  -8   9  -1    9.80    8.30
  -8   9  -1   23.90    6.70
  -8   9  -1   13.60    8.20
   8  -9   1   13.90   10.00
   8  -9   1   21.20    7.90
   8  -9   1   15.20    8.40
  -9   9  -1   19.40    6.60
  -9   9  -1   30.80   11.00
  -9   9  -1   17.60    8.70
  -9   9  -1   38.80    7.90
   9  -9   1    2.40    7.70
   9  -9   1   21.80    9.60
   9  -9   1   23.40   11.00
   9  -9   1   12.40    6.90
  15   8  -1  232.68    9.80
  15   8  -1  224.88   12.40
  15   8  -1  227.68   12.10
  15   8  -1  235.48   17.20
 -15  -8   1  236.08   20.10
 -15  -8   1  238.38   25.40
 -15  -8   1  278.07   19.70
 -15  -8   1  220.38   21.70
  14   8  -1  256.97   12.20
  14   8  -1  252.37   12.40
  14   8  -1  298.47   18.60
  14   8  -1  264.97   20.00
  14   8  -1  237.68    9.70
 -14  -8   1  216.08   25.10
 -14  -8   1  237.68   22.80
 -14  -8   1  277.67   18.60
 -14  -8   1  239.68   19.70
  13   8  -1    2.30    2.70
  13   8  -1    3.50    6.90
  13   8  -1    6.90    8.10
  13   8  -1    9.10    3.40
  13   8  -1    8.60    4.90
  13   8  -1    1.40    2.70
  13   8  -1    1.70    2.50
  13   8  -1   -2.00    3.50
 -13  -8   1   -0.50    6.90
 -13  -8   1   -5.20    2.20
 -13  -8   1    9.00    8.00
 -13  -8   1   -0.60    9.90
 -13  -8   1   12.90   10.30
  12   8  -1   30.40    7.70
  12   8  -1   29.80    5.10
  12   8  -1   26.00    4.50
  12   8  -1   37.80    5.00
  12   8  -1   28.70    5.00
  12   8  -1   25.00    3.70
  12   8  -1   32.40    3.90
 -12  -8   1   19.20    4.10
 -12  -8   1   19.70    8.70
 -12  -8   1   21.80    9.30
 -12  -8   1   21.80   10.70
 -12  -8   1   24.40   11.10
 -12  -8   1   32.20    5.60
  11   8  -1  239.48    9.90
  11   8  -1  234.18    8.30
  11   8  -1  217.48   11.40
  11   8  -1  235.28   16.50
  11   8  -1  224.58    8.20
  11   8  -1  230.88   14.30
  11   8  -1  210.98   10.00
 -11  -8   1  232.78   20.60
 -11  -8   1  230.98   17.00
 -11  -8   1  237.68   10.00
 -11  -8   1  210.18   18.80
 -11  -8   1  223.28   16.10
  10   8  -1   22.30    2.50
  10   8  -1   25.60    8.00
  10   8  -1   22.30    4.20
  10   8  -1   19.50    3.10
  10   8  -1   17.00    5.90
  10   8  -1   26.00    3.60
  10   8  -1   20.60    3.90
 -10  -8   1   12.70    7.70
 -10  -8   1   18.90    3.70
 -10  -8   1    5.90    8.00
 -10  -8   1   20.30   10.20
 -10  -8   1   11.50    6.70
   9   8  -1  222.48    7.70
   9   8  -1  229.38    8.00
   9   8  -1  220.48   12.00
   9   8  -1  233.48    9.10
   9   8  -1  225.68    7.70
   9   8  -1  229.68   12.60
   9   8  -1  245.18    9.40
   9   8  -1  224.58    8.10
   9   8  -1  238.38   13.80
  -9  -8   1  234.18   15.20
  -9  -8   1  232.28   18.70
  -9  -8   1  225.28    8.90
  -9  -8   1  257.67   18.40
  -9  -8   1  242.98   16.30
   8   8  -1  217.48    8.30
   8   8  -1  207.48    7.70
   8   8  -1  207.98    7.30
   8   8  -1  218.08    7.40
   8   8  -1  207.48    8.60
   8   8  -1  200.88    8.50
   8   8  -1  219.18   12.90
   8   8  -1  212.08   10.50
   8   8  -1  216.28   12.50
  -8  -8   1  204.58    9.10
  -8  -8   1  189.48   13.90
  -8  -8   1  219.68   10.70
  -8  -8   1  228.88   15.90
  -8  -8   1  212.88   16.10
  -8  -8   1  223.08    8.30
   7   8  -1   -0.40    4.40
   7   8  -1    6.10    3.10
   7   8  -1    3.20    2.40
   7   8  -1    3.90    2.10
   7   8  -1   10.50    5.70
   7   8  -1    7.30    4.80
   7   8  -1   -0.40    2.40
   7   8  -1    3.40    2.10
   7   8  -1    4.30    3.20
  -7  -8   1    6.50    2.00
  -7  -8   1   15.30    7.30
  -7  -8   1    3.00    5.20
  -7  -8   1    6.60    3.10
  -7  -8   1   13.20    6.50
  -7  -8   1    3.50    2.60
   6   8  -1   32.90    4.20
   6   8  -1   31.70    6.50
   6   8  -1   31.10    3.60
   6   8  -1   28.10    4.10
   6   8  -1   33.80    5.80
   6   8  -1   30.70    4.20
   6   8  -1   37.60    3.70
   6   8  -1   22.50    4.30
   6   8  -1   34.60    7.00
  -6  -8   1   27.80    3.80
  -6  -8   1   30.60    5.50
  -6  -8   1   33.80    7.10
  -6  -8   1   29.00    3.80
  -6  -8   1   35.20    8.20
  -6  -8   1   37.30    8.70
  -6  -8   1   35.60    4.00
  -6  -8   1   28.20    3.90
   5   8  -1  265.37   11.40
   5   8  -1  267.77   11.30
   5   8  -1  265.67   10.00
   5   8  -1  250.87   12.60
   5   8  -1  258.77    9.30
   5   8  -1  253.87    9.10
   5   8  -1  255.47   14.30
   5   8  -1  256.07   13.30
   5   8  -1  260.27   12.10
   5   8  -1  250.97    8.80
  -5  -8   1  250.57   10.20
  -5  -8   1  236.78    8.70
  -5  -8   1  262.77   15.10
  -5  -8   1  264.47   12.20
  -5  -8   1  260.97   12.60
  -5  -8   1  241.38   14.20
  -5  -8   1  271.87    9.70
  -5  -8   1  234.88    9.20
   4   8  -1    8.90    4.40
   4   8  -1    7.20    5.30
   4   8  -1    5.30    2.80
   4   8  -1    6.90    3.70
   4   8  -1    2.00    2.60
   4   8  -1    4.30    2.90
   4   8  -1    9.20    4.50
   4   8  -1    2.90    2.60
   4   8  -1    2.00    2.60
  -4  -8   1    0.20    2.40
  -4  -8   1    4.00    2.40
  -4  -8   1    4.00    1.90
  -4  -8   1    2.60    2.70
  -4  -8   1    7.00    3.60
  -4  -8   1    1.10    4.80
  -4  -8   1    9.90    3.80
  -4  -8   1    4.60    4.50
   3   8  -1  544.35   16.40
   3   8  -1  566.34   22.40
   3   8  -1  535.55   21.90
   3   8  -1  569.24   17.30
   3   8  -1  557.54   17.60
   3   8  -1  588.94   18.70
   3   8  -1  541.55   21.60
   3   8  -1  544.05   16.50
   3   8  -1  551.54   12.90
   3   8  -1  555.94   17.10
   3   8  -1  593.74   15.90
   3   8  -1  550.94   22.60
  -3  -8   1  551.24   19.90
  -3  -8   1  541.05   20.90
  -3  -8   1  586.74   21.60
  -3  -8   1  548.65   16.00
  -3  -8   1  570.14   13.00
  -3  -8   1  549.65   16.60
  -3  -8   1  574.74   20.30
   2   8  -1  341.57   12.50
   2   8  -1  346.07   15.00
   2   8  -1  341.17   12.60
   2   8  -1  331.97   13.30
   2   8  -1  323.77   15.50
   2   8  -1  332.37   12.90
   2   8  -1  318.07   15.40
   2   8  -1  317.27   12.00
  -2  -8   1  333.87   12.40
  -2  -8   1  333.57    9.80
  -2  -8   1  323.97   12.30
  -2  -8   1  331.47    7.90
  -2  -8   1  347.17   15.70
  -2  -8   1  326.27   15.70
  -2  -8   1  342.77   12.90
  -2  -8   1  325.57   14.70
   1   8  -1  168.08    8.80
   1   8  -1  160.88   10.30
   1   8  -1  174.28   11.50
   1   8  -1  151.88    8.30
   1   8  -1  159.78    9.20
   1   8  -1  148.09   10.20
   1   8  -1  162.28   10.60
   1   8  -1  167.88   10.20
  -1  -8   1  163.48    8.60
  -1  -8   1  160.08   11.90
  -1  -8   1  160.98    5.20
  -1  -8   1  148.69    9.80
  -1  -8   1  160.38    5.20
  -1  -8   1  152.78    5.10
  -1  -8   1  164.08    9.40
  -1  -8   1  141.59    8.50
   0   8  -1  341.67   14.20
   0   8  -1  360.36   14.50
   0   8  -1  341.27   15.30
   0   8  -1  350.86   13.90
   0   8  -1  367.56   13.50
   0  -8   1  350.56   17.70
   0  -8   1  361.06   10.10
   0  -8   1  352.76   14.20
   0  -8   1  363.56   10.00
   0  -8   1  367.56   15.10
   0  -8   1  351.56   14.80
   0  -8   1  403.76   13.60
  -1   8  -1  349.67   13.60
  -1   8  -1  337.67   14.40
  -1   8  -1  312.77   13.50
  -1   8  -1  325.37   14.40
  -1   8  -1  341.67   15.40
   1  -8   1  324.17   11.10
   1  -8   1  305.77   14.40
   1  -8   1  352.26   14.40
   1  -8   1  316.97   13.30
   1  -8   1  340.77   17.40
   1  -8   1  316.67   12.50
   1  -8   1  343.57   10.90
  -2   8  -1  957.20   30.60
  -2   8  -1  937.71   28.50
  -2   8  -1  949.90   27.70
  -2   8  -1  961.80   28.80
  -2   8  -1  896.01   29.30
   2  -8   1  914.01   32.40
   2  -8   1  976.50   24.60
   2  -8   1  873.01   25.10
   2  -8   1  949.51   29.40
   2  -8   1  965.50   25.90
  -3   8  -1   16.40    5.80
  -3   8  -1   17.00    4.60
  -3   8  -1   11.10    5.50
  -3   8  -1    8.00    5.00
  -3   8  -1   14.60    5.70
  -3   8  -1   14.00    4.00
   3  -8   1   17.80    4.00
   3  -8   1   22.80    6.70
   3  -8   1   13.20    4.40
   3  -8   1    8.60    3.80
   3  -8   1   18.10    5.20
   3  -8   1   30.40    8.50
  -4   8  -1   47.10    7.30
  -4   8  -1   41.90    7.80
  -4   8  -1   40.10    5.80
  -4   8  -1   34.10    7.80
  -4   8  -1   36.60    5.70
   4  -8   1   45.60    9.90
   4  -8   1   36.70    7.30
   4  -8   1   46.30    7.80
   4  -8   1   35.50    8.10
   4  -8   1   49.70    6.60
  -5   8  -1  230.58   11.10
  -5   8  -1  198.08   10.00
  -5   8  -1  206.78   14.10
  -5   8  -1  186.98   14.60
   5  -8   1  208.38   11.80
   5  -8   1  182.38   16.10
   5  -8   1  220.08   14.40
   5  -8   1  204.18   13.90
   5  -8   1  204.48   14.80
  -6   8  -1  642.94   21.70
  -6   8  -1  635.14   27.00
  -6   8  -1  614.54   25.30
   6  -8   1  633.54   26.80
   6  -8   1  608.44   24.80
   6  -8   1  607.94   28.90
   6  -8   1  632.54   22.90
  -7   8  -1  491.95   20.40
  -7   8  -1  529.15   25.00
  -7   8  -1  487.35   19.80
   7  -8   1  477.85   22.50
   7  -8   1  479.85   27.10
   7  -8   1  515.55   24.60
   7  -8   1  521.45   21.40
  -8   8  -1    9.10    7.20
  -8   8  -1    9.20    6.30
  -8   8  -1   23.10    8.10
  -8   8  -1    2.70    5.20
   8  -8   1    4.60    5.80
   8  -8   1    0.90    6.00
   8  -8   1    1.90    8.40
  -9   8  -1  169.08   13.20
  -9   8  -1  167.38   15.50
  -9   8  -1  174.68   12.00
  -9   8  -1  169.38   16.80
   9  -8   1  173.98   16.90
   9  -8   1  161.28   14.40
   9  -8   1  178.88   14.40
   9  -8   1  130.99   18.20
 -10   8  -1   85.29    9.30
 -10   8  -1   99.09   15.70
 -10   8  -1   95.59   11.40
 -10   8  -1   88.49   13.90
  10  -8   1   75.79   16.20
  10  -8   1   79.29   11.80
  10  -8   1   76.19   19.70
  10  -8   1   89.99   13.50
  15   7  -1    3.40    4.20
  15   7  -1    6.20    6.90
  15   7  -1    0.30    6.10
  15   7  -1   23.10    9.70
  15   7  -1    1.70    4.80
 -15  -7   1   12.90   10.40
 -15  -7   1    5.00   10.20
 -15  -7   1    2.30    7.60
 -15  -7   1    6.40    8.50
  14   7  -1  140.49   10.50
  14   7  -1  143.99    8.40
  14   7  -1  142.19   16.80
  14   7  -1  130.29   14.40
  14   7  -1  143.39   10.00
  14   7  -1  139.79    8.70
 -14  -7   1  166.48   19.70
 -14  -7   1  183.98   22.80
 -14  -7   1  150.08   20.30
 -14  -7   1  153.98   14.20
  13   7  -1    7.00    7.90
  13   7  -1   14.30    4.10
  13   7  -1    9.70    4.90
  13   7  -1   26.00    8.40
  13   7  -1   19.60    5.10
  13   7  -1   18.00    4.30
 -13  -7   1    4.20   10.70
 -13  -7   1   16.30    4.70
 -13  -7   1   18.90    7.50
 -13  -7   1   29.50    9.20
 -13  -7   1   30.60   11.50
  12   7  -1  102.49    6.40
  12   7  -1  103.49    6.60
  12   7  -1   88.69    8.10
  12   7  -1  114.79   12.20
  12   7  -1   79.89    7.20
  12   7  -1  103.59    5.50
  12   7  -1  113.99   16.40
  12   7  -1   78.19    4.90
 -12  -7   1   99.39   13.20
 -12  -7   1   76.29   14.60
 -12  -7   1  139.19   16.50
 -12  -7   1   98.99    8.00
 -12  -7   1   82.19    7.30
  11   7  -1   56.19    6.60
  11   7  -1   55.19    5.00
  11   7  -1   49.20    9.70
  11   7  -1   48.30    5.00
  11   7  -1   57.49    5.90
  11   7  -1   54.49    6.20
  11   7  -1   52.19    4.80
  11   7  -1   66.69    9.00
 -11  -7   1   54.49    5.70
 -11  -7   1   53.89    9.90
 -11  -7   1   48.20    6.00
 -11  -7   1   47.00   10.60
 -11  -7   1   73.49   13.30
 -11  -7   1   53.19   12.50
  10   7  -1  499.35   16.90
  10   7  -1  477.75   15.80
  10   7  -1  514.75   14.30
  10   7  -1  503.75   15.70
  10   7  -1  530.35   22.20
  10   7  -1  509.95   19.50
 -10  -7   1  490.15   15.50
 -10  -7   1  501.45   27.00
 -10  -7   1  559.94   24.00
 -10  -7   1  526.65   24.10
 -10  -7   1  539.35   26.80
 -10  -7   1  512.05   15.80
   9   7  -1   14.10    2.20
   9   7  -1   10.00    3.30
   9   7  -1    4.90    2.60
   9   7  -1    7.50    4.10
   9   7  -1    6.60    2.50
   9   7  -1   14.90    4.40
   9   7  -1    8.10    5.70
   9   7  -1   11.00    3.10
  -9  -7   1    4.40    5.60
  -9  -7   1    8.60    3.10
  -9  -7   1    3.40    6.70
  -9  -7   1   11.60    6.40
  -9  -7   1    3.10    2.40
  -9  -7   1   19.50    8.70
   8   7  -1    0.50    1.70
   8   7  -1    0.80    3.70
   8   7  -1   -0.70    2.10
   8   7  -1    2.70    2.10
   8   7  -1    1.60    4.70
   8   7  -1    1.40    1.90
   8   7  -1    4.00    2.40
   8   7  -1    3.80    2.50
   8   7  -1    1.30    3.40
  -8  -7   1    1.10    3.10
  -8  -7   1    3.50    5.70
  -8  -7   1    1.70    6.40
  -8  -7   1   -2.00    4.80
  -8  -7   1    1.80    2.30
  -8  -7   1   -0.80    0.90
  -8  -7   1   -0.40    1.90
  -8  -7   1   -2.90    4.50
   7   7  -1  171.18    7.40
   7   7  -1  177.08   12.50
   7   7  -1  161.68   10.50
   7   7  -1  163.88    7.20
   7   7  -1  185.58    9.20
   7   7  -1  169.08    6.60
   7   7  -1  170.68    6.50
   7   7  -1  185.38   10.90
   7   7  -1  183.18    6.60
  -7  -7   1  199.58   12.00
  -7  -7   1  181.18   14.50
  -7  -7   1  176.28    7.30
  -7  -7   1  178.18   13.10
  -7  -7   1  170.28    9.10
  -7  -7   1  159.98    7.00
  -7  -7   1  208.98   14.10
   6   7  -1   24.10    3.70
   6   7  -1   23.50    3.60
   6   7  -1   22.40    5.40
   6   7  -1   19.30    3.90
   6   7  -1   26.00    6.10
   6   7  -1   19.30    5.20
   6   7  -1   19.00    2.90
   6   7  -1   30.00    6.40
   6   7  -1   27.20    3.30
   6   7  -1   24.80    4.20
  -6  -7   1   16.70    3.70
  -6  -7   1   23.20    3.20
  -6  -7   1   25.70    5.50
  -6  -7   1   23.50    3.30
  -6  -7   1   13.70    6.40
  -6  -7   1   20.30    3.70
   5   7  -1  136.29    5.90
   5   7  -1  123.99    6.10
   5   7  -1  130.69   11.30
   5   7  -1  119.99    9.50
   5   7  -1  124.59    6.60
   5   7  -1  134.49   10.90
   5   7  -1  147.79   11.10
   5   7  -1  128.99    7.70
   5   7  -1  120.99    8.40
   5   7  -1  112.89    6.40
   5   7  -1  138.99    6.60
   5   7  -1  124.29    9.40
  -5  -7   1  127.79    6.20
  -5  -7   1  126.69    6.30
  -5  -7   1  127.39   11.40
  -5  -7   1  129.69   10.80
  -5  -7   1  136.49    6.50
  -5  -7   1  141.49    8.90
  -5  -7   1  135.29    6.70
  -5  -7   1  124.19   11.10
  -5  -7   1  134.89    9.70
   4   7  -1 1274.17   29.80
   4   7  -1 1303.77   33.20
   4   7  -1 1264.67   37.50
   4   7  -1 1326.87   29.80
   4   7  -1 1355.96   28.70
   4   7  -1 1278.67   37.20
   4   7  -1 1314.17   36.80
   4   7  -1 1326.37   32.70
   4   7  -1 1342.47   34.50
   4   7  -1 1270.77   37.10
   4   7  -1 1271.37   32.20
   4   7  -1 1310.47   30.50
   4   7  -1 1326.17   30.90
  -4  -7   1 1262.97   36.90
  -4  -7   1 1279.57   32.60
  -4  -7   1 1277.97   36.50
  -4  -7   1 1301.77   33.10
  -4  -7   1 1263.37   30.00
  -4  -7   1 1257.07   30.00
  -4  -7   1 1241.28   30.70
  -4  -7   1 1333.57   30.40
  -4  -7   1 1329.37   29.00
   3   7  -1  262.57   10.40
   3   7  -1  236.38   13.80
   3   7  -1  242.98   13.80
   3   7  -1  256.57    9.60
   3   7  -1  265.27    9.60
   3   7  -1  263.87   11.00
   3   7  -1  266.57   10.30
   3   7  -1  263.17   10.10
   3   7  -1  263.67    7.70
   3   7  -1  274.47   14.10
   3   7  -1  256.57   11.40
   3   7  -1  260.97   11.80
   3   7  -1  255.87   13.60
  -3  -7   1  254.17   10.00
  -3  -7   1  249.58   10.30
  -3  -7   1  270.27   11.40
  -3  -7   1  259.87   13.80
  -3  -7   1  261.77    9.90
  -3  -7   1  251.37   11.30
  -3  -7   1  260.87   13.60
  -3  -7   1  267.07    7.50
  -3  -7   1  250.77   10.70
  -3  -7   1  271.67   12.50
   2   7  -1    1.00    3.00
   2   7  -1    1.80    3.10
   2   7  -1    8.90    3.70
   2   7  -1   -3.60    4.30
   2   7  -1    4.40    3.20
   2   7  -1    3.70    2.90
   2   7  -1   -4.30    3.70
   2   7  -1    2.30    4.50
   2   7  -1   -1.80    4.10
  -2  -7   1   -0.40    2.60
  -2  -7   1    0.60    2.30
  -2  -7   1    4.10    4.90
  -2  -7   1    5.00    3.00
  -2  -7   1    3.40    3.70
  -2  -7   1    6.20    3.00
  -2  -7   1    0.40    1.80
  -2  -7   1    4.70    1.30
  -2  -7   1   -1.30    4.20
  -2  -7   1    7.40    4.70
   1   7  -1  419.66   14.70
   1   7  -1  464.35   17.60
   1   7  -1  432.96   14.10
   1   7  -1  446.66   14.30
   1   7  -1  430.96   15.50
   1   7  -1  427.16   18.50
   1   7  -1  424.66   16.90
   1   7  -1  459.15   17.50
   1   7  -1  445.36   14.80
  -1  -7   1  417.26   14.20
  -1  -7   1  404.06   15.90
  -1  -7   1  422.26   17.80
  -1  -7   1  431.06   10.50
  -1  -7   1  433.96   10.60
  -1  -7   1  410.16   15.00
  -1  -7   1  452.65   14.60
  -1  -7   1  426.56   14.30
   0   7  -1 2862.91   61.99
   0   7  -1 2821.32   68.49
   0   7  -1 2827.52   65.29
   0   7  -1 2831.52   62.89
   0   7  -1 2833.42   63.39
   0   7  -1 2895.01   65.49
   0   7  -1 2774.82   65.89
   0   7  -1 2814.12   63.49
   0   7  -1 2864.21   64.59
   0  -7   1 2862.01   61.79
   0  -7   1 2741.33   63.99
   0  -7   1 2825.82   62.99
   0  -7   1 2832.12   58.19
   0  -7   1 2785.72   62.79
   0  -7   1 2955.90   64.19
   0  -7   1 2789.92   58.29
   0  -7   1 2935.01   68.19
  -1   7  -1 1169.78   32.50
  -1   7  -1 1201.48   30.30
  -1   7  -1 1135.29   30.80
  -1   7  -1 1166.08   35.40
  -1   7  -1 1195.58   34.30
  -1   7  -1 1156.38   31.50
  -1   7  -1 1152.98   31.60
   1  -7   1 1167.38   31.20
   1  -7   1 1168.58   30.20
   1  -7   1 1176.58   27.30
   1  -7   1 1170.68   29.40
   1  -7   1 1182.78   32.30
   1  -7   1 1190.88   38.70
   1  -7   1 1179.78   32.20
  -2   7  -1   32.00    5.60
  -2   7  -1   42.70    5.70
  -2   7  -1   38.00    6.20
  -2   7  -1   42.20    5.90
  -2   7  -1   39.80    7.80
  -2   7  -1   38.30    6.20
   2  -7   1   40.30    4.70
   2  -7   1   35.40    6.10
   2  -7   1   46.20    6.70
   2  -7   1   41.60    6.30
   2  -7   1   38.60    5.00
   2  -7   1   53.99    9.40
   2  -7   1   38.60    5.30
   2  -7   1   40.00    5.10
  -3   7  -1  216.68   10.40
  -3   7  -1  204.78   11.60
  -3   7  -1  203.68   11.70
  -3   7  -1  217.08    9.30
  -3   7  -1  242.28   13.30
   3  -7   1  207.38   12.40
   3  -7   1  214.38   10.00
   3  -7   1  220.38   11.20
   3  -7   1  205.68    8.70
   3  -7   1  201.18   12.20
   3  -7   1  219.08   14.90
   3  -7   1  221.08   11.90
  -4   7  -1  460.85   19.00
  -4   7  -1  449.95   18.70
  -4   7  -1  460.15   15.80
  -4   7  -1  453.75   15.30
  -4   7  -1  441.76   21.00
  -4   7  -1  476.85   19.00
   4  -7   1  476.35   16.70
   4  -7   1  460.35   18.60
   4  -7   1  488.05   19.00
   4  -7   1  463.85   19.70
   4  -7   1  419.06   21.50
  -5   7  -1  329.77   13.50
  -5   7  -1  311.37   16.00
  -5   7  -1  315.07   11.80
  -5   7  -1  312.87   17.50
   5  -7   1  324.27   17.20
   5  -7   1  315.07   14.30
   5  -7   1  312.57   17.00
   5  -7   1  313.77   19.10
   5  -7   1  296.47   15.30
  -6   7  -1  662.73   25.50
  -6   7  -1  674.23   26.80
  -6   7  -1  619.74   17.60
  -6   7  -1  657.43   21.90
   6  -7   1  639.94   25.90
   6  -7   1  636.44   22.80
   6  -7   1  681.43   29.60
   6  -7   1  628.64   24.50
  -7   7  -1  948.51   29.60
  -7   7  -1  955.30   34.20
  -7   7  -1  939.91   28.90
  -7   7  -1  949.31   33.10
   7  -7   1  984.20   31.40
   7  -7   1  921.41   35.40
   7  -7   1  972.70   34.00
   7  -7   1  967.70   37.40
  -8   7  -1  396.26   16.90
  -8   7  -1  402.86   21.50
  -8   7  -1  408.76   18.70
  -8   7  -1  414.76   22.40
   8  -7   1  369.56   21.30
   8  -7   1  397.26   19.50
   8  -7   1  389.96   20.10
   8  -7   1  378.86   24.10
  -9   7  -1   22.40    7.70
  -9   7  -1   18.50    8.50
  -9   7  -1   16.80    6.60
   9  -7   1   34.40   11.40
   9  -7   1   18.80    7.20
   9  -7   1   21.60    8.60
   9  -7   1   36.50    9.60
 -10   7  -1   29.60    8.80
 -10   7  -1   27.70    9.10
 -10   7  -1   32.30    6.60
 -10   7  -1   25.40    7.60
  10  -7   1   16.10    7.40
  10  -7   1   41.30   12.40
  10  -7   1   10.80    8.30
  10  -7   1   13.20    8.00
  15   6  -1  117.79   10.70
  15   6  -1  153.48   15.80
  15   6  -1  145.49   12.20
  15   6  -1  154.08   15.30
  15   6  -1  131.49   10.00
 -15  -6   1  140.49   13.60
 -15  -6   1  152.58   21.30
 -15  -6   1  144.19   19.20
 -15  -6   1  167.68   22.80
  14   6  -1   26.30    5.90
  14   6  -1   24.10    5.60
  14   6  -1   23.40    8.80
  14   6  -1   22.20    5.50
  14   6  -1   28.80    9.20
  14   6  -1   15.30    5.70
 -14  -6   1   32.20   12.00
 -14  -6   1   41.90   12.10
 -14  -6   1   15.40   10.30
 -14  -6   1   27.10    8.70
  13   6  -1  114.49   13.60
  13   6  -1  130.19    8.30
  13   6  -1  134.59   10.70
  13   6  -1  107.89   14.00
  13   6  -1  128.09    8.90
  13   6  -1  143.29   10.20
 -13  -6   1  148.69   10.00
 -13  -6   1  116.49   13.70
 -13  -6   1  173.18   21.30
 -13  -6   1  171.48   22.20
 -13  -6   1  135.39   16.50
  12   6  -1  828.52   23.00
  12   6  -1  882.01   23.40
  12   6  -1  850.11   44.10
  12   6  -1  872.01   25.60
  12   6  -1  842.72   25.00
  12   6  -1  851.71   30.30
 -12  -6   1  810.82   39.60
 -12  -6   1  787.12   26.80
 -12  -6   1  859.31   37.60
 -12  -6   1  840.82   39.60
 -12  -6   1  835.62   24.70
 -12  -6   1  857.61   31.00
  11   6  -1  128.99    5.90
  11   6  -1  143.69    7.60
  11   6  -1  134.79    8.80
  11   6  -1  130.59   11.80
  11   6  -1  134.39    9.30
  11   6  -1  136.49    7.80
  11   6  -1  125.19   12.10
 -11  -6   1  139.39   16.90
 -11  -6   1  131.09    8.30
 -11  -6   1  148.99    8.60
 -11  -6   1  139.69   13.90
 -11  -6   1  141.79   12.40
 -11  -6   1  127.89   17.00
  10   6  -1   45.50    5.00
  10   6  -1   38.60    4.30
  10   6  -1   41.00    8.20
  10   6  -1   47.20    5.50
  10   6  -1   44.10    5.00
  10   6  -1   39.10    5.50
  10   6  -1   38.70    6.90
 -10  -6   1   41.40    5.20
 -10  -6   1   38.10   11.20
 -10  -6   1   22.40    8.90
 -10  -6   1   45.00    5.40
 -10  -6   1   42.50    8.60
 -10  -6   1   67.69   10.80
   9   6  -1  197.78    6.10
   9   6  -1  209.38    9.60
   9   6  -1  194.28    8.80
   9   6  -1  203.08    8.00
   9   6  -1  202.78   11.40
   9   6  -1  224.08   13.70
   9   6  -1  211.08    8.00
   9   6  -1  196.58    9.20
  -9  -6   1  203.48   15.50
  -9  -6   1  193.28    8.80
  -9  -6   1  181.88   13.00
  -9  -6   1  179.18   15.30
  -9  -6   1  224.38   14.50
  -9  -6   1  189.58    8.60
   8   6  -1  150.58    7.20
   8   6  -1  178.28    7.90
   8   6  -1  161.78    5.40
   8   6  -1  159.28   11.30
   8   6  -1  158.58    6.60
   8   6  -1  148.39    9.80
   8   6  -1  159.38    6.60
   8   6  -1  154.68    9.00
   8   6  -1  158.08    5.90
  -8  -6   1  161.58    7.30
  -8  -6   1  175.48   14.80
  -8  -6   1  151.68    7.00
  -8  -6   1  165.88    7.40
  -8  -6   1  166.58   12.10
  -8  -6   1  173.18   13.50
   7   6  -1 1403.46   30.60
   7   6  -1 1439.76   34.90
   7   6  -1 1373.06   30.40
   7   6  -1 1380.56   31.70
   7   6  -1 1336.07   35.30
   7   6  -1 1405.96   31.50
   7   6  -1 1379.16   29.50
   7   6  -1 1370.26   41.30
   7   6  -1 1388.06   34.50
   7   6  -1 1407.96   36.90
  -7  -6   1 1398.66   39.70
  -7  -6   1 1361.26   41.30
  -7  -6   1 1375.26   31.30
  -7  -6   1 1388.46   34.80
  -7  -6   1 1362.46   41.30
  -7  -6   1 1378.66   38.80
  -7  -6   1 1377.26   31.50
   6   6  -1   35.60    6.20
   6   6  -1   40.70    6.90
   6   6  -1   41.10    8.30
   6   6  -1   39.40    4.20
   6   6  -1   39.50    3.70
   6   6  -1   39.90    7.40
   6   6  -1   27.70    7.00
   6   6  -1   33.20    5.80
   6   6  -1   40.90    3.80
   6   6  -1   43.10    4.30
   6   6  -1   37.20    3.60
   6   6  -1   38.70    4.90
   6   6  -1   44.40    8.00
  -6  -6   1   33.50    7.90
  -6  -6   1   40.80    5.00
  -6  -6   1   31.00    6.80
  -6  -6   1   38.60    5.80
  -6  -6   1   45.70    9.60
  -6  -6   1   34.80    3.70
  -6  -6   1   39.40    7.70
  -6  -6   1   41.20    4.20
  -6  -6   1   36.70    3.80
   5   6  -1   56.59    4.70
   5   6  -1   52.59    4.20
   5   6  -1   74.89    8.20
   5   6  -1   52.19    4.00
   5   6  -1   53.39    5.10
   5   6  -1   56.09    8.30
   5   6  -1   53.19    8.70
   5   6  -1   51.59    6.40
   5   6  -1   67.79    8.60
   5   6  -1   62.59    8.90
   5   6  -1   53.09    5.30
   5   6  -1   65.99    8.30
   5   6  -1   45.30    4.70
  -5  -6   1   76.39   10.30
  -5  -6   1   46.80    4.70
  -5  -6   1   50.39    4.70
  -5  -6   1   59.39    8.00
  -5  -6   1   63.19    8.40
  -5  -6   1   56.09    6.60
  -5  -6   1   54.09    8.90
  -5  -6   1   53.39    4.40
   4   6  -1  293.47   14.00
   4   6  -1  306.47   11.80
   4   6  -1  319.37    9.60
   4   6  -1  321.17   10.20
   4   6  -1  309.87   13.00
   4   6  -1  309.57   10.30
   4   6  -1  304.27   11.20
   4   6  -1  304.87    9.40
   4   6  -1  294.67   12.90
   4   6  -1  307.47    9.70
  -4  -6   1  295.47    9.50
  -4  -6   1  312.17   13.10
  -4  -6   1  306.37   10.30
  -4  -6   1  293.47   14.80
  -4  -6   1  285.27    9.50
  -4  -6   1  301.37    9.80
  -4  -6   1  333.47   15.40
  -4  -6   1  319.57   14.60
  -4  -6   1  294.17    9.60
  -4  -6   1  299.87   12.00
   3   6  -1 3088.79   69.79
   3   6  -1 3050.49   70.29
   3   6  -1 3059.19   63.79
   3   6  -1 3136.29   65.29
   3   6  -1 2959.20   69.19
   3   6  -1 3036.60   65.69
   3   6  -1 3088.69   66.59
   3   6  -1 3018.10   63.19
   3   6  -1 3074.19   64.99
   3   6  -1 2949.21   64.09
   3   6  -1 2994.40   69.69
   3   6  -1 3070.99   61.39
   3   6  -1 3043.40   63.19
  -3  -6   1 2989.80   69.19
  -3  -6   1 3049.09   65.49
  -3  -6   1 3023.70   69.19
  -3  -6   1 3007.50   63.39
  -3  -6   1 3005.60   63.59
  -3  -6   1 3054.69   66.29
  -3  -6   1 3001.60   63.39
  -3  -6   1 2967.60   64.19
   2   6  -1   -0.70    3.10
   2   6  -1    2.20    2.90
   2   6  -1   -2.00    3.20
   2   6  -1    3.80    3.90
   2   6  -1   -0.20    1.40
   2   6  -1    2.40    3.70
   2   6  -1    2.10    2.20
   2   6  -1    1.40    2.20
   2   6  -1   -2.90    3.50
   2   6  -1    0.80    2.40
   2   6  -1   -0.90    1.90
   2   6  -1    2.40    2.00
  -2  -6   1    7.00    3.90
  -2  -6   1    2.30    2.20
  -2  -6   1   -1.30    2.60
  -2  -6   1    3.30    2.40
  -2  -6   1    3.60    2.50
  -2  -6   1    4.70    2.40
  -2  -6   1    1.70    1.20
  -2  -6   1   -2.30    2.90
  -2  -6   1    0.60    3.60
   1   6  -1  602.94   19.90
   1   6  -1  606.14   17.60
   1   6  -1  604.54   19.70
   1   6  -1  634.84   21.90
   1   6  -1  628.04   20.20
   1   6  -1  580.84   17.20
   1   6  -1  613.64   18.20
   1   6  -1  611.24   17.20
   1   6  -1  625.54   17.00
  -1  -6   1  603.94   17.10
  -1  -6   1  622.84   17.30
  -1  -6   1  623.54   17.90
  -1  -6   1  618.04   20.30
  -1  -6   1  601.54   19.50
  -1  -6   1  631.64   17.40
  -1  -6   1  628.24   18.20
  -1  -6   1  600.54   14.00
  -1  -6   1  629.44   13.90
   0   6  -1 1912.31   52.19
   0   6  -1 1926.41   46.00
   0   6  -1 1930.81   44.60
   0   6  -1 1927.61   45.80
   0   6  -1 1927.41   45.40
   0   6  -1 1890.51   43.90
   0   6  -1 1926.01   44.40
   0   6  -1 1959.70   43.30
   0   6  -1 1966.60   50.09
   0  -6   1 1863.81   44.70
   0  -6   1 1906.41   42.90
   0  -6   1 1942.41   40.30
   0  -6   1 1910.61   44.00
   0  -6   1 1918.11   44.90
   0  -6   1 1906.71   47.90
   0  -6   1 1939.01   45.10
   0  -6   1 1939.21   41.20
   0  -6   1 1914.31   44.10
  -1   6  -1 4905.01  108.99
  -1   6  -1 4929.21  107.19
  -1   6  -1 4932.51  104.89
  -1   6  -1 4867.31  104.49
  -1   6  -1 4913.11  105.69
  -1   6  -1 5053.09  103.39
  -1   6  -1 5048.00  104.29
  -1   6  -1 4932.91  104.79
   1  -6   1 5058.99  102.79
   1  -6   1 4897.61  104.09
   1  -6   1 4971.10  108.89
   1  -6   1 4966.30  105.39
   1  -6   1 4959.60  100.69
   1  -6   1 5063.39  103.59
   1  -6   1 4985.90  104.39
  -2   6  -1  176.58    9.20
  -2   6  -1  189.98    9.70
  -2   6  -1  181.38   11.00
  -2   6  -1  191.68   10.50
  -2   6  -1  172.48    9.10
  -2   6  -1  180.78   11.20
  -2   6  -1  169.88    9.80
  -2   6  -1  186.08   12.40
   2  -6   1  177.28    8.10
   2  -6   1  180.08    9.20
   2  -6   1  169.08   10.30
   2  -6   1  163.78    9.70
   2  -6   1  193.08   10.80
   2  -6   1  171.08    7.90
   2  -6   1  176.88    8.70
   2  -6   1  200.48   13.20
   2  -6   1  180.68    9.50
  -3   6  -1   51.39    6.10
  -3   6  -1   42.40    6.90
  -3   6  -1   54.79    7.10
  -3   6  -1   48.50    7.10
  -3   6  -1   47.50    5.40
  -3   6  -1   50.59    6.50
  -3   6  -1   48.70    5.30
   3  -6   1   47.00    6.30
   3  -6   1   79.49   10.70
   3  -6   1   41.30    5.30
   3  -6   1   44.70    4.20
   3  -6   1   53.39    7.20
   3  -6   1   42.20    6.60
   3  -6   1   50.49    6.40
   3  -6   1   57.69    5.80
  -4   6  -1   15.70    5.80
  -4   6  -1   10.50    3.60
  -4   6  -1    1.50    3.80
  -4   6  -1   11.80    4.50
  -4   6  -1   15.30    4.80
  -4   6  -1    4.20    4.20
  -4   6  -1    9.70    3.20
   4  -6   1    4.80    4.30
   4  -6   1    6.20    4.30
   4  -6   1    8.00    4.30
   4  -6   1   11.90    4.90
   4  -6   1   11.20    3.60
   4  -6   1    8.60    6.20
  -5   6  -1  326.97   16.20
  -5   6  -1  334.27   13.40
  -5   6  -1  318.87   15.80
  -5   6  -1  323.57   11.00
  -5   6  -1  321.37   16.60
   5  -6   1  331.47   16.60
   5  -6   1  323.57   18.00
   5  -6   1  342.57   16.50
   5  -6   1  311.27   16.40
   5  -6   1  331.77   15.60
  -6   6  -1  185.28   13.00
  -6   6  -1  192.48   12.70
  -6   6  -1  189.98   11.00
  -6   6  -1  169.98   13.40
   6  -6   1  217.88   12.40
   6  -6   1  186.18   13.30
   6  -6   1  196.18   15.80
   6  -6   1  164.58   12.80
   6  -6   1  165.38   12.20
  -7   6  -1  544.55   21.80
  -7   6  -1  563.94   23.80
  -7   6  -1  473.05   21.70
  -7   6  -1  512.15   18.60
  -7   6  -1  540.45   20.60
   7  -6   1  595.44   24.20
   7  -6   1  524.05   21.70
   7  -6   1  580.04   22.00
   7  -6   1  509.45   25.60
  -8   6  -1  335.17   16.70
  -8   6  -1  377.06   23.30
  -8   6  -1  344.07   14.50
  -8   6  -1  326.27   18.10
   8  -6   1  314.57   17.40
   8  -6   1  327.57   19.40
   8  -6   1  348.97   18.00
   8  -6   1  345.57   21.70
  -9   6  -1   95.29   11.90
  -9   6  -1   75.09    7.40
  -9   6  -1   70.09   11.20
  -9   6  -1  107.69   13.90
   9  -6   1   81.49   11.40
   9  -6   1  119.49   15.40
   9  -6   1   88.59   12.70
   9  -6   1   96.69   15.20
 -10   6  -1   62.09   10.30
 -10   6  -1   55.49   10.10
 -10   6  -1   52.19    9.80
 -10   6  -1   51.19    6.70
  10  -6   1   33.70    8.40
  10  -6   1   67.89   11.10
  10  -6   1   52.39   10.60
  10  -6   1   55.59   13.20
 -11   6  -1  222.88   16.90
 -11   6  -1  204.48   20.30
 -11   6  -1  222.38   17.40
 -11   6  -1  217.28   17.90
  11  -6   1  196.18   17.40
  11  -6   1  220.68   17.10
  11  -6   1  193.78   19.00
  11  -6   1  225.98   16.30
  15   5  -1    6.50    9.50
  15   5  -1   13.90    8.50
  15   5  -1    8.90    6.20
  15   5  -1   12.10    5.50
 -15  -5   1    0.10    4.00
 -15  -5   1   -6.30   10.70
 -15  -5   1    4.40    7.20
 -15  -5   1   25.80   11.20
 -15  -5   1    2.80    9.30
  14   5  -1   70.39    6.40
  14   5  -1   90.59    9.00
  14   5  -1   79.09    9.70
  14   5  -1   88.99   13.70
  14   5  -1   64.99   11.30
  14   5  -1   59.69    8.30
 -14  -5   1   97.99   11.50
 -14  -5   1   71.39   13.80
 -14  -5   1   75.49   16.00
 -14  -5   1   60.49   14.20
  13   5  -1   68.79    6.20
  13   5  -1   73.19    8.60
  13   5  -1   73.49    8.30
  13   5  -1   89.59   13.80
  13   5  -1   79.19    9.50
  13   5  -1   69.59    8.00
  13   5  -1   70.49   10.80
 -13  -5   1   64.09   12.40
 -13  -5   1   73.49   15.80
 -13  -5   1   84.89    9.40
 -13  -5   1   70.99   10.60
 -13  -5   1   68.59   14.80
  12   5  -1  753.52   19.90
  12   5  -1  772.62   22.40
  12   5  -1  764.72   22.60
  12   5  -1  759.32   26.70
  12   5  -1  771.02   24.30
  12   5  -1  713.13   28.00
 -12  -5   1  749.33   23.80
 -12  -5   1  748.73   23.80
 -12  -5   1  791.42   50.29
 -12  -5   1  787.42   28.40
 -12  -5   1  769.32   35.30
  11   5  -1  374.56   13.80
  11   5  -1  393.56   18.50
  11   5  -1  401.86   13.70
  11   5  -1  350.96   14.90
  11   5  -1  380.86   16.20
  11   5  -1  391.06   20.10
 -11  -5   1  363.96   14.60
 -11  -5   1  344.07   20.30
 -11  -5   1  349.27   14.40
 -11  -5   1  393.66   23.50
 -11  -5   1  364.76   18.40
 -11  -5   1  327.67   22.40
  10   5  -1   97.89   11.50
  10   5  -1   86.79    4.00
  10   5  -1   93.69    9.20
  10   5  -1   96.79    6.10
  10   5  -1   99.89    5.00
  10   5  -1   85.09    7.70
  10   5  -1   92.99    5.20
  10   5  -1   95.29    6.90
 -10  -5   1   83.49   13.20
 -10  -5   1   82.49    7.20
 -10  -5   1   91.69   13.60
 -10  -5   1   89.69   10.80
 -10  -5   1  104.19    7.20
 -10  -5   1  107.39   12.90
   9   5  -1  357.86   10.00
   9   5  -1  353.36   11.90
   9   5  -1  349.27   11.20
   9   5  -1  353.66   13.10
   9   5  -1  361.36   12.00
   9   5  -1  354.16   16.70
   9   5  -1  375.06   16.00
  -9  -5   1  389.06   17.90
  -9  -5   1  370.56   20.20
  -9  -5   1  373.86   12.80
  -9  -5   1  364.06   12.70
  -9  -5   1  363.86   18.60
  -9  -5   1  380.06   20.20
   8   5  -1  712.53   18.80
   8   5  -1  752.42   16.90
   8   5  -1  777.12   25.10
   8   5  -1  721.03   19.80
   8   5  -1  734.13   20.00
   8   5  -1  769.32   21.10
   8   5  -1  748.83   19.00
  -8  -5   1  676.13   27.30
  -8  -5   1  732.93   19.70
  -8  -5   1  759.32   19.90
  -8  -5   1  716.23   27.90
  -8  -5   1  790.22   26.40
  -8  -5   1  775.52   27.00
  -8  -5   1  724.93   19.30
   7   5  -1  646.34   15.00
   7   5  -1  682.73   18.00
   7   5  -1  660.33   16.70
   7   5  -1  658.43   19.20
   7   5  -1  674.73   21.90
   7   5  -1  677.23   17.70
   7   5  -1  657.23   16.70
   7   5  -1  699.93   26.80
   7   5  -1  648.44   20.60
  -7  -5   1  655.33   17.40
  -7  -5   1  677.93   27.20
  -7  -5   1  669.33   17.60
  -7  -5   1  648.24   17.10
  -7  -5   1  670.13   23.90
  -7  -5   1  638.24   17.30
  -7  -5   1  700.33   26.20
  -7  -5   1  620.44   20.00
  -7  -5   1  717.43   30.10
   6   5  -1 1579.34   42.50
   6   5  -1 1547.45   33.30
   6   5  -1 1535.65   37.70
   6   5  -1 1601.94   43.10
   6   5  -1 1563.24   33.80
   6   5  -1 1583.44   32.60
   6   5  -1 1575.74   47.30
   6   5  -1 1545.65   33.70
   6   5  -1 1558.94   34.70
   6   5  -1 1575.44   34.50
   6   5  -1 1616.44   39.30
   6   5  -1 1569.24   37.30
   6   5  -1 1557.24   41.20
  -6  -5   1 1550.54   34.50
  -6  -5   1 1524.15   43.10
  -6  -5   1 1505.75   38.40
  -6  -5   1 1566.54   41.20
  -6  -5   1 1604.14   35.00
  -6  -5   1 1542.25   37.30
  -6  -5   1 1564.04   41.90
  -6  -5   1 1508.95   34.10
  -6  -5   1 1575.54   43.10
   5   5  -1    0.00    2.00
   5   5  -1    2.90    2.40
   5   5  -1    2.10    2.30
   5   5  -1    8.50    4.60
   5   5  -1    3.60    3.80
   5   5  -1   -1.00    3.50
   5   5  -1    0.20    3.70
   5   5  -1    3.50    2.10
   5   5  -1    5.30    4.20
   5   5  -1    5.20    3.00
   5   5  -1    1.20    2.20
  -5  -5   1    5.20    4.50
  -5  -5   1    2.50    2.30
  -5  -5   1   -3.30    4.40
  -5  -5   1    2.90    5.60
  -5  -5   1    5.10    2.30
  -5  -5   1    4.60    2.30
  -5  -5   1    0.90    3.50
  -5  -5   1    6.90    2.80
  -5  -5   1    0.50    6.40
   4   5  -1   19.00    2.60
   4   5  -1   17.30    2.60
   4   5  -1   18.30    3.00
   4   5  -1   13.50    4.60
   4   5  -1   11.90    4.10
   4   5  -1   11.60    4.70
   4   5  -1   18.50    4.40
   4   5  -1   17.90    4.80
   4   5  -1   20.80    4.80
   4   5  -1   18.70    2.80
   4   5  -1    9.60    3.80
   4   5  -1   20.60    2.90
   4   5  -1   16.30    2.80
  -4  -5   1   19.00    3.00
  -4  -5   1   15.90    4.50
  -4  -5   1   29.30    6.20
  -4  -5   1   17.50    2.50
  -4  -5   1   14.10    2.40
  -4  -5   1   18.30    3.90
  -4  -5   1   10.60    4.60
  -4  -5   1   25.70    5.60
  -4  -5   1   13.50    2.50
  -4  -5   1   15.60    2.80
   3   5  -1  801.92   21.20
   3   5  -1  806.72   18.70
   3   5  -1  790.62   24.10
   3   5  -1  784.62   18.60
   3   5  -1  787.02   23.60
   3   5  -1  791.92   18.00
   3   5  -1  789.62   19.30
   3   5  -1  818.72   20.40
   3   5  -1  777.22   23.40
   3   5  -1  816.02   22.00
   3   5  -1  794.62   23.20
   3   5  -1  779.52   19.00
   3   5  -1  795.72   20.60
  -3  -5   1  781.22   23.60
  -3  -5   1  780.62   20.40
  -3  -5   1  791.62   23.80
  -3  -5   1  752.42   18.70
  -3  -5   1  795.92   23.50
  -3  -5   1  783.72   19.00
  -3  -5   1  792.32   23.00
  -3  -5   1  792.92   20.70
  -3  -5   1  782.92   18.80
  -3  -5   1  761.52   19.30
  -3  -5   1  786.42   18.30
   2   5  -1  281.27   10.40
   2   5  -1  301.57    9.90
   2   5  -1  281.37    8.70
   2   5  -1  286.07    9.00
   2   5  -1  282.77    9.00
   2   5  -1  274.67   11.90
   2   5  -1  272.97   12.20
   2   5  -1  286.67   12.20
   2   5  -1  283.87    9.30
   2   5  -1  289.17    7.40
   2   5  -1  275.87    9.50
   2   5  -1  268.67   12.10
  -2  -5   1  281.67    7.20
  -2  -5   1  269.97    8.90
  -2  -5   1  267.77    9.00
  -2  -5   1  277.57   11.80
  -2  -5   1  273.47   10.70
  -2  -5   1  291.67   10.00
  -2  -5   1  282.57    9.60
  -2  -5   1  282.57    9.10
  -2  -5   1  309.37   12.10
   1   5  -1  122.69    5.90
   1   5  -1  120.09    6.00
   1   5  -1  123.19    7.30
   1   5  -1  113.89    7.30
   1   5  -1  119.79    8.00
   1   5  -1  117.69    5.70
   1   5  -1  115.89    6.30
   1   5  -1  122.79    7.40
   1   5  -1  115.19    5.70
  -1  -5   1  101.29    6.70
  -1  -5   1  124.99    7.70
  -1  -5   1  116.59    6.10
  -1  -5   1  124.29    7.30
  -1  -5   1  116.69    4.00
  -1  -5   1  114.39    5.70
  -1  -5   1  120.09    3.90
  -1  -5   1  111.99    5.70
  -1  -5   1  113.49    6.10
   0   5  -1   62.69    7.10
   0   5  -1   56.49    4.90
   0   5  -1   64.49    5.80
   0   5  -1   51.29    5.60
   0   5  -1   60.49    5.30
   0   5  -1   48.40    4.40
   0   5  -1   54.09    4.30
   0   5  -1   47.10    4.20
   0   5  -1   59.09    5.20
   0  -5   1   62.09    4.40
   0  -5   1   54.59    4.70
   0  -5   1   58.29    5.20
   0  -5   1   69.79    7.40
   0  -5   1   46.10    4.60
   0  -5   1   52.09    4.60
  -1   5  -1 1099.19   28.90
  -1   5  -1 1071.69   27.70
  -1   5  -1 1120.79   28.20
  -1   5  -1 1124.59   30.90
  -1   5  -1 1067.99   26.80
  -1   5  -1 1114.59   28.20
   1  -5   1 1090.29   27.70
   1  -5   1 1091.99   30.60
   1  -5   1 1128.29   26.50
   1  -5   1 1101.69   28.50
   1  -5   1 1087.99   26.90
   1  -5   1 1103.39   28.60
   1  -5   1 1121.09   25.20
   1  -5   1 1107.89   27.70
  -2   5  -1  578.34   17.80
  -2   5  -1  546.25   18.30
  -2   5  -1  587.54   17.10
  -2   5  -1  572.54   19.80
  -2   5  -1  615.04   18.20
  -2   5  -1  621.84   19.00
  -2   5  -1  615.94   19.80
  -2   5  -1  583.24   20.60
   2  -5   1  582.04   17.80
   2  -5   1  588.54   16.30
   2  -5   1  616.44   17.30
   2  -5   1  577.24   19.00
   2  -5   1  585.14   20.00
   2  -5   1  583.24   18.10
   2  -5   1  576.74   19.00
   2  -5   1  600.54   21.40
   2  -5   1  595.44   16.00
  -3   5  -1 1078.79   28.90
  -3   5  -1 1034.00   29.10
  -3   5  -1 1082.79   30.80
  -3   5  -1 1021.20   25.80
  -3   5  -1 1046.70   28.10
  -3   5  -1 1070.19   30.90
  -3   5  -1 1072.29   30.20
  -3   5  -1 1057.29   29.10
  -3   5  -1 1085.59   26.40
   3  -5   1 1063.19   24.50
   3  -5   1 1087.89   27.50
   3  -5   1 1046.10   28.50
   3  -5   1 1038.50   29.70
   3  -5   1 1066.89   27.10
   3  -5   1 1058.49   28.80
   3  -5   1 1036.80   29.20
   3  -5   1 1121.69   30.30
   3  -5   1 1098.49   32.50
  -4   5  -1  155.88   10.30
  -4   5  -1  165.68   10.00
  -4   5  -1  153.78    8.30
  -4   5  -1  152.68    9.60
  -4   5  -1  169.48   10.70
  -4   5  -1  135.99    6.60
  -4   5  -1  149.88    9.80
   4  -5   1  153.88   10.40
   4  -5   1  141.59    8.60
   4  -5   1  147.99    8.70
   4  -5   1  150.88    9.10
   4  -5   1  131.19    9.80
   4  -5   1  158.58   13.70
   4  -5   1  139.39    9.90
  -5   5  -1  207.48   12.00
  -5   5  -1  210.58   10.50
  -5   5  -1  208.68   12.40
   5  -5   1  209.38   14.00
   5  -5   1  204.78   12.00
   5  -5   1  199.28   13.00
   5  -5   1  227.68   12.80
   5  -5   1  205.98   10.90
   5  -5   1  195.28   11.10
  -6   5  -1   16.00    5.00
  -6   5  -1   16.30    5.90
  -6   5  -1   14.70    6.00
  -6   5  -1   16.90    4.90
   6  -5   1   17.70    5.00
   6  -5   1   12.80    5.20
   6  -5   1    9.10    5.20
   6  -5   1   16.10    7.30
   6  -5   1   17.60    5.90
  -7   5  -1    3.90    4.20
  -7   5  -1    9.10    5.30
  -7   5  -1    9.40    4.70
  -7   5  -1    2.40    5.40
  -7   5  -1    1.30    3.30
   7  -5   1   -3.60    4.40
   7  -5   1    6.90    4.70
   7  -5   1    4.10    5.00
   7  -5   1   12.70    6.70
   7  -5   1    2.90    5.30
  -8   5  -1   16.10    4.70
  -8   5  -1   16.30    6.30
  -8   5  -1   23.70    5.70
  -8   5  -1   17.40    7.40
   8  -5   1   28.90    9.10
   8  -5   1   15.80    6.40
   8  -5   1   17.00    7.20
   8  -5   1   18.80    6.20
   8  -5   1   11.60    6.20
  -9   5  -1  128.09   13.30
  -9   5  -1  125.59   12.70
  -9   5  -1  131.89    9.80
  -9   5  -1  126.09    8.20
  -9   5  -1  126.79   13.40
   9  -5   1  130.79   12.40
   9  -5   1  140.99   13.60
   9  -5   1  109.99   15.00
   9  -5   1  126.39   14.00
   9  -5   1  110.79   12.50
 -10   5  -1   85.09   11.80
 -10   5  -1   81.49   11.30
 -10   5  -1   63.19   11.50
 -10   5  -1   81.79    6.70
  10  -5   1   72.59   11.40
  10  -5   1   87.59   11.90
  10  -5   1   99.39   22.10
  10  -5   1   52.29   10.50
  10  -5   1   97.49   13.50
 -11   5  -1  332.47   30.60
 -11   5  -1  261.47   18.40
 -11   5  -1  233.48   20.40
 -11   5  -1  305.07   22.70
  11  -5   1  288.67   18.10
  11  -5   1  268.97   18.60
  11  -5   1  274.67   21.20
  11  -5   1  281.67   18.60
 -12   5  -1  492.55   29.90
 -12   5  -1  500.15   29.80
 -12   5  -1  502.15   26.00
  12  -5   1  486.15   28.00
  12  -5   1  511.65   25.50
  12  -5   1  472.15   25.90
  15   4  -1    9.90    7.70
  15   4  -1   20.60   10.50
  15   4  -1   20.90    7.30
  15   4  -1   14.70    6.60
 -15  -4   1   11.20    6.70
 -15  -4   1   15.40    8.70
 -15  -4   1   18.80   11.60
 -15  -4   1   30.50   11.60
  14   4  -1  405.06   17.40
  14   4  -1  419.06   22.90
  14   4  -1  403.16   23.30
  14   4  -1  447.66   19.80
  14   4  -1  379.06   15.10
  14   4  -1  381.16   18.20
 -14  -4   1  447.56   26.40
 -14  -4   1  409.56   18.50
 -14  -4   1  364.96   26.30
 -14  -4   1  416.36   19.30
 -14  -4   1  434.26   27.70
  13   4  -1  563.14   22.10
  13   4  -1  585.54   20.70
  13   4  -1  588.54   18.70
  13   4  -1  597.74   20.10
  13   4  -1  557.54   21.60
  13   4  -1  571.44   25.60
  13   4  -1  569.74   26.90
 -13  -4   1  606.44   29.30
 -13  -4   1  537.55   21.00
 -13  -4   1  568.44   31.20
 -13  -4   1  569.84   31.90
 -13  -4   1  572.34   23.00
  12   4  -1   44.50    7.20
  12   4  -1   28.40    5.30
  12   4  -1   40.30    7.00
  12   4  -1   29.60    7.70
  12   4  -1   42.70    9.80
  12   4  -1   42.70    6.10
 -12  -4   1   42.70    7.00
 -12  -4   1   33.30    7.80
 -12  -4   1   39.90    4.30
 -12  -4   1   43.10   10.90
 -12  -4   1   36.10    6.70
 -12  -4   1   50.69   12.80
 -12  -4   1   20.60   11.90
  11   4  -1   29.70    8.20
  11   4  -1   38.90    6.70
  11   4  -1   35.20    6.10
  11   4  -1   30.60    5.40
  11   4  -1   23.50    5.00
  11   4  -1   28.50    7.80
  11   4  -1   26.70    4.90
 -11  -4   1   23.60    3.80
 -11  -4   1   35.20    6.10
 -11  -4   1   31.60    8.00
 -11  -4   1   33.50    6.20
 -11  -4   1   36.10   11.60
 -11  -4   1   35.40    9.10
 -11  -4   1   23.40   10.10
  10   4  -1  261.97    9.80
  10   4  -1  251.07   12.10
  10   4  -1  251.17   12.10
  10   4  -1  236.28   14.70
  10   4  -1  249.88   11.70
  10   4  -1  248.58   10.90
  10   4  -1  252.07   14.60
 -10  -4   1  239.38   16.20
 -10  -4   1  244.48    8.30
 -10  -4   1  237.08   11.40
 -10  -4   1  250.67   17.80
 -10  -4   1  254.67   11.70
 -10  -4   1  230.58   17.40
 -10  -4   1  236.08   14.20
   9   4  -1   80.29    6.60
   9   4  -1   78.49    6.70
   9   4  -1   87.19    6.50
   9   4  -1   81.39    9.80
   9   4  -1   81.69    6.00
   9   4  -1   68.19    6.80
   9   4  -1   82.99    9.20
  -9  -4   1   77.69   10.30
  -9  -4   1   72.09    9.20
  -9  -4   1   84.49    4.30
  -9  -4   1   65.79   11.00
  -9  -4   1   87.19    6.80
  -9  -4   1   96.09   13.70
  -9  -4   1   87.39    6.90
   8   4  -1   16.20    5.20
   8   4  -1   24.40    4.40
   8   4  -1   25.00    4.10
   8   4  -1   27.40    3.30
   8   4  -1   27.90    4.20
   8   4  -1   23.70    5.80
   8   4  -1   31.20    4.10
  -8  -4   1   29.10    4.10
  -8  -4   1   21.60    8.40
  -8  -4   1   26.50    7.70
  -8  -4   1   34.70    4.70
  -8  -4   1   33.20    7.00
  -8  -4   1   21.00    6.40
  -8  -4   1   31.60    4.50
   7   4  -1  184.98    7.60
   7   4  -1  190.28   10.20
   7   4  -1  193.88    8.40
   7   4  -1  200.58    7.90
   7   4  -1  190.18    6.30
   7   4  -1  204.18   13.60
   7   4  -1  199.28    7.90
   7   4  -1  197.98   12.60
   7   4  -1  181.58   10.90
   7   4  -1  218.68   14.50
   7   4  -1  190.58    8.60
  -7  -4   1  208.08   11.70
  -7  -4   1  213.28   13.70
  -7  -4   1  183.58    9.70
  -7  -4   1  192.98    7.80
  -7  -4   1  193.48    8.40
  -7  -4   1  193.28   13.60
  -7  -4   1  191.48    8.20
  -7  -4   1  220.58   12.90
  -7  -4   1  201.88    8.20
   6   4  -1  147.79    9.80
   6   4  -1  125.69    4.60
   6   4  -1  115.79   10.10
   6   4  -1  131.59    6.10
   6   4  -1  108.29    9.20
   6   4  -1  130.09    6.40
   6   4  -1  137.49    5.90
   6   4  -1  121.29    7.00
   6   4  -1  134.59    8.20
   6   4  -1  137.99   10.40
   6   4  -1  143.29    6.90
  -6  -4   1  145.89    6.70
  -6  -4   1  120.59    7.50
  -6  -4   1  123.69    6.00
  -6  -4   1  154.18   10.80
  -6  -4   1  138.69   10.30
  -6  -4   1  124.99    6.20
  -6  -4   1  138.99   11.30
  -6  -4   1  133.79    6.40
  -6  -4   1  136.79   12.00
   5   4  -1 1394.46   34.10
   5   4  -1 1385.66   38.10
   5   4  -1 1391.46   33.00
   5   4  -1 1418.16   28.70
   5   4  -1 1420.16   30.80
   5   4  -1 1438.66   33.00
   5   4  -1 1409.46   30.60
   5   4  -1 1359.56   35.80
   5   4  -1 1347.67   29.90
   5   4  -1 1418.96   37.30
   5   4  -1 1369.96   29.90
   5   4  -1 1402.46   37.00
  -5  -4   1 1327.67   30.20
  -5  -4   1 1388.66   36.40
  -5  -4   1 1386.96   30.50
  -5  -4   1 1366.56   32.80
  -5  -4   1 1410.16   37.90
  -5  -4   1 1433.46   37.60
  -5  -4   1 1346.57   30.50
  -5  -4   1 1335.77   33.70
  -5  -4   1 1361.96   35.70
   4   4  -1 1428.96   30.50
   4   4  -1 1397.76   36.40
   4   4  -1 1380.46   33.90
   4   4  -1 1444.66   36.50
   4   4  -1 1463.35   33.80
   4   4  -1 1419.46   35.40
   4   4  -1 1417.96   30.30
   4   4  -1 1399.96   36.50
   4   4  -1 1425.36   36.30
   4   4  -1 1458.45   30.80
   4   4  -1 1423.86   32.10
   4   4  -1 1440.26   31.00
   4   4  -1 1434.76   30.30
  -4  -4   1 1393.76   30.80
  -4  -4   1 1468.35   38.30
  -4  -4   1 1398.26   36.70
  -4  -4   1 1423.66   36.80
  -4  -4   1 1422.36   30.60
  -4  -4   1 1407.46   30.70
  -4  -4   1 1406.26   32.10
  -4  -4   1 1445.46   35.10
  -4  -4   1 1429.96   33.70
   3   4  -1   20.30    3.30
   3   4  -1   19.60    2.20
   3   4  -1   18.80    2.30
   3   4  -1   18.50    2.30
   3   4  -1   19.50    4.50
   3   4  -1   21.60    3.80
   3   4  -1   16.10    2.20
   3   4  -1   18.50    4.00
   3   4  -1   11.90    3.50
   3   4  -1   22.90    3.90
   3   4  -1   21.30    2.30
   3   4  -1   17.40    3.50
  -3  -4   1   21.30    2.30
  -3  -4   1   17.80    3.60
  -3  -4   1   18.40    4.10
  -3  -4   1   22.20    4.50
  -3  -4   1   20.00    4.10
  -3  -4   1   13.60    2.10
  -3  -4   1   17.70    2.20
  -3  -4   1   24.70    2.60
  -3  -4   1   22.30    2.30
  -3  -4   1   18.90    3.40
   2   4  -1  456.45   11.70
   2   4  -1  433.26   12.10
   2   4  -1  428.46   11.20
   2   4  -1  433.46   14.50
   2   4  -1  442.16   10.30
   2   4  -1  436.86   14.50
   2   4  -1  419.46   11.20
   2   4  -1  426.96   12.30
   2   4  -1  420.76   12.40
   2   4  -1  423.16   14.40
   2   4  -1  437.06   14.80
   2   4  -1  456.25   12.90
   2   4  -1  411.16   11.70
  -2  -4   1  426.76   14.30
  -2  -4   1  431.06   11.80
  -2  -4   1  433.66   12.10
  -2  -4   1  433.86   12.40
  -2  -4   1  437.16   10.40
  -2  -4   1  430.16   11.30
  -2  -4   1  454.75   14.30
  -2  -4   1  425.06   11.30
  -2  -4   1  435.96   14.40
   1   4  -1 1423.26   31.40
   1   4  -1 1400.86   31.00
   1   4  -1 1428.96   31.90
   1   4  -1 1417.06   31.10
   1   4  -1 1360.56   33.30
   1   4  -1 1419.06   32.80
   1   4  -1 1408.56   31.10
   1   4  -1 1417.96   28.90
  -1  -4   1 1403.96   28.80
  -1  -4   1 1408.56   31.10
  -1  -4   1 1434.86   31.30
  -1  -4   1 1371.26   31.60
  -1  -4   1 1411.06   33.30
  -1  -4   1 1428.06   33.50
  -1  -4   1 1415.96   29.20
  -1  -4   1 1435.06   33.20
  -1  -4   1 1390.46   31.30
   0   4  -1   -1.10    1.50
   0   4  -1    3.80    1.90
   0   4  -1    0.80    1.80
   0   4  -1    1.70    1.80
   0   4  -1    1.20    2.30
   0   4  -1    2.10    2.00
   0   4  -1   -0.90    1.90
   0   4  -1    1.20    2.20
   0   4  -1   -1.40    1.70
   0  -4   1    1.70    1.70
   0  -4   1    6.50    1.90
   0  -4   1   -1.40    1.50
   0  -4   1    3.90    2.00
   0  -4   1    2.20    2.60
   0  -4   1    2.60    1.90
   0  -4   1    1.60    2.10
  -1   4  -1 1996.60   44.60
  -1   4  -1 2009.70   47.60
  -1   4  -1 2063.89   44.40
  -1   4  -1 2044.00   46.00
  -1   4  -1 2048.00   45.30
  -1   4  -1 2070.19   45.50
  -1   4  -1 2065.99   46.90
  -1   4  -1 2024.10   44.60
   1  -4   1 2069.09   47.70
   1  -4   1 2002.70   43.90
   1  -4   1 1994.00   44.10
   1  -4   1 2029.20   45.80
   1  -4   1 2038.20   43.90
   1  -4   1 2083.39   45.10
   1  -4   1 1989.60   44.80
  -2   4  -1   43.90    4.30
  -2   4  -1   33.60    4.40
  -2   4  -1   45.30    4.90
  -2   4  -1   52.99    6.10
  -2   4  -1   31.50    4.50
  -2   4  -1   43.90    4.90
  -2   4  -1   38.50    5.40
  -2   4  -1   31.00    5.50
   2  -4   1   33.30    4.40
   2  -4   1   35.80    3.70
   2  -4   1   43.30    5.10
   2  -4   1   38.70    5.10
   2  -4   1   32.80    4.60
   2  -4   1   38.60    4.20
   2  -4   1   33.20    3.80
   2  -4   1   25.60    5.10
   2  -4   1   36.00    5.00
  -3   4  -1  475.35   14.00
  -3   4  -1  462.25   15.90
  -3   4  -1  466.75   17.00
  -3   4  -1  469.35   16.70
  -3   4  -1  454.65   15.80
  -3   4  -1  468.55   16.00
  -3   4  -1  477.45   15.40
  -3   4  -1  406.46   18.30
  -3   4  -1  442.36   13.70
   3  -4   1  458.65   11.60
   3  -4   1  447.66   16.20
   3  -4   1  451.05   15.20
   3  -4   1  490.75   16.70
   3  -4   1  460.75   14.80
   3  -4   1  451.45   15.50
   3  -4   1  461.95   16.50
   3  -4   1  467.45   14.60
   3  -4   1  437.06   17.40
  -4   4  -1   62.59    7.50
  -4   4  -1   61.59    5.70
  -4   4  -1   76.79    6.60
  -4   4  -1   56.89    7.40
  -4   4  -1   67.59    4.20
  -4   4  -1   93.79    8.50
  -4   4  -1   74.79    7.30
  -4   4  -1   75.99    7.60
   4  -4   1   68.79    6.40
   4  -4   1   79.69    9.00
   4  -4   1   79.39    7.70
   4  -4   1   88.69    9.90
   4  -4   1   68.29    6.40
   4  -4   1   67.29    7.10
   4  -4   1   82.69    7.70
   4  -4   1   70.99    6.60
  -5   4  -1  253.07   12.10
  -5   4  -1  245.88   11.90
  -5   4  -1  244.18   11.30
  -5   4  -1  228.08    7.20
  -5   4  -1  233.38   12.60
  -5   4  -1  234.68   11.80
   5  -4   1  243.18   12.60
   5  -4   1  233.68   14.00
   5  -4   1  221.38   13.40
   5  -4   1  252.47   11.80
   5  -4   1  243.98   12.60
   5  -4   1  239.88   11.50
   5  -4   1  241.68   11.60
  -6   4  -1    5.50    4.60
  -6   4  -1    5.40    4.30
  -6   4  -1    4.60    4.10
  -6   4  -1   -2.50    2.80
   6  -4   1    3.10    3.80
   6  -4   1    7.80    4.90
   6  -4   1    6.50    4.10
   6  -4   1    4.80    4.60
   6  -4   1    0.20    5.00
   6  -4   1    3.40    3.70
   6  -4   1    6.50    4.40
  -7   4  -1  489.75   17.90
  -7   4  -1  489.55   15.70
  -7   4  -1  494.55   20.60
  -7   4  -1  482.45   19.50
  -7   4  -1  495.25   19.30
   7  -4   1  492.55   19.50
   7  -4   1  511.15   19.70
   7  -4   1  476.95   20.20
   7  -4   1  507.35   22.30
   7  -4   1  485.55   20.40
  -8   4  -1   70.39    9.70
  -8   4  -1   68.59    6.20
  -8   4  -1   77.49   10.10
  -8   4  -1   65.49    9.60
  -8   4  -1   84.69    7.50
   8  -4   1   77.79   10.10
   8  -4   1   75.99    9.80
   8  -4   1   62.49    9.50
   8  -4   1   85.09   10.40
   8  -4   1   76.79   11.10
  -9   4  -1   58.29    7.00
  -9   4  -1   62.99   10.10
  -9   4  -1   43.00    8.50
  -9   4  -1   50.19    5.20
  -9   4  -1   56.79    9.60
   9  -4   1   75.99   10.50
   9  -4   1   67.09   12.00
   9  -4   1   57.99    9.00
   9  -4   1   54.59    9.60
 -10   4  -1  579.24   25.30
 -10   4  -1  581.04   24.90
 -10   4  -1  623.24   25.80
 -10   4  -1  567.14   16.40
 -10   4  -1  540.75   28.70
  10  -4   1  582.54   25.90
  10  -4   1  590.54   25.70
  10  -4   1  586.84   27.90
  10  -4   1  569.94   24.90
  10  -4   1  579.84   23.70
 -11   4  -1  244.48   18.10
 -11   4  -1  249.38   22.10
 -11   4  -1  267.57   17.70
 -11   4  -1  247.88   17.50
  11  -4   1  243.48   16.60
  11  -4   1  261.67   18.30
  11  -4   1  262.47   18.50
 -12   4  -1  127.09   17.60
 -12   4  -1  135.39   18.40
  12  -4   1  121.79   15.20
  12  -4   1  156.38   16.90
  12  -4   1  118.39   13.90
  12  -4   1  176.78   19.10
  15   3  -1   -0.60    7.40
  15   3  -1    1.90    8.00
  15   3  -1   -1.50    5.30
  15   3  -1    9.10    6.70
  15   3  -1   19.20    7.10
 -15  -3   1    1.70    7.40
 -15  -3   1   14.10   11.50
 -15  -3   1   -3.20   10.20
 -15  -3   1   15.20    5.30
  14   3  -1   74.29   10.40
  14   3  -1   89.29   13.70
  14   3  -1   84.49   10.50
  14   3  -1   75.19    8.90
  14   3  -1   74.69   11.80
 -14  -3   1   81.79    9.60
 -14  -3   1   94.49   11.20
 -14  -3   1  109.79   18.10
 -14  -3   1   86.79   14.30
 -14  -3   1   96.99   16.90
  13   3  -1  320.47   20.90
  13   3  -1  260.97   13.80
  13   3  -1  288.77   16.00
  13   3  -1  329.97   19.80
  13   3  -1  313.37   17.00
  13   3  -1  282.37   15.10
  13   3  -1  300.07   13.50
 -13  -3   1  284.87   20.10
 -13  -3   1  297.77   23.70
 -13  -3   1  285.77   15.20
 -13  -3   1  344.57   24.30
 -13  -3   1  361.16   23.80
  12   3  -1  553.44   19.90
  12   3  -1  547.35   21.10
  12   3  -1  582.24   19.20
  12   3  -1  564.14   24.30
  12   3  -1  561.84   25.40
  12   3  -1  503.25   20.90
  12   3  -1  520.95   19.20
 -12  -3   1  569.64   21.60
 -12  -3   1  571.04   29.20
 -12  -3   1  591.04   29.80
 -12  -3   1  560.64   21.10
 -12  -3   1  543.05   16.70
 -12  -3   1  562.54   20.80
 -12  -3   1  523.15   26.00
  11   3  -1  905.71   25.20
  11   3  -1  882.41   30.70
  11   3  -1  815.12   26.70
  11   3  -1  879.81   31.50
  11   3  -1  895.61   27.70
  11   3  -1  873.71   25.80
  11   3  -1  911.21   26.10
 -11  -3   1  867.11   26.70
 -11  -3   1  922.71   28.70
 -11  -3   1  907.81   35.90
 -11  -3   1  882.81   22.90
 -11  -3   1  908.91   36.70
 -11  -3   1  874.31   33.40
 -11  -3   1  908.01   27.40
  10   3  -1  479.65   20.30
  10   3  -1  486.85   16.00
  10   3  -1  492.05   21.30
  10   3  -1  476.55   17.90
  10   3  -1  496.75   16.70
  10   3  -1  496.65   17.90
  10   3  -1  492.15   16.90
 -10  -3   1  504.15   25.00
 -10  -3   1  512.55   23.40
 -10  -3   1  496.25   14.30
 -10  -3   1  479.05   17.50
 -10  -3   1  478.45   17.20
 -10  -3   1  500.95   19.80
 -10  -3   1  482.95   24.40
   9   3  -1  452.75   15.30
   9   3  -1  467.05   18.90
   9   3  -1  476.85   16.50
   9   3  -1  464.95   15.60
   9   3  -1  447.16   16.50
   9   3  -1  469.95   19.60
   9   3  -1  483.75   14.70
  -9  -3   1  499.45   19.20
  -9  -3   1  496.95   22.10
  -9  -3   1  452.15   22.10
  -9  -3   1  506.35   23.70
  -9  -3   1  450.45   16.20
  -9  -3   1  479.45   13.40
  -9  -3   1  508.15   16.60
   8   3  -1  670.03   18.90
   8   3  -1  669.43   17.70
   8   3  -1  651.93   19.80
   8   3  -1  668.43   23.20
   8   3  -1  685.73   22.40
   8   3  -1  688.93   19.80
  -8  -3   1  686.93   25.40
  -8  -3   1  655.43   19.50
  -8  -3   1  664.73   26.00
  -8  -3   1  674.23   26.10
  -8  -3   1  655.93   16.50
  -8  -3   1  675.73   22.60
   7   3  -1  511.95   19.20
   7   3  -1  485.75   13.20
   7   3  -1  449.76   18.90
   7   3  -1  501.85   11.80
   7   3  -1  510.65   15.50
   7   3  -1  510.85   14.80
   7   3  -1  533.45   17.90
   7   3  -1  484.35   18.00
   7   3  -1  506.85   22.80
   7   3  -1  477.05   14.40
   7   3  -1  501.15   15.30
  -7  -3   1  499.25   18.20
  -7  -3   1  475.95   20.60
  -7  -3   1  491.25   17.20
  -7  -3   1  527.65   15.40
  -7  -3   1  478.85   14.40
  -7  -3   1  479.75   12.40
  -7  -3   1  465.65   19.40
  -7  -3   1  523.45   21.50
  -7  -3   1  513.05   15.10
  -7  -3   1  473.15   14.80
   6   3  -1  229.38   14.60
   6   3  -1  233.58   11.80
   6   3  -1  240.48    7.20
   6   3  -1  232.38   12.00
   6   3  -1  244.38    9.10
   6   3  -1  240.68   13.10
   6   3  -1  227.18    9.20
   6   3  -1  226.88    8.40
   6   3  -1  231.88    8.60
   6   3  -1  233.88   10.80
   6   3  -1  234.48    7.70
  -6  -3   1  217.78    8.30
  -6  -3   1  224.88    6.60
  -6  -3   1  237.78    8.80
  -6  -3   1  253.27   12.20
  -6  -3   1  221.18    8.70
  -6  -3   1  238.58   12.70
  -6  -3   1  225.58   13.60
  -6  -3   1  237.28   13.60
  -6  -3   1  223.18    8.90
   5   3  -1  259.87    8.80
   5   3  -1  255.17    8.20
   5   3  -1  257.67    8.20
   5   3  -1  268.37   11.10
   5   3  -1  259.97   10.30
   5   3  -1  271.07    8.70
   5   3  -1  260.67    6.70
   5   3  -1  273.37   12.10
   5   3  -1  254.87   12.20
   5   3  -1  273.37   13.60
  -5  -3   1  248.18    8.50
  -5  -3   1  267.27   10.30
  -5  -3   1  249.48    6.50
  -5  -3   1  259.27    8.20
  -5  -3   1  253.87   12.70
  -5  -3   1  289.57   12.10
  -5  -3   1  271.27   12.90
  -5  -3   1  261.67    8.60
  -5  -3   1  264.27    8.50
  -5  -3   1  259.87   11.90
   4   3  -1  689.53   16.10
   4   3  -1  689.83   16.60
   4   3  -1  696.13   16.10
   4   3  -1  678.23   20.80
   4   3  -1  715.33   21.80
   4   3  -1  673.13   20.00
   4   3  -1  700.43   14.70
   4   3  -1  676.93   18.70
   4   3  -1  717.73   17.90
   4   3  -1  711.73   20.90
   4   3  -1  708.43   18.20
   4   3  -1  712.43   16.50
  -4  -3   1  690.33   21.20
  -4  -3   1  678.93   16.40
  -4  -3   1  696.03   16.40
  -4  -3   1  671.13   16.20
  -4  -3   1  686.73   21.10
  -4  -3   1  682.53   18.00
  -4  -3   1  662.43   20.10
  -4  -3   1  724.33   20.40
  -4  -3   1  680.93   18.60
   3   3  -1 1144.69   24.70
   3   3  -1 1153.48   24.40
   3   3  -1 1136.69   28.80
   3   3  -1 1142.69   28.20
   3   3  -1 1138.99   26.80
   3   3  -1 1194.88   29.10
   3   3  -1 1163.28   24.40
   3   3  -1 1153.68   24.30
   3   3  -1 1131.09   27.10
   3   3  -1 1131.59   29.00
   3   3  -1 1118.09   28.90
   3   3  -1 1185.78   27.00
   3   3  -1 1107.29   24.80
  -3  -3   1 1121.99   29.10
  -3  -3   1 1157.48   27.90
  -3  -3   1 1133.89   24.90
  -3  -3   1 1140.99   26.80
  -3  -3   1 1121.79   24.50
  -3  -3   1 1160.18   28.90
  -3  -3   1 1156.38   24.80
  -3  -3   1 1121.39   25.60
   2   3  -1  232.48    8.30
   2   3  -1  236.48    8.10
   2   3  -1  225.18    9.40
   2   3  -1  247.78    9.60
   2   3  -1  234.18    6.60
   2   3  -1  242.68    6.80
   2   3  -1  238.88    9.80
   2   3  -1  237.48    7.20
   2   3  -1  233.98    8.30
   2   3  -1  231.88    6.90
   2   3  -1  224.08    9.10
   2   3  -1  236.78    7.40
  -2  -3   1  244.68    6.90
  -2  -3   1  235.78    8.00
  -2  -3   1  228.18    7.00
  -2  -3   1  225.88    8.20
  -2  -3   1  226.88    9.50
  -2  -3   1  240.58    9.40
  -2  -3   1  221.68    7.30
  -2  -3   1  228.18    6.70
  -2  -3   1  234.08    6.60
  -2  -3   1  231.48    6.70
  -2  -3   1  244.78    9.50
   1   3  -1  413.36    9.30
   1   3  -1  414.66   11.60
   1   3  -1  408.06    9.70
   1   3  -1  398.96   12.90
   1   3  -1  404.46   10.60
   1   3  -1  390.56   10.90
   1   3  -1  409.46   10.50
   1   3  -1  396.76   12.30
   1   3  -1  405.06   10.70
   1   3  -1  400.96   12.50
   1   3  -1  401.06   10.80
  -1  -3   1  405.36   13.50
  -1  -3   1  425.16   12.00
  -1  -3   1  403.86   10.50
  -1  -3   1  409.46   11.00
  -1  -3   1  414.76   10.60
  -1  -3   1  408.06    9.20
  -1  -3   1  417.06   12.70
  -1  -3   1  406.56    9.70
  -1  -3   1  402.06   11.00
   0   3  -1  269.57    8.70
   0   3  -1  257.07    8.60
   0   3  -1  251.37    9.80
   0   3  -1  268.37    9.20
   0   3  -1  252.47    8.30
   0   3  -1  248.78    8.00
   0   3  -1  256.77    9.20
   0  -3   1  257.97    7.80
   0  -3   1  251.37    8.00
   0  -3   1  254.97    9.30
   0  -3   1  255.27    8.40
   0  -3   1  251.17    8.60
   0  -3   1  264.07    8.10
   0  -3   1  257.27    8.50
  -1   3  -1  887.21   23.00
  -1   3  -1  898.71   21.30
  -1   3  -1  903.01   22.20
  -1   3  -1  880.71   23.50
  -1   3  -1  934.11   21.70
  -1   3  -1  910.91   21.40
  -1   3  -1  891.81   21.90
  -1   3  -1  917.91   22.60
   1  -3   1  888.61   20.70
   1  -3   1  928.81   21.80
   1  -3   1  916.31   22.50
   1  -3   1  909.61   23.60
   1  -3   1  878.41   21.60
   1  -3   1  892.51   20.40
   1  -3   1  921.61   22.30
   1  -3   1  900.11   21.10
  -2   3  -1   12.70    2.80
  -2   3  -1    7.70    2.60
  -2   3  -1    6.80    2.60
  -2   3  -1   11.90    2.10
  -2   3  -1    6.70    2.20
  -2   3  -1   10.00    2.40
  -2   3  -1    4.30    2.80
  -2   3  -1    8.00    3.00
   2  -3   1    6.00    2.50
   2  -3   1    5.70    3.20
   2  -3   1    7.50    2.70
   2  -3   1    9.40    3.00
   2  -3   1   11.50    1.80
   2  -3   1    9.50    2.70
   2  -3   1    6.10    2.30
   2  -3   1    5.40    2.00
   2  -3   1    6.80    2.10
  -3   3  -1  611.44   18.10
  -3   3  -1  641.34   17.10
  -3   3  -1  626.94   18.80
  -3   3  -1  608.94   18.10
  -3   3  -1  623.54   14.60
  -3   3  -1  613.34   18.50
  -3   3  -1  624.34   18.20
  -3   3  -1  618.94   17.50
  -3   3  -1  597.44   18.90
   3  -3   1  610.64   17.70
   3  -3   1  632.64   17.60
   3  -3   1  591.74   17.50
   3  -3   1  608.74   19.50
   3  -3   1  631.84   17.40
   3  -3   1  619.84   19.60
   3  -3   1  640.14   18.70
   3  -3   1  603.34   18.50
  -4   3  -1  864.91   19.00
  -4   3  -1  911.21   23.60
  -4   3  -1  850.21   25.00
  -4   3  -1  877.81   24.40
  -4   3  -1  836.82   24.90
  -4   3  -1  891.91   24.40
  -4   3  -1  879.01   23.60
   4  -3   1  819.82   26.50
   4  -3   1  888.31   24.00
   4  -3   1  881.31   26.10
   4  -3   1  865.61   23.90
   4  -3   1  849.72   24.70
   4  -3   1  826.92   24.50
   4  -3   1  897.21   26.30
   4  -3   1  888.21   24.00
  -5   3  -1 1317.07   33.60
  -5   3  -1 1311.07   34.90
  -5   3  -1 1339.57   33.00
  -5   3  -1 1291.07   26.90
  -5   3  -1 1290.77   34.40
  -5   3  -1 1302.67   35.30
  -5   3  -1 1322.27   34.10
   5  -3   1 1253.97   33.10
   5  -3   1 1319.97   34.70
   5  -3   1 1305.77   36.00
   5  -3   1 1251.27   33.20
   5  -3   1 1268.67   34.30
   5  -3   1 1289.07   33.70
   5  -3   1 1320.27   33.70
  -6   3  -1  879.61   25.00
  -6   3  -1  940.11   27.20
  -6   3  -1  921.01   28.10
  -6   3  -1  907.71   27.00
  -6   3  -1  919.61   30.20
   6  -3   1  883.71   27.50
   6  -3   1 1019.80   38.00
   6  -3   1  922.81   29.20
   6  -3   1  919.01   26.70
   6  -3   1  908.71   26.40
   6  -3   1  905.21   31.30
   6  -3   1  928.91   25.70
  -7   3  -1  129.19    6.50
  -7   3  -1  119.09    9.40
  -7   3  -1  109.19    9.80
  -7   3  -1  102.19    8.90
  -7   3  -1  115.59    7.50
   7  -3   1  131.29   10.80
   7  -3   1  117.59   10.00
   7  -3   1  125.29    9.90
   7  -3   1  118.49    9.00
   7  -3   1  116.99    8.30
   7  -3   1  103.79    8.90
   7  -3   1  129.99    9.60
  -8   3  -1  229.98    8.90
  -8   3  -1  223.48   10.10
  -8   3  -1  229.68   13.60
  -8   3  -1  204.58   13.30
  -8   3  -1  235.78   14.00
   8  -3   1  261.87   15.60
   8  -3   1  229.08   13.10
   8  -3   1  201.28   12.90
   8  -3   1  221.58   14.10
   8  -3   1  222.18   13.90
  -9   3  -1   12.80    8.00
  -9   3  -1    8.50    6.10
  -9   3  -1   13.70    5.90
  -9   3  -1   13.60    2.90
  -9   3  -1   16.20    5.70
  -9   3  -1   19.30    4.00
   9  -3   1   16.20    6.90
   9  -3   1   33.40    7.20
   9  -3   1   11.00    5.60
   9  -3   1   21.60    7.40
   9  -3   1   19.00    6.70
 -10   3  -1   10.00    8.50
 -10   3  -1   13.40    6.20
 -10   3  -1   19.10    7.60
 -10   3  -1    9.10    2.90
 -10   3  -1    9.10    2.70
 -10   3  -1   11.60    5.60
  10  -3   1   11.10    6.50
  10  -3   1    3.30    7.50
  10  -3   1    8.60    6.00
  10  -3   1    9.00    7.40
 -11   3  -1  144.69   18.50
 -11   3  -1  137.09   13.40
 -11   3  -1  145.29   15.60
 -11   3  -1  155.88   13.80
  11  -3   1  118.59   14.50
  11  -3   1  149.69   13.10
  11  -3   1  124.59   12.70
  11  -3   1  153.08   14.20
  11  -3   1  146.29   16.20
 -12   3  -1   66.49   11.50
 -12   3  -1   62.09   15.30
 -12   3  -1   34.60    8.00
  12  -3   1   66.99   11.30
  12  -3   1   59.39   12.30
  12  -3   1   58.99    9.70
  12  -3   1   58.69   10.80
 -13   3  -1  -11.70   10.20
 -13   3  -1   -3.00    7.50
 -13   3  -1    4.90    7.40
  13  -3   1   12.20    8.30
  13  -3   1    3.70    6.40
  13  -3   1    1.70    7.60
  13  -3   1   -9.30    5.10
  15   2  -1   25.10    8.00
  15   2  -1   31.70    7.70
 -15  -2   1   12.10   11.20
 -15  -2   1   54.99   15.90
 -15  -2   1   25.90   11.30
 -15  -2   1   22.90    7.40
  14   2  -1   71.09    9.50
  14   2  -1   78.89   12.80
  14   2  -1   60.79    9.70
  14   2  -1   75.19   12.60
  14   2  -1   71.39   10.10
 -14  -2   1   61.89    8.20
 -14  -2   1   67.29   14.00
 -14  -2   1   40.50   12.60
 -14  -2   1   71.19    9.60
 -14  -2   1   73.99   15.10
  13   2  -1   18.00    7.00
  13   2  -1   18.30    8.10
  13   2  -1   25.90    6.40
  13   2  -1   41.20    7.50
  13   2  -1   33.00    6.90
  13   2  -1   50.29   11.60
  13   2  -1   22.10    7.30
 -13  -2   1   33.20    6.60
 -13  -2   1   47.40   13.90
 -13  -2   1   39.50   12.70
 -13  -2   1   20.70    9.00
  12   2  -1   16.20    6.70
  12   2  -1   14.20    6.60
  12   2  -1   16.30    8.20
  12   2  -1   13.80    5.00
  12   2  -1   13.50    5.20
  12   2  -1   17.90    5.20
  12   2  -1   22.40    7.80
 -12  -2   1   19.90   12.60
 -12  -2   1   16.30    9.80
 -12  -2   1    7.70    4.80
 -12  -2   1   14.80    8.50
 -12  -2   1    7.10    5.60
 -12  -2   1   15.70    4.60
  11   2  -1  994.60   29.20
  11   2  -1 1062.79   35.50
  11   2  -1  991.60   29.60
  11   2  -1 1053.59   32.00
  11   2  -1  969.80   29.30
  11   2  -1 1067.89   34.70
  11   2  -1 1094.09   31.70
 -11  -2   1 1042.00   37.10
 -11  -2   1 1006.40   30.30
 -11  -2   1 1041.30   37.10
 -11  -2   1 1042.90   39.70
 -11  -2   1 1091.39   39.90
  10   2  -1 1192.78   33.90
  10   2  -1 1265.97   38.20
  10   2  -1 1165.18   32.00
  10   2  -1 1219.98   36.80
  10   2  -1 1247.28   32.30
  10   2  -1 1214.08   32.50
  10   2  -1 1255.07   34.00
 -10  -2   1 1177.78   29.80
 -10  -2   1 1181.88   33.80
 -10  -2   1 1199.18   40.80
 -10  -2   1 1216.28   41.70
 -10  -2   1 1215.78   39.80
 -10  -2   1 1224.68   33.30
   9   2  -1  138.49   10.90
   9   2  -1  141.19    8.40
   9   2  -1  140.39    8.60
   9   2  -1  129.29   10.20
   9   2  -1  147.99    9.50
   9   2  -1  144.79    9.30
   9   2  -1  129.29    8.50
  -9  -2   1  149.39    7.20
  -9  -2   1  139.49    8.80
  -9  -2   1  144.79   14.00
  -9  -2   1  115.09   12.00
  -9  -2   1  119.19   12.10
  -9  -2   1  136.19    9.70
   8   2  -1  302.47   14.10
   8   2  -1  258.07   10.90
   8   2  -1  287.07   14.10
   8   2  -1  286.97   12.20
   8   2  -1  278.47   11.50
   8   2  -1  272.57   10.80
   8   2  -1  277.57   12.00
  -8  -2   1  310.47   16.70
  -8  -2   1  269.67   16.50
  -8  -2   1  277.47   11.50
  -8  -2   1  262.57   12.70
  -8  -2   1  286.67    9.80
  -8  -2   1  279.37   15.20
   7   2  -1  752.92   21.20
   7   2  -1  750.42   19.60
   7   2  -1  733.13   23.50
   7   2  -1  705.13   24.30
   7   2  -1  754.32   23.40
   7   2  -1  755.92   20.20
   7   2  -1  731.13   24.00
   7   2  -1  773.92   21.30
   7   2  -1  745.33   20.30
  -7  -2   1  722.43   24.80
  -7  -2   1  767.02   26.20
  -7  -2   1  751.22   20.60
  -7  -2   1  731.63   20.10
  -7  -2   1  741.23   18.40
  -7  -2   1  734.73   22.70
  -7  -2   1  741.73   25.20
  -7  -2   1  772.42   27.00
   6   2  -1  504.65   18.90
   6   2  -1  538.45   15.20
   6   2  -1  522.35   17.90
   6   2  -1  521.05   21.20
   6   2  -1  521.75   15.00
   6   2  -1  536.75   14.20
   6   2  -1  534.05   15.90
   6   2  -1  543.25   22.00
   6   2  -1  508.85   17.30
   6   2  -1  534.95   15.80
  -6  -2   1  535.35   17.20
  -6  -2   1  535.05   17.70
  -6  -2   1  535.65   13.50
  -6  -2   1  520.65   15.40
  -6  -2   1  553.44   20.40
  -6  -2   1  579.34   21.10
  -6  -2   1  534.65   15.40
  -6  -2   1  499.55   14.90
  -6  -2   1  506.55   19.20
   5   2  -1  580.74   15.60
   5   2  -1  562.84   18.60
   5   2  -1  588.14   17.80
   5   2  -1  562.34   17.00
   5   2  -1  574.54   20.80
   5   2  -1  568.14   18.40
   5   2  -1  575.74   13.00
   5   2  -1  564.24   15.00
   5   2  -1  581.94   15.10
   5   2  -1  584.04   15.60
   5   2  -1  590.24   13.90
  -5  -2   1  551.14   19.50
  -5  -2   1  583.54   15.30
  -5  -2   1  562.54   13.40
  -5  -2   1  582.54   15.70
  -5  -2   1  576.74   17.90
  -5  -2   1  575.34   17.10
  -5  -2   1  601.84   19.90
  -5  -2   1  573.34   15.00
  -5  -2   1  575.54   15.40
  -5  -2   1  565.64   18.90
   4   2  -1 1024.10   22.70
   4   2  -1  985.30   23.00
   4   2  -1 1016.70   22.10
   4   2  -1  999.10   28.10
   4   2  -1 1019.80   22.70
   4   2  -1 1004.90   23.10
   4   2  -1  988.50   26.20
   4   2  -1 1001.40   25.10
   4   2  -1 1025.00   24.70
   4   2  -1 1025.00   26.80
   4   2  -1 1027.40   21.20
  -4  -2   1  998.80   27.00
  -4  -2   1 1022.20   27.30
  -4  -2   1 1004.90   22.60
  -4  -2   1 1003.50   24.60
  -4  -2   1  978.10   25.80
  -4  -2   1  996.50   22.80
  -4  -2   1  990.80   22.90
  -4  -2   1 1021.20   23.10
  -4  -2   1 1023.80   26.60
  -4  -2   1 1008.50   20.90
   3   2  -1   43.30    2.80
   3   2  -1   36.80    4.60
   3   2  -1   41.30    3.20
   3   2  -1   41.70    1.70
   3   2  -1   41.60    3.10
   3   2  -1   42.60    4.30
   3   2  -1   34.90    3.60
   3   2  -1   42.70    2.80
   3   2  -1   42.60    2.90
   3   2  -1   53.09    5.80
   3   2  -1   37.60    3.20
   3   2  -1   47.60    4.90
  -3  -2   1   38.40    3.10
  -3  -2   1   37.90    2.60
  -3  -2   1   39.10    3.20
  -3  -2   1   42.20    4.90
  -3  -2   1   35.30    2.80
  -3  -2   1   40.20    2.60
  -3  -2   1   39.50    4.90
  -3  -2   1   35.30    3.60
  -3  -2   1   32.60    2.70
  -3  -2   1   35.60    4.40
  -3  -2   1   38.80    4.80
   2   2  -1  308.77    8.00
   2   2  -1  312.87    7.70
   2   2  -1  312.47    9.70
   2   2  -1  304.37    8.00
   2   2  -1  305.97   10.50
   2   2  -1  315.17    7.80
   2   2  -1  318.17    9.40
   2   2  -1  310.07   10.30
   2   2  -1  312.57    9.10
   2   2  -1  308.57    8.30
   2   2  -1  315.67    7.40
   2   2  -1  329.67   10.20
  -2  -2   1  296.37   10.40
  -2  -2   1  306.37    9.60
  -2  -2   1  305.37    8.30
  -2  -2   1  309.87    9.10
  -2  -2   1  309.67    8.10
  -2  -2   1  309.67   10.40
  -2  -2   1  309.17    9.40
  -2  -2   1  316.87   10.50
   1   2  -1  470.55   11.40
   1   2  -1  480.75   11.00
   1   2  -1  480.55   11.30
   1   2  -1  480.35   12.90
   1   2  -1  467.15   11.10
   1   2  -1  463.25   12.80
   1   2  -1  485.95   13.20
   1   2  -1  478.55   10.50
   1   2  -1  467.25   12.60
   1   2  -1  490.95   11.70
   1   2  -1  482.35   11.50
   1   2  -1  464.35   11.00
  -1  -2   1  468.75   12.70
  -1  -2   1  484.55   12.90
  -1  -2   1  480.45   11.60
  -1  -2   1  472.05   11.00
  -1  -2   1  474.55   10.50
  -1  -2   1  473.95   12.10
  -1  -2   1  478.45   12.90
  -1  -2   1  479.65   11.10
   0   2  -1    2.40    2.10
   0   2  -1    0.10    1.20
   0   2  -1    1.50    1.30
   0   2  -1    0.00    1.20
   0   2  -1    0.10    1.10
   0   2  -1    0.00    1.40
   0   2  -1    0.10    1.60
   0   2  -1    1.70    1.40
   0   2  -1   -1.20    1.40
   0  -2   1    2.00    1.60
   0  -2   1    1.70    0.90
   0  -2   1    3.60    1.80
   0  -2   1    1.80    1.30
   0  -2   1    2.00    1.30
   0  -2   1    3.00    1.50
   0  -2   1    1.90    1.20
  -1   2  -1 2390.76   50.29
  -1   2  -1 2376.86   51.79
  -1   2  -1 2469.15   50.89
  -1   2  -1 2456.55   51.59
  -1   2  -1 2427.56   51.49
  -1   2  -1 2385.16   49.50
  -1   2  -1 2436.76   51.19
  -1   2  -1 2460.45   51.89
   1  -2   1 2401.86   50.49
   1  -2   1 2443.06   50.59
   1  -2   1 2422.66   50.39
   1  -2   1 2483.35   52.09
   1  -2   1 2414.46   49.20
   1  -2   1 2462.65   50.09
   1  -2   1 2412.76   49.60
  -2   2  -1   76.09    3.00
  -2   2  -1   71.19    4.80
  -2   2  -1   76.09    4.70
  -2   2  -1   70.99    4.50
  -2   2  -1   73.39    4.40
  -2   2  -1   70.39    4.10
  -2   2  -1   75.19    4.90
  -2   2  -1   75.09    4.60
   2  -2   1   73.89    2.60
   2  -2   1   66.99    4.10
   2  -2   1   72.29    4.30
   2  -2   1   82.59    5.50
   2  -2   1   76.09    4.40
   2  -2   1   75.89    5.50
   2  -2   1   74.39    4.40
   2  -2   1   79.09    4.90
   2  -2   1   82.59    5.10
  -3   2  -1  655.93   18.40
  -3   2  -1  682.43   18.20
  -3   2  -1  656.63   17.30
  -3   2  -1  655.93   17.60
  -3   2  -1  678.63   17.60
  -3   2  -1  617.44   17.20
  -3   2  -1  637.04   13.90
  -3   2  -1  643.94   17.80
  -3   2  -1  657.93   18.40
   3  -2   1  647.24   17.50
   3  -2   1  633.14   17.40
   3  -2   1  639.94   18.90
   3  -2   1  634.44   17.40
   3  -2   1  657.63   19.80
   3  -2   1  670.43   16.90
   3  -2   1  650.43   18.20
   3  -2   1  656.53   18.20
   3  -2   1  678.93   17.80
  -4   2  -1    9.10    3.90
  -4   2  -1    6.10    3.60
  -4   2  -1    5.70    2.90
  -4   2  -1    7.00    3.00
  -4   2  -1    9.90    3.50
  -4   2  -1    9.90    1.30
  -4   2  -1    8.40    2.80
  -4   2  -1    6.10    3.00
  -4   2  -1    5.60    2.90
   4  -2   1    1.50    2.50
   4  -2   1    2.00    2.70
   4  -2   1    3.00    2.70
   4  -2   1    0.40    4.20
   4  -2   1    2.20    2.70
   4  -2   1    4.40    3.10
   4  -2   1    1.90    2.70
   4  -2   1    1.50    2.60
   4  -2   1    9.80    4.10
  -5   2  -1  118.89    8.40
  -5   2  -1  145.39    9.10
  -5   2  -1  123.49    8.80
  -5   2  -1  132.09    7.80
  -5   2  -1  136.09    8.40
  -5   2  -1  121.79    3.70
  -5   2  -1  128.19    8.70
  -5   2  -1  131.59    7.30
  -5   2  -1  119.89    8.00
   5  -2   1  114.49    8.20
   5  -2   1  113.39    8.50
   5  -2   1  147.69    9.90
   5  -2   1  133.29   11.50
   5  -2   1  127.49    7.90
   5  -2   1  109.29    7.80
   5  -2   1  118.99    7.70
   5  -2   1  111.39    7.60
   5  -2   1  137.99    8.90
  -6   2  -1  398.26   15.20
  -6   2  -1  376.66   11.20
  -6   2  -1  372.76   12.50
  -6   2  -1  392.06   15.30
  -6   2  -1  382.76   15.60
  -6   2  -1  388.46   15.60
   6  -2   1  390.86   16.30
   6  -2   1  368.56   14.10
   6  -2   1  355.16   15.50
   6  -2   1  382.56   15.40
   6  -2   1  369.16   15.20
   6  -2   1  391.96   15.60
   6  -2   1  393.96   19.00
  -7   2  -1 1184.68   26.60
  -7   2  -1 1141.99   32.20
  -7   2  -1 1170.38   32.00
  -7   2  -1 1139.29   27.90
  -7   2  -1 1152.88   33.40
  -7   2  -1 1221.38   33.50
   7  -2   1 1177.68   34.10
   7  -2   1 1168.08   33.20
   7  -2   1 1157.28   31.80
   7  -2   1 1185.68   34.60
   7  -2   1 1164.58   31.80
   7  -2   1 1124.49   32.60
   7  -2   1 1130.29   32.70
  -8   2  -1  263.37   14.00
  -8   2  -1  284.77    9.30
  -8   2  -1  269.57   16.50
  -8   2  -1  259.17   15.00
  -8   2  -1  289.77   14.30
  -8   2  -1  262.67    9.50
   8  -2   1  251.07   12.80
   8  -2   1  275.77   14.30
   8  -2   1  265.47   14.30
   8  -2   1  277.97   13.30
   8  -2   1  255.77   14.40
   8  -2   1  276.37   15.20
  -9   2  -1   12.10    6.80
  -9   2  -1   10.10    2.10
  -9   2  -1   10.40    4.80
  -9   2  -1    0.60    7.70
  -9   2  -1    8.60    2.70
   9  -2   1    4.20    5.00
   9  -2   1    9.60    4.50
   9  -2   1    9.20    4.60
   9  -2   1    5.00    4.90
   9  -2   1   11.30    6.10
   9  -2   1    9.50    6.20
 -10   2  -1   82.09   13.90
 -10   2  -1   64.29    9.10
 -10   2  -1   70.89   10.40
 -10   2  -1   92.29   12.10
  10  -2   1   85.19   10.20
  10  -2   1   59.09    9.50
  10  -2   1   72.69   10.50
  10  -2   1   65.49   10.10
  10  -2   1   86.69    9.80
 -11   2  -1   48.00   12.30
 -11   2  -1   42.00   10.30
 -11   2  -1    8.00    6.60
 -11   2  -1   24.30    7.50
  11  -2   1   21.50    6.60
  11  -2   1   27.80    8.70
  11  -2   1   20.60    7.50
  11  -2   1   29.40    7.90
  11  -2   1   29.20    8.50
 -12   2  -1   28.40    6.50
 -12   2  -1   29.50    8.00
 -12   2  -1   16.60    9.80
 -12   2  -1   37.90    9.70
  12  -2   1   37.70   10.20
  12  -2   1   38.30    9.50
  12  -2   1   33.10    9.30
  12  -2   1   24.10    7.90
 -13   2  -1   18.50    7.70
 -13   2  -1    9.10    9.10
 -13   2  -1    0.10    5.20
 -13   2  -1    5.00    9.60
  13  -2   1    4.60    6.90
  13  -2   1    3.80    6.40
  13  -2   1   16.20    7.20
  13  -2   1    7.90    7.30
  14   1  -1  372.56   18.10
  14   1  -1  338.87   19.40
  14   1  -1  377.96   23.50
  14   1  -1  335.87   17.90
  14   1  -1  329.47   21.90
 -14  -1   1  352.26   19.20
 -14  -1   1  302.77   22.40
 -14  -1   1  367.66   26.50
 -14  -1   1  305.47   24.10
  13   1  -1   10.40    7.40
  13   1  -1   18.80    9.20
  13   1  -1   18.10    6.20
  13   1  -1    5.00    6.30
  13   1  -1   19.40    9.30
  13   1  -1   18.00    6.80
  13   1  -1   13.00    6.70
 -13  -1   1    6.30    8.40
 -13  -1   1    5.00   10.60
 -13  -1   1   16.60    6.70
 -13  -1   1   15.90    4.60
 -13  -1   1    4.70    3.40
 -13  -1   1   27.80   11.50
  12   1  -1  222.28   15.90
  12   1  -1  213.08   14.10
  12   1  -1  224.78   13.70
  12   1  -1  193.78   15.90
  12   1  -1  209.78   13.20
  12   1  -1  212.08   15.00
 -12  -1   1  241.58   19.80
 -12  -1   1  216.98   11.20
 -12  -1   1  248.48   14.40
 -12  -1   1  221.58   17.30
 -12  -1   1  213.48   19.20
 -12  -1   1  212.08   13.80
  11   1  -1   51.49    8.20
  11   1  -1   42.80    7.10
  11   1  -1   64.19    8.50
  11   1  -1   44.20    8.50
  11   1  -1   68.09   11.20
  11   1  -1   64.49    8.50
  11   1  -1   62.49    9.50
 -11  -1   1   57.49   12.50
 -11  -1   1   64.69   13.10
 -11  -1   1   47.60    7.80
 -11  -1   1   52.29    7.00
 -11  -1   1   48.30    7.60
 -11  -1   1   50.59   11.30
 -11  -1   1   58.19    6.90
  10   1  -1  653.53   21.80
  10   1  -1  695.83   23.60
  10   1  -1  626.84   21.50
  10   1  -1  604.14   22.20
  10   1  -1  656.33   21.50
  10   1  -1  649.04   24.80
 -10  -1   1  629.34   21.00
 -10  -1   1  656.83   22.30
 -10  -1   1  612.84   26.40
 -10  -1   1  631.14   28.30
 -10  -1   1  620.94   28.00
 -10  -1   1  656.93   22.60
 -10  -1   1  631.44   19.60
   9   1  -1   26.00    5.70
   9   1  -1   33.40    5.90
   9   1  -1   30.30    5.70
   9   1  -1   39.10    5.80
   9   1  -1   35.80    5.60
   9   1  -1   20.10    6.60
  -9  -1   1   30.60    5.70
  -9  -1   1   40.50    6.10
  -9  -1   1   24.80    5.40
  -9  -1   1   26.90    4.30
  -9  -1   1   24.30    7.30
  -9  -1   1   32.90    8.40
   8   1  -1  277.17   11.90
   8   1  -1  261.87   11.40
   8   1  -1  266.07   12.20
   8   1  -1  285.37   12.00
   8   1  -1  267.37   12.40
   8   1  -1  291.17   14.00
  -8  -1   1  258.87   10.40
  -8  -1   1  268.17   15.00
  -8  -1   1  286.47   16.10
  -8  -1   1  282.77   12.20
  -8  -1   1  286.87   12.20
  -8  -1   1  271.07   12.20
   7   1  -1   20.50    6.00
   7   1  -1   24.40    4.60
   7   1  -1   21.30    4.40
   7   1  -1   27.90    4.80
   7   1  -1   27.30    5.60
   7   1  -1   18.90    4.80
   7   1  -1   24.30    4.30
  -7  -1   1   27.70    4.00
  -7  -1   1   17.90    6.50
  -7  -1   1   16.70    4.20
  -7  -1   1   22.90    4.70
  -7  -1   1   26.20    5.00
  -7  -1   1   29.80    5.00
  -7  -1   1   27.60    6.70
   6   1  -1  147.59   12.50
   6   1  -1  139.89   10.80
   6   1  -1  153.58    7.70
   6   1  -1  152.98    8.20
   6   1  -1  152.48    8.30
   6   1  -1  148.59    7.70
   6   1  -1  149.29    7.70
   6   1  -1  149.39    9.50
  -6  -1   1  135.59    6.70
  -6  -1   1  148.49    7.30
  -6  -1   1  152.88    8.00
  -6  -1   1  139.79    8.80
  -6  -1   1  159.68    8.10
  -6  -1   1  161.08   10.20
  -6  -1   1  147.69    8.50
  -6  -1   1  149.49   10.90
   5   1  -1   29.80    4.80
   5   1  -1   33.50    3.90
   5   1  -1   33.70    4.00
   5   1  -1   26.90    3.80
   5   1  -1   24.60    4.20
   5   1  -1   29.40    3.90
   5   1  -1   42.50    7.50
   5   1  -1   46.70    5.90
  -5  -1   1   43.30    3.60
  -5  -1   1   27.30    4.10
  -5  -1   1   37.20    3.70
  -5  -1   1   32.70    4.00
  -5  -1   1   35.00    4.10
  -5  -1   1   37.80    5.70
  -5  -1   1   29.10    5.20
   4   1  -1  834.22   20.50
   4   1  -1  853.01   19.40
   4   1  -1  860.41   20.10
   4   1  -1  833.82   17.30
   4   1  -1  829.02   22.40
   4   1  -1  846.82   25.10
   4   1  -1  844.92   22.90
   4   1  -1  855.71   20.20
   4   1  -1  858.51   20.60
   4   1  -1  876.81   22.00
  -4  -1   1  845.22   20.30
  -4  -1   1  832.22   20.40
  -4  -1   1  858.21   17.90
  -4  -1   1  845.52   23.00
  -4  -1   1  858.11   23.50
  -4  -1   1  821.12   18.90
  -4  -1   1  839.52   21.60
  -4  -1   1  843.52   20.00
   3   1  -1  130.99    5.30
   3   1  -1  137.29    6.20
   3   1  -1  135.69    5.30
   3   1  -1  140.99    7.80
   3   1  -1  136.09    5.10
   3   1  -1  133.99    6.60
   3   1  -1  130.49    5.80
   3   1  -1  131.89    5.00
   3   1  -1  129.79    3.80
   3   1  -1  131.09    4.30
   3   1  -1  132.49    6.70
  -3  -1   1  122.39    5.70
  -3  -1   1  126.29    4.00
  -3  -1   1  124.29    5.10
  -3  -1   1  128.79    4.10
  -3  -1   1  131.59    4.90
  -3  -1   1  131.49    7.00
  -3  -1   1  125.89    5.00
  -3  -1   1  119.69    6.60
   2   1  -1 1101.19   23.90
   2   1  -1 1057.69   23.10
   2   1  -1 1069.09   24.10
   2   1  -1 1086.89   23.00
   2   1  -1 1114.59   23.20
   2   1  -1 1068.69   22.90
   2   1  -1 1111.39   22.80
  -2  -1   1 1087.89   24.20
  -2  -1   1 1073.79   25.30
  -2  -1   1 1093.79   22.90
  -2  -1   1 1096.69   23.50
  -2  -1   1 1092.69   24.80
  -2  -1   1 1068.89   23.20
  -2  -1   1 1089.19   23.00
   1   1  -1    9.30    1.10
   1   1  -1    9.40    2.40
   1   1  -1    6.30    0.90
  -1  -1   1    9.30    1.20
  -1  -1   1    9.00    1.40
  -1  -1   1    9.90    1.60
  -1  -1   1    9.90    1.40
  -1  -1   1   10.20    1.60
  -1   1  -1 2059.79   42.60
  -1   1  -1 2021.40   42.20
  -1   1  -1 2012.50   42.50
  -1   1  -1 2041.80   42.00
  -1   1  -1 2022.80   42.20
  -1   1  -1 2103.29   42.40
  -1   1  -1 2074.59   42.70
  -1   1  -1 2082.79   42.80
  -1   1  -1 2052.29   40.90
   1  -1   1 2088.69   42.20
   1  -1   1 2074.29   42.10
   1  -1   1 2021.60   42.80
   1  -1   1 2059.59   42.20
   1  -1   1 2076.29   42.90
   1  -1   1 2033.90   40.70
   1  -1   1 2045.20   42.50
   1  -1   1 2065.99   42.60
  -2   1  -1   61.69    3.80
  -2   1  -1   47.70    3.50
  -2   1  -1   51.09    3.70
  -2   1  -1   45.90    3.30
  -2   1  -1   52.09    4.00
  -2   1  -1   41.50    3.40
  -2   1  -1   51.79    3.20
  -2   1  -1   61.49    3.80
   2  -1   1   46.30    3.20
   2  -1   1   48.20    3.70
   2  -1   1   51.99    5.30
   2  -1   1   59.69    4.20
   2  -1   1   63.49    3.80
  -3   1  -1  558.94   15.40
  -3   1  -1  569.74   15.40
  -3   1  -1  576.34   14.20
  -3   1  -1  553.24   14.60
  -3   1  -1  555.04   15.40
  -3   1  -1  559.84   15.20
   3  -1   1  565.74   15.10
   3  -1   1  555.14   15.30
   3  -1   1  579.44   15.50
   3  -1   1  562.94   15.40
   3  -1   1  561.54   14.90
   3  -1   1  567.34   15.80
   3  -1   1  559.54   15.60
   3  -1   1  568.84   17.70
   3  -1   1  550.94   14.70
  -4   1  -1  178.98    8.30
  -4   1  -1  178.88    7.40
  -4   1  -1  178.18    6.70
  -4   1  -1  181.58    8.00
  -4   1  -1  187.48    8.70
  -4   1  -1  186.88    8.10
  -4   1  -1  189.38    8.30
  -4   1  -1  178.28    8.10
   4  -1   1  194.68    8.20
   4  -1   1  182.48   10.60
   4  -1   1  179.58    8.10
   4  -1   1  191.98    7.80
   4  -1   1  187.68    8.70
   4  -1   1  174.68    8.90
   4  -1   1  187.18    8.60
   4  -1   1  199.28    8.70
   4  -1   1  180.48    7.60
  -5   1  -1   57.89    5.20
  -5   1  -1   79.49    3.90
  -5   1  -1   79.89    6.50
  -5   1  -1   67.79    4.70
  -5   1  -1   71.99    6.50
  -5   1  -1   72.49    6.60
  -5   1  -1   85.09    7.40
   5  -1   1   80.99    7.30
   5  -1   1   83.79    6.20
   5  -1   1   81.99    6.50
   5  -1   1   79.79    9.50
   5  -1   1   73.09    5.90
   5  -1   1   73.39    8.40
   5  -1   1   70.29    6.40
   5  -1   1   63.19    6.30
   5  -1   1   77.69    6.60
  -6   1  -1  200.88   11.40
  -6   1  -1  208.18   10.20
  -6   1  -1  208.08   10.30
  -6   1  -1  219.18    7.40
  -6   1  -1  219.68    9.80
  -6   1  -1  226.38   10.70
  -6   1  -1  232.38   10.50
  -6   1  -1  201.58    6.90
  -6   1  -1  203.78   10.70
  -6   1  -1  213.68    6.50
   6  -1   1  208.48   10.90
   6  -1   1  198.88    9.40
   6  -1   1  194.28   10.70
   6  -1   1  195.18    9.80
   6  -1   1  202.98   12.10
   6  -1   1  211.28   11.10
   6  -1   1  224.78   10.90
   6  -1   1  223.98   14.60
  -7   1  -1   95.89    8.40
  -7   1  -1   94.19    4.70
  -7   1  -1   90.89    3.90
  -7   1  -1  101.59    8.00
  -7   1  -1  117.59    8.20
  -7   1  -1  109.29    9.30
  -7   1  -1   99.59   11.40
   7  -1   1   97.49    8.90
   7  -1   1  113.19    9.00
   7  -1   1  104.29    7.70
   7  -1   1   95.49    7.80
   7  -1   1   94.79    8.20
   7  -1   1   95.79    7.20
   7  -1   1   96.09    8.40
  -8   1  -1  272.17   13.50
  -8   1  -1  249.48   12.60
  -8   1  -1  253.87   14.60
  -8   1  -1  273.17   16.30
  -8   1  -1  248.58   11.90
  -8   1  -1  244.08    7.90
   8  -1   1  231.58   11.60
   8  -1   1  247.68   12.20
   8  -1   1  255.67   13.70
   8  -1   1  243.88   12.80
   8  -1   1  258.17   13.30
   8  -1   1  241.38   13.50
  -9   1  -1  202.18   15.70
  -9   1  -1  218.38   12.70
  -9   1  -1  218.68    7.20
  -9   1  -1  218.88   14.70
   9  -1   1  219.98   12.70
   9  -1   1  201.18   13.00
   9  -1   1  225.98   13.40
   9  -1   1  225.28   13.50
   9  -1   1  234.78   12.50
   9  -1   1  196.78   13.30
 -10   1  -1   41.30    7.40
 -10   1  -1   29.60    6.60
 -10   1  -1   38.10    2.90
 -10   1  -1   43.20    8.70
 -10   1  -1   23.80   10.30
  10  -1   1   29.30    7.40
  10  -1   1   31.80    7.10
  10  -1   1   41.90    8.20
  10  -1   1   37.30    6.90
  10  -1   1   32.60    7.80
  10  -1   1   36.20    7.30
 -11   1  -1   42.80   10.20
 -11   1  -1   46.20   11.70
 -11   1  -1   51.69    8.70
 -11   1  -1   62.49    9.70
  11  -1   1   45.20    8.10
  11  -1   1   48.10    7.70
  11  -1   1   54.99    9.00
  11  -1   1   44.70    9.30
  11  -1   1   50.79    9.90
  11  -1   1   49.70    8.40
 -12   1  -1   64.69    9.80
 -12   1  -1   89.29   11.50
 -12   1  -1   67.99   12.10
 -12   1  -1   86.39   15.80
  12  -1   1   93.69   12.90
  12  -1   1   97.09   13.60
  12  -1   1   89.29   11.00
  12  -1   1   94.39   11.30
  12  -1   1   76.09   10.40
 -13   1  -1   44.10   11.10
 -13   1  -1   43.70   13.80
 -13   1  -1   38.30    9.10
 -13   1  -1   40.90   12.70
  13  -1   1   54.19   10.60
  13  -1   1   41.10    8.50
  13  -1   1   41.80    9.60
  13  -1   1   41.80   10.20
 -14   1  -1  -14.50    7.80
 -14   1  -1    4.50    9.00
 -14   1  -1   12.10    8.90
 -14   1  -1    4.20    7.20
  14  -1   1   -0.60   11.30
  14  -1   1   -2.10    7.40
  14  -1   1   -5.10    6.00
  14  -1   1   -3.10    6.90
  14   0  -1  170.78   14.40
  14   0  -1  136.89   16.90
  14   0  -1  187.08   17.30
  14   0  -1  161.28   14.10
  14   0  -1  161.48   15.20
 -14   0   1  196.48   15.20
 -14   0   1  167.28   19.60
 -14   0   1  157.38   21.80
 -14   0   1  183.38   22.50
  13   0  -1   46.00    9.60
  13   0  -1   64.09   11.80
  13   0  -1   53.59    9.50
  13   0  -1   58.09   10.10
  13   0  -1   60.79   10.20
 -13   0   1   62.19   10.00
 -13   0   1   55.99   15.90
 -13   0   1   29.00   12.00
 -13   0   1   50.19   12.70
  12   0  -1   37.00    8.50
  12   0  -1   83.39   10.40
  12   0  -1   46.60    7.90
  12   0  -1   44.50    8.40
  12   0  -1   53.09    9.30
  12   0  -1   52.49    9.90
 -12   0   1   37.80   11.10
 -12   0   1   55.19    9.20
 -12   0   1   51.69    5.90
 -12   0   1   40.10   13.20
  11   0  -1   13.60    5.80
  11   0  -1   11.60    4.70
  11   0  -1    3.40    5.50
  11   0  -1    3.20    5.70
 -11   0   1   16.00    8.00
 -11   0   1   10.60    4.10
 -11   0   1    5.50    5.00
 -11   0   1    4.20    5.70
 -11   0   1    4.60    6.80
  10   0  -1  101.89   10.30
  10   0  -1  102.09   10.50
  10   0  -1  118.19   11.30
  10   0  -1  110.49    9.90
 -10   0   1  124.69   13.90
 -10   0   1  123.89    8.20
 -10   0   1  112.09    8.60
 -10   0   1  127.99   10.60
 -10   0   1  108.59    9.70
 -10   0   1  120.29   15.80
   9   0  -1  196.98   12.10
   9   0  -1  178.28   10.60
   9   0  -1  195.28   11.30
   9   0  -1  171.68   12.60
   9   0  -1  186.88   11.00
   9   0  -1  186.48   12.50
  -9   0   1  194.68   11.70
  -9   0   1  207.18    9.80
  -9   0   1  193.38   14.70
  -9   0   1  205.78   10.20
  -9   0   1  202.48   13.50
  -9   0   1  175.78   11.40
   8   0  -1  929.81   29.00
   8   0  -1  939.21   27.10
   8   0  -1  953.00   28.00
   8   0  -1  902.01   27.30
   8   0  -1  925.51   26.50
   8   0  -1  960.80   26.60
  -8   0   1  948.61   27.80
  -8   0   1  955.40   31.90
  -8   0   1  926.61   25.30
  -8   0   1  982.00   30.80
  -8   0   1  943.71   27.20
  -8   0   1  909.61   25.30
   7   0  -1  155.38    9.50
   7   0  -1  144.89    8.40
   7   0  -1  146.89    9.00
   7   0  -1  130.59    9.00
   7   0  -1  147.79    9.90
   7   0  -1  159.68    9.20
   7   0  -1  146.29    9.90
  -7   0   1  144.39    7.90
  -7   0   1  135.89    8.60
  -7   0   1  159.78   11.00
  -7   0   1  135.89    8.90
  -7   0   1  153.68    8.30
   6   0  -1   28.70    5.50
   6   0  -1   31.00    5.30
   6   0  -1   30.30    4.80
   6   0  -1   30.30    5.60
   6   0  -1   27.40    4.80
   6   0  -1   23.70    4.40
   6   0  -1   24.70    4.50
   6   0  -1   25.00    7.20
  -6   0   1   25.40    1.90
  -6   0   1   24.30    4.30
  -6   0   1   23.30    5.50
  -6   0   1   21.90    4.60
  -6   0   1   26.10    4.70
  -6   0   1   27.80    4.40
  -6   0   1   33.50    7.20
  -6   0   1   35.20    5.20
  -6   0   1   22.90    4.30
   5   0  -1  444.26   13.70
   5   0  -1  465.25   15.30
   5   0  -1  452.35   14.10
   5   0  -1  435.96   18.40
   5   0  -1  446.76   14.40
   5   0  -1  429.06   13.60
   5   0  -1  449.46   15.40
   5   0  -1  428.06   14.20
  -5   0   1  437.06   13.50
  -5   0   1  483.55   16.10
  -5   0   1  458.55   13.50
  -5   0   1  430.36   14.20
  -5   0   1  439.36   16.50
  -5   0   1  443.56   14.10
  -5   0   1  446.76   10.00
  -5   0   1  427.36   14.60
  -5   0   1  437.56   14.00
   4   0  -1 1337.87   31.90
   4   0  -1 1327.47   32.00
   4   0  -1 1322.27   31.10
   4   0  -1 1375.76   30.70
   4   0  -1 1348.57   30.80
   4   0  -1 1328.67   31.10
   4   0  -1 1330.07   30.40
  -4   0   1 1337.77   30.90
  -4   0   1 1323.67   30.40
  -4   0   1 1353.86   27.20
  -4   0   1 1356.56   31.20
  -4   0   1 1342.57   32.60
  -4   0   1 1329.57   30.00
  -4   0   1 1313.97   31.60
   3   0  -1   93.09    5.10
   3   0  -1   93.69    4.80
   3   0  -1   93.39    4.90
   3   0  -1   87.69    2.90
   3   0  -1   85.99    5.00
   3   0  -1   90.69    4.60
   3   0  -1   93.49    4.70
   3   0  -1   79.79    4.30
  -3   0   1   93.79    5.00
  -3   0   1   95.59    5.80
  -3   0   1   90.89    2.90
  -3   0   1   94.99    4.60
  -3   0   1   97.59    4.90
  -3   0   1   93.99    5.50
  -3   0   1   88.59    4.60
  -3   0   1   91.59    4.30
  -3   0   1   97.49    5.00
   2   0  -1  123.49    5.30
   2   0  -1  133.49    5.00
   2   0  -1  136.99    5.20
   2   0  -1  139.79    4.70
   2   0  -1  128.59    4.70
   2   0  -1  133.89    4.70
   2   0  -1  130.59    5.00
   2   0  -1  135.59    3.50
  -2   0   1  131.69    4.70
  -2   0   1  131.59    4.90
  -2   0   1  127.49    4.80
  -2   0   1  125.39    5.30
  -2   0   1  130.39    3.50
  -2   0   1  122.79    5.70
  -2   0   1  127.59    4.50
  -2   0   1  134.69    5.20
  -2   0  -1  145.59    4.00
  -2   0  -1  148.29    4.80
  -2   0  -1  150.38    6.90
  -2   0  -1  154.38    4.80
  -2   0  -1  146.29    3.90
  -2   0  -1  136.19    5.00
  -2   0  -1  151.88    5.80
  -2   0  -1  135.19    4.80
   2   0   1  148.09    4.10
   2   0   1  135.19    4.90
   2   0   1  155.58    5.10
   2   0   1  140.29    4.70
   2   0   1  138.19    4.60
   2   0   1  151.18    5.50
   2   0   1  141.19    5.20
   2   0   1  140.39    8.10
  -3   0  -1 1501.45   36.40
  -3   0  -1 1493.05   32.50
  -3   0  -1 1465.95   32.00
  -3   0  -1 1478.15   30.10
  -3   0  -1 1521.15   34.10
  -3   0  -1 1465.15   32.20
  -3   0  -1 1476.35   32.30
  -3   0  -1 1503.75   33.20
  -3   0  -1 1481.15   31.00
   3   0   1 1531.05   32.70
   3   0   1 1465.55   33.50
   3   0   1 1481.55   33.30
   3   0   1 1445.96   36.20
   3   0   1 1516.45   32.20
   3   0   1 1496.25   32.80
   3   0   1 1522.15   32.10
   3   0   1 1457.55   32.40
  -4   0  -1    4.00    1.50
  -4   0  -1    2.80    2.70
  -4   0  -1   -1.20    2.20
  -4   0  -1   -0.10    2.20
  -4   0  -1    3.70    1.90
  -4   0  -1    5.50    2.20
  -4   0  -1    5.00    2.00
  -4   0  -1    1.50    1.60
  -4   0  -1    3.30    1.00
  -4   0  -1    3.10    1.80
   4   0   1    0.10    2.20
   4   0   1    5.20    2.10
   4   0   1    7.80    3.00
   4   0   1    8.00    2.30
   4   0   1    1.60    1.90
   4   0   1    3.10    2.00
   4   0   1    9.90    4.00
   4   0   1    5.20    2.40
  -5   0  -1  453.05   13.80
  -5   0  -1  446.36   14.90
  -5   0  -1  469.85   17.40
  -5   0  -1  452.65   14.00
  -5   0  -1  467.25   12.40
  -5   0  -1  456.65   16.20
  -5   0  -1  461.35   14.50
  -5   0  -1  457.25   13.60
  -5   0  -1  483.25   14.40
   5   0   1  478.35   14.70
   5   0   1  467.75   15.50
   5   0   1  449.95   15.20
   5   0   1  457.25   14.40
   5   0   1  458.25   14.40
   5   0   1  451.85   13.60
   5   0   1  460.55   13.80
   5   0   1  412.76   18.10
  -6   0  -1    0.10    2.30
  -6   0  -1    6.50    3.40
  -6   0  -1    2.10    3.10
  -6   0  -1    2.80    3.30
  -6   0  -1   -0.80    3.90
  -6   0  -1    9.20    6.40
  -6   0  -1    1.20    2.70
  -6   0  -1    4.50    3.10
  -6   0  -1    4.30    3.10
   6   0   1    1.20    3.00
   6   0   1    4.30    5.50
   6   0   1    6.10    3.80
   6   0   1    0.20    2.80
   6   0   1    2.40    3.30
   6   0   1    3.80    4.00
   6   0   1    0.90    2.70
  -7   0  -1   29.90    6.80
  -7   0  -1   30.70    4.90
  -7   0  -1   39.10    5.20
  -7   0  -1   32.60    5.40
  -7   0  -1   39.60    8.50
   7   0   1   26.60    4.80
   7   0   1   37.30    6.10
   7   0   1   31.80    5.80
   7   0   1   35.90    5.00
   7   0   1   28.80    5.60
   7   0   1   32.00    5.30
  -8   0  -1    6.20    6.10
  -8   0  -1   11.40    4.20
  -8   0  -1   10.50    4.10
  -8   0  -1    8.20    2.90
  -8   0  -1   11.50    5.90
  -8   0  -1   16.60    4.10
   8   0   1   13.00    3.70
   8   0   1   14.10    4.00
   8   0   1    9.50    4.90
   8   0   1    8.50    3.60
   8   0   1    4.30    4.50
   8   0   1    6.10    4.40
  -9   0  -1   77.09    5.50
  -9   0  -1   80.99    8.00
  -9   0  -1   88.69    7.80
  -9   0  -1   79.79    8.20
  -9   0  -1   78.89   10.60
  -9   0  -1   87.19   12.40
   9   0   1   97.19    9.10
   9   0   1   82.09    8.50
   9   0   1   99.69   10.80
   9   0   1   71.39    7.20
   9   0   1   86.89    9.20
   9   0   1   89.29    7.80
 -10   0  -1   -1.10    2.50
 -10   0  -1   -2.50    4.10
 -10   0  -1    5.00    7.30
 -10   0  -1   -2.40    3.80
 -10   0  -1    3.40    5.50
  10   0   1   -3.10    3.40
  10   0   1    0.40    3.30
  10   0   1    5.80    6.00
  10   0   1    1.10    4.60
  10   0   1   -8.40    3.80
  10   0   1   -3.40    4.20
 -11   0  -1   50.09   14.90
 -11   0  -1   36.60    6.70
 -11   0  -1   29.00    6.60
 -11   0  -1   23.20    9.00
 -11   0  -1   21.50    3.50
  11   0   1   37.50    7.60
  11   0   1   26.20    5.40
  11   0   1   19.50    6.40
  11   0   1   27.30    6.50
 -12   0  -1   15.30    6.40
 -12   0  -1   -3.20    5.20
 -12   0  -1   14.80    9.20
 -12   0  -1    2.70    8.00
  12   0   1    6.10    5.20
  12   0   1    9.00    5.30
  12   0   1    6.00    5.70
  12   0   1   12.70    6.60
  12   0   1    1.90    5.80
  12   0   1   -3.80    5.70
 -13   0  -1   77.29   14.20
 -13   0  -1   74.19   15.00
 -13   0  -1   86.09   11.10
 -13   0  -1   54.49   13.60
  13   0   1   64.39   11.40
  13   0   1   77.09   10.50
  13   0   1   90.69   12.00
  13   0   1   94.39   11.90
 -14   0  -1   85.59   17.00
 -14   0  -1   66.59   14.80
 -14   0  -1   87.99   15.30
 -14   0  -1   70.59   10.70
  14   0   1   45.40   10.80
  14   0   1   61.29    9.50
  14   0   1   73.49   12.00
  14   0   1   59.69   10.90
  14  -1  -1   68.39   11.80
  14  -1  -1   62.19   13.10
  14  -1  -1   28.50   13.90
  14  -1  -1   61.89   10.30
  14  -1  -1   46.30   13.30
 -14   1   1   68.99   14.10
 -14   1   1   72.89   17.20
 -14   1   1   57.79   15.60
 -14   1   1   68.59   11.20
  13  -1  -1   13.20    8.30
  13  -1  -1   13.60    8.10
  13  -1  -1   23.20    7.50
  13  -1  -1   24.00    9.00
 -13   1   1   23.10   12.40
 -13   1   1    4.60    4.20
 -13   1   1   -2.80    7.50
 -13   1   1   15.80    7.00
  12  -1  -1   -3.20    4.90
  12  -1  -1   -0.80    5.50
  12  -1  -1    9.10    6.10
  12  -1  -1    2.30    5.80
  12  -1  -1   -2.80    4.90
 -12   1   1    3.00    5.40
 -12   1   1    2.30    5.50
 -12   1   1   -4.50    9.10
 -12   1   1   -7.20    7.00
 -12   1   1    5.00    2.20
  11  -1  -1   62.19   10.00
  11  -1  -1   71.89   11.00
  11  -1  -1   64.49    9.40
  11  -1  -1   57.09   10.10
  11  -1  -1   61.79    9.10
 -11   1   1   72.79   12.30
 -11   1   1   66.19    5.90
 -11   1   1   66.99    9.90
 -11   1   1   61.89    9.60
 -11   1   1   79.99   14.00
  10  -1  -1  605.94   23.10
  10  -1  -1  530.85   23.00
  10  -1  -1  563.94   23.10
  10  -1  -1  539.55   21.00
  10  -1  -1  585.34   21.90
  10  -1  -1  582.74   23.20
 -10   1   1  595.74   23.10
 -10   1   1  568.34   24.80
 -10   1   1  603.14   27.50
 -10   1   1  570.94   17.30
   9  -1  -1   16.70    6.10
   9  -1  -1   14.60    5.60
   9  -1  -1   18.30    5.30
   9  -1  -1    7.60    5.20
   9  -1  -1   11.10    5.20
   9  -1  -1   11.30    5.70
  -9   1   1   13.10    3.70
  -9   1   1   13.10    5.50
  -9   1   1    4.90    8.10
  -9   1   1    9.10    5.40
  -9   1   1   13.30    5.70
   8  -1  -1 1048.10   30.60
   8  -1  -1 1029.00   30.40
   8  -1  -1 1060.09   29.40
   8  -1  -1 1035.00   30.70
   8  -1  -1  959.10   30.70
   8  -1  -1  986.30   28.80
  -8   1   1 1044.80   30.50
  -8   1   1 1077.19   33.10
  -8   1   1 1036.50   29.90
  -8   1   1 1002.10   28.30
  -8   1   1  988.50   22.80
  -8   1   1 1069.49   34.60
  -8   1   1 1009.40   26.20
  -8   1   1 1034.90   21.90
   7  -1  -1  261.77   12.00
   7  -1  -1  254.57   13.20
   7  -1  -1  291.77   13.30
   7  -1  -1  297.97   13.30
   7  -1  -1  276.07   13.30
   7  -1  -1  264.17   12.70
   7  -1  -1  263.67   12.20
  -7   1   1  282.87   15.80
  -7   1   1  266.47   13.60
  -7   1   1  289.37   12.70
  -7   1   1  284.97    7.70
  -7   1   1  303.67   14.40
  -7   1   1  269.77    8.80
   6  -1  -1  191.18   13.10
   6  -1  -1  192.98    9.80
   6  -1  -1  178.18    9.40
   6  -1  -1  180.18    9.80
   6  -1  -1  185.08   10.80
   6  -1  -1  177.38    9.90
   6  -1  -1  170.38   10.00
   6  -1  -1  191.18   10.60
  -6   1   1  178.18    9.60
  -6   1   1  185.78   10.90
  -6   1   1  191.18    9.40
  -6   1   1  222.78   13.10
  -6   1   1  190.28    9.70
  -6   1   1  183.88    9.00
  -6   1   1  181.98    9.90
  -6   1   1  204.48   10.50
  -6   1   1  191.18    6.10
   5  -1  -1  228.38   10.70
   5  -1  -1  250.37   14.00
   5  -1  -1  226.98   10.50
   5  -1  -1  239.68    9.90
   5  -1  -1  241.98    9.80
   5  -1  -1  244.18   10.90
   5  -1  -1  214.68   10.20
  -5   1   1  227.88   10.00
  -5   1   1  253.97   11.50
  -5   1   1  224.48    9.90
  -5   1   1  238.78    7.00
  -5   1   1  235.48    9.60
  -5   1   1  241.98   10.40
  -5   1   1  236.38   10.70
   4  -1  -1  928.61   25.00
   4  -1  -1  909.61   23.20
   4  -1  -1  911.41   22.90
   4  -1  -1  897.01   23.40
   4  -1  -1  924.61   22.90
   4  -1  -1  916.21   23.70
   4  -1  -1  910.61   23.60
  -4   1   1  908.51   23.30
  -4   1   1  861.91   22.40
  -4   1   1  899.31   23.60
  -4   1   1  908.11   23.80
  -4   1   1  881.41   23.00
  -4   1   1  942.31   23.60
  -4   1   1  909.61   19.90
  -4   1   1  881.71   23.00
   3  -1  -1  708.43   17.90
   3  -1  -1  697.93   18.40
   3  -1  -1  703.63   18.50
   3  -1  -1  712.73   17.90
   3  -1  -1  693.33   18.40
   3  -1  -1  684.03   18.20
   3  -1  -1  725.93   17.90
  -3   1   1  707.33   17.80
  -3   1   1  695.83   18.20
  -3   1   1  708.03   18.30
  -3   1   1  714.83   15.90
  -3   1   1  702.53   18.10
  -3   1   1  721.83   18.30
  -3   1   1  711.03   18.00
  -3   1   1  719.33   18.60
   2  -1  -1 4214.68   84.49
   2  -1  -1 4042.90   83.49
   2  -1  -1 4182.78   83.69
   2  -1  -1 4219.18   84.19
   2  -1  -1 4123.09   84.09
   2  -1  -1 3826.62   84.79
   2  -1  -1 4090.29   83.19
  -2   1   1 4172.18   84.19
  -2   1   1 4215.48   83.59
  -2   1   1 4121.79   83.69
  -2   1   1 4126.49   83.79
  -2   1   1 4182.48   84.19
  -2   1   1 4150.38   83.39
  -2   1   1 4228.68   82.29
   1  -1  -1 3670.63   73.89
   1  -1  -1 3777.22   75.59
   1  -1  -1 3751.12   74.69
   1  -1  -1 3775.32   75.09
   1  -1  -1 3736.63   74.49
   1  -1  -1 3701.13   75.09
   1  -1  -1 3784.22   74.89
  -1   1   1 3747.23   74.29
  -1   1   1 3721.03   75.39
  -1   1   1 3735.13   74.69
  -1   1   1 3755.62   73.99
  -1   1   1 3760.52   74.49
  -1   1   1 3676.03   75.09
  -1   1   1 3725.83   74.89
  -1   1   1 3745.53   74.99
  -2  -1  -1  204.08    5.60
  -2  -1  -1  215.28    6.40
  -2  -1  -1  211.48    7.40
  -2  -1  -1  210.18    7.10
  -2  -1  -1  213.68    5.40
  -2  -1  -1  207.08    5.60
  -2  -1  -1  212.98    8.30
  -2  -1  -1  207.48    5.10
  -2  -1  -1  210.38    6.40
  -2  -1  -1  213.48    7.20
   2   1   1  212.78    5.00
   2   1   1  210.38    6.50
   2   1   1  217.98    7.30
   2   1   1  210.48    5.40
   2   1   1  211.48    6.40
   2   1   1  214.08    5.20
   2   1   1  198.48    8.10
   2   1   1  217.08    5.70
   2   1   1  206.78    5.30
   2   1   1  204.18    5.10
  -3  -1  -1   15.20    2.00
  -3  -1  -1   16.20    1.90
  -3  -1  -1   16.00    1.90
  -3  -1  -1   17.60    2.00
  -3  -1  -1   14.70    3.80
  -3  -1  -1   14.00    3.90
  -3  -1  -1   15.90    2.40
  -3  -1  -1   12.10    2.90
  -3  -1  -1   12.20    2.20
  -3  -1  -1   16.80    3.40
  -3  -1  -1   17.30    2.20
   3   1   1   14.10    2.40
   3   1   1   11.70    3.70
   3   1   1   11.90    2.80
   3   1   1   12.20    1.90
   3   1   1   10.50    3.10
   3   1   1   13.30    2.10
   3   1   1   12.60    1.80
   3   1   1   13.00    2.60
   3   1   1   16.30    2.10
  -4  -1  -1    7.50    1.70
  -4  -1  -1    3.00    2.20
  -4  -1  -1    5.40    1.90
  -4  -1  -1    5.60    1.60
  -4  -1  -1    5.20    1.70
  -4  -1  -1    6.40    1.80
  -4  -1  -1   10.30    3.40
  -4  -1  -1    7.50    3.50
  -4  -1  -1    2.00    2.30
   4   1   1    4.40    1.70
   4   1   1    4.50    2.50
   4   1   1   10.30    3.90
   4   1   1    2.70    1.40
   4   1   1    7.50    2.70
   4   1   1    4.40    1.70
   4   1   1    4.70    1.70
   4   1   1    7.10    2.10
   4   1   1    4.10    2.20
  -5  -1  -1  317.27    9.80
  -5  -1  -1  304.97   12.80
  -5  -1  -1  298.17    9.90
  -5  -1  -1  282.47   13.10
  -5  -1  -1  298.57   11.40
  -5  -1  -1  298.87   10.00
  -5  -1  -1  307.37    9.70
   5   1   1  298.47    9.70
   5   1   1  301.17   11.50
   5   1   1  294.97   10.20
   5   1   1  300.57   11.90
   5   1   1  306.17   14.80
   5   1   1  321.07   10.30
   5   1   1  315.77    9.90
   5   1   1  305.77   10.30
  -6  -1  -1  227.38    8.90
  -6  -1  -1  215.08   10.50
  -6  -1  -1  222.28    9.90
  -6  -1  -1  210.48   12.20
  -6  -1  -1  213.28    9.10
  -6  -1  -1  212.48    9.00
  -6  -1  -1  218.88   12.80
   6   1   1  231.28   11.00
   6   1   1  237.68    9.80
   6   1   1  207.28   14.00
   6   1   1  203.78    9.40
   6   1   1  208.28    9.30
   6   1   1  210.88    8.70
   6   1   1  219.38    8.80
  -7  -1  -1  175.08    8.10
  -7  -1  -1  162.58   11.90
  -7  -1  -1  167.08   11.60
  -7  -1  -1  173.88    8.30
  -7  -1  -1  176.38    8.20
  -7  -1  -1  167.28    8.60
   7   1   1  175.58    8.40
   7   1   1  168.28   10.40
   7   1   1  161.08   10.00
   7   1   1  161.68    8.80
   7   1   1  173.78    8.40
   7   1   1  181.98    9.40
   7   1   1  163.08    8.80
  -8  -1  -1    6.80    5.90
  -8  -1  -1    6.70    3.10
  -8  -1  -1    5.70    3.20
  -8  -1  -1    7.50    3.50
  -8  -1  -1    3.00    5.10
   8   1   1    6.20    3.30
   8   1   1    3.60    3.30
   8   1   1    4.80    4.10
   8   1   1    5.50    3.00
   8   1   1   11.80    4.00
   8   1   1    6.30    4.00
  -9  -1  -1    6.10    3.70
  -9  -1  -1    8.80    7.00
  -9  -1  -1    8.60    3.50
  -9  -1  -1    1.80    5.50
  -9  -1  -1    4.80    3.90
  -9  -1  -1    5.90    2.90
  -9  -1  -1    6.80    5.70
   9   1   1    2.00    3.70
   9   1   1    9.00    3.50
   9   1   1   10.80    5.00
   9   1   1    4.50    4.10
   9   1   1    3.30    3.20
   9   1   1    9.70    4.10
 -10  -1  -1   84.69    6.80
 -10  -1  -1  103.19    8.70
 -10  -1  -1  101.19   13.80
 -10  -1  -1  128.99   14.40
 -10  -1  -1  103.79   13.60
 -10  -1  -1  101.39    8.10
 -10  -1  -1  102.09    9.00
  10   1   1  104.99    9.60
  10   1   1   91.29    8.80
  10   1   1   83.09   10.70
  10   1   1   90.89    8.70
  10   1   1   98.39    9.10
  10   1   1   97.99    8.00
 -11  -1  -1  184.98    9.30
 -11  -1  -1  200.38   12.30
 -11  -1  -1  178.88   16.30
 -11  -1  -1  174.28   11.90
 -11  -1  -1  179.28   16.00
 -11  -1  -1  182.68   16.80
  11   1   1  177.88   12.70
  11   1   1  182.48   13.90
  11   1   1  181.18   11.40
  11   1   1  183.28   12.20
  11   1   1  181.68   11.50
 -12  -1  -1   66.59    6.10
 -12  -1  -1   58.99    8.20
 -12  -1  -1   53.59   12.00
 -12  -1  -1   63.79   13.50
 -12  -1  -1   49.50    8.70
 -12  -1  -1   40.00   11.40
  12   1   1   60.99    9.50
  12   1   1   47.20    9.60
  12   1   1   65.59    9.10
  12   1   1   57.99   10.00
  12   1   1   62.79    9.60
  12   1   1   62.89    8.00
 -13  -1  -1   59.69   13.00
 -13  -1  -1   86.59   15.90
 -13  -1  -1   58.49   14.70
 -13  -1  -1   51.29    5.00
  13   1   1   54.09    8.80
  13   1   1   61.49    9.30
  13   1   1   62.69   11.00
  13   1   1   67.19   11.80
  13   1   1   65.69    9.60
  13   1   1   54.99    9.30
 -14  -1  -1  529.05   31.20
 -14  -1  -1  602.94   24.50
 -14  -1  -1  578.24   30.10
 -14  -1  -1  564.94   32.10
  14   1   1  542.85   22.90
  14   1   1  577.94   24.40
  14   1   1  536.95   24.60
  14   1   1  637.14   29.60
  14   1   1  595.14   28.80
  13  -2  -1   13.10    7.90
  13  -2  -1    6.90    7.30
  13  -2  -1    1.20    5.80
  13  -2  -1   -2.30    6.70
 -13   2   1   -6.60    4.50
 -13   2   1   -0.70    7.60
 -13   2   1   -3.40    9.90
 -13   2   1    6.10    7.30
  12  -2  -1    6.10    6.80
  12  -2  -1    4.70    6.80
  12  -2  -1   16.60    6.80
  12  -2  -1   13.40    7.80
 -12   2   1   14.60    9.00
 -12   2   1   26.10    7.90
 -12   2   1   17.60    9.70
 -12   2   1   15.30    6.50
  11  -2  -1   11.20    6.70
  11  -2  -1    4.20    5.90
  11  -2  -1    0.50    5.10
  11  -2  -1    1.00    5.50
  11  -2  -1   -0.20    6.20
 -11   2   1    0.10    7.90
 -11   2   1   -4.10    5.70
 -11   2   1    4.60    5.80
 -11   2   1   -5.80    6.10
  10  -2  -1   91.69   10.80
  10  -2  -1   84.49   11.10
  10  -2  -1   83.29   11.50
  10  -2  -1   95.79   12.10
  10  -2  -1   82.99   10.80
 -10   2   1   90.89   14.40
 -10   2   1   98.29   11.90
 -10   2   1   98.69   12.30
 -10   2   1  110.59   12.00
   9  -2  -1   47.00    8.40
   9  -2  -1   37.10    8.30
   9  -2  -1   41.40    7.70
   9  -2  -1   36.60    7.50
   9  -2  -1   44.30    7.80
  -9   2   1   42.40   10.30
  -9   2   1   51.99    8.40
  -9   2   1   41.30    8.60
  -9   2   1   39.20    7.20
  -9   2   1   37.60    5.10
  -9   2   1   43.00    4.30
  -9   2   1   43.40    4.70
   8  -2  -1  195.78   12.30
   8  -2  -1  207.08   12.60
   8  -2  -1  205.78   12.70
   8  -2  -1  208.38   11.60
   8  -2  -1  214.78   12.10
  -8   2   1  204.18    8.60
  -8   2   1  209.98    7.20
  -8   2   1  225.58   15.50
  -8   2   1  207.68   12.00
  -8   2   1  184.28   12.20
  -8   2   1  192.88   14.80
   7  -2  -1  901.11   27.70
   7  -2  -1  825.82   26.60
   7  -2  -1  859.91   25.50
   7  -2  -1  872.61   25.80
   7  -2  -1  880.61   27.10
   7  -2  -1  801.62   26.40
   7  -2  -1  879.91   25.90
  -7   2   1  858.01   22.50
  -7   2   1  824.52   28.70
  -7   2   1  866.51   26.90
  -7   2   1  855.71   25.60
  -7   2   1  887.81   27.30
  -7   2   1  862.21   26.20
  -7   2   1  865.11   20.50
   6  -2  -1   15.90    5.60
   6  -2  -1   24.70    7.70
   6  -2  -1   10.90    4.80
   6  -2  -1   22.00    5.30
   6  -2  -1   21.20    5.10
   6  -2  -1   21.10    4.30
   6  -2  -1   17.30    5.30
   6  -2  -1   17.10    4.30
  -6   2   1   16.70    5.10
  -6   2   1   13.50    2.80
  -6   2   1   20.70    5.20
  -6   2   1   18.40    5.10
  -6   2   1   13.50    4.80
  -6   2   1   21.60    5.20
   5  -2  -1 2759.82   62.39
   5  -2  -1 2786.42   61.79
   5  -2  -1 2707.63   61.19
   5  -2  -1 2717.93   60.49
   5  -2  -1 2632.44   61.29
   5  -2  -1 2726.83   60.49
   5  -2  -1 2709.93   59.89
   5  -2  -1 2701.33   61.19
  -5   2   1 2751.32   61.29
  -5   2   1 2770.92   61.79
  -5   2   1 2726.13   56.69
  -5   2   1 2689.83   60.79
  -5   2   1 2737.13   60.89
  -5   2   1 2640.44   59.89
  -5   2   1 2738.23   61.19
  -5   2   1 2695.73   60.89
   4  -2  -1   76.59    6.40
   4  -2  -1   76.49    6.80
   4  -2  -1   79.49    6.10
   4  -2  -1   81.09    5.70
   4  -2  -1   73.19    6.10
   4  -2  -1   75.49    5.60
   4  -2  -1   59.39    5.60
   4  -2  -1   70.69    5.50
  -4   2   1   70.19    4.30
  -4   2   1   82.69    6.00
  -4   2   1   71.29    6.20
  -4   2   1   71.09    5.90
  -4   2   1   69.29    5.20
  -4   2   1   62.59    5.50
  -4   2   1   69.19    5.70
  -4   2   1   61.89    6.10
   3  -2  -1  499.05   13.60
   3  -2  -1  487.65   15.60
   3  -2  -1  486.65   14.30
   3  -2  -1  503.25   14.60
   3  -2  -1  518.65   14.60
   3  -2  -1  477.75   14.20
   3  -2  -1  483.65   15.00
   3  -2  -1  501.35   15.10
  -3   2   1  517.05   15.40
  -3   2   1  501.15   14.60
  -3   2   1  508.55   14.00
  -3   2   1  488.75   14.20
  -3   2   1  499.35   14.90
  -3   2   1  502.25   14.20
   2  -2  -1   30.50    3.70
   2  -2  -1   34.30    4.10
   2  -2  -1   32.90    3.80
   2  -2  -1   32.30    3.60
   2  -2  -1   23.50    3.20
   2  -2  -1   28.30    2.40
   2  -2  -1   24.40    3.00
   2  -2  -1   27.50    3.20
  -2   2   1   28.10    3.10
  -2   2   1   26.90    2.60
  -2   2   1   28.00    4.10
  -2   2   1   26.60    3.40
  -2   2   1   24.20    2.10
  -2   2   1   32.00    3.30
  -2   2   1   30.50    3.70
  -2   2   1   30.70    3.40
   1  -2  -1   -1.10    1.60
   1  -2  -1    0.30    1.60
   1  -2  -1    0.70    1.20
   1  -2  -1    6.00    1.50
   1  -2  -1   -0.20    1.80
   1  -2  -1    1.10    1.60
   1  -2  -1    0.80    1.50
  -1   2   1    0.10    1.70
  -1   2   1    2.90    1.10
  -1   2   1    1.80    1.50
  -1   2   1    1.90    1.60
  -1   2   1    0.40    1.30
  -1   2   1    1.00    1.50
  -1   2   1    3.00    1.20
   0  -2  -1  272.97    7.50
   0  -2  -1  228.38    6.80
   0  -2  -1  242.88    7.90
   0  -2  -1  239.78    5.90
   0  -2  -1  243.18    6.60
   0   2   1  234.38    6.50
   0   2   1  245.78    6.00
   0   2   1  238.78    6.90
   0   2   1  234.08    6.60
   0   2   1  235.08    6.80
   0   2   1  241.58    7.00
   0   2   1  245.68    5.50
  -1  -2  -1  773.12   18.20
  -1  -2  -1  771.92   18.20
  -1  -2  -1  762.42   16.00
  -1  -2  -1  776.82   16.10
  -1  -2  -1  749.42   16.40
  -1  -2  -1  756.02   17.10
  -1  -2  -1  779.72   17.70
  -1  -2  -1  766.82   16.10
  -1  -2  -1  755.92   17.80
   1   2   1  769.22   16.10
   1   2   1  778.72   16.00
   1   2   1  757.72   18.00
   1   2   1  749.62   16.30
   1   2   1  762.02   15.90
   1   2   1  760.92   17.10
   1   2   1  765.12   16.10
   1   2   1  779.82   18.20
   1   2   1  765.22   15.60
   1   2   1  785.42   18.30
   1   2   1  790.62   17.70
  -2  -2  -1  171.68    6.70
  -2  -2  -1  182.48    5.90
  -2  -2  -1  181.08    5.50
  -2  -2  -1  188.28    7.40
  -2  -2  -1  192.18    7.00
  -2  -2  -1  187.58    7.70
   2   2   1  172.38    7.10
   2   2   1  191.18    5.40
   2   2   1  206.98    7.50
   2   2   1  195.18    7.80
   2   2   1  178.68    5.50
   2   2   1  172.88    7.50
   2   2   1  188.48    6.10
  -3  -2  -1    3.90    2.50
  -3  -2  -1    5.80    1.20
  -3  -2  -1    9.60    3.90
  -3  -2  -1    8.20    1.30
  -3  -2  -1    7.90    1.60
  -3  -2  -1    6.40    1.20
  -3  -2  -1    7.10    3.00
  -3  -2  -1    5.90    2.50
  -3  -2  -1    7.40    3.60
  -3  -2  -1    8.60    2.00
   3   2   1    6.80    2.30
   3   2   1    8.30    1.70
   3   2   1   10.90    3.10
   3   2   1    7.40    2.90
   3   2   1    7.30    3.50
   3   2   1    8.80    2.90
   3   2   1    9.20    1.20
   3   2   1    6.40    1.30
   3   2   1    7.90    2.10
   3   2   1    9.50    1.30
   3   2   1    9.10    1.30
   3   2   1   10.20    2.60
  -4  -2  -1 1551.64   37.90
  -4  -2  -1 1563.04   38.10
  -4  -2  -1 1533.25   35.70
  -4  -2  -1 1600.24   33.30
  -4  -2  -1 1539.15   33.00
  -4  -2  -1 1556.14   35.50
  -4  -2  -1 1585.04   33.40
  -4  -2  -1 1613.24   40.20
  -4  -2  -1 1567.34   33.30
  -4  -2  -1 1595.34   37.90
   4   2   1 1636.94   37.90
   4   2   1 1575.54   37.70
   4   2   1 1594.84   36.40
   4   2   1 1578.54   39.90
   4   2   1 1581.04   33.50
   4   2   1 1601.34   33.00
   4   2   1 1564.94   37.10
   4   2   1 1590.24   33.00
   4   2   1 1586.54   32.10
   4   2   1 1584.54   33.30
   4   2   1 1557.74   33.40
   4   2   1 1584.24   35.70
  -5  -2  -1    0.20    1.70
  -5  -2  -1    3.30    3.40
  -5  -2  -1    1.80    2.50
  -5  -2  -1    7.30    4.20
  -5  -2  -1    3.00    1.90
  -5  -2  -1    6.80    4.80
  -5  -2  -1    6.10    2.70
  -5  -2  -1    2.50    1.90
  -5  -2  -1    5.10    1.70
  -5  -2  -1    2.90    3.30
  -5  -2  -1    1.90    1.70
   5   2   1    5.70    4.20
   5   2   1    4.80    0.90
   5   2   1    0.60    1.60
   5   2   1    5.10    2.00
   5   2   1    3.90    3.50
   5   2   1    5.50    2.80
   5   2   1    3.50    1.90
   5   2   1    3.20    3.00
   5   2   1    3.50    1.90
  -6  -2  -1   18.90    4.20
  -6  -2  -1   23.60    3.60
  -6  -2  -1   22.70    6.00
  -6  -2  -1   21.10    4.40
  -6  -2  -1   23.60    3.60
  -6  -2  -1   26.70    3.70
  -6  -2  -1   19.30    6.20
  -6  -2  -1   36.00    7.90
  -6  -2  -1   22.70    3.70
  -6  -2  -1   16.00    3.00
   6   2   1   21.80    3.40
   6   2   1   18.30    5.90
   6   2   1   15.40    3.20
   6   2   1   21.00    3.80
   6   2   1   23.40    4.80
   6   2   1   27.80    3.70
   6   2   1   30.00    7.00
   6   2   1   20.50    6.90
   6   2   1   22.00    3.90
  -7  -2  -1 1286.97   29.80
  -7  -2  -1 1270.17   32.10
  -7  -2  -1 1307.17   31.40
  -7  -2  -1 1312.37   36.70
  -7  -2  -1 1332.67   38.10
  -7  -2  -1 1292.37   31.20
  -7  -2  -1 1208.18   33.20
  -7  -2  -1 1261.27   30.30
  -7  -2  -1 1283.97   31.00
  -7  -2  -1 1315.77   37.80
   7   2   1 1317.77   30.50
   7   2   1 1273.97   31.20
   7   2   1 1313.77   30.60
   7   2   1 1244.08   40.10
   7   2   1 1244.08   31.10
   7   2   1 1276.77   35.10
   7   2   1 1243.68   33.80
   7   2   1 1289.57   30.70
  -8  -2  -1  205.48    9.80
  -8  -2  -1  204.28   14.50
  -8  -2  -1  221.08   16.80
  -8  -2  -1  216.38   13.30
  -8  -2  -1  208.48    8.70
  -8  -2  -1  200.48    9.60
  -8  -2  -1  192.88    9.90
   8   2   1  211.58   10.00
   8   2   1  208.38    9.90
   8   2   1  195.18    8.80
   8   2   1  212.18   11.80
   8   2   1  193.78    9.60
   8   2   1  194.28    9.10
  -9  -2  -1   -2.50    4.90
  -9  -2  -1    1.80    3.20
  -9  -2  -1    0.90    6.20
  -9  -2  -1    5.70    2.90
  -9  -2  -1    1.20    3.00
  -9  -2  -1   -0.30    3.10
  -9  -2  -1    0.60    6.00
   9   2   1   -0.50    4.10
   9   2   1   -2.20    2.40
   9   2   1   -4.10    2.70
   9   2   1    2.40    3.40
   9   2   1   -3.80    2.70
   9   2   1   -0.20    3.00
 -10  -2  -1  339.97   13.90
 -10  -2  -1  324.67   19.40
 -10  -2  -1  330.97   20.60
 -10  -2  -1  363.46   14.90
 -10  -2  -1  339.07   20.20
  10   2   1  355.96   13.90
  10   2   1  371.26   17.90
  10   2   1  346.87   14.60
  10   2   1  340.07   15.20
  10   2   1  355.56   14.20
  10   2   1  342.17   14.90
 -11  -2  -1  800.52   33.40
 -11  -2  -1  808.82   33.70
 -11  -2  -1  759.22   31.40
 -11  -2  -1  777.32   23.00
 -11  -2  -1  788.62   24.80
 -11  -2  -1  810.82   25.60
  11   2   1  808.82   26.20
  11   2   1  834.42   29.90
  11   2   1  849.12   25.10
  11   2   1  794.32   25.30
  11   2   1  790.52   25.90
  11   2   1  784.52   24.20
 -12  -2  -1  165.38   11.80
 -12  -2  -1  155.88   18.90
 -12  -2  -1  184.38   18.80
 -12  -2  -1  164.58    9.90
 -12  -2  -1  151.18   14.90
 -12  -2  -1  183.18   17.60
  12   2   1  166.48   11.70
  12   2   1  161.38   14.20
  12   2   1  163.88   14.80
  12   2   1  176.18   13.00
  12   2   1  168.98   10.70
  12   2   1  178.78   12.00
  12   2   1  184.88   12.60
 -13  -2  -1    9.80   11.30
 -13  -2  -1   -7.10    7.80
 -13  -2  -1    2.00    8.50
 -13  -2  -1    3.10    4.00
 -13  -2  -1    5.20    5.20
  13   2   1    2.70    4.60
  13   2   1   -6.80    7.10
  13   2   1   -6.90    4.50
  13   2   1    0.20    5.00
  13   2   1   -4.20    5.10
  13   2   1    8.20    5.80
  13   2   1   -5.00    5.60
 -14  -2  -1  121.99   17.30
 -14  -2  -1  113.79   17.80
 -14  -2  -1  116.39   18.30
 -14  -2  -1  131.99   11.70
  14   2   1  120.49   11.50
  14   2   1  133.99   16.50
  14   2   1  138.69   12.10
  14   2   1  136.89   15.90
  14   2   1  124.49   12.50
 -15  -2  -1  287.97   24.80
 -15  -2  -1  271.57   28.50
 -15  -2  -1  297.97   23.40
  15   2   1  301.77   16.70
  15   2   1  320.77   16.90
  13  -3  -1   80.39   12.70
  13  -3  -1   79.29   12.60
  13  -3  -1   78.69   11.80
  13  -3  -1   89.99   14.20
 -13   3   1   83.79   12.80
 -13   3   1   86.19   15.90
  12  -3  -1    3.30    7.10
  12  -3  -1    9.30    6.70
  12  -3  -1    6.20    8.40
  12  -3  -1    1.90    7.40
 -12   3   1   12.20   10.10
 -12   3   1    7.20    6.40
 -12   3   1   -1.80    7.70
 -12   3   1    9.20    7.30
  11  -3  -1  116.39   12.50
  11  -3  -1  102.39   12.90
  11  -3  -1  112.99   13.80
  11  -3  -1  108.69   14.30
  11  -3  -1   86.59   11.40
 -11   3   1   97.79   13.10
 -11   3   1  127.89   14.00
 -11   3   1  116.49   16.30
 -11   3   1   97.29   12.30
  10  -3  -1    4.30    6.90
  10  -3  -1   16.00    8.50
  10  -3  -1   11.80    7.00
  10  -3  -1    7.10    5.90
  10  -3  -1    9.80    6.60
 -10   3   1    8.00    2.70
 -10   3   1    6.80    5.90
 -10   3   1   13.30    6.30
 -10   3   1    5.40    5.50
 -10   3   1   14.20    3.30
   9  -3  -1   -0.20    4.80
   9  -3  -1   -2.90    6.20
   9  -3  -1   -1.50    4.70
   9  -3  -1   -0.50    5.10
   9  -3  -1    2.60    5.30
  -9   3   1    6.50    3.40
  -9   3   1    4.00    2.30
  -9   3   1    7.50    5.10
  -9   3   1   -5.40    4.70
  -9   3   1    0.40    4.70
  -9   3   1    3.90    2.50
  -9   3   1    0.00    8.30
   8  -3  -1  106.69   10.00
   8  -3  -1  112.09   11.20
   8  -3  -1   95.89   10.40
   8  -3  -1   84.79   10.10
   8  -3  -1  109.99    9.90
  -8   3   1  112.29    7.70
  -8   3   1  104.19   10.10
  -8   3   1  111.89   13.10
  -8   3   1   99.69    4.80
  -8   3   1  111.89    6.10
  -8   3   1  120.39   10.50
   7  -3  -1  265.57   14.40
   7  -3  -1  258.47   12.90
   7  -3  -1  281.47   12.60
   7  -3  -1  252.97   13.40
   7  -3  -1  269.17   14.00
   7  -3  -1  260.47   15.00
   7  -3  -1  262.87   13.10
  -7   3   1  282.17   13.70
  -7   3   1  275.17    8.10
  -7   3   1  285.77   14.60
  -7   3   1  280.37   11.70
  -7   3   1  273.67   14.00
  -7   3   1  276.27    9.80
   6  -3  -1  261.87   15.90
   6  -3  -1  292.77   14.90
   6  -3  -1  275.87   16.10
   6  -3  -1  286.07   13.10
   6  -3  -1  275.87   12.70
   6  -3  -1  267.47   11.40
   6  -3  -1  276.37   13.60
  -6   3   1  286.27   13.30
  -6   3   1  278.07    8.20
  -6   3   1  290.07   13.50
  -6   3   1  294.77   13.30
  -6   3   1  286.47   13.90
  -6   3   1  273.17   10.00
   5  -3  -1  369.26   12.70
   5  -3  -1  351.36   15.90
   5  -3  -1  340.77   13.60
   5  -3  -1  351.36   14.00
   5  -3  -1  351.36   14.80
   5  -3  -1  355.06   14.00
   5  -3  -1  358.76   14.60
   5  -3  -1  357.46   15.80
  -5   3   1  332.27   13.30
  -5   3   1  351.96   14.20
  -5   3   1  361.46    9.70
  -5   3   1  348.17   11.60
  -5   3   1  326.07   13.30
  -5   3   1  350.96   14.80
  -5   3   1  351.96   14.90
  -5   3   1  339.17   13.50
  -5   3   1  349.37   14.30
   4  -3  -1 2495.35   57.09
   4  -3  -1 2565.54   58.69
   4  -3  -1 2537.15   56.09
   4  -3  -1 2487.85   55.69
   4  -3  -1 2493.95   53.79
   4  -3  -1 2369.76   55.59
   4  -3  -1 2518.25   57.19
   4  -3  -1 2547.65   55.89
  -4   3   1 2485.85   51.39
  -4   3   1 2516.65   56.39
  -4   3   1 2467.05   53.49
  -4   3   1 2499.25   57.29
  -4   3   1 2485.95   54.69
  -4   3   1 2522.95   57.19
  -4   3   1 2489.15   56.59
  -4   3   1 2411.26   55.09
  -4   3   1 2468.15   55.39
   3  -3  -1 1669.13   39.20
   3  -3  -1 1649.83   40.60
   3  -3  -1 1640.44   38.20
   3  -3  -1 1674.63   37.80
   3  -3  -1 1645.74   39.10
   3  -3  -1 1625.54   35.90
   3  -3  -1 1651.63   37.80
   3  -3  -1 1660.53   38.40
  -3   3   1 1629.94   39.20
  -3   3   1 1643.64   37.40
  -3   3   1 1628.64   36.60
  -3   3   1 1679.03   38.70
  -3   3   1 1627.24   35.10
  -3   3   1 1631.04   38.80
  -3   3   1 1623.84   39.70
  -3   3   1 1678.53   38.10
   2  -3  -1  888.31   24.20
   2  -3  -1  877.01   21.30
   2  -3  -1  877.01   22.10
   2  -3  -1  861.81   22.60
   2  -3  -1  877.01   21.10
   2  -3  -1  853.11   22.50
  -2   3   1  860.61   20.10
  -2   3   1  882.41   21.00
  -2   3   1  867.71   23.50
  -2   3   1  876.81   21.80
  -2   3   1  873.51   22.50
  -2   3   1  905.21   23.00
  -2   3   1  907.41   20.00
  -2   3   1  866.61   21.80
   1  -3  -1  330.37   10.60
   1  -3  -1  331.67    9.30
   1  -3  -1  335.17    9.00
   1  -3  -1  332.27   10.10
   1  -3  -1  333.87   10.60
   1  -3  -1  339.97   10.30
   1  -3  -1  330.37    9.30
   1  -3  -1  345.87   11.90
  -1   3   1  343.77   10.70
  -1   3   1  356.16   10.80
  -1   3   1  322.57    9.90
  -1   3   1  332.67   11.60
  -1   3   1  314.87   10.20
  -1   3   1  314.77    9.50
  -1   3   1  329.07    8.00
  -1   3   1  340.47   10.80
   0  -3  -1 4939.91  100.69
   0  -3  -1 5158.28  100.89
   0  -3  -1 5006.20  100.19
   0  -3  -1 4821.22  102.39
   0  -3  -1 5024.60   99.29
   0  -3  -1 5021.70  100.39
   0  -3  -1 4942.41  100.79
   0  -3  -1 5072.69   98.29
   0   3   1 5087.89  100.19
   0   3   1 5058.29   98.19
   0   3   1 4937.01  100.79
   0   3   1 4992.90   99.29
   0   3   1 5023.20  100.59
   0   3   1 4919.41  100.99
   0   3   1 5011.70  100.39
  -1  -3  -1   12.00    1.70
  -1  -3  -1   12.90    2.10
  -1  -3  -1   10.30    2.80
  -1  -3  -1   11.20    1.60
  -1  -3  -1   11.00    2.30
  -1  -3  -1   13.90    2.00
  -1  -3  -1   12.00    2.80
   1   3   1   14.50    1.90
   1   3   1    9.80    2.20
   1   3   1   13.00    1.80
   1   3   1   10.50    1.90
   1   3   1   16.40    3.50
   1   3   1   10.60    1.90
   1   3   1   14.20    3.00
   1   3   1   11.00    2.00
   1   3   1    4.80    2.30
  -2  -3  -1   36.40    4.70
  -2  -3  -1   30.80    2.00
  -2  -3  -1   32.30    2.10
  -2  -3  -1   33.90    1.90
  -2  -3  -1   32.70    4.00
  -2  -3  -1   44.10    5.10
  -2  -3  -1   40.20    4.00
  -2  -3  -1   37.00    4.30
   2   3   1   35.80    3.80
   2   3   1   29.30    1.70
   2   3   1   30.10    1.90
   2   3   1   28.90    1.80
   2   3   1   31.00    3.10
   2   3   1   32.60    4.70
   2   3   1   32.50    2.20
   2   3   1   35.60    4.40
   2   3   1   35.60    4.50
  -3  -3  -1 1155.28   23.40
  -3  -3  -1 1134.09   28.70
  -3  -3  -1 1098.59   23.40
  -3  -3  -1 1147.39   25.50
  -3  -3  -1 1173.28   23.40
  -3  -3  -1 1144.89   28.00
  -3  -3  -1 1146.69   27.90
  -3  -3  -1 1165.18   29.30
  -3  -3  -1 1148.89   26.20
  -3  -3  -1 1118.39   23.70
  -3  -3  -1 1131.19   29.10
   3   3   1 1143.29   27.80
   3   3   1 1113.59   23.40
   3   3   1 1173.88   23.40
   3   3   1 1178.48   25.60
   3   3   1 1146.79   24.60
   3   3   1 1120.09   28.20
   3   3   1 1205.58   29.50
   3   3   1 1154.38   26.30
   3   3   1 1141.39   22.90
   3   3   1 1154.08   28.80
   3   3   1 1190.78   23.00
   3   3   1 1124.29   28.50
  -4  -3  -1 2095.29   47.80
  -4  -3  -1 2209.28   49.80
  -4  -3  -1 2113.59   49.60
  -4  -3  -1 2128.49   50.89
  -4  -3  -1 2069.59   43.10
  -4  -3  -1 2149.69   43.30
  -4  -3  -1 2072.69   43.20
  -4  -3  -1 2061.99   48.60
  -4  -3  -1 2148.89   46.10
   4   3   1 2166.88   49.20
   4   3   1 2086.89   43.40
   4   3   1 2163.38   43.30
   4   3   1 2161.88   43.90
   4   3   1 2159.78   48.40
   4   3   1 2133.89   46.80
   4   3   1 2149.48   42.80
   4   3   1 2142.59   48.30
   4   3   1 2122.39   49.30
   4   3   1 2122.79   43.30
   4   3   1 2095.69   46.00
   4   3   1 2209.78   51.09
  -5  -3  -1  151.28    7.40
  -5  -3  -1  138.69    5.30
  -5  -3  -1  152.88    5.60
  -5  -3  -1  148.19    5.40
  -5  -3  -1  148.49    9.70
  -5  -3  -1  151.48    9.80
  -5  -3  -1  144.39    5.20
  -5  -3  -1  147.59    9.00
  -5  -3  -1  139.39    7.80
  -5  -3  -1  138.69    9.90
   5   3   1  150.38    5.20
   5   3   1  135.99    7.40
   5   3   1  149.69    5.60
   5   3   1  143.29    8.70
   5   3   1  145.19    8.50
   5   3   1  147.09    5.50
   5   3   1  132.39    9.80
   5   3   1  146.99    5.10
   5   3   1  153.28    9.10
   5   3   1  154.58    7.40
   5   3   1  142.19    6.00
   5   3   1  138.99    8.20
   5   3   1  147.89    5.50
  -6  -3  -1   11.60    2.80
  -6  -3  -1   16.20    2.90
  -6  -3  -1   16.80    6.50
  -6  -3  -1   10.70    4.20
  -6  -3  -1   11.70    3.80
  -6  -3  -1   17.30    6.70
  -6  -3  -1   18.50    5.80
  -6  -3  -1   22.10    3.00
  -6  -3  -1   10.60    2.70
  -6  -3  -1   15.00    6.60
   6   3   1   17.50    5.20
   6   3   1    9.20    3.80
   6   3   1   15.50    2.00
   6   3   1   16.90    3.20
   6   3   1   16.30    3.40
   6   3   1   13.80    5.40
   6   3   1   14.60    6.10
   6   3   1   16.30    4.70
   6   3   1   15.50    2.80
   6   3   1   15.40    2.90
   6   3   1   17.70    3.00
   6   3   1   15.30    2.70
  -7  -3  -1  550.14   14.80
  -7  -3  -1  548.15   21.90
  -7  -3  -1  561.64   15.90
  -7  -3  -1  537.95   21.60
  -7  -3  -1  573.34   15.90
  -7  -3  -1  569.54   18.60
  -7  -3  -1  540.25   15.20
  -7  -3  -1  566.54   18.60
  -7  -3  -1  551.24   21.50
  -7  -3  -1  567.54   15.80
   7   3   1  522.95   23.10
   7   3   1  563.14   16.00
   7   3   1  550.04   15.10
   7   3   1  565.04   18.90
   7   3   1  573.34   20.60
   7   3   1  537.25   15.90
   7   3   1  577.24   19.70
   7   3   1  574.64   15.30
   7   3   1  578.64   15.70
   7   3   1  566.04   21.00
  -8  -3  -1  689.93   19.10
  -8  -3  -1  705.63   25.40
  -8  -3  -1  665.13   17.60
  -8  -3  -1  683.73   21.40
  -8  -3  -1  683.93   19.30
  -8  -3  -1  669.33   25.70
  -8  -3  -1  692.73   29.60
  -8  -3  -1  635.34   18.30
   8   3   1  648.74   18.20
   8   3   1  667.33   19.20
   8   3   1  682.23   18.60
   8   3   1  717.23   22.80
   8   3   1  650.53   22.60
   8   3   1  661.83   19.30
   8   3   1  671.93   18.30
  -9  -3  -1  135.59   12.50
  -9  -3  -1  136.49   12.40
  -9  -3  -1  128.79    6.90
  -9  -3  -1  138.49    9.20
  -9  -3  -1  141.39   12.40
  -9  -3  -1  140.69    8.20
   9   3   1  127.99    7.50
   9   3   1  163.68    8.80
   9   3   1  125.19    7.30
   9   3   1  145.59   10.90
   9   3   1  123.29    7.70
   9   3   1  132.99    8.50
   9   3   1  155.98   10.70
 -10  -3  -1   47.10    6.10
 -10  -3  -1   21.40    8.90
 -10  -3  -1   28.80    8.30
 -10  -3  -1   37.50    6.50
 -10  -3  -1   36.00    4.90
 -10  -3  -1   39.60   10.30
 -10  -3  -1   47.70    6.20
  10   3   1   33.90    5.50
  10   3   1   30.80    5.30
  10   3   1   43.80    6.20
  10   3   1   46.50    5.50
  10   3   1   42.40    7.90
  10   3   1   38.40    7.80
  10   3   1   32.10    5.40
 -11  -3  -1  722.53   20.90
 -11  -3  -1  766.22   32.50
 -11  -3  -1  723.83   23.30
 -11  -3  -1  727.13   31.60
 -11  -3  -1  724.33   23.80
 -11  -3  -1  762.82   31.00
 -11  -3  -1  773.12   23.50
  11   3   1  721.63   22.00
  11   3   1  699.43   23.20
  11   3   1  717.23   27.80
  11   3   1  723.53   23.70
  11   3   1  730.13   27.40
  11   3   1  741.73   22.40
  11   3   1  724.53   22.60
 -12  -3  -1  837.42   34.50
 -12  -3  -1  800.42   23.40
 -12  -3  -1  894.31   36.90
 -12  -3  -1  826.32   26.10
 -12  -3  -1  860.91   36.40
 -12  -3  -1  833.42   26.60
 -12  -3  -1  866.21   26.80
  12   3   1  854.21   32.40
  12   3   1  857.71   25.80
  12   3   1  830.52   24.90
  12   3   1  797.42   26.60
  12   3   1  839.82   26.10
  12   3   1  871.71   31.40
  12   3   1  852.81   27.20
 -13  -3  -1  187.08   20.70
 -13  -3  -1  145.59   11.40
 -13  -3  -1  146.99   18.90
 -13  -3  -1  164.88   10.60
 -13  -3  -1  176.48   18.50
  13   3   1  171.28   15.40
  13   3   1  179.98   13.00
  13   3   1  167.48   15.30
  13   3   1  162.78   11.30
  13   3   1  162.98   11.90
  13   3   1  151.88   10.30
 -14  -3  -1   37.30   12.40
 -14  -3  -1   34.20    6.40
 -14  -3  -1   28.30    6.40
 -14  -3  -1   37.10   12.40
 -14  -3  -1   37.40   10.40
  14   3   1   14.30    6.30
  14   3   1   46.50    8.10
  14   3   1   27.30    8.80
  14   3   1   43.10    9.80
  14   3   1   32.00    7.20
  14   3   1   39.20   10.70
 -15  -3  -1   56.89   15.00
 -15  -3  -1   40.00   12.10
 -15  -3  -1   67.69   14.60
  15   3   1   14.50    9.70
  15   3   1   23.50    7.20
  15   3   1   42.60    8.20
  15   3   1   33.20   10.30
  15   3   1   39.90    8.20
  12  -4  -1  360.86   21.70
  12  -4  -1  313.07   19.30
  12  -4  -1  348.77   20.90
  12  -4  -1  291.87   22.10
 -12   4   1  381.86   31.80
 -12   4   1  335.47   20.50
 -12   4   1  299.37   24.00
 -12   4   1  309.77   20.30
  11  -4  -1  255.87   18.60
  11  -4  -1  234.98   17.70
  11  -4  -1  268.77   17.50
  11  -4  -1  234.28   18.80
 -11   4   1  255.97   17.40
 -11   4   1  227.98   20.10
 -11   4   1  255.87   18.40
 -11   4   1  267.87   16.90
  10  -4  -1  715.43   28.80
  10  -4  -1  653.33   27.30
  10  -4  -1  726.93   27.90
  10  -4  -1  696.13   29.80
  10  -4  -1  657.53   26.40
 -10   4   1  656.03   31.20
 -10   4   1  689.13   27.10
 -10   4   1  641.44   18.30
 -10   4   1  684.33   27.40
 -10   4   1  677.73   27.80
   9  -4  -1   10.00    7.30
   9  -4  -1   -4.70    4.80
   9  -4  -1   -3.80    5.10
   9  -4  -1   -5.80    4.00
   9  -4  -1   -3.20    8.00
  -9   4   1    5.90    5.70
  -9   4   1    3.70    2.80
  -9   4   1   10.20    5.20
[truncated: 5,288,177 more chars]
