# Supplementary material for: Molecular Mimics of Intermetallic Phases: Selective Alkylamide‐Ligand Deprotection Drives Co/Ga Cluster Formation
Source: Angew Chem Int Ed Engl. 2026 Mar 13;65(19):e23687. doi: 10.1002/anie.202523687 (PMC13134592; doi:10.1002/anie.202523687)
Supplement: Supplementary file 2 — Supporting File 2: anie71710‐sup‐0002‐Data.zip. [file ANIE-65-e23687-s001.zip › NapFa8_fine.cif]

data_NapFa8_0m_a
_audit_creation_method
;FinalCif V155 by Daniel Kratzert, Freiburg 2025, 
https://dkratzert.de/finalcif.html
;

loop_
_publ_author_name
_publ_author_address
_publ_author_email
_publ_author_phone
_publ_author_id_orcid
_publ_author_id_iucr
_publ_author_footnote
'Napoli, Fabrizio E.'
;Technical University of Munich
TUM School of Natural Sciences
Chair of Inorganic and Metal-Organic Chemistry
Lichtenbergstra\&se 4
D-85748 Garching
Germany
;
''              ''              '' '' ''
'B\"uhler, Raphael'
;Technical University of Munich
TUM School of Natural Sciences
Chair of Inorganic and Metal-Organic Chemistry
Lichtenbergstra\&se 4
D-85748 Garching
Germany
;
''              ''              '' '' ''
'Stephan, Johannes'
;Technical University of Munich
TUM School of Natural Sciences
Chair of Inorganic and Metal-Organic Chemistry
Lichtenbergstra\&se 4
D-85748 Garching
Germany
;
''              ''              '' '' ''
'Kahlal, Samia'
;CNRS
Univ Rennes
ISCR-UMR 6226
F-35000 Rennes
France

;
''              ''              '' '' ''
'Saillard, Jean-Yves'
;CNRS
Univ Rennes
ISCR-UMR 6226
F-35000 Rennes
France

;
''              ''              '' '' ''
'Gemel, Christian'
;Technical University of Munich
TUM School of Natural Sciences
Chair of Inorganic and Metal-Organic Chemistry
Lichtenbergstra\&se 4
D-85748 Garching
Germany
;
''              ''              '' '' ''
'Fischer, Roland A.'
;Technical University of Munich
TUM School of Natural Sciences
Chair of Inorganic and Metal-Organic Chemistry
Lichtenbergstra\&se 4
D-85748 Garching
Germany
;
roland.fischer@tum.de '+49 (0)89 289 13081' '' '' ''

loop_
_publ_contact_author_name
_publ_contact_author_address
_publ_contact_author_email
_publ_contact_author_phone
_publ_contact_author_id_orcid
_publ_contact_author_id_iucr
'Fischer, Roland A.'
;Technical University of Munich
TUM School of Natural Sciences
Chair of Inorganic and Metal-Organic Chemistry
Lichtenbergstra\&se 4
D-85748 Garching
Germany
;
roland.fischer@tum.de '+49 (0)89 289 13081' '' ''

_publ_section_title               'Molecular Mimics of Intermetallic Phases: Selective Alkylamide-Ligand Deprotection Drives Alloyed Co/Ga Cluster Core Formation'
_publ_section_abstract            'The heterobimetallic M14 cluster [Co3Ga2]H(\m2-GaTMP)9 (1, TMP = 2,2,6,6-tetramethyl-piperidinyl) was obtained by treating CoCl2 with GaTMP in presence of Mg and H2 as reduction additives. 1 features a trigonal bipyramidal Co3Ga2 kernel with one substituent-free Ga atom and one exposed GaH moiety inside a metallo-environment of nine edge-bridging GaTMP ligands. The resulting Co3Ga11 cluster core mimics a packing motif of the structurally related intermetallic phase Co2Al5. The GaTMP ligands not only donate their lone pairs to the Co, but also to the exposed, bare Ga of the Co3Ga2 kernel, thus contributing to increase the delocalization over the whole M14 core, according to bonding analysis. The synthesis of 1 represents proof-of-concept to steer the coordination of GaTMP to transition metal centers towards a kernel-alloyed Co/Ga cluster formation. This is rationalized by Mg/H2 induced Ga deprotection and TMP-trapping in the Hauser-base complex [Mg(TMP)(THF)\m2Cl]2. The method bears potential for generalization and first results were obtained for related Fe/Ga clusters.'
_publ_section_references
;Allen, F. H. (2004). ENCIFER. J. Appl. Cryst. 37, 335-338. 

Bruker (2022). APEX suite of crystallographic software. APEX 4 Version
2022.10-0. Bruker AXS Inc., Madison, Wisconsin, USA.

Bruker (2016). SADABS, Version 2016/2. Bruker AXS Inc., Madison, Wisconsin, USA.

Bruker (2019). SAINT, Version 8.40A. Bruker AXS Inc., Madison, Wisconsin, USA.

Flack, H.D. (1983). Acta Cryst. A39, 876-881.
 
Huebschle, C. B.; Sheldrick, G. M.; Dittrich, B. (2011). SHELXLE. J. Appl. 
Cryst., 44, (2011) 1281 - 1284.   

Macrae, C. F.; Bruno, I. J.; Chisholm, A. J.; Edgington, P. R.; McCabe, P.;
Pidcock, E.; Rodriguez-Monge, L.; Taylor, R.; van de Streek, J.; Wood, P. A.
(2008). J. Appl. Cryst. 41, 466-470

Sheldrick, G. M. (2015). Acta Cryst. A71, 3-8.
 
Sheldrick, G. M. (2015). Acta Cryst. C71, 3-8.

Spek, A. L. (2011). PLATON, A Multipurpose Crystallographic Tool, Utrecht 
University, Utrecht, The Netherlands.
  
Spek, A.L. (2003). J. Appl. Cryst. 36, 7-13.

Wilson, A.J.C. (1992). Ed. International Tables for Crystallography, Volume C, 
Kluwer Academic Publishers, Dordrecht, The Netherlands.
;
_publ_section_figure_captions
;View of the title compound with the atom numbering scheme. Displacement
ellipsoids for non-H atoms are drawn at the 50% probability level.
;
_publ_section_exptl_prep
;The crystal was fixed on the top of a kapton micro sampler with perfluorinated
ether and transferred to the diffractometer.
;
_publ_section_exptl_refinement
;Solution and refinements with the program APEX (Bruker, 2022) and SHELXL
(Sheldrick, 2015) in conjunction with SHELXLE (Huebschle, 2011).
Hydrogen atoms could be located in the difference Fourier maps but were 
calculated in ideal positions (riding model).
;
_publ_contact_letter              'Date of submission: October 2025'
_publ_requested_journal           'Angewandte Chemie International Edition'
_shelx_SHELXL_version_number      '2019/1'
_chemical_name_systematic         ?
_chemical_name_common             ?
_chemical_formula_sum             'C33 H60 Cl2 Mg2 N2 O2'
_chemical_formula_moiety          ?
_chemical_formula_weight          636.35
_chemical_melting_point           ?
_space_group_crystal_system       monoclinic
_space_group_IT_number            14
_space_group_name_H-M_alt         'P 21/n'
_space_group_name_Hall            '-P 2yn'
_shelx_space_group_comment
;
The symmetry employed for this shelxl refinement is uniquely defined
by the following loop, which should always be used as a source of
symmetry information in preference to the above space-group names.
They are only intended as comments.
;

loop_
_space_group_symop_operation_xyz
'x, y, z'
'-x+1/2, y+1/2, -z+1/2'
'-x, -y, -z'
'x-1/2, -y-1/2, z-1/2'

_cell_length_a                    7.6546(5)
_cell_length_b                    11.7122(8)
_cell_length_c                    20.4953(12)
_cell_angle_alpha                 90
_cell_angle_beta                  95.190(2)
_cell_angle_gamma                 90
_cell_volume                      1829.9(2)
_cell_formula_units_Z             2
_cell_measurement_temperature     104(2)
_cell_measurement_reflns_used     9917
_cell_measurement_theta_min       2.9355
_cell_measurement_theta_max       26.3815
_exptl_crystal_description        rod
_exptl_crystal_colour             colourless
_exptl_crystal_recrystallization_method ?
_exptl_crystal_density_meas       ?
_exptl_crystal_density_method     ?
_exptl_crystal_density_diffrn     1.155
_exptl_crystal_F_000              692
_exptl_crystal_size_max           0.298
_exptl_crystal_size_mid           0.155
_exptl_crystal_size_min           0.074
_exptl_absorpt_coefficient_mu     0.241
_exptl_absorpt_correction_type    multi-scan
_exptl_absorpt_correction_T_min   0.6996
_exptl_absorpt_correction_T_max   0.7454
_exptl_absorpt_process_details    'SADABS 2016/2 (Bruker, 2016)'
_exptl_absorpt_special_details    ?
_shelx_estimated_absorpt_T_min    ?
_shelx_estimated_absorpt_T_max    ?
_exptl_transmission_factor_min    ?
_exptl_transmission_factor_max    ?
_exptl_special_details
;Diffractometer operator            Johannes Stephan
scanspeed                           0.5-10 s per frame
dx                                  46 mm
3822 frames measured in 13 data sets
phi-scans with delta_phi         = 0.5
omega-scans with delta_omega     = 0.5
shutterless mode
;
_diffrn_ambient_temperature       104(2)
_diffrn_ambient_environment       N~2~
_diffrn_radiation_type            MoK\a
_diffrn_radiation_wavelength      0.71073
_diffrn_radiation_source          'TXS rotating anode'
_diffrn_radiation_monochromator   'Helios optic'
_diffrn_measurement_ambient_temperature_device_make ?
_diffrn_radiation_probe           x-ray
_diffrn_source                    'TXS rotating anode'
_diffrn_source_type               ?
_diffrn_source_voltage            50.0
_diffrn_source_current            50.0
_diffrn_detector                  CPAD
_diffrn_detector_type             'Bruker PHOTON III'
_diffrn_detector_area_resol_mean  16
_diffrn_measurement_device        'three-angle diffractometer'
_diffrn_measurement_device_type   'Bruker D8 VENTURE'
_diffrn_measurement_method        '\w and \f scans'
_diffrn_measurement_specimen_support 'MiTeGen micromount'
_diffrn_reflns_number             98836
_diffrn_reflns_av_unetI/netI      0.0229
_diffrn_reflns_av_R_equivalents   0.0660
_diffrn_reflns_theta_min          2.766
_diffrn_reflns_theta_max          26.434
_diffrn_reflns_theta_full         25.242
_diffrn_reflns_limit_h_min        -9
_diffrn_reflns_limit_h_max        9
_diffrn_reflns_limit_k_min        -14
_diffrn_reflns_limit_k_max        14
_diffrn_reflns_limit_l_min        -25
_diffrn_reflns_limit_l_max        25
_diffrn_measured_fraction_theta_max 0.994
_diffrn_measured_fraction_theta_full 0.997
_diffrn_reflns_Laue_measured_fraction_max 0.994
_diffrn_reflns_Laue_measured_fraction_full 0.997
_diffrn_reflns_point_group_measured_fraction_max 0.994
_diffrn_reflns_point_group_measured_fraction_full 0.997
_reflns_number_total              3758
_reflns_number_gt                 3398
_reflns_threshold_expression      'I > 2\s(I)'
_reflns_Friedel_coverage          0.000
_reflns_Friedel_fraction_max      .
_reflns_Friedel_fraction_full     .
_reflns_special_details
;
 Reflections were merged by SHELXL according to the crystal
 class for the calculation of statistics and refinement.
 
 _reflns_Friedel_fraction is defined as the number of unique
 Friedel pairs measured divided by the number that would be
 possible theoretically, ignoring centric projections and
 systematic absences.
;
_computing_data_collection        'Bruker BIS V6.2.16/2021-10-23 and APEX4 2021.10-0'
_computing_cell_refinement        'SAINT V8.40B'
_computing_data_reduction         'SAINT V8.40B'
_computing_structure_solution     'SHELXT (Sheldrick, 2015)'
_computing_structure_refinement   'SHELXL (Sheldrick, 2015), SHELXLE (Huebschle, 2011)'
_computing_molecular_graphics     'Mercury (Macrae, 2008), PLATON (Spek, 2011)'
_computing_publication_material   'PLATON (Spek, 2011), enCIFer (Allen, 2004)'
_refine_special_details           ?
_refine_ls_structure_factor_coef  Fsqd
_refine_ls_matrix_type            full
_refine_ls_weighting_scheme       calc
_refine_ls_weighting_details      'w=1/[\s^2^(Fo^2^)+(0.0471P)^2^+0.5211P] where P=(Fo^2^+2Fc^2^)/3'
_atom_sites_solution_primary      iterative
_atom_sites_solution_secondary    difmap
_atom_sites_solution_hydrogens    geom
_refine_ls_hydrogen_treatment     mixed
_refine_ls_number_reflns          3758
_refine_ls_number_parameters      231
_refine_ls_number_restraints      72
_refine_ls_R_factor_all           0.0372
_refine_ls_R_factor_gt            0.0325
_refine_ls_wR_factor_ref          0.0880
_refine_ls_wR_factor_gt           0.0843
_refine_ls_goodness_of_fit_ref    1.054
_refine_ls_restrained_S_all       1.065
_refine_ls_shift/su_max           0.001
_refine_ls_shift/su_mean          0.000
_refine_diff_density_max          0.322
_refine_diff_density_min          -0.201
_refine_diff_density_rms          0.049
_refine_ls_extinction_method      none
_refine_ls_extinction_coef        .

loop_
_atom_type_symbol
_atom_type_description
_atom_type_scat_dispersion_real
_atom_type_scat_dispersion_imag
_atom_type_scat_source
'C'  'C'  0.0033 0.0016 'International Tables Vol C Tables 4.2.6.8 and 6.1.1.4'
'Cl' 'Cl' 0.1484 0.1585 'International Tables Vol C Tables 4.2.6.8 and 6.1.1.4'
'Mg' 'Mg' 0.0486 0.0363 'International Tables Vol C Tables 4.2.6.8 and 6.1.1.4'
'N'  'N'  0.0061 0.0033 'International Tables Vol C Tables 4.2.6.8 and 6.1.1.4'
'O'  'O'  0.0106 0.0060 'International Tables Vol C Tables 4.2.6.8 and 6.1.1.4'
'H'  'H'  0.0000 0.0000 'International Tables Vol C Tables 4.2.6.8 and 6.1.1.4'

_geom_special_details
;
 All esds (except the esd in the dihedral angle between two l.s. planes)
 are estimated using the full covariance matrix.  The cell esds are taken
 into account individually in the estimation of esds in distances, angles
 and torsion angles; correlations between esds in cell parameters are only
 used when they are defined by crystal symmetry.  An approximate (isotropic)
 treatment of cell esds is used for estimating esds involving l.s. planes.
;

loop_
_atom_site_label
_atom_site_type_symbol
_atom_site_fract_x
_atom_site_fract_y
_atom_site_fract_z
_atom_site_U_iso_or_equiv
_atom_site_adp_type
_atom_site_occupancy
_atom_site_site_symmetry_order
_atom_site_calc_flag
_atom_site_refinement_flags_posn
_atom_site_refinement_flags_adp
_atom_site_refinement_flags_occupancy
_atom_site_disorder_assembly
_atom_site_disorder_group
Cl1  Cl 0.33602(4)  0.59531(3)  0.49060(2)  0.03072(10) Uani 1        1 d    . . . . .
Mg1  Mg 0.58322(5)  0.55169(3)  0.42885(2)  0.02393(11) Uani 1        1 d    . . . . .
O1   O  0.75734(12) 0.67161(8)  0.46087(4)  0.0332(2)   Uani 1        1 d    . . . . .
N1   N  0.56156(12) 0.53216(8)  0.33369(5)  0.0238(2)   Uani 1        1 d    . . . . .
C1   C  0.65813(16) 0.44034(11) 0.30390(6)  0.0274(3)   Uani 1        1 d    . . . . .
C2   C  0.71214(19) 0.47301(14) 0.23603(6)  0.0400(3)   Uani 1        1 d    . . . . .
H2A  H  0.805037    0.531973    0.241115    0.048       Uiso 1        1 calc R U . . .
H2B  H  0.761518    0.405099    0.215559    0.048       Uiso 1        1 calc R U . . .
C3   C  0.5588(2)   0.51835(18) 0.19118(7)  0.0520(4)   Uani 1        1 d    . . . . .
H3A  H  0.599769    0.542386    0.148845    0.062       Uiso 1        1 calc R U . . .
H3B  H  0.469589    0.457709    0.182483    0.062       Uiso 1        1 calc R U . . .
C4   C  0.47887(19) 0.61942(14) 0.22414(7)  0.0411(3)   Uani 1        1 d    . . . . .
H4A  H  0.375888    0.647102    0.195847    0.049       Uiso 1        1 calc R U . . .
H4B  H  0.565853    0.682124    0.228728    0.049       Uiso 1        1 calc R U . . .
C5   C  0.42132(16) 0.58988(11) 0.29212(6)  0.0282(3)   Uani 1        1 d    . . . . .
C6   C  0.82768(17) 0.42008(12) 0.34810(6)  0.0336(3)   Uani 1        1 d    . . . . .
H6A  H  0.902098    0.365923    0.326897    0.050       Uiso 1        1 calc R U . . .
H6B  H  0.799064    0.388793    0.390180    0.050       Uiso 1        1 calc R U . . .
H6C  H  0.890302    0.492573    0.355473    0.050       Uiso 1        1 calc R U . . .
C7   C  0.5588(2)   0.32540(12) 0.29936(9)  0.0463(4)   Uani 1        1 d    . . . . .
H7A  H  0.638017    0.264838    0.287220    0.069       Uiso 1        1 calc R U . . .
H7B  H  0.458832    0.330944    0.266069    0.069       Uiso 1        1 calc R U . . .
H7C  H  0.516407    0.307518    0.341900    0.069       Uiso 1        1 calc R U . . .
C8   C  0.3840(2)   0.70296(13) 0.32536(7)  0.0407(3)   Uani 1        1 d    . . . . .
H8A  H  0.296429    0.746117    0.297540    0.061       Uiso 1        1 calc R U . . .
H8B  H  0.492503    0.747500    0.332050    0.061       Uiso 1        1 calc R U . . .
H8C  H  0.339042    0.687801    0.367792    0.061       Uiso 1        1 calc R U . . .
C9   C  0.24764(17) 0.52330(14) 0.28454(8)  0.0422(3)   Uani 1        1 d    . . . . .
H9A  H  0.154956    0.572154    0.263566    0.063       Uiso 1        1 calc R U . . .
H9B  H  0.216047    0.499744    0.327826    0.063       Uiso 1        1 calc R U . . .
H9C  H  0.261181    0.455543    0.257398    0.063       Uiso 1        1 calc R U . . .
C10  C  0.8029(2)   0.70177(14) 0.52885(7)  0.0419(3)   Uani 1        1 d    . . . . .
H10A H  0.864479    0.637707    0.552569    0.050       Uiso 1        1 calc R U . . .
H10B H  0.696110    0.720234    0.550618    0.050       Uiso 1        1 calc R U . . .
C11  C  0.9214(2)   0.80486(13) 0.52826(7)  0.0417(3)   Uani 1        1 d    . . . . .
H11A H  1.044040    0.784181    0.543094    0.055(8)    Uiso 0.707(9) 1 calc R . P A 1
H11B H  0.882152    0.865700    0.557116    0.067(10)   Uiso 0.707(9) 1 calc R . P A 1
H11C H  0.858716    0.875071    0.539529    0.08(3)     Uiso 0.293(9) 1 calc R . P A 2
H11D H  1.026518    0.795302    0.559667    0.045(17)   Uiso 0.293(9) 1 calc R . P A 2
C12  C  0.9063(5)   0.8440(3)   0.45687(14) 0.0405(7)   Uani 0.707(9) 1 d    . . P A 1
H12A H  0.805913    0.896581    0.447417    0.049       Uiso 0.707(9) 1 calc R U P A 1
H12B H  1.015171    0.882067    0.445684    0.049       Uiso 0.707(9) 1 calc R U P A 1
C13  C  0.8774(5)   0.7328(4)   0.42063(13) 0.0365(7)   Uani 0.707(9) 1 d    . . P A 1
H13A H  0.822862    0.745297    0.375532    0.044       Uiso 0.707(9) 1 calc R U P A 1
H13B H  0.988843    0.690564    0.418686    0.044       Uiso 0.707(9) 1 calc R U P A 1
C12A C  0.9707(12)  0.8098(8)   0.4598(4)   0.0410(17)  Uani 0.293(9) 1 d    . . P A 2
H12C H  1.074270    0.761267    0.454384    0.049       Uiso 0.293(9) 1 calc R U P A 2
H12D H  0.997175    0.889147    0.447237    0.049       Uiso 0.293(9) 1 calc R U P A 2
C13A C  0.8110(13)  0.7652(6)   0.4195(3)   0.0309(16)  Uani 0.293(9) 1 d    . . P A 2
H13C H  0.718566    0.824311    0.412964    0.037       Uiso 0.293(9) 1 calc R U P A 2
H13D H  0.840573    0.737049    0.376289    0.037       Uiso 0.293(9) 1 calc R U P A 2
C14  C  0.5245(4)   0.9644(2)   0.60734(15) 0.0535(15)  Uani 0.5      1 d    G . P B -1
H14A H  0.429827    0.912023    0.616369    0.080       Uiso 0.5      1 calc R U P B -1
H14B H  0.514695    1.034768    0.632666    0.080       Uiso 0.5      1 calc R U P B -1
H14C H  0.638043    0.928281    0.619836    0.080       Uiso 0.5      1 calc R U P B -1
C15  C  0.5105(2)   0.99231(16) 0.53587(10) 0.0333(6)   Uani 0.5      1 d    G . P B -1
C16  C  0.5901(3)   1.08836(18) 0.51289(9)  0.0348(13)  Uani 0.5      1 d    G . P B -1
H16  H  0.655222    1.137060    0.543153    0.042       Uiso 0.5      1 calc R U P B -1
C17  C  0.5775(3)   1.11505(19) 0.44767(10) 0.0418(6)   Uani 0.5      1 d    G . P B -1
H17  H  0.633320    1.181482    0.432956    0.050       Uiso 0.5      1 calc R U P B -1
C18  C  0.4831(3)   1.0448(2)   0.40340(10) 0.0568(16)  Uani 0.5      1 d    G . P B -1
H18  H  0.473176    1.062805    0.358014    0.068       Uiso 0.5      1 calc R U P B -1
C19  C  0.4035(3)   0.9489(2)   0.42522(11) 0.0490(8)   Uani 0.5      1 d    G . P B -1
H19  H  0.339060    0.900259    0.394769    0.059       Uiso 0.5      1 calc R U P B -1
C20  C  0.4165(3)   0.92291(17) 0.49066(11) 0.0435(16)  Uani 0.5      1 d    G . P B -1
H20  H  0.360284    0.856459    0.505182    0.052       Uiso 0.5      1 calc R U P B -1

loop_
_atom_site_aniso_label
_atom_site_aniso_U_11
_atom_site_aniso_U_22
_atom_site_aniso_U_33
_atom_site_aniso_U_23
_atom_site_aniso_U_13
_atom_site_aniso_U_12
Cl1  0.03306(17) 0.03181(17) 0.02809(17) 0.00648(11) 0.00714(12) 0.00940(12)
Mg1  0.0259(2)   0.0253(2)   0.0204(2)   0.00117(14) 0.00114(15) -0.00077(15)
O1   0.0377(5)   0.0371(5)   0.0243(4)   0.0006(4)   -0.0001(4)  -0.0118(4)
N1   0.0236(5)   0.0269(5)   0.0207(5)   0.0007(4)   0.0003(4)   0.0009(4)
C1   0.0264(6)   0.0296(6)   0.0264(6)   -0.0025(5)  0.0040(5)   -0.0017(5)
C2   0.0378(7)   0.0573(9)   0.0257(7)   -0.0003(6)  0.0080(5)   0.0058(6)
C3   0.0499(9)   0.0847(13)  0.0215(7)   0.0032(7)   0.0041(6)   0.0127(9)
C4   0.0377(7)   0.0580(9)   0.0271(7)   0.0149(6)   0.0011(5)   0.0030(7)
C5   0.0260(6)   0.0344(7)   0.0237(6)   0.0047(5)   -0.0008(5)  -0.0006(5)
C6   0.0301(6)   0.0415(7)   0.0295(6)   -0.0012(5)  0.0045(5)   0.0093(5)
C7   0.0422(8)   0.0304(7)   0.0669(10)  -0.0105(7)  0.0082(7)   -0.0031(6)
C8   0.0468(8)   0.0374(7)   0.0367(7)   0.0063(6)   -0.0035(6)  0.0136(6)
C9   0.0247(6)   0.0544(9)   0.0465(8)   0.0055(7)   -0.0033(6)  -0.0042(6)
C10  0.0459(8)   0.0520(9)   0.0263(7)   -0.0040(6)  -0.0042(6)  -0.0146(7)
C11  0.0392(7)   0.0401(8)   0.0443(8)   -0.0080(6)  -0.0049(6)  -0.0061(6)
C12  0.0313(16)  0.0355(15)  0.0543(14)  0.0065(11)  0.0021(12)  -0.0046(11)
C13  0.0303(15)  0.0462(18)  0.0330(11)  0.0073(11)  0.0027(11)  -0.0070(12)
C12A 0.027(4)    0.036(4)    0.059(3)    0.002(3)    -0.003(3)   -0.002(3)
C13A 0.030(4)    0.029(3)    0.034(2)    0.008(2)    0.002(2)    -0.004(2)
C14  0.071(4)    0.057(3)    0.0348(18)  0.0204(17)  0.0180(18)  0.029(3)
C15  0.0327(13)  0.0330(13)  0.0353(15)  0.0050(10)  0.0083(10)  0.0091(11)
C16  0.034(3)    0.027(2)    0.043(2)    -0.0019(17) 0.003(2)    -0.003(2)
C17  0.0388(15)  0.0424(15)  0.0448(16)  0.0096(12)  0.0077(12)  0.0034(12)
C18  0.048(3)    0.079(4)    0.044(2)    -0.003(2)   0.0082(19)  0.021(3)
C19  0.0345(15)  0.0530(18)  0.0573(19)  -0.0289(15) -0.0084(13) 0.0098(13)
C20  0.029(3)    0.033(2)    0.068(3)    -0.008(2)   0.004(2)    0.003(2)

loop_
_geom_bond_atom_site_label_1
_geom_bond_atom_site_label_2
_geom_bond_distance
_geom_bond_site_symmetry_2
_geom_bond_publ_flag
Cl1  Mg1  2.4241(5)  .     ?
Cl1  Mg1  2.4264(5)  3_666 ?
Mg1  N1   1.9558(10) .     ?
Mg1  O1   2.0054(10) .     ?
Mg1  Mg1  3.5025(8)  3_666 ?
O1   C10  1.4490(15) .     ?
O1   C13A 1.467(6)   .     ?
O1   C13  1.475(3)   .     ?
N1   C1   1.4687(16) .     ?
N1   C5   1.4731(15) .     ?
C1   C6   1.5325(17) .     ?
C1   C2   1.5351(18) .     ?
C1   C7   1.5448(18) .     ?
C2   C3   1.520(2)   .     ?
C3   C4   1.519(2)   .     ?
C4   C5   1.5382(18) .     ?
C5   C8   1.5281(19) .     ?
C5   C9   1.5370(18) .     ?
C10  C11  1.511(2)   .     ?
C11  C12A 1.486(7)   .     ?
C11  C12  1.528(3)   .     ?
C12  C13  1.506(5)   .     ?
C12A C13A 1.506(12)  .     ?
C14  C15  1.4951(12) .     ?
C15  C16  1.3821(11) .     ?
C15  C20  1.3845(11) .     ?
C16  C17  1.3676(11) .     ?
C17  C18  1.3797(11) .     ?
C18  C19  1.3715(11) .     ?
C19  C20  1.3703(11) .     ?

loop_
_geom_angle_atom_site_label_1
_geom_angle_atom_site_label_2
_geom_angle_atom_site_label_3
_geom_angle
_geom_angle_site_symmetry_1
_geom_angle_site_symmetry_3
_geom_angle_publ_flag
Mg1  Cl1  Mg1  92.456(16) .     3_666 ?
N1   Mg1  O1   113.71(4)  .     .     ?
N1   Mg1  Cl1  123.06(3)  .     .     ?
O1   Mg1  Cl1  102.04(3)  .     .     ?
N1   Mg1  Cl1  126.08(4)  .     3_666 ?
O1   Mg1  Cl1  98.83(3)   .     3_666 ?
Cl1  Mg1  Cl1  87.545(16) .     3_666 ?
N1   Mg1  Mg1  141.77(4)  .     3_666 ?
O1   Mg1  Mg1  104.52(3)  .     3_666 ?
Cl1  Mg1  Mg1  43.798(11) .     3_666 ?
Cl1  Mg1  Mg1  43.747(11) 3_666 3_666 ?
C10  O1   C13A 108.5(3)   .     .     ?
C10  O1   C13  108.14(14) .     .     ?
C10  O1   Mg1  125.48(8)  .     .     ?
C13A O1   Mg1  123.1(3)   .     .     ?
C13  O1   Mg1  125.91(12) .     .     ?
C1   N1   C5   117.61(9)  .     .     ?
C1   N1   Mg1  119.98(7)  .     .     ?
C5   N1   Mg1  120.97(8)  .     .     ?
N1   C1   C6   107.39(10) .     .     ?
N1   C1   C2   112.40(11) .     .     ?
C6   C1   C2   106.92(10) .     .     ?
N1   C1   C7   113.55(10) .     .     ?
C6   C1   C7   106.66(11) .     .     ?
C2   C1   C7   109.51(12) .     .     ?
C3   C2   C1   112.24(12) .     .     ?
C4   C3   C2   108.88(12) .     .     ?
C3   C4   C5   112.79(12) .     .     ?
N1   C5   C8   107.22(10) .     .     ?
N1   C5   C9   113.83(11) .     .     ?
C8   C5   C9   106.85(12) .     .     ?
N1   C5   C4   111.94(10) .     .     ?
C8   C5   C4   106.81(11) .     .     ?
C9   C5   C4   109.79(11) .     .     ?
O1   C10  C11  106.24(11) .     .     ?
C12A C11  C10  104.0(3)   .     .     ?
C10  C11  C12  104.71(14) .     .     ?
C13  C12  C11  102.0(3)   .     .     ?
O1   C13  C12  102.5(3)   .     .     ?
C11  C12A C13A 104.0(6)   .     .     ?
O1   C13A C12A 101.4(6)   .     .     ?
C16  C15  C20  117.9      .     .     ?
C16  C15  C14  121.1      .     .     ?
C20  C15  C14  120.9      .     .     ?
C17  C16  C15  121.6      .     .     ?
C16  C17  C18  119.5      .     .     ?
C19  C18  C17  119.7      .     .     ?
C20  C19  C18  120.4      .     .     ?
C19  C20  C15  120.8      .     .     ?

loop_
_geom_torsion_atom_site_label_1
_geom_torsion_atom_site_label_2
_geom_torsion_atom_site_label_3
_geom_torsion_atom_site_label_4
_geom_torsion
_geom_torsion_site_symmetry_1
_geom_torsion_site_symmetry_2
_geom_torsion_site_symmetry_3
_geom_torsion_site_symmetry_4
_geom_torsion_publ_flag
C5   N1   C1   C6   162.92(10)  . . . . ?
Mg1  N1   C1   C6   -30.60(12)  . . . . ?
C5   N1   C1   C2   45.60(14)   . . . . ?
Mg1  N1   C1   C2   -147.93(9)  . . . . ?
C5   N1   C1   C7   -79.42(14)  . . . . ?
Mg1  N1   C1   C7   87.06(12)   . . . . ?
N1   C1   C2   C3   -50.96(17)  . . . . ?
C6   C1   C2   C3   -168.56(13) . . . . ?
C7   C1   C2   C3   76.23(16)   . . . . ?
C1   C2   C3   C4   56.49(18)   . . . . ?
C2   C3   C4   C5   -56.40(17)  . . . . ?
C1   N1   C5   C8   -161.83(11) . . . . ?
Mg1  N1   C5   C8   31.84(13)   . . . . ?
C1   N1   C5   C9   80.23(14)   . . . . ?
Mg1  N1   C5   C9   -86.11(12)  . . . . ?
C1   N1   C5   C4   -45.00(15)  . . . . ?
Mg1  N1   C5   C4   148.66(10)  . . . . ?
C3   C4   C5   N1   50.23(16)   . . . . ?
C3   C4   C5   C8   167.30(12)  . . . . ?
C3   C4   C5   C9   -77.20(15)  . . . . ?
C13A O1   C10  C11  -12.0(5)    . . . . ?
C13  O1   C10  C11  14.2(2)     . . . . ?
Mg1  O1   C10  C11  -173.33(9)  . . . . ?
O1   C10  C11  C12A -13.4(5)    . . . . ?
O1   C10  C11  C12  11.7(2)     . . . . ?
C10  C11  C12  C13  -32.1(4)    . . . . ?
C10  O1   C13  C12  -34.6(4)    . . . . ?
Mg1  O1   C13  C12  153.0(2)    . . . . ?
C11  C12  C13  O1   40.2(4)     . . . . ?
C10  C11  C12A C13A 33.0(9)     . . . . ?
C10  O1   C13A C12A 32.0(9)     . . . . ?
Mg1  O1   C13A C12A -166.2(5)   . . . . ?
C11  C12A C13A O1   -39.8(10)   . . . . ?
C20  C15  C16  C17  0.0         . . . . ?
C14  C15  C16  C17  -179.6      . . . . ?
C15  C16  C17  C18  0.1         . . . . ?
C16  C17  C18  C19  -0.2        . . . . ?
C17  C18  C19  C20  0.4         . . . . ?
C18  C19  C20  C15  -0.3        . . . . ?
C16  C15  C20  C19  0.2         . . . . ?
C14  C15  C20  C19  179.8       . . . . ?

loop_
_geom_hbond_atom_site_label_D
_geom_hbond_atom_site_label_H
_geom_hbond_atom_site_label_A
_geom_hbond_distance_DH
_geom_hbond_distance_HA
_geom_hbond_distance_DA
_geom_hbond_angle_DHA
_geom_hbond_site_symmetry_A
_geom_hbond_publ_flag
C6     H6B    Cl1 0.98 2.74 3.6444(14) 152.9 3_666 yes
C8     H8C    Cl1 0.98 2.74 3.6632(15) 156.8 .     yes
C12A^b H12C^b Cl1 0.99 2.84 3.770(11)  156.4 1_655 yes

_diffrn_measurement_ambient_temperature_make 'Oxford Cryostream'
_vrf_PLAT911_NapFa8_0m_a
;PROBLEM: Missing FCF Refl Between Thmin & STh/L=    0.600          6 Report
RESPONSE: Additional reflections were affected by the beamstop and omitted for 
refinement.
;
_shelx_res_file
;
TITL NapFa8_0m_a.res in P2(1)/n
    NapFa8_0m_a.res
    created by SHELXL-2019/1 at 10:01:04 on 10-Jul-2025
REM Old TITL NapFa8_0m in P2(1)/n
REM SHELXT solution in P2(1)/n: R1 0.152, Rweak 0.008, Alpha 0.028
REM <I/s>   0.605 for  197 systematic absences,  Orientation as input
REM Formula found by SHELXT:  C18 Cl Mg O2
CELL  0.71073   7.6546  11.7122  20.4953   90.000   95.190   90.000
ZERR    2.000   0.0005   0.0008   0.0012    0.000    0.002    0.000
LATT  1
SYMM 1/2-X, 1/2+Y, 1/2-Z
SFAC  C  CL  MG  N  O H
UNIT 66 4 4 4 4 120
ACTA
LIST 4
OMIT 1 3 5 ! affected by beamstop
OMIT -2 1 5 ! affected by beamstop
OMIT 0 0 2 ! affected by beamstop
OMIT 0 1 1 ! affected by beamstop
OMIT 0 3 4 ! affected by beamstop
OMIT 0 1 2 ! affected by beamstop
TEMP -169.150
L.S. 10
BOND
CONF
EQIV $1 -x+1, -y+1, -z+1
HTAB C6 Cl1_$1
HTAB C8 Cl1
EQIV $2 x+1, y, z
HTAB C12A Cl1_$2
FMAP 2
PLAN 10
RIGU C10 > C13A
RIGU C14 > C20
WGHT    0.047100    0.521100
FVAR       0.74986   0.70689
CL1   2    0.336024    0.595311    0.490598    11.00000    0.03306    0.03181 =
         0.02809    0.00648    0.00714    0.00940
MG1   3    0.583221    0.551691    0.428849    11.00000    0.02587    0.02531 =
         0.02045    0.00117    0.00114   -0.00077
O1    5    0.757344    0.671608    0.460866    11.00000    0.03773    0.03713 =
         0.02433    0.00055   -0.00014   -0.01184
N1    4    0.561565    0.532155    0.333690    11.00000    0.02361    0.02691 =
         0.02067    0.00069    0.00026    0.00093
C1    1    0.658129    0.440338    0.303902    11.00000    0.02640    0.02963 =
         0.02645   -0.00251    0.00395   -0.00175
C2    1    0.712138    0.473007    0.236026    11.00000    0.03778    0.05727 =
         0.02575   -0.00030    0.00804    0.00580
AFIX  23
H2A   6    0.805037    0.531973    0.241115    11.00000   -1.20000
H2B   6    0.761518    0.405099    0.215559    11.00000   -1.20000
AFIX   0
C3    1    0.558759    0.518350    0.191185    11.00000    0.04992    0.08469 =
         0.02149    0.00322    0.00413    0.01268
AFIX  23
H3A   6    0.599769    0.542386    0.148845    11.00000   -1.20000
H3B   6    0.469589    0.457709    0.182483    11.00000   -1.20000
AFIX   0
C4    1    0.478873    0.619422    0.224140    11.00000    0.03772    0.05802 =
         0.02715    0.01491    0.00106    0.00303
AFIX  23
H4A   6    0.375888    0.647102    0.195847    11.00000   -1.20000
H4B   6    0.565853    0.682124    0.228728    11.00000   -1.20000
AFIX   0
C5    1    0.421317    0.589883    0.292123    11.00000    0.02602    0.03441 =
         0.02365    0.00472   -0.00078   -0.00059
C6    1    0.827679    0.420081    0.348096    11.00000    0.03015    0.04154 =
         0.02953   -0.00119    0.00449    0.00932
AFIX 137
H6A   6    0.902098    0.365923    0.326897    11.00000   -1.50000
H6B   6    0.799064    0.388793    0.390180    11.00000   -1.50000
H6C   6    0.890302    0.492573    0.355473    11.00000   -1.50000
AFIX   0
C7    1    0.558764    0.325404    0.299357    11.00000    0.04224    0.03043 =
         0.06691   -0.01053    0.00822   -0.00306
AFIX 137
H7A   6    0.638017    0.264838    0.287220    11.00000   -1.50000
H7B   6    0.458832    0.330944    0.266069    11.00000   -1.50000
H7C   6    0.516407    0.307518    0.341900    11.00000   -1.50000
AFIX   0
C8    1    0.383974    0.702965    0.325356    11.00000    0.04683    0.03738 =
         0.03669    0.00626   -0.00352    0.01364
AFIX 137
H8A   6    0.296429    0.746117    0.297540    11.00000   -1.50000
H8B   6    0.492503    0.747500    0.332050    11.00000   -1.50000
H8C   6    0.339042    0.687801    0.367792    11.00000   -1.50000
AFIX   0
C9    1    0.247641    0.523299    0.284541    11.00000    0.02469    0.05437 =
         0.04647    0.00552   -0.00328   -0.00424
AFIX 137
H9A   6    0.154956    0.572154    0.263566    11.00000   -1.50000
H9B   6    0.216047    0.499744    0.327826    11.00000   -1.50000
H9C   6    0.261181    0.455543    0.257398    11.00000   -1.50000
AFIX   0
C10   1    0.802902    0.701770    0.528845    11.00000    0.04594    0.05204 =
         0.02630   -0.00403   -0.00416   -0.01460
AFIX  23
H10A  6    0.864479    0.637707    0.552569    11.00000   -1.20000
H10B  6    0.696110    0.720234    0.550618    11.00000   -1.20000
AFIX   0
C11   1    0.921446    0.804864    0.528260    11.00000    0.03919    0.04010 =
         0.04435   -0.00798   -0.00488   -0.00613
PART 1 21
AFIX  23
H11A  6    1.044040    0.784181    0.543094    21.00000    0.05504
H11B  6    0.882152    0.865700    0.557116    21.00000    0.06673
AFIX  23
PART 2 -21
H11C  6    0.858716    0.875071    0.539529   -21.00000    0.07865
H11D  6    1.026518    0.795302    0.559667   -21.00000    0.04465
AFIX   0
PART 1 21
C12   1    0.906307    0.844023    0.456872    21.00000    0.03130    0.03549 =
         0.05427    0.00645    0.00206   -0.00456
AFIX  23
H12A  6    0.805913    0.896581    0.447417    21.00000   -1.20000
H12B  6    1.015171    0.882067    0.445684    21.00000   -1.20000
AFIX   0
C13   1    0.877370    0.732764    0.420628    21.00000    0.03033    0.04619 =
         0.03304    0.00725    0.00273   -0.00699
AFIX  23
H13A  6    0.822862    0.745297    0.375532    21.00000   -1.20000
H13B  6    0.988843    0.690564    0.418686    21.00000   -1.20000
AFIX   0
PART 2 -21
C12A  1    0.970709    0.809820    0.459811   -21.00000    0.02696    0.03590 =
         0.05881    0.00190   -0.00273   -0.00220
AFIX  23
H12C  6    1.074270    0.761267    0.454384   -21.00000   -1.20000
H12D  6    0.997175    0.889147    0.447237   -21.00000   -1.20000
AFIX   0
C13A  1    0.810987    0.765227    0.419480   -21.00000    0.02970    0.02923 =
         0.03357    0.00786    0.00213   -0.00438
AFIX  23
H13C  6    0.718566    0.824311    0.412964   -21.00000   -1.20000
H13D  6    0.840573    0.737049    0.376289   -21.00000   -1.20000
AFIX   9
PART 0
PART -1  10.5
C14   1    0.524478    0.964446    0.607341    10.50000    0.07063    0.05738 =
         0.03482    0.02035    0.01803    0.02929
AFIX 137
H14A  6    0.429827    0.912023    0.616369    10.50000   -1.50000
H14B  6    0.514695    1.034768    0.632666    10.50000   -1.50000
H14C  6    0.638043    0.928281    0.619836    10.50000   -1.50000
AFIX   5
C15   1    0.510547    0.992314    0.535868    10.50000    0.03267    0.03301 =
         0.03528    0.00500    0.00827    0.00913
C16   1    0.590117    1.088361    0.512889    10.50000    0.03388    0.02709 =
         0.04339   -0.00186    0.00312   -0.00296
AFIX  43
H16   6    0.655222    1.137060    0.543153    10.50000   -1.20000
AFIX   5
C17   1    0.577473    1.115046    0.447673    10.50000    0.03885    0.04241 =
         0.04475    0.00965    0.00768    0.00345
AFIX  43
H17   6    0.633320    1.181482    0.432956    10.50000   -1.20000
AFIX   5
C18   1    0.483058    1.044826    0.403397    10.50000    0.04840    0.07886 =
         0.04377   -0.00301    0.00817    0.02070
AFIX  43
H18   6    0.473176    1.062805    0.358014    10.50000   -1.20000
AFIX   5
C19   1    0.403540    0.948942    0.425220    10.50000    0.03447    0.05301 =
         0.05733   -0.02890   -0.00841    0.00976
AFIX  43
H19   6    0.339060    0.900259    0.394769    10.50000   -1.20000
AFIX   5
C20   1    0.416493    0.922906    0.490662    10.50000    0.02906    0.03323 =
         0.06799   -0.00784    0.00388    0.00250
AFIX  43
H20   6    0.360284    0.856459    0.505182    10.50000   -1.20000
PART 0
REM #####
AFIX   0
HKLF 4


REM  NapFa8_0m_a.res in P2(1)/n
REM wR2 = 0.0880, GooF = S = 1.054, Restrained GooF = 1.065 for all data
REM R1 = 0.0325 for 3398 Fo > 4sig(Fo) and 0.0372 for all 3758 data
REM 231 parameters refined using 72 restraints

END

WGHT      0.0471      0.5211

REM Highest difference peak  0.322,  deepest hole -0.201,  1-sigma level  0.049
Q1    1   0.3399  0.5542  0.2864  11.00000  0.05    0.32
Q2    1   0.6831  0.4602  0.2709  11.00000  0.05    0.30
Q3    1   0.7364  0.4370  0.3237  11.00000  0.05    0.28
Q4    1   0.6206  0.4833  0.2161  11.00000  0.05    0.27
Q5    1   0.4508  0.6022  0.2592  11.00000  0.05    0.24
Q6    1   0.4895  0.5578  0.3114  11.00000  0.05    0.23
Q7    1   0.6094  0.4885  0.3168  11.00000  0.05    0.23
Q8    1   0.1954  0.6044  0.4792  11.00000  0.05    0.20
Q9    1   0.6152  0.3865  0.3052  11.00000  0.05    0.18
Q10   1   0.3980  0.6420  0.3080  11.00000  0.05    0.17
;
_shelx_res_checksum               27948
_shelx_hkl_file
;
  -1   0   0   -0.10    0.90
  -1   0   0    0.10    0.90
  -1   0   0    1.20    1.40
  -1   0   0    0.50    1.00
  -1   0   0    0.40    1.10
  -1   0   0    1.00    1.20
  -1   0   0    0.70    1.20
  -1   0   0    0.20    0.30
   1   0   0   -1.00    0.90
   1   0   0    1.10    1.10
   1   0   0   -0.30    1.40
   1   0   0    0.70    1.10
   1   0   0    0.50    1.10
   1   0   0   -0.70    1.00
   1   0   0    0.50    1.20
   1   0   0    0.00    1.20
   1   0   0    0.10    0.30
   2   0   0  534.05   24.00
   2   0   0  561.54   24.40
   2   0   0  551.54   23.30
  -2   0   0  589.44   24.50
  -2   0   0  564.14   24.00
  -2   0   0  547.55   24.20
  -2   0   0  564.84   24.80
  -2   0   0  533.05   23.90
   2   0   0  538.55   24.90
  -2   0   0  551.34   24.50
   3   0   0    2.40    2.60
   3   0   0   -3.60    2.70
   3   0   0   -2.60    2.80
   3   0   0    0.90    3.00
   3   0   0   -2.30    2.60
   3   0   0    0.50    0.70
  -3   0   0    1.50    2.50
  -3   0   0    4.60    3.40
  -3   0   0   -1.20    2.30
  -3   0   0    4.00    4.20
  -3   0   0   -1.90    2.90
  -3   0   0    1.40    2.90
  -3   0   0   -1.10    2.90
  -3   0   0    2.10    2.70
  -3   0   0   -2.20    2.80
  -3   0   0   -0.40    0.80
   3   0   0   -6.90    4.30
   3   0   0    0.40    2.30
   4   0   0  398.36   20.80
  -4   0   0  415.06   23.30
  -4   0   0  408.56   22.20
  -4   0   0  390.36   21.50
  -4   0   0  391.26   21.60
  -4   0   0  403.16   15.50
   4   0   0  389.06   20.90
   4   0   0  401.16   21.40
   4   0   0  385.36   23.60
   4   0   0  374.56   21.50
   4   0   0  394.26   21.60
   4   0   0  404.16   21.70
   4   0   0  402.66   22.00
  -4   0   0  392.16   21.00
  -4   0   0  369.46   21.40
  -4   0   0  369.46   18.60
   4   0   0  395.66   24.10
   4   0   0  390.66   15.50
  -4   0   0  418.86   22.80
  -4   0   0  390.56   22.20
   5   0   0    6.20    4.70
   5   0   0   -0.40    1.00
   5   0   0   -4.80    3.20
  -5   0   0   14.50    6.00
  -5   0   0   -5.00    2.40
   5   0   0    0.90    3.70
   5   0   0   -1.50    2.90
   5   0   0    3.80    5.10
  -5   0   0    1.40    5.10
  -5   0   0   -1.60    3.80
  -5   0   0    5.60    4.30
  -5   0   0   -6.10    3.00
  -5   0   0   -4.10    3.20
   5   0   0    0.60    5.90
   5   0   0    2.40    3.80
  -5   0   0    1.00    3.40
  -5   0   0   -3.30    3.50
  -5   0   0    0.70    1.10
   5   0   0    0.50    4.40
  -6   0   0  256.47   14.70
   6   0   0  319.37   21.80
  -6   0   0  257.47   20.20
  -6   0   0  335.07   21.10
  -6   0   0  271.07   20.00
  -6   0   0  302.77   20.40
  -6   0   0  291.17   19.80
   6   0   0  298.47   20.00
   6   0   0  276.47   19.90
   6   0   0  282.17   22.70
  -6   0   0  277.57   19.00
   6   0   0  263.37   11.50
  -6   0   0  277.47   20.20
   6   0   0  264.47   19.40
  -6   0   0  272.17   11.60
  -6   0   0  279.57   21.20
   6   0   0  237.08   18.60
   6   0   0  295.77   20.30
  -7   0   0   -0.10    5.70
  -7   0   0    3.40    5.50
  -7   0   0    3.20    7.70
  -7   0   0    1.20    8.50
  -7   0   0    3.70    2.70
   7   0   0    6.90    8.30
   7   0   0   -1.90    5.30
   7   0   0  -10.80    5.00
  -7   0   0    1.10    1.50
   7   0   0   -1.00    6.20
   7   0   0    2.80    1.50
   7   0   0    1.00    4.60
   7   0   0    6.20    7.40
   7   0   0    0.20    5.00
  -7   0   0  -11.40    4.50
  -7   0   0    7.20    5.30
  -7   0   0   -6.50    5.00
   7   0   0    6.70    6.00
   7   0   0   -2.20    5.20
  -7   0   0    2.20    5.00
  -8   0   0  175.18   19.80
   8   0   0  141.89   17.20
   8   0   0  164.38   18.30
  -8   0   0  160.08    7.80
   8   0   0  180.78   19.10
   8   0   0  151.98   18.00
  -8   0   0  148.29   18.20
  -8   0   0  194.08   20.30
  -8   0   0  149.99   17.50
  -8   0   0  172.88   20.60
  -8   0   0  143.09   28.20
   8   0   0  145.59   21.30
   8   0   0  162.08   19.80
   8   0   0  174.48   19.30
   8   0   0  159.88    7.80
   8   0   0  159.38   18.30
   9   0   0   -0.30    5.90
   9   0   0    0.70    1.50
   9   0   0    1.80    4.80
   9   0   0    4.40    6.30
  -9   0   0   -2.60    7.60
  -9   0   0   -8.40    5.10
   9   0   0    7.50    8.30
   9   0   0    1.20    5.10
  -9   0   0   -8.40    5.10
   1  -1   0 5618.44  218.68
  -1  -1   0 5739.53  218.88
   1   1   0 5776.22  218.68
  -1   1   0 5637.74  218.68
  -2  -1   0 7024.00  292.07
   2  -1   0 7112.39  292.37
   2   1   0 7819.72  290.57
   3  -1   0  284.77   16.10
   3  -1   0  273.47   16.10
   3  -1   0  263.87   15.80
  -3  -1   0  279.87   15.60
   3  -1   0  239.68   14.80
  -3  -1   0  277.77   15.40
   3  -1   0  282.57   17.40
  -3  -1   0  277.37   16.30
  -3  -1   0  264.07   15.60
  -3  -1   0  292.07   15.50
  -3  -1   0  283.87   11.00
   3  -1   0  298.77   15.30
   3  -1   0  271.27   15.40
  -3  -1   0  260.27   15.80
   3  -1   0  281.27   10.90
   3  -1   0  280.87   16.00
   3  -1   0  313.27   16.70
   3  -1   0  259.27   16.10
  -3  -1   0  304.17   15.90
  -3  -1   0  268.27   15.30
   3   1   0  269.37   15.30
   3   1   0  291.27   11.00
  -3   1   0  286.37   14.90
  -3   1   0  261.77   15.60
  -3   1   0  282.27   12.70
  -3   1   0  270.87   16.90
  -3   1   0  274.27   10.90
  -3   1   0  300.07   16.00
  -3   1   0  264.87   15.00
   3   1   0  280.57   16.90
  -3   1   0  258.87   15.40
   3   1   0  261.47   14.90
   3   1   0  267.47   15.50
   3   1   0  271.67   15.50
   3   1   0  290.87   15.60
  -3   1   0  269.07   15.60
  -3   1   0  274.27   13.90
   3   1   0  260.57   15.50
  -3   1   0  267.57   15.40
  -4  -1   0   24.10    2.30
   4  -1   0   18.20    5.70
  -4  -1   0   33.50    7.40
  -4  -1   0   25.00    6.40
   4  -1   0   38.40    6.90
   4  -1   0   17.60    6.50
   4  -1   0   30.70    5.70
   4  -1   0   21.20    7.10
  -4  -1   0   18.40    5.00
   4  -1   0   17.10    5.50
   4  -1   0   17.70    6.30
  -4  -1   0   19.60    6.80
  -4  -1   0   34.10    7.10
   4  -1   0   18.20    5.60
   4  -1   0   24.50    2.20
  -4  -1   0   18.10    5.50
  -4  -1   0   14.80    5.20
   4  -1   0   21.70    7.80
  -4   1   0   27.70    7.50
  -4   1   0   10.60    4.20
   4   1   0    8.70    6.80
   4   1   0   28.10    6.50
   4   1   0   23.20    6.20
  -4   1   0   18.60    5.70
   4   1   0   25.90    2.30
  -4   1   0   26.30    6.30
   4   1   0   24.70    5.50
  -4   1   0   21.50    5.50
  -4   1   0   38.30    8.70
  -4   1   0   17.50    6.10
  -4   1   0   14.60    3.30
  -4   1   0   23.50    1.90
   4   1   0   23.50    6.10
   4   1   0   28.20    6.20
  -4   1   0   26.10    6.30
   5  -1   0  160.18   14.40
  -5  -1   0  190.98   14.20
   5  -1   0  168.58   14.70
  -5  -1   0  174.98   14.40
   5  -1   0  183.98    7.70
   5  -1   0  158.58   12.90
   5  -1   0  197.68   17.10
   5  -1   0  173.98   14.70
  -5  -1   0  176.88   14.10
   5  -1   0  182.58   14.40
   5  -1   0  177.98   14.60
  -5  -1   0  181.68   13.60
  -5  -1   0  190.28    7.90
   5  -1   0  202.08   15.60
  -5  -1   0  171.18   11.90
  -5  -1   0  190.48   14.60
  -5  -1   0  177.48   13.70
  -5  -1   0  185.28   15.30
   5  -1   0  164.18   13.60
  -5  -1   0  196.88   15.80
  -5   1   0  188.38   16.00
  -5   1   0  170.38   14.50
  -5   1   0  165.48   14.00
   5   1   0  180.58    7.80
   5   1   0  187.38   14.30
  -5   1   0  184.68   14.30
  -5   1   0  187.68   14.60
   5   1   0  144.09   15.70
   5   1   0  191.08   14.80
   5   1   0  174.48   14.10
  -5   1   0  186.48   14.20
  -5   1   0  180.98   13.30
  -5   1   0  179.48    7.70
   5   1   0  180.38   14.50
   5   1   0  158.18   13.10
  -5   1   0  161.98   13.80
   5   1   0  178.08   13.10
   5   1   0  171.48   13.40
  -6  -1   0    4.90    4.00
   6  -1   0   -8.20    6.00
   6  -1   0   -1.70    4.40
   6  -1   0   -1.20    5.30
  -6  -1   0   -1.70    3.90
  -6  -1   0   -0.90    4.10
   6  -1   0   -0.70    6.40
  -6  -1   0    2.10    5.30
  -6  -1   0   -5.60    4.20
  -6  -1   0    1.40    1.40
   6  -1   0   -3.30    3.50
   6  -1   0   -1.70    6.20
   6  -1   0    4.70    5.60
   6  -1   0    7.10    6.80
  -6  -1   0   -6.90    5.50
  -6  -1   0   -1.10    4.10
  -6  -1   0    7.30    5.10
   6  -1   0    0.70    1.30
  -6  -1   0   -1.00    5.50
   6  -1   0   -3.50    4.40
   6   1   0    1.10    4.30
   6   1   0    2.70    4.50
  -6   1   0   -3.20    6.00
  -6   1   0   -4.80    4.90
  -6   1   0    2.70    5.00
  -6   1   0    3.00    5.60
  -6   1   0    0.30    4.40
   6   1   0   -4.80    4.80
  -6   1   0   -4.10    4.00
   6   1   0   -6.70    4.10
  -6   1   0    0.90    4.00
   6   1   0    0.20    1.30
   6   1   0    1.10    4.00
   6   1   0    1.70    7.00
  -6   1   0    4.60    5.00
   6   1   0    3.50    4.70
   6   1   0   -3.90    4.10
   6   1   0   -5.60    4.30
  -6   1   0    0.90    1.30
   7  -1   0   71.89   13.10
   7  -1   0   98.19   12.70
   7  -1   0   97.59   15.20
  -7  -1   0   86.19    9.20
   7  -1   0   83.39    5.00
   7  -1   0  104.49   13.50
  -7  -1   0   90.29   13.80
  -7  -1   0   85.59   12.30
  -7  -1   0   81.99   12.80
   7  -1   0   84.59   13.40
   7  -1   0  111.49   17.60
  -7  -1   0   94.19    5.20
  -7  -1   0   96.39   13.50
  -7  -1   0   93.79   13.00
  -7  -1   0   83.29   14.20
  -7  -1   0  112.09   15.00
   7  -1   0   79.79   12.60
   7  -1   0  107.79   14.70
   7  -1   0   65.89   12.00
   7   1   0   87.49   15.80
   7   1   0   90.69    6.90
  -7   1   0  101.29   13.40
  -7   1   0   89.69    5.00
  -7   1   0   97.99   14.10
  -7   1   0   92.09   14.20
  -7   1   0   88.19   14.30
   7   1   0   74.69   17.00
   7   1   0  116.19   15.20
   7   1   0   77.89   11.90
   7   1   0   93.79   13.00
   7   1   0  104.39   14.00
  -7   1   0   67.79   12.00
  -7   1   0  119.49   15.50
  -7   1   0   94.39   14.70
   7   1   0   80.49   13.40
  -8  -1   0   -6.50    4.70
  -8  -1   0    2.60    3.30
   8  -1   0    0.70    5.20
  -8  -1   0    5.20    8.10
   8  -1   0    6.20    5.70
  -8  -1   0   10.80    6.20
  -8  -1   0    0.20    6.30
   8  -1   0   -1.90    5.70
   8  -1   0    9.90    7.70
   8  -1   0    2.60    6.60
   8  -1   0   -0.10    1.50
   8  -1   0    4.90    6.60
   8   1   0   -4.60    4.00
   8   1   0    8.50    6.60
   8   1   0    2.00    5.80
  -8   1   0    2.00    5.00
   8   1   0   -2.40    6.90
  -8   1   0   -1.00    7.00
  -8   1   0    1.90    6.50
   8   1   0    0.10    6.70
   8   1   0    3.20    1.60
   8   1   0    1.70    5.60
   8   1   0    0.30    5.10
   8   1   0    9.30    7.40
  -8   1   0    4.70    1.70
  -8   1   0    3.00    6.20
   9  -1   0  125.79   19.10
   9  -1   0  143.89   19.20
  -9  -1   0  153.88   20.20
  -9  -1   0  137.09   18.00
   9  -1   0  124.79   19.90
  -9  -1   0  136.49   18.80
   9  -1   0  147.59   19.70
   9  -1   0  142.79    7.30
   9  -1   0  139.89   17.70
   9   1   0  137.69   17.40
  -9   1   0  190.58   22.60
   9   1   0  100.69   15.30
   9   1   0  144.59   18.50
   9   1   0  145.29   18.50
  -9   1   0  144.49   19.40
   9   1   0  126.69   18.70
  -9   1   0  140.69   19.90
   9   1   0  177.38   21.40
   9   1   0  134.49    7.20
   0  -2   0 8134.09  312.07
   0   2   0 8403.56  312.07
   1  -2   0 1906.31   94.79
  -1  -2   0 1748.43   95.09
  -1   2   0 1912.11   88.09
   1   2   0 2121.39   85.49
   2  -2   0  315.47   14.90
  -2  -2   0  285.77   14.50
  -2  -2   0  299.37   14.30
   2  -2   0  312.67   11.40
   2  -2   0  307.17   14.20
  -2  -2   0  291.47   14.70
   2  -2   0  297.47   14.20
  -2  -2   0  282.87   14.70
   2  -2   0  333.37   15.50
  -2  -2   0  303.37   11.50
   2  -2   0  272.47   14.10
  -2  -2   0  281.67   15.00
   2  -2   0  300.57   15.20
   2  -2   0  286.17   14.70
   2  -2   0  297.17   15.40
   2   2   0  288.87   14.60
   2   2   0  322.57   14.60
  -2   2   0  282.77   14.40
  -2   2   0  295.97   11.30
  -2   2   0  279.77   16.60
  -2   2   0  284.17   14.20
   2   2   0  300.87   14.60
  -2   2   0  298.67   15.20
  -2   2   0  289.37   16.50
  -2   2   0  298.07   14.80
   2   2   0  295.87   14.20
  -2   2   0  315.27   14.80
  -2   2   0  283.67   15.80
  -2   2   0  264.87   14.70
   2   2   0  323.67   14.80
   2   2   0  257.97   14.70
   2   2   0  288.47   14.80
  -2   2   0  284.37   13.80
  -3  -2   0   66.69   10.60
   3  -2   0   61.29    8.10
  -3  -2   0   66.19    7.90
   3  -2   0   71.09    8.50
   3  -2   0   80.49    9.50
   3  -2   0   69.59    7.50
   3  -2   0   58.29    7.60
   3  -2   0   67.79    3.30
   3  -2   0   65.59    9.60
   3  -2   0   61.39    6.10
  -3  -2   0   56.09    7.10
  -3  -2   0   66.99    3.40
  -3  -2   0   74.89    8.40
  -3  -2   0   78.29    8.30
  -3  -2   0   68.79    8.70
   3  -2   0   69.19    7.20
   3  -2   0   43.50    8.10
  -3  -2   0   66.99    7.50
  -3   2   0   72.49    8.40
   3   2   0   62.59    8.00
   3   2   0   80.49    7.90
  -3   2   0   77.29    9.30
  -3   2   0   63.39    7.60
   3   2   0   87.79    9.20
  -3   2   0   52.79   11.10
  -3   2   0   86.39    9.10
   3   2   0   74.09    3.80
   3   2   0   65.09    7.50
  -3   2   0   46.70    5.90
   3   2   0   45.20    6.20
  -3   2   0   61.59    8.20
  -3   2   0   71.59    7.70
  -3   2   0   64.69    8.40
   3   2   0   73.49    9.50
   3   2   0   54.49    8.20
  -3   2   0   59.69    3.20
  -3   2   0   58.69    8.10
  -4  -2   0    6.10    4.40
  -4  -2   0    0.80    1.10
   4  -2   0   -1.60    4.00
   4  -2   0    5.30    3.60
   4  -2   0   -2.90    3.70
   4  -2   0    2.80    3.40
   4  -2   0   -1.30    6.20
  -4  -2   0    0.50    4.80
  -4  -2   0    3.20    3.50
   4  -2   0   -3.90    3.20
  -4  -2   0    2.30    3.80
  -4  -2   0   -0.90    3.60
  -4  -2   0    2.60    4.60
  -4  -2   0    7.10    4.50
   4  -2   0    4.90    4.90
   4  -2   0    0.30    4.50
   4  -2   0    1.80    1.10
  -4  -2   0    0.30    3.20
   4  -2   0   -2.20    3.80
   4   2   0   -5.00    5.30
  -4   2   0    1.00    3.20
   4   2   0   -2.70    3.30
  -4   2   0   -1.70    3.70
   4   2   0    1.60    4.10
  -4   2   0    1.90    4.40
   4   2   0    5.30    4.00
  -4   2   0    1.30    1.10
  -4   2   0    3.50    3.20
   4   2   0    1.30    1.10
   4   2   0    2.50    4.20
  -4   2   0   -4.00    4.10
  -4   2   0    5.00    4.30
  -4   2   0    3.40    4.50
  -4   2   0    0.30    3.60
   4   2   0    3.70    4.10
   4   2   0    1.40    4.40
  -4   2   0   -2.80    5.40
  -5  -2   0  801.42   30.50
   5  -2   0  809.92   38.60
  -5  -2   0  856.91   38.90
  -5  -2   0  729.13   38.30
  -5  -2   0  788.62   39.60
   5  -2   0  769.02   40.40
  -5  -2   0  806.92   38.30
   5  -2   0  819.42   38.70
  -5  -2   0  765.82   37.20
  -5  -2   0  740.83   37.50
   5  -2   0  770.92   39.40
   5  -2   0  803.42   37.40
   5  -2   0  790.12   30.40
   5  -2   0  809.52   39.70
   5  -2   0  804.52   37.50
   5  -2   0  735.93   38.50
  -5  -2   0  823.92   38.60
  -5  -2   0  763.72   38.40
  -5   2   0  819.42   38.50
   5   2   0  787.62   40.20
   5   2   0  777.72   38.40
  -5   2   0  782.32   38.30
  -5   2   0  749.42   36.40
   5   2   0  830.42   37.90
  -5   2   0  801.82   37.60
  -5   2   0  805.02   38.70
  -5   2   0  786.12   38.90
   5   2   0  825.22   30.40
   5   2   0  791.42   38.30
  -5   2   0  758.52   38.20
   5   2   0  762.72   37.20
   5   2   0  733.63   37.20
  -5   2   0  793.62   30.20
   5   2   0  783.32   38.80
  -5   2   0  791.52   40.20
  -6  -2   0   37.60    9.10
  -6  -2   0   29.80    2.70
   6  -2   0   34.60    9.10
  -6  -2   0   37.60    8.40
  -6  -2   0   26.10    7.40
  -6  -2   0   28.60    7.40
   6  -2   0   29.30    7.80
  -6  -2   0   16.10    6.20
   6  -2   0   36.80    8.90
  -6  -2   0   21.50    6.40
   6  -2   0   28.10    2.70
   6  -2   0   30.60    7.50
  -6  -2   0   25.30    7.40
   6  -2   0   24.20    6.90
   6  -2   0   31.20    8.50
  -6  -2   0   16.70    6.40
  -6  -2   0   36.50    8.70
   6  -2   0    6.30    8.20
   6   2   0   18.20    6.80
   6   2   0   38.80    8.30
  -6   2   0   19.70    6.00
   6   2   0   26.00    7.70
   6   2   0   35.90    7.90
  -6   2   0   29.90    7.30
   6   2   0   25.40    7.00
  -6   2   0   24.80    7.70
  -6   2   0   34.80    8.90
   6   2   0   44.10   10.80
  -6   2   0   21.50    7.50
  -6   2   0   48.20   11.10
  -6   2   0   18.20    6.40
  -6   2   0   18.00    6.80
  -6   2   0   22.20    2.20
   6   2   0   28.30    8.20
   6   2   0   31.70    7.50
   6   2   0   33.40    2.80
  -7  -2   0  409.26   28.10
   7  -2   0  441.56   28.20
   7  -2   0  401.56   25.80
  -7  -2   0  373.66   26.00
  -7  -2   0  416.86   26.80
  -7  -2   0  408.76   17.00
   7  -2   0  395.06   16.80
  -7  -2   0  408.06   23.40
   7  -2   0  451.25   29.50
  -7  -2   0  437.16   27.30
  -7  -2   0  380.76   26.90
   7  -2   0  401.06   29.80
   7  -2   0  406.46   27.30
  -7  -2   0  440.56   27.10
   7  -2   0  437.56   26.20
  -7  -2   0  414.86   27.80
   7  -2   0  416.66   27.40
  -7  -2   0  403.46   27.30
  -7   2   0  414.26   29.30
   7   2   0  425.56   27.40
  -7   2   0  412.16   27.00
  -7   2   0  406.66   16.70
   7   2   0  398.96   27.40
   7   2   0  414.06   26.90
  -7   2   0  424.76   28.40
  -7   2   0  451.95   28.10
  -7   2   0  421.86   25.30
   7   2   0  389.56   29.40
  -7   2   0  389.56   26.60
  -7   2   0  419.16   27.00
   7   2   0  405.46   25.80
  -7   2   0  380.86   25.50
   7   2   0  413.56   16.90
   7   2   0  462.25   27.20
   7   2   0  439.96   26.60
   7   2   0  422.16   26.00
   7   2   0  407.16   26.90
   8  -2   0   49.70   10.30
  -8  -2   0   72.59   16.20
   8  -2   0   72.69    4.70
   8  -2   0   61.59   10.70
   8  -2   0   70.09   12.70
  -8  -2   0   79.69    9.80
  -8  -2   0   67.79   13.80
  -8  -2   0   60.69   11.80
  -8  -2   0   60.09   12.00
   8  -2   0   64.19   12.30
  -8  -2   0   76.29   13.00
   8  -2   0   62.29   13.30
   8  -2   0   65.99   12.80
  -8   2   0   74.59   12.00
   8   2   0   69.19   12.00
   8   2   0  109.19   15.00
  -8   2   0   62.29   12.20
  -8   2   0   67.79   13.20
   8   2   0   63.49   12.40
   8   2   0   46.90   10.70
  -8   2   0   71.69    4.40
   8   2   0   58.49   12.00
   8   2   0   87.29   14.70
   8   2   0   71.39    4.60
  -8   2   0   54.99   13.40
  -8   2   0   89.99   14.50
   9  -2   0   63.39   14.80
   9  -2   0   34.30    3.40
  -9  -2   0   27.20   10.10
   9  -2   0   34.10   10.80
   9  -2   0   38.00    9.70
   9  -2   0   50.59   11.30
  -9  -2   0   26.80   10.90
  -9  -2   0   14.60    8.40
   9   2   0   41.20   11.00
   9   2   0   28.10    3.10
   9   2   0   36.30   10.80
  -9   2   0   45.70   12.20
  -9   2   0   16.80    8.80
  -9   2   0   44.80   13.50
   9   2   0   58.69   12.00
   9   2   0   27.80   10.20
   9   2   0   28.40    8.90
   9   2   0   43.90   10.80
   0  -3   0    1.50    1.80
   0  -3   0   -0.40    1.30
   0  -3   0   -0.30    1.50
   0  -3   0    1.40    2.20
   0  -3   0    1.60    1.50
   0  -3   0    0.70    1.60
   0  -3   0    1.80    1.50
   0   3   0    2.10    1.60
   0   3   0    0.90    2.10
   0   3   0    2.10    1.50
   0   3   0    1.40    1.70
   0   3   0    2.10    1.60
   0   3   0   -1.20    1.20
   0   3   0    0.80    1.80
  -1  -3   0  842.82   70.09
   1  -3   0  974.50   82.39
   1   3   0 1030.20   59.09
  -1   3   0 1025.30   64.79
  -2  -3   0   42.20    5.10
   2  -3   0   48.80    2.10
   2  -3   0   36.20    4.40
   2  -3   0   31.70    4.80
  -2  -3   0   36.00    5.40
  -2  -3   0   47.00    2.30
  -2  -3   0   40.10    4.70
  -2  -3   0   38.40    5.20
   2  -3   0   50.39    5.90
  -2  -3   0   32.90    5.60
  -2  -3   0   46.00    4.90
   2  -3   0   49.20    5.50
   2  -3   0   31.50    6.10
  -2  -3   0   34.10    4.70
   2  -3   0   34.40    5.10
   2  -3   0   37.90    6.90
   2  -3   0   26.50    4.00
   2   3   0   37.60    5.30
   2   3   0   53.09    6.80
   2   3   0   42.70    5.10
  -2   3   0   34.20    5.00
  -2   3   0   32.20    4.60
   2   3   0   46.40    5.60
  -2   3   0   38.40    5.70
  -2   3   0   35.60    4.70
  -2   3   0   39.90    5.20
   2   3   0   42.00    5.80
   2   3   0   39.00    5.10
   2   3   0   41.30    5.40
  -2   3   0   36.10    4.30
  -2   3   0   32.40    6.80
  -3  -3   0  268.27   15.60
  -3  -3   0  284.17   16.10
   3  -3   0  271.07   15.80
   3  -3   0  259.67   18.20
  -3  -3   0  256.37   10.80
  -3  -3   0  265.37   16.20
   3  -3   0  266.67   15.30
   3  -3   0  260.57   16.60
   3  -3   0  273.57   14.50
   3  -3   0  269.47   15.70
  -3  -3   0  275.87   16.20
  -3  -3   0  291.07   15.60
  -3  -3   0  280.27   16.50
   3  -3   0  269.07   15.90
   3  -3   0  259.27   18.30
  -3  -3   0  278.77   16.40
   3  -3   0  269.27   17.00
  -3   3   0  247.48   16.10
  -3   3   0  241.18   18.70
   3   3   0  238.68   16.70
   3   3   0  268.47   10.70
   3   3   0  268.57   16.00
   3   3   0  261.67   15.00
  -3   3   0  292.57   16.00
  -3   3   0  259.77   18.60
   3   3   0  273.27   15.90
  -3   3   0  247.48   14.20
  -3   3   0  279.77   16.00
  -3   3   0  258.07   15.10
  -3   3   0  266.27   10.50
  -3   3   0  260.57   16.30
  -3   3   0  306.97   20.20
   3   3   0  285.07   15.50
   3   3   0  269.47   15.20
   3   3   0  259.37   15.60
   4  -3   0  552.94   27.40
  -4  -3   0  530.25   29.50
   4  -3   0  573.54   28.50
   4  -3   0  525.15   30.00
   4  -3   0  602.54   29.80
   4  -3   0  575.94   27.60
  -4  -3   0  542.55   27.20
   4  -3   0  549.05   29.30
  -4  -3   0  530.25   29.00
  -4  -3   0  576.94   28.90
   4  -3   0  558.94   21.90
  -4  -3   0  568.14   22.10
  -4  -3   0  597.14   29.20
   4  -3   0  561.94   29.90
   4  -3   0  550.94   25.30
   4  -3   0  582.44   30.00
  -4  -3   0  551.54   28.40
   4  -3   0  573.14   28.70
  -4  -3   0  566.94   28.50
   4   3   0  567.64   22.00
  -4   3   0  589.94   31.20
  -4   3   0  643.94   29.60
   4   3   0  609.94   29.30
  -4   3   0  602.64   30.00
   4   3   0  561.54   27.60
  -4   3   0  574.24   21.80
  -4   3   0  566.64   26.70
   4   3   0  566.54   28.30
   4   3   0  549.15   27.60
  -4   3   0  566.24   28.70
   4   3   0  538.65   27.10
   4   3   0  522.45   27.80
  -4   3   0  526.15   30.80
  -4   3   0  632.44   29.10
   4   3   0  574.44   29.80
  -4   3   0  570.84   28.20
  -4   3   0  563.94   27.90
  -5  -3   0   -0.60    4.00
   5  -3   0   -3.90    3.40
  -5  -3   0    3.30    4.00
  -5  -3   0   -0.40    3.60
   5  -3   0    3.00    4.00
  -5  -3   0   -0.80    3.60
   5  -3   0   -0.50    2.60
   5  -3   0   -2.20    4.30
   5  -3   0   -2.90    4.00
  -5  -3   0   -0.90    1.10
  -5  -3   0    3.20    4.30
   5  -3   0    0.60    3.50
   5  -3   0   -3.80    4.30
   5  -3   0    2.30    4.90
  -5  -3   0   -0.80    4.30
  -5  -3   0   -0.20    4.10
   5  -3   0    4.60    4.40
   5  -3   0   -5.30    5.50
   5  -3   0   -1.30    1.00
   5   3   0    2.70    4.40
   5   3   0    0.70    3.70
   5   3   0   -4.10    2.80
  -5   3   0   -1.10    3.90
   5   3   0   -9.00    4.70
   5   3   0   -1.60    0.90
   5   3   0   -1.10    3.40
  -5   3   0    0.00    4.50
  -5   3   0    1.70    4.80
   5   3   0    0.80    4.30
  -5   3   0   -0.60    0.90
  -5   3   0   -3.10    3.70
  -5   3   0    3.90    6.50
  -5   3   0    2.80    3.80
  -5   3   0   -2.20    2.80
   5   3   0    4.40    4.60
  -5   3   0   -0.40    3.20
  -5   3   0   -1.10    3.90
  -6  -3   0   13.10    6.50
  -6  -3   0   14.20    6.00
  -6  -3   0   28.40    8.60
   6  -3   0   15.80    6.40
   6  -3   0   21.50    6.80
   6  -3   0   16.90    6.90
   6  -3   0   20.10    7.10
  -6  -3   0   17.10    6.50
  -6  -3   0   19.60    2.30
   6  -3   0   15.30    6.90
   6  -3   0   12.40    8.60
   6  -3   0   21.50    6.40
   6  -3   0   14.30    6.80
   6  -3   0   29.00    2.70
  -6  -3   0   16.70    7.80
  -6  -3   0   29.90    8.00
   6  -3   0   30.00    8.60
  -6  -3   0    6.50    5.20
  -6  -3   0   19.10    6.80
  -6   3   0   19.10    8.70
   6   3   0   26.00    9.00
   6   3   0   16.70    6.00
  -6   3   0   17.10    7.10
  -6   3   0   25.90    7.10
   6   3   0   18.10    6.10
   6   3   0   10.10    6.50
   6   3   0   18.90    6.30
   6   3   0   21.50    6.80
  -6   3   0   15.10    5.50
  -6   3   0   13.30    6.30
  -6   3   0   17.00    6.90
   6   3   0   18.80    6.90
  -6   3   0   19.30    6.90
  -6   3   0   22.50    7.30
  -6   3   0   19.70    2.00
   7  -3   0  174.18   20.70
   7  -3   0  174.88   21.20
   7  -3   0  160.18   18.70
  -7  -3   0  132.69   16.00
  -7  -3   0  185.98   17.20
   7  -3   0  169.98    7.90
  -7  -3   0  170.38   19.30
  -7  -3   0  202.88   22.10
  -7  -3   0  162.58    8.10
  -7  -3   0  183.98   19.70
   7  -3   0  216.38   25.60
  -7  -3   0  183.08   19.60
   7  -3   0  192.88   16.20
   7  -3   0  187.78   20.20
  -7  -3   0  164.88   19.00
  -7  -3   0  169.58   16.40
   7  -3   0  166.78   18.50
  -7  -3   0  167.18   16.40
   7  -3   0  179.08   17.90
   7   3   0  184.48   16.90
  -7   3   0  199.88   30.40
   7   3   0  170.48   15.80
  -7   3   0  153.58   19.30
  -7   3   0  167.78   16.60
  -7   3   0  169.78   14.90
   7   3   0  189.48   23.10
   7   3   0  153.68   18.60
   7   3   0  147.19   19.90
   7   3   0  198.08   16.70
   7   3   0  136.99   15.90
  -7   3   0  136.59   16.20
   7   3   0  169.28    8.00
  -7   3   0  171.38   18.50
  -7   3   0  139.79   15.60
   7   3   0  182.68   16.10
  -7   3   0  211.68   21.70
  -7   3   0  178.18    7.80
  -8  -3   0  118.39   18.20
  -8  -3   0  142.59   17.90
  -8  -3   0  113.09   16.50
   8  -3   0  147.29   19.20
   8  -3   0  130.29   16.70
  -8  -3   0  142.69   15.30
   8  -3   0  126.39   17.60
  -8  -3   0  139.69   17.30
   8  -3   0  120.99   15.20
   8  -3   0  132.69   19.50
  -8  -3   0   95.39   14.00
   8  -3   0  131.89    6.70
   8   3   0  113.79   15.40
   8   3   0  118.19   15.80
  -8   3   0  152.78   19.70
  -8   3   0  137.19   18.70
  -8   3   0  159.98   17.20
   8   3   0  142.09   18.50
   8   3   0  119.79   16.70
   8   3   0  132.69    6.80
  -8   3   0  127.49    6.40
   8   3   0   96.39   13.90
   8   3   0  125.79   16.10
  -8   3   0  138.39   17.30
   8   3   0  131.19   18.00
  -8   3   0  135.09   19.50
   9  -3   0    3.20    6.10
  -9  -3   0    0.10    7.30
   9  -3   0    4.20    6.70
  -9  -3   0    4.00    7.20
   9  -3   0    0.80    1.80
   9  -3   0   -9.00    6.00
  -9  -3   0    7.60    1.90
   9  -3   0   10.40    7.60
  -9  -3   0    5.80    6.70
  -9   3   0   -5.00    7.20
   9   3   0    4.80    6.30
   9   3   0   -2.30    6.10
   9   3   0   44.90   16.00
   9   3   0   -2.20    5.00
  -9   3   0   -6.20    6.20
   9   3   0   -7.50    4.00
  -9   3   0    3.30    7.80
   9   3   0    0.80    1.60
   9   3   0   -4.30    6.10
   0  -4   0    0.00    1.50
   0  -4   0    5.40    1.90
   0  -4   0    6.10    2.10
   0  -4   0    0.00    1.80
   0  -4   0   -0.30    1.60
   0  -4   0    2.30    2.00
   0  -4   0    2.20    2.30
   0   4   0    2.60    2.10
   0   4   0    1.40    1.60
   0   4   0    1.50    1.80
   0   4   0    3.80    2.30
   0   4   0    4.70    2.50
   0   4   0    3.30    1.90
   0   4   0    3.40    1.70
   1  -4   0 1398.46   96.19
  -1  -4   0 1325.27   95.99
   1   4   0 1208.48  139.49
  -1   4   0 1393.06  101.09
   2  -4   0   14.00    7.30
  -2  -4   0   32.70    5.90
   2  -4   0   42.10    7.90
  -2  -4   0   38.00    5.50
   2  -4   0   58.29    7.80
  -2  -4   0   43.30    5.10
   2  -4   0   46.10    6.50
  -2  -4   0   40.50    2.40
   2  -4   0   32.60    5.30
   2  -4   0   27.00    5.80
   2  -4   0   38.40    2.10
  -2  -4   0   30.90    5.50
  -2  -4   0   27.60    5.30
   2  -4   0   25.40    4.40
  -2  -4   0   31.20    4.40
  -2  -4   0   29.00    4.80
  -2  -4   0   36.10    5.10
   2  -4   0   24.40    4.50
   2  -4   0   19.70    5.40
  -2   4   0   32.90    5.50
  -2   4   0   26.70    4.70
  -2   4   0   24.70    7.70
   2   4   0   36.40    5.60
   2   4   0   41.50    5.10
   2   4   0   36.40    2.50
  -2   4   0   35.10    6.30
   2   4   0   22.60    4.60
  -2   4   0   37.10    5.60
   2   4   0   33.20    4.90
  -2   4   0   22.60    5.20
   2   4   0   31.70    6.30
   2   4   0   41.00    5.80
  -2   4   0   35.40    6.00
   2   4   0   30.90    4.80
  -2   4   0   24.70    4.40
   3  -4   0 5171.18  260.27
  -3  -4   0 4314.57  252.67
   3   4   0 5401.16  257.37
  -3   4   0 5018.20  251.87
  -4  -4   0  220.68   15.10
   4  -4   0  212.58   13.20
   4  -4   0  215.78   16.20
  -4  -4   0  214.48   15.10
   4  -4   0  219.28   14.90
   4  -4   0  210.18   13.90
   4  -4   0  210.08   15.80
   4  -4   0  229.48   15.60
   4  -4   0  221.58   19.20
  -4  -4   0  218.48   13.80
  -4  -4   0  251.17   16.70
   4  -4   0  192.78   14.20
   4  -4   0  218.68    8.80
   4  -4   0  196.78   15.60
  -4  -4   0  224.98    9.10
  -4  -4   0  187.08   13.50
  -4  -4   0  207.18   15.00
  -4  -4   0  198.48   14.70
   4  -4   0  214.68   17.30
  -4   4   0  236.08   18.00
   4   4   0  211.78   14.30
  -4   4   0  209.68   13.10
  -4   4   0  189.18   17.20
   4   4   0  226.88   13.70
  -4   4   0  202.48   13.90
  -4   4   0  192.58   13.90
   4   4   0  200.08   14.70
   4   4   0  214.18   13.60
  -4   4   0  233.78   20.60
   4   4   0  203.88   14.20
   4   4   0  217.08   13.90
   4   4   0  218.88   15.40
  -4   4   0  221.08    8.60
  -4   4   0  191.58   15.50
  -4   4   0  186.58   14.60
   4   4   0  221.38    8.90
   4   4   0  192.58   15.90
  -4   4   0  195.98   13.60
  -4   4   0  223.28   15.30
   5  -4   0  794.62   40.10
  -5  -4   0  671.73   36.70
  -5  -4   0  710.93   37.50
   5  -4   0  770.92   39.20
  -5  -4   0  787.32   37.10
   5  -4   0  749.53   37.70
   5  -4   0  719.43   38.80
  -5  -4   0  755.72   37.60
   5  -4   0  773.32   35.90
   5  -4   0  695.33   37.90
  -5  -4   0  722.03   35.90
   5  -4   0  739.03   35.90
   5  -4   0  748.53   36.70
  -5  -4   0  772.82   35.80
  -5  -4   0  751.52   38.80
  -5  -4   0  736.63   29.00
   5  -4   0  795.62   37.50
   5  -4   0  786.92   37.10
   5  -4   0  751.82   28.80
   5   4   0  746.63   35.60
   5   4   0  739.43   36.80
   5   4   0  746.03   36.30
  -5   4   0  729.23   34.60
   5   4   0  777.02   36.10
  -5   4   0  757.82   37.70
  -5   4   0  782.32   36.80
  -5   4   0  706.03   36.20
  -5   4   0  719.83   39.70
   5   4   0  678.03   37.30
  -5   4   0  712.33   36.20
   5   4   0  718.83   37.10
   5   4   0  686.63   38.50
  -5   4   0  778.52   28.60
  -5   4   0  777.02   37.70
  -5   4   0  776.72   38.00
   5   4   0  753.42   28.90
  -5   4   0  746.13   35.50
   6  -4   0  228.48   19.10
   6  -4   0  212.88   15.90
   6  -4   0  207.58   18.90
  -6  -4   0  191.98   18.20
   6  -4   0  183.88   15.50
  -6  -4   0  197.78   17.20
  -6  -4   0  191.88   16.10
   6  -4   0  194.98    8.60
  -6  -4   0  200.98   15.90
  -6  -4   0  164.28   18.00
  -6  -4   0  189.68   16.40
   6  -4   0  190.68   20.00
  -6  -4   0  182.58    8.80
  -6  -4   0  200.68   17.50
  -6  -4   0  228.98   18.10
   6  -4   0  225.98   19.50
   6  -4   0  198.08   17.50
   6  -4   0  199.78   16.60
   6  -4   0  201.88   21.50
   6   4   0  193.88   15.80
  -6   4   0  204.88   22.00
  -6   4   0  189.58    8.40
   6   4   0  187.48   16.90
   6   4   0  214.38   21.70
  -6   4   0  222.58   18.70
  -6   4   0  186.18   16.30
  -6   4   0  202.28   15.00
  -6   4   0  164.98   16.00
   6   4   0  206.28   16.20
   6   4   0  199.98   16.90
  -6   4   0  188.38   16.30
  -6   4   0  205.68   14.40
  -6   4   0  209.98   18.10
   6   4   0  210.78   18.20
  -6   4   0  196.88   15.70
   6   4   0  190.48    8.70
   6   4   0  200.48   15.90
   7  -4   0  236.68   20.80
  -7  -4   0  256.37   21.90
   7  -4   0  240.68   22.00
  -7  -4   0  281.17   21.00
   7  -4   0  295.47   20.60
  -7  -4   0  293.47   20.60
   7  -4   0  252.67   22.80
  -7  -4   0  293.37   22.20
  -7  -4   0  251.57   22.10
  -7  -4   0  283.27   20.70
   7  -4   0  267.97   20.80
   7  -4   0  307.87   24.10
  -7  -4   0  256.17   21.10
   7  -4   0  262.27   19.50
  -7  -4   0  269.07   21.40
  -7  -4   0  255.17   11.70
   7  -4   0  251.77   23.70
   7  -4   0  279.07   22.80
   7  -4   0  259.87   11.40
   7   4   0  299.67   22.70
  -7   4   0  236.88   21.30
   7   4   0  318.77   21.10
  -7   4   0  259.47   20.50
  -7   4   0  280.97   22.50
   7   4   0  258.67   11.50
   7   4   0  258.87   23.90
  -7   4   0  252.97   11.10
   7   4   0  264.17   19.80
   7   4   0  270.17   21.90
  -7   4   0  282.57   19.10
   7   4   0  246.18   20.70
  -7   4   0  259.97   20.00
   7   4   0  328.27   21.60
  -7   4   0  250.77   19.10
  -7   4   0  289.37   25.10
  -7   4   0  278.07   21.30
  -8  -4   0   14.30    7.70
   8  -4   0    0.60    6.60
  -8  -4   0    9.00    6.60
   8  -4   0   22.30    7.80
  -8  -4   0   12.50    7.90
  -8  -4   0    4.00    7.30
   8  -4   0    9.10    7.20
  -8  -4   0    0.40    5.50
   8  -4   0    7.80    2.00
   8  -4   0    8.90    6.70
   8  -4   0   11.60    6.50
  -8  -4   0   12.10    6.40
   8   4   0    9.00    6.70
  -8   4   0   17.70    7.80
   8   4   0    8.70    2.20
  -8   4   0    9.90    1.90
  -8   4   0    9.20    9.10
   8   4   0    8.10    5.90
   8   4   0    2.20    5.60
  -8   4   0    5.10    4.50
   8   4   0    8.70    6.00
  -8   4   0   10.60    7.80
   8   4   0   10.00    6.40
  -8   4   0   15.10    7.90
   8   4   0    7.00    6.80
  -9  -4   0  123.09   16.20
   9  -4   0  132.99   16.80
   9  -4   0  130.69   21.50
  -9  -4   0  146.19   18.60
   9  -4   0   97.39   15.10
   9  -4   0  113.59   19.60
   9  -4   0  117.49   18.20
  -9  -4   0  117.09   20.60
   9  -4   0  111.59    6.50
   9   4   0  131.89   18.30
   9   4   0  107.89   16.50
   9   4   0  112.69    6.60
  -9   4   0  100.19   22.50
   9   4   0  104.29   18.00
  -9   4   0  117.89   18.30
  -9   4   0  117.29   19.10
   9   4   0  134.99   17.80
   9   4   0  150.48   18.20
   9   4   0  162.88   21.20
   9   4   0  151.38   27.00
   0  -5   0    3.40    2.80
   0  -5   0    5.50    2.70
   0  -5   0    0.90    3.20
   0  -5   0   -0.20    2.90
   0  -5   0   -0.60    2.30
   0  -5   0    0.00    2.70
   0  -5   0   -0.30    2.80
   0   5   0    4.60    3.60
   0   5   0    2.30    4.20
   0   5   0    6.20    3.00
   0   5   0    0.80    2.90
   0   5   0    5.80    2.60
   0   5   0    2.00    2.40
   0   5   0   -1.30    2.40
  -1  -5   0   91.59    7.20
   1  -5   0   86.79    7.50
  -1  -5   0   91.09    7.90
   1  -5   0   71.39    7.80
  -1  -5   0   94.49    4.10
   1  -5   0   95.89    9.30
  -1  -5   0   89.29    6.70
  -1  -5   0   78.29    7.10
  -1  -5   0   85.99    7.50
   1  -5   0   97.89    7.50
   1  -5   0  103.99    8.90
   1  -5   0   99.89    8.10
  -1  -5   0   88.99    6.10
  -1  -5   0   91.09    8.20
  -1  -5   0   90.59    6.90
  -1  -5   0   82.29    7.70
   1   5   0   83.99    7.00
   1   5   0   77.39    6.60
   1   5   0   83.09    7.20
   1   5   0   79.29    7.70
  -1   5   0   83.99   10.10
  -1   5   0  102.89    7.20
   1   5   0   86.69    7.10
  -1   5   0   98.79    7.40
  -1   5   0   87.39    7.60
   1   5   0   65.89    7.40
  -1   5   0   85.29    8.10
  -1   5   0   93.79    8.00
   1   5   0   90.29    7.20
  -1   5   0   99.49   11.00
  -2  -5   0  428.06   19.30
  -2  -5   0  443.76   21.10
  -2  -5   0  427.96   21.40
  -2  -5   0  413.46   19.70
   2  -5   0  453.35   21.20
   2  -5   0  452.15   23.20
  -2  -5   0  418.66   21.60
  -2  -5   0  429.16   16.80
  -2  -5   0  433.76   21.30
   2  -5   0  425.46   22.70
  -2  -5   0  410.76   21.00
   2  -5   0  451.35   22.10
  -2  -5   0  464.45   22.10
   2  -5   0  411.56   21.30
   2  -5   0  424.56   22.20
   2  -5   0  449.16   20.60
   2   5   0  435.86   20.90
  -2   5   0  413.26   21.20
   2   5   0  433.66   22.30
   2   5   0  420.76   19.90
  -2   5   0  407.66   23.90
  -2   5   0  441.26   20.40
  -2   5   0  416.46   21.70
  -2   5   0  450.15   20.30
   2   5   0  429.26   16.70
  -2   5   0  434.56   22.20
   2   5   0  439.26   22.60
  -2   5   0  415.86   20.80
   2   5   0  423.56   21.00
  -2   5   0  414.36   21.30
   2   5   0  429.96   21.30
   3  -5   0  347.77   20.00
  -3  -5   0  368.56   14.30
   3  -5   0  373.16   14.00
   3  -5   0  324.97   20.70
  -3  -5   0  375.36   20.40
   3  -5   0  346.27   20.60
  -3  -5   0  353.46   18.20
   3  -5   0  368.36   20.50
   3  -5   0  321.67   20.60
  -3  -5   0  345.97   19.40
   3  -5   0  368.46   19.20
   3  -5   0  351.86   19.70
  -3  -5   0  342.87   20.10
  -3  -5   0  356.36   19.50
  -3  -5   0  340.07   19.50
   3  -5   0  373.06   18.60
   3  -5   0  360.56   18.70
  -3   5   0  345.37   19.30
   3   5   0  330.37   18.20
   3   5   0  355.26   14.10
   3   5   0  351.76   20.80
   3   5   0  347.37   16.30
  -3   5   0  367.76   18.70
   3   5   0  353.16   19.30
   3   5   0  372.26   19.70
  -3   5   0  368.06   18.60
   3   5   0  353.06   19.10
  -3   5   0  385.96   19.40
   3   5   0  376.66   20.00
  -3   5   0  355.46   22.70
  -3   5   0  353.66   19.70
   3   5   0  380.46   18.50
  -3   5   0  341.57   20.10
   4  -5   0 1227.08   54.99
   4  -5   0 1232.78   55.79
  -4  -5   0 1179.58   54.09
   4  -5   0 1188.48   51.79
  -4  -5   0 1210.28   51.69
  -4  -5   0 1185.78   51.99
   4  -5   0 1243.18   52.29
  -4  -5   0 1326.07   55.89
   4  -5   0 1151.68   53.79
   4  -5   0 1273.47   53.49
  -4  -5   0 1216.78   53.09
   4  -5   0 1249.18   56.09
   4  -5   0 1257.67   53.29
  -4  -5   0 1270.17   54.19
   4  -5   0 1158.98   52.29
   4  -5   0 1267.27   55.49
  -4  -5   0 1210.48   54.09
   4   5   0 1187.58   50.29
   4   5   0 1263.97   52.39
   4   5   0 1251.77   53.19
  -4   5   0 1211.58   58.09
   4   5   0 1172.28   52.79
  -4   5   0 1200.08   58.49
  -4   5   0 1197.08   52.39
  -4   5   0 1225.98   53.79
  -4   5   0 1170.08   52.69
   4   5   0 1268.27   54.09
   4   5   0 1169.68   51.59
  -4   5   0 1198.78   54.99
  -4   5   0 1229.28   51.89
   4   5   0 1217.08   55.29
   4   5   0 1238.08   54.59
  -4   5   0 1206.48   53.69
  -4   5   0 1310.37   57.79
  -5  -5   0  321.87   21.70
  -5  -5   0  379.96   22.70
   5  -5   0  347.87   22.10
  -5  -5   0  363.76   20.60
   5  -5   0  331.07   22.70
   5  -5   0  344.37   22.40
   5  -5   0  378.06   21.00
  -5  -5   0  301.17   13.70
  -5  -5   0  362.16   21.90
  -5  -5   0  320.67   22.40
   5  -5   0  306.97   13.40
  -5  -5   0  351.76   20.10
   5  -5   0  332.37   24.00
   5  -5   0  321.47   19.00
   5  -5   0  348.07   20.00
  -5  -5   0  302.67   21.20
   5  -5   0  309.77   22.90
   5  -5   0  342.87   23.00
  -5   5   0  342.67   23.70
   5   5   0  361.36   20.20
  -5   5   0  346.27   20.90
   5   5   0  322.37   13.60
  -5   5   0  335.97   23.70
   5   5   0  335.97   23.60
  -5   5   0  300.57   19.30
  -5   5   0  353.16   21.80
   5   5   0  324.47   20.60
   5   5   0  331.77   19.20
  -5   5   0  341.57   25.20
   5   5   0  303.37   20.40
  -5   5   0  341.07   20.60
   5   5   0  361.56   22.30
  -5   5   0  363.66   22.10
  -5   5   0  321.07   22.30
   5   5   0  309.37   21.60
   5   5   0  376.46   20.70
   6  -5   0   47.50   10.60
  -6  -5   0   36.20    9.90
  -6  -5   0   42.80    9.00
   6  -5   0   43.50   10.00
  -6  -5   0   59.59    9.70
   6  -5   0   43.40    8.40
   6  -5   0   50.49    3.50
  -6  -5   0   37.90    9.90
   6  -5   0   44.70    6.80
   6  -5   0   70.29   11.90
  -6  -5   0   49.60   10.00
   6  -5   0   30.20    9.00
   6  -5   0   71.79   11.40
  -6  -5   0   36.10    3.90
  -6  -5   0   54.99    8.70
  -6  -5   0   43.70   11.20
   6  -5   0   52.79   12.60
   6  -5   0   47.30    9.00
   6  -5   0   41.00   10.00
   6   5   0   47.50    3.50
  -6   5   0   52.49    8.40
   6   5   0   44.80   11.70
   6   5   0   45.40    9.80
   6   5   0   42.80    8.70
  -6   5   0   56.39   10.60
   6   5   0   52.09    9.10
   6   5   0   41.80    8.50
  -6   5   0   48.90    8.90
  -6   5   0   49.90   17.10
  -6   5   0   61.79   12.00
   6   5   0   40.60    9.50
   6   5   0   39.00    7.90
  -6   5   0   68.89   15.20
   6   5   0   48.90    9.10
  -6   5   0   57.79   10.20
  -6   5   0   70.99   10.40
  -6   5   0   45.20    9.50
  -6   5   0   51.19   10.90
  -7  -5   0  225.28   17.40
   7  -5   0  190.88   16.80
  -7  -5   0  199.48   17.70
   7  -5   0  228.48   22.90
  -7  -5   0  195.08   18.00
   7  -5   0  276.77   21.40
  -7  -5   0  229.28   21.50
  -7  -5   0  247.58   20.20
  -7  -5   0  217.28   22.20
   7  -5   0  219.48   21.50
   7  -5   0  233.28   18.50
   7  -5   0  199.08   18.30
   7  -5   0  237.98   21.90
   7  -5   0  213.68    9.70
   7  -5   0  235.78   21.40
   7   5   0  205.58   17.50
  -7   5   0  223.98   24.30
   7   5   0  215.68   18.10
  -7   5   0  206.08    9.30
   7   5   0  236.98   18.70
   7   5   0  220.58   17.60
  -7   5   0  221.58   17.60
   7   5   0  199.18   21.70
  -7   5   0  211.48   17.90
   7   5   0  217.58    9.80
   7   5   0  216.88   20.40
  -7   5   0  182.38   20.50
  -7   5   0  247.88   21.50
   7   5   0  209.48   18.30
  -7   5   0  233.48   17.20
   8  -5   0   16.90    7.10
  -8  -5   0   13.70    8.60
  -8  -5   0   10.20    8.60
   8  -5   0   14.40    9.00
   8  -5   0   36.80   10.50
  -8  -5   0   21.60   10.00
   8  -5   0   34.20   10.90
  -8  -5   0    8.00    7.60
   8  -5   0   22.30    2.60
  -8  -5   0    4.80    5.90
  -8  -5   0   13.30    6.20
   8  -5   0   21.90    7.80
   8  -5   0   33.60   11.10
  -8   5   0    8.50    6.30
   8   5   0   20.10    7.40
   8   5   0   21.70    8.40
   8   5   0   34.10    9.90
  -8   5   0   17.80   13.80
   8   5   0   24.00    7.60
  -8   5   0   25.80    7.40
  -8   5   0   37.30   12.80
  -8   5   0   20.80    2.50
  -8   5   0   12.40    8.00
   8   5   0   12.00    6.80
   8   5   0   19.50    2.60
   0  -6   0  297.47   14.90
   0  -6   0  299.87   15.50
   0  -6   0  290.47   14.90
   0  -6   0  310.27   14.70
   0  -6   0  280.87   15.60
   0  -6   0  282.37   15.90
   0   6   0  272.87   15.90
   0   6   0  292.27   14.90
   0   6   0  289.77   14.70
   0   6   0  331.17   17.70
   0   6   0  283.87   15.10
   0   6   0  284.17   14.70
  -1  -6   0  208.08   11.80
   1  -6   0  229.38   13.10
   1  -6   0  210.18   12.70
  -1  -6   0  222.38   11.10
  -1  -6   0  217.08   12.00
   1  -6   0  211.88   12.50
  -1  -6   0  223.48   12.40
  -1  -6   0  221.38   13.30
   1  -6   0  214.28   13.80
  -1  -6   0  213.08   13.10
   1  -6   0  226.68   13.60
   1  -6   0  211.08   12.10
  -1  -6   0  220.08   12.10
  -1  -6   0  218.28    8.80
   1  -6   0  226.48   13.80
  -1  -6   0  221.68   13.30
  -1  -6   0  216.98   12.70
   1   6   0  205.48   11.90
  -1   6   0  208.08   11.80
  -1   6   0  219.78   12.00
  -1   6   0  244.08   17.40
  -1   6   0  245.98   13.20
   1   6   0  223.08   14.00
   1   6   0  202.38   13.00
  -1   6   0  224.58   13.10
  -1   6   0  217.18   15.00
   1   6   0  214.88   12.50
  -1   6   0  200.38   12.60
   1   6   0  206.98   12.50
   1   6   0  234.08   12.20
  -1   6   0  217.48   15.60
   1   6   0  211.68   12.70
  -2  -6   0   47.20    5.30
  -2  -6   0   32.10    4.70
  -2  -6   0   49.99    7.80
  -2  -6   0   61.59   10.00
   2  -6   0   47.90    7.40
   2  -6   0   50.89    6.20
   2  -6   0   49.90    8.10
   2  -6   0   41.10    7.20
  -2  -6   0   46.70    7.00
  -2  -6   0   35.40    5.60
  -2  -6   0   43.10    6.10
   2  -6   0   41.30    7.30
  -2  -6   0   45.00    3.10
   2  -6   0   44.60    6.50
  -2  -6   0   55.39    6.90
   2  -6   0   59.89    7.50
  -2  -6   0   48.00    6.90
  -2   6   0   55.69    6.40
   2   6   0   44.80    6.20
  -2   6   0   47.50    7.80
  -2   6   0   37.90    5.90
   2   6   0   42.30    6.30
   2   6   0   42.10    5.40
   2   6   0   34.40    5.40
  -2   6   0   35.40    6.90
  -2   6   0   45.00    5.70
   2   6   0   52.59    7.90
  -2   6   0   47.30    7.00
  -2   6   0   47.70    6.70
   2   6   0   51.59    6.70
  -2   6   0   44.70    9.40
  -3  -6   0  517.65   24.00
   3  -6   0  531.65   28.70
  -3  -6   0  573.84   27.10
   3  -6   0  538.35   28.60
   3  -6   0  555.54   25.50
   3  -6   0  539.75   20.60
  -3  -6   0  568.94   28.00
   3  -6   0  522.35   27.90
  -3  -6   0  548.85   20.90
   3  -6   0  540.85   25.90
   3  -6   0  499.65   26.80
  -3  -6   0  497.75   26.50
   3  -6   0  571.44   28.10
  -3  -6   0  556.94   26.50
  -3  -6   0  526.65   27.50
  -3  -6   0  550.74   25.30
   3  -6   0  517.25   25.90
  -3  -6   0  526.55   24.90
  -3   6   0  527.25   25.90
   3   6   0  499.45   24.80
  -3   6   0  575.34   28.40
   3   6   0  511.45   26.20
   3   6   0  601.04   26.70
  -3   6   0  525.75   25.00
  -3   6   0  565.04   25.50
   3   6   0  500.15   27.80
  -3   6   0  504.25   26.60
   3   6   0  527.85   22.10
   3   6   0  532.25   26.70
   3   6   0  535.85   27.20
  -3   6   0  537.35   26.80
   3   6   0  528.85   25.60
  -3   6   0  522.15   25.10
   3   6   0  534.55   20.70
  -3   6   0  472.85   29.60
   4  -6   0  901.41   35.30
  -4  -6   0  958.40   44.90
   4  -6   0  928.11   41.30
  -4  -6   0  928.41   35.70
  -4  -6   0  877.21   42.00
   4  -6   0  935.71   42.00
   4  -6   0  937.61   42.50
   4  -6   0  878.81   44.20
  -4  -6   0  921.11   41.10
   4  -6   0  934.31   45.00
  -4  -6   0  938.51   43.80
   4  -6   0  984.80   45.30
  -4  -6   0  974.90   43.80
   4  -6   0  929.31   42.30
   4  -6   0  976.00   44.20
   4  -6   0  896.21   45.30
  -4  -6   0  916.21   44.00
  -4  -6   0  987.90   41.30
  -4   6   0  885.91   44.20
  -4   6   0  947.21   42.10
   4   6   0  902.31   44.80
  -4   6   0  898.31   49.50
  -4   6   0  911.71   41.00
  -4   6   0  978.80   51.19
  -4   6   0  912.41   43.20
   4   6   0  920.91   43.90
   4   6   0 1000.20   43.90
  -4   6   0  962.40   47.50
   4   6   0  901.41   42.40
   4   6   0  932.91   35.50
   4   6   0  924.21   41.50
  -4   6   0  917.81   41.40
   4   6   0  935.01   41.00
   4   6   0  890.61   41.90
   4   6   0  881.81   38.20
  -4   6   0  912.01   42.80
   5  -6   0   21.50    9.50
  -5  -6   0   23.60    7.50
   5  -6   0    5.20    6.70
  -5  -6   0   23.70    6.60
  -5  -6   0   30.10    8.90
   5  -6   0   18.30    7.50
   5  -6   0   14.20    7.30
  -5  -6   0   15.90    6.90
  -5  -6   0   20.50    5.80
   5  -6   0   14.10    6.80
   5  -6   0   19.10    8.60
   5  -6   0   18.50    5.90
   5  -6   0   19.80    6.40
   5  -6   0   26.10    2.30
  -5  -6   0   27.40    7.60
  -5  -6   0   19.80    7.40
   5  -6   0   23.60    6.50
   5  -6   0   32.00    7.40
  -5  -6   0   29.70    2.80
   5   6   0   19.10    5.50
  -5   6   0   22.10    9.90
  -5   6   0   11.40    8.70
  -5   6   0   22.20    7.70
  -5   6   0   32.60   10.60
   5   6   0   16.80    6.00
   5   6   0   22.90    2.20
  -5   6   0   30.40    7.60
   5   6   0   14.80    8.00
   5   6   0   33.00    7.50
  -5   6   0   13.80    6.00
  -5   6   0   12.60    6.30
  -5   6   0   22.80    6.70
  -5   6   0   13.50    5.60
   5   6   0   15.10    5.40
   5   6   0   30.90    8.30
   5   6   0   18.40    5.70
   5   6   0   12.20    7.10
   6  -6   0  336.77   25.60
   6  -6   0  338.47   24.10
  -6  -6   0  363.76   23.30
  -6  -6   0  317.67   23.50
  -6  -6   0  320.37   23.30
  -6  -6   0  305.47   23.80
   6  -6   0  301.27   18.90
  -6  -6   0  339.37   23.90
  -6  -6   0  319.37   20.90
  -6  -6   0  305.17   13.60
   6  -6   0  337.57   24.80
   6  -6   0  311.37   24.70
   6  -6   0  302.17   23.30
   6  -6   0  300.57   20.50
   6  -6   0  309.47   13.30
   6  -6   0  342.77   25.80
   6  -6   0  342.97   21.90
   6  -6   0  301.77   21.60
   6   6   0  327.67   20.80
  -6   6   0  320.77   20.40
   6   6   0  322.67   21.70
  -6   6   0  343.87   21.90
  -6   6   0  331.47   26.90
   6   6   0  367.76   24.60
   6   6   0  290.07   24.80
   6   6   0  323.67   20.50
  -6   6   0  349.87   25.20
   6   6   0  312.47   13.40
   6   6   0  298.87   22.40
  -6   6   0  326.87   24.80
   6   6   0  310.67   21.50
  -6   6   0  337.07   22.70
  -6   6   0  306.77   21.00
   6   6   0  336.57   19.80
  -6   6   0  340.87   24.00
  -7  -6   0    0.50    6.20
   7  -6   0    6.00    5.80
   7  -6   0   13.60    6.30
  -7  -6   0    1.60    5.00
   7  -6   0    6.30    6.70
   7  -6   0   -7.80    4.80
   7  -6   0    1.60    5.30
  -7  -6   0    0.80    6.30
   7  -6   0   16.30    7.30
  -7  -6   0   -1.20    4.70
   7  -6   0   -3.10    3.80
   7  -6   0    0.10    6.90
  -7  -6   0    2.00    5.20
   7  -6   0    2.00    6.10
   7   6   0   -8.10    4.30
   7   6   0    0.50    1.70
   7   6   0   -5.50    4.20
  -7   6   0    1.10    4.20
   7   6   0    0.40    5.70
  -7   6   0    3.60    6.50
   7   6   0   -2.10    4.30
  -7   6   0   -2.00    8.20
   7   6   0    1.00    4.70
  -7   6   0   -5.70    5.90
   7   6   0    0.10    5.60
   8  -6   0   80.29   15.60
   8  -6   0   70.29   14.60
  -8  -6   0   51.69   12.00
  -8  -6   0   61.69   11.00
   8  -6   0   71.39    4.50
   8  -6   0   70.39   13.80
  -8  -6   0   50.29   10.50
   8  -6   0   71.59   12.20
  -8  -6   0   58.49   10.60
   8  -6   0   79.79   16.30
   8  -6   0   84.09   13.40
   8   6   0   40.70   10.30
   8   6   0   66.99   11.30
  -8   6   0   54.69   12.60
   8   6   0   65.89   13.80
  -8   6   0   58.19   12.70
   8   6   0   70.89   12.20
   8   6   0   68.99   11.90
   8   6   0   44.60   10.10
  -8   6   0   46.10   13.80
   8   6   0   54.29    4.50
   0  -7   0    0.60    3.20
   0  -7   0    5.60    3.20
   0  -7   0    1.30    3.30
   0  -7   0    8.20    3.10
   0  -7   0    0.50    3.80
   0  -7   0    8.40    2.70
   0  -7   0    6.50    3.10
   0  -7   0    6.30    1.00
   0  -7   0    4.50    3.00
   0   7   0   -1.80    3.10
   0   7   0    9.50    5.10
   0   7   0   -1.40    3.30
   0   7   0    5.00    3.60
   0   7   0    0.10    2.60
   0   7   0   -2.50    2.20
   1  -7   0  173.28   11.60
  -1  -7   0  177.88    9.90
  -1  -7   0  164.18   11.80
  -1  -7   0  178.18   10.90
   1  -7   0  185.48   11.60
   1  -7   0  160.68   12.30
  -1  -7   0  170.08   11.70
   1  -7   0  171.38   12.30
  -1  -7   0  170.08   11.40
   1  -7   0  173.28   11.70
  -1  -7   0  152.98   10.30
  -1  -7   0  162.08   12.20
  -1  -7   0  154.08   10.20
   1  -7   0  187.38   12.30
  -1   7   0  181.08   12.00
   1   7   0  160.08   10.40
  -1   7   0  199.48   11.00
  -1   7   0  174.18   10.90
   1   7   0  169.98   11.10
  -1   7   0  184.18   12.70
   1   7   0  171.08   10.70
  -1   7   0  177.08   11.90
  -1   7   0  197.78   16.30
   1   7   0  160.38   11.10
   1   7   0  173.88   11.10
   1   7   0  158.28   12.20
   1   7   0  170.18   12.10
  -1   7   0  196.88   11.80
  -1   7   0  184.08   15.00
  -2  -7   0  759.22   36.10
  -2  -7   0  786.72   35.60
   2  -7   0  760.22   35.10
   2  -7   0  846.62   37.20
   2  -7   0  739.13   36.10
  -2  -7   0  767.02   33.90
   2  -7   0  718.93   35.50
  -2  -7   0  775.52   33.60
  -2  -7   0  780.82   33.30
   2  -7   0  782.72   34.10
  -2  -7   0  841.82   35.40
   2  -7   0  785.02   37.30
  -2  -7   0  783.62   36.30
  -2  -7   0  764.22   35.00
  -2  -7   0  760.52   32.70
   2  -7   0  781.52   34.90
  -2   7   0  818.52   34.30
  -2   7   0  739.93   38.70
  -2   7   0  771.22   37.10
   2   7   0  774.62   36.70
   2   7   0  794.02   34.90
  -2   7   0  768.12   35.40
   2   7   0  838.22   36.00
   2   7   0  819.92   35.50
  -2   7   0  768.72   33.80
   2   7   0  829.62   35.60
  -2   7   0  723.13   35.90
  -2   7   0  801.32   35.30
   2   7   0  754.42   33.60
  -2   7   0  758.92   34.70
   3  -7   0   90.89    9.10
   3  -7   0   65.39   10.20
   3  -7   0   73.79   10.00
   3  -7   0   78.19    9.70
  -3  -7   0   96.79    8.40
  -3  -7   0   61.89    8.60
  -3  -7   0   82.59    9.80
  -3  -7   0  100.49   11.70
   3  -7   0   90.79    9.50
  -3  -7   0   95.39    4.50
  -3  -7   0   87.29   12.40
  -3  -7   0   84.69   10.30
   3  -7   0   69.09   10.00
  -3  -7   0   81.09    7.30
   3  -7   0   82.39    4.10
  -3  -7   0   91.09    8.30
   3  -7   0   71.29   10.20
   3  -7   0   86.59    9.60
   3   7   0  107.39   11.20
   3   7   0   98.99   11.00
  -3   7   0   60.69    7.70
   3   7   0   68.69   10.60
   3   7   0   78.59    9.30
  -3   7   0   77.99   10.40
   3   7   0   86.79    4.30
  -3   7   0   75.69    9.60
  -3   7   0   91.29    9.20
  -3   7   0   81.79   13.50
   3   7   0   88.79    8.80
   3   7   0   84.79    9.60
  -3   7   0   73.89    8.90
  -3   7   0   77.49    9.20
  -3   7   0   79.39    8.20
  -4  -7   0  158.98   13.50
  -4  -7   0  130.69   10.00
   4  -7   0  135.39   15.10
  -4  -7   0  141.19   14.60
  -4  -7   0  158.28   16.30
   4  -7   0  132.99    6.10
  -4  -7   0  140.89   12.90
   4  -7   0  121.59   11.20
   4  -7   0  160.98   17.10
  -4  -7   0  129.49    6.50
   4  -7   0  151.18   14.20
  -4  -7   0  145.79   11.00
   4  -7   0  132.69   16.10
  -4  -7   0  149.79   13.80
  -4  -7   0  146.39   11.40
   4  -7   0  122.89   12.70
   4  -7   0  106.49   12.90
   4  -7   0  137.99   15.90
  -4   7   0  124.99   13.30
  -4   7   0  122.99   12.20
   4   7   0  126.29   11.20
   4   7   0  143.49   15.80
   4   7   0  141.39   15.10
  -4   7   0  126.89   14.60
   4   7   0  106.69   11.90
  -4   7   0  140.79   12.00
  -4   7   0  133.99   17.70
   4   7   0  138.29   14.50
  -4   7   0  140.79   11.30
   4   7   0  139.59    9.10
  -4   7   0  139.19   11.50
   4   7   0  136.39    6.20
   4   7   0  136.39   12.20
   4   7   0  114.59   10.50
   5  -7   0   13.90    6.00
   5  -7   0   14.40    5.60
  -5  -7   0   12.20    5.20
  -5  -7   0   13.10    6.50
   5  -7   0    8.40    6.00
   5  -7   0    6.30    7.00
   5  -7   0    3.50    5.50
  -5  -7   0   13.80    5.80
  -5  -7   0   13.00    4.60
  -5  -7   0    8.50    6.70
  -5  -7   0    4.40    6.10
   5  -7   0    2.20    6.20
   5  -7   0   10.20    5.10
   5  -7   0   -1.10    5.40
   5  -7   0   10.60    1.80
   5  -7   0    3.40    8.60
   5   7   0   13.00    5.40
  -5   7   0    2.20    4.90
   5   7   0   10.90    1.80
  -5   7   0   11.50   15.80
  -5   7   0    6.40    5.30
  -5   7   0    0.30    5.50
  -5   7   0   10.00    4.80
   5   7   0   -0.40    5.50
   5   7   0   10.60    5.30
  -5   7   0   -2.70    8.80
   5   7   0    7.70    5.60
  -5   7   0    5.20    5.80
   5   7   0   11.10    6.30
   5   7   0   10.70    5.80
  -5   7   0   22.60   10.80
   5   7   0   10.50    3.80
   6  -7   0    9.30    7.50
   6  -7   0    3.30    5.10
  -6  -7   0    1.80    2.00
   6  -7   0    6.90    6.60
  -6  -7   0    0.70    4.70
   6  -7   0    4.80    5.20
   6  -7   0    0.20    4.00
  -6  -7   0    3.70    5.20
   6  -7   0   -1.50    8.60
   6  -7   0    8.90    7.40
  -6  -7   0    3.80    6.70
  -6  -7   0    6.50    6.20
  -6  -7   0   -0.60    4.30
   6  -7   0   -1.00    4.20
   6  -7   0   11.50    7.90
  -6  -7   0  -10.60    4.80
  -6  -7   0    2.30    5.80
   6  -7   0    3.80    7.20
   6  -7   0    0.10    1.40
   6   7   0    0.20    1.60
  -6   7   0    6.50    7.70
  -6   7   0   -2.10    3.50
  -6   7   0   -3.20    4.40
   6   7   0    0.20    3.90
  -6   7   0   -0.70    6.60
   6   7   0   -0.10    4.50
   6   7   0   -1.00    4.70
   6   7   0    0.50    4.50
   6   7   0   -3.90    5.30
   6   7   0    0.70    5.00
   6   7   0    0.60    3.70
   6   7   0   12.20    8.10
  -6   7   0    5.10    6.30
  -6   7   0   -2.20    4.20
  -6   7   0   -4.60    6.00
  -6   7   0   -2.30    7.80
  -6   7   0    0.20    5.90
   7  -7   0    5.40    7.00
  -7  -7   0    3.90    5.00
  -7  -7   0   -2.20    6.00
   7  -7   0    0.50    1.40
  -7  -7   0    1.50    5.20
   7  -7   0    0.50    6.60
  -7  -7   0    5.60    5.50
   7  -7   0    0.40    6.20
   7  -7   0    2.00    5.30
  -7  -7   0   -7.50    5.30
   7  -7   0    3.40    6.80
   7  -7   0   -3.60    3.80
   7  -7   0    4.10    4.90
   7  -7   0   17.40    8.50
  -7   7   0   11.80    6.70
   7   7   0   -2.30    4.20
  -7   7   0   -3.20    6.20
   7   7   0    3.90    1.80
  -7   7   0   15.00    6.40
  -7   7   0    2.90    6.80
   7   7   0    0.80    4.40
   7   7   0   -3.30    4.70
   7   7   0    4.10    5.90
   7   7   0   -0.40    4.10
   7   7   0   -5.30    5.30
  -7   7   0    2.50    8.10
  -7   7   0    7.30    6.30
   8  -7   0   10.20    7.90
   8  -7   0   37.40    8.80
   8  -7   0   18.50    9.80
  -8  -7   0   13.20    6.50
  -8  -7   0   12.40    9.60
  -8  -7   0   37.80    7.80
  -8  -7   0   31.70    8.60
   8  -7   0   16.50    2.40
   8  -7   0   30.80   10.60
   8  -7   0   28.30    8.90
   8  -7   0   21.20   10.00
   8   7   0   12.10    2.50
   8   7   0   11.20    6.10
   8   7   0   24.00    7.70
  -8   7   0   16.30   10.40
   8   7   0    5.60    5.70
   8   7   0   25.00   10.20
   8   7   0    7.90    7.10
  -8   7   0   30.30   11.50
   8   7   0    4.40    6.60
  -8   7   0   17.60    9.10
   0  -8   0  999.60   44.50
   0  -8   0 1051.99   44.30
   0  -8   0 1035.10   45.40
   0  -8   0 1053.49   44.50
   0  -8   0 1060.29   45.60
   0  -8   0 1004.50   45.50
   0  -8   0 1116.99   45.80
   0  -8   0 1009.30   45.60
   0   8   0 1071.89   46.10
   0   8   0 1076.59   46.90
   0   8   0 1089.59   45.00
   0   8   0 1116.99   44.80
   0   8   0 1037.70   46.00
   0   8   0 1058.99   47.90
   0   8   0 1039.50   44.90
   1  -8   0  523.75   24.90
   1  -8   0  504.15   25.60
   1  -8   0  543.85   26.30
  -1  -8   0  515.95   25.00
  -1  -8   0  555.14   26.50
  -1  -8   0  544.25   25.40
  -1  -8   0  534.65   26.30
   1  -8   0  529.85   27.40
  -1  -8   0  558.84   27.10
  -1  -8   0  558.34   25.80
   1  -8   0  546.45   26.10
  -1  -8   0  539.05   25.10
  -1  -8   0  537.25   26.80
   1  -8   0  549.15   26.80
   1  -8   0  558.14   27.40
  -1  -8   0  548.05   21.00
  -1  -8   0  569.24   25.30
   1   8   0  523.35   26.30
   1   8   0  539.85   25.90
  -1   8   0  572.34   30.30
   1   8   0  520.95   25.30
  -1   8   0  553.54   25.90
  -1   8   0  544.75   25.30
   1   8   0  513.15   25.20
   1   8   0  523.25   27.30
   1   8   0  552.14   27.50
  -1   8   0  526.45   25.00
  -1   8   0  566.34   31.30
  -1   8   0  552.54   26.50
   1   8   0  556.04   26.30
  -1   8   0  518.35   26.10
  -1   8   0  538.45   27.10
   2  -8   0    5.80    4.10
   2  -8   0    4.40    4.30
  -2  -8   0    5.50    3.40
  -2  -8   0    5.10    3.10
  -2  -8   0    0.60    3.20
   2  -8   0   -0.40    3.80
   2  -8   0    6.10    5.20
  -2  -8   0    6.30    1.50
  -2  -8   0    1.60    4.50
   2  -8   0    8.70    4.10
   2  -8   0    3.00    4.70
  -2  -8   0    3.70    3.10
  -2  -8   0   -1.60    3.00
  -2  -8   0    0.30    2.90
   2  -8   0    5.10    4.20
  -2  -8   0   11.20    4.30
  -2   8   0    3.60    6.70
   2   8   0   -1.80    5.10
  -2   8   0    4.90    4.00
   2   8   0    4.30    4.10
  -2   8   0    6.10    4.60
   2   8   0   -0.50    3.60
   2   8   0    0.70    2.90
  -2   8   0    3.20    4.30
   2   8   0    3.40    3.60
  -2   8   0    4.70    3.50
   2   8   0    7.00    4.00
  -2   8   0    4.90    5.20
  -2   8   0    9.30    4.10
  -2   8   0    1.00    5.90
  -3  -8   0  183.08   12.10
   3  -8   0  167.78   13.70
   3  -8   0  153.88   14.20
  -3  -8   0  160.48   10.80
   3  -8   0  166.98   15.40
  -3  -8   0  161.38   14.30
   3  -8   0  168.78   15.00
  -3  -8   0  142.99   12.90
  -3  -8   0  158.28    7.30
   3  -8   0  164.58   14.60
  -3  -8   0  180.68   13.70
   3  -8   0  148.99   12.40
  -3  -8   0  154.58   13.10
   3  -8   0  147.39   11.50
   3  -8   0  187.78   13.20
  -3  -8   0  148.99   13.70
   3  -8   0  157.58    6.90
  -3  -8   0  179.38   11.90
   3   8   0  147.39   12.20
   3   8   0  166.58   11.50
  -3   8   0  154.38   12.80
   3   8   0  166.88   15.20
  -3   8   0  169.78   11.70
  -3   8   0  136.69   17.10
  -3   8   0  148.09   11.10
  -3   8   0  150.68   13.10
   3   8   0  166.68   14.00
  -3   8   0  176.98   13.00
   3   8   0  151.38   13.00
  -3   8   0  119.59   13.90
   3   8   0  167.88   13.00
  -3   8   0  139.99   12.50
   4  -8   0   64.09   11.60
  -4  -8   0   81.89    9.70
  -4  -8   0   67.29   10.30
  -4  -8   0   56.69   10.00
   4  -8   0   78.89    4.20
   4  -8   0   80.49   13.20
  -4  -8   0   81.89    9.40
   4  -8   0   70.49   11.20
   4  -8   0   60.79    9.30
  -4  -8   0   78.89    4.60
   4  -8   0   63.89    9.70
  -4  -8   0   70.59   11.60
   4  -8   0   80.29   12.60
  -4  -8   0   71.69    8.20
  -4  -8   0   74.89   11.00
   4  -8   0   73.49    9.10
   4  -8   0   63.69   11.30
  -4  -8   0   88.79   11.30
   4   8   0   90.49   10.00
   4   8   0   79.09    4.40
   4   8   0   98.79   11.40
  -4   8   0   82.19    9.20
   4   8   0   89.19   11.30
  -4   8   0   90.29   13.40
  -4   8   0   62.09   10.20
   4   8   0   65.19   12.10
  -4   8   0   60.89   10.50
  -4   8   0   55.99    8.30
   4   8   0   75.89   11.50
  -4   8   0   74.19   14.30
   4   8   0   66.99    9.90
  -4   8   0   93.69   11.20
  -5  -8   0   40.60    3.60
   5  -8   0   52.59   12.00
   5  -8   0   38.70    7.70
   5  -8   0   43.60   10.90
   5  -8   0   42.40    8.60
   5  -8   0   44.40    3.30
   5  -8   0   62.69    9.70
   5  -8   0   49.50    9.50
  -5  -8   0   54.89   10.30
  -5  -8   0   53.49    7.50
   5  -8   0   31.70    9.00
  -5  -8   0   50.09    8.40
  -5  -8   0   49.30    9.80
  -5  -8   0   42.50    9.30
  -5  -8   0   44.40   10.30
  -5  -8   0   45.00    8.00
   5  -8   0   51.49   10.80
   5  -8   0   50.39   11.70
  -5  -8   0   30.70    8.10
   5   8   0   35.40    7.30
   5   8   0   40.00   10.80
   5   8   0   55.09    9.10
   5   8   0   75.29   17.80
  -5   8   0   26.10    9.20
   5   8   0   50.09    4.90
  -5   8   0   39.50    8.80
  -5   8   0   38.80    8.00
   5   8   0   32.00    8.50
   5   8   0   44.30    8.80
  -5   8   0   44.50    7.50
  -5   8   0   49.40    8.20
  -5   8   0   37.00   11.60
  -5   8   0   62.29   16.30
  -5   8   0   58.59   16.20
   5   8   0   44.90    8.50
   5   8   0   41.00    3.40
   6  -8   0  143.49   18.00
   6  -8   0  126.19   18.00
  -6  -8   0   89.99   11.50
   6  -8   0   95.49   12.20
  -6  -8   0  102.19   13.00
   6  -8   0  118.69   14.50
  -6  -8   0   99.39   13.70
   6  -8   0  101.99   13.10
   6  -8   0  106.49   16.60
   6  -8   0  116.89   14.00
   6  -8   0   98.69    5.30
  -6  -8   0  105.09   11.10
  -6  -8   0  120.99   17.60
   6   8   0   97.69    7.80
  -6   8   0   99.49   13.70
   6   8   0   93.89    5.50
   6   8   0  109.59   12.90
   6   8   0   94.89   14.30
   6   8   0  107.19   15.90
   6   8   0   75.79   11.70
  -6   8   0  106.59   18.40
  -6   8   0  139.69   20.80
  -6   8   0   94.29   18.20
   6   8   0   77.89   12.00
  -6   8   0  120.99   17.20
   6   8   0   98.09   12.00
  -6   8   0  104.09   15.20
  -7  -8   0   64.89   16.40
   7  -8   0   92.89   17.20
  -7  -8   0   66.09   10.90
  -7  -8   0   54.59   11.30
   7  -8   0   70.29    4.50
   7  -8   0   47.60   10.20
   7  -8   0   67.29   10.10
  -7  -8   0   78.79   10.10
   7  -8   0   92.19   16.10
   7  -8   0  108.09   18.30
   7  -8   0   86.49   15.90
  -7  -8   0   79.49   12.10
  -7  -8   0   41.40   12.20
   7   8   0   69.99   14.20
   7   8   0   88.39   11.90
  -7   8   0   89.99   14.70
   7   8   0   88.99    9.00
   7   8   0   70.59   11.70
  -7   8   0  118.49   14.20
   7   8   0   61.49    4.60
   7   8   0   64.29   11.70
  -7   8   0   59.29   15.00
  -7   8   0   98.79   15.90
   7   8   0   89.69   12.80
   0  -9   0   -0.40    3.00
   0  -9   0   -0.30    4.00
   0  -9   0    0.00    2.90
   0  -9   0   -3.90    3.60
   0  -9   0   -0.30    2.60
   0  -9   0   -1.20    2.80
   0  -9   0    2.10    4.60
   0  -9   0   -1.10    3.70
   0  -9   0    0.30    1.10
   0   9   0   -0.80    2.80
   0   9   0    4.90    6.40
   0   9   0    3.20    3.10
   0   9   0   -2.70    4.00
   0   9   0   -1.90    2.80
   0   9   0    1.60    4.10
   0   9   0   -2.30    4.70
   1  -9   0   79.99   10.90
   1  -9   0  105.49   11.50
   1  -9   0   87.19    9.70
  -1  -9   0   98.29   10.80
  -1  -9   0  109.09   10.40
  -1  -9   0   99.99    9.70
  -1  -9   0   93.89    4.70
  -1  -9   0   95.89    9.10
  -1  -9   0   94.89   11.00
   1  -9   0   87.29    9.60
  -1  -9   0   76.39    8.80
   1  -9   0   98.99    8.30
  -1  -9   0  100.59   10.70
   1  -9   0  109.39   11.20
  -1  -9   0  101.09   11.10
   1  -9   0  110.89   11.40
  -1  -9   0  102.59    8.10
   1   9   0  118.29   11.50
  -1   9   0  111.79   11.80
  -1   9   0   90.19    8.40
  -1   9   0   79.39   12.40
   1   9   0   76.09    9.00
  -1   9   0  105.79    9.60
  -1   9   0  103.79   10.90
   1   9   0  112.69   10.70
   1   9   0  112.09   11.60
   1   9   0   89.79    8.60
  -1   9   0   93.79   14.60
  -1   9   0   94.59    8.60
  -1   9   0  100.19   10.40
   1   9   0   78.29   10.40
   1   9   0   74.89   10.40
   2  -9   0  661.13   33.00
   2  -9   0  639.04   34.50
   2  -9   0  638.64   32.70
  -2  -9   0  668.63   30.80
  -2  -9   0  662.93   30.40
  -2  -9   0  743.13   32.80
   2  -9   0  671.23   32.50
   2  -9   0  679.53   30.80
  -2  -9   0  631.04   33.20
  -2  -9   0  670.33   32.70
   2  -9   0  680.63   32.20
  -2  -9   0  658.53   33.70
  -2  -9   0  660.23   25.80
  -2  -9   0  653.33   32.10
   2  -9   0  695.53   34.60
  -2  -9   0  608.44   29.00
  -2  -9   0  672.23   30.60
   2   9   0  686.13   34.70
  -2   9   0  639.04   30.40
   2   9   0  682.93   32.60
  -2   9   0  687.73   37.80
  -2   9   0  604.04   32.10
  -2   9   0  614.24   35.50
  -2   9   0  628.64   33.50
   2   9   0  657.93   32.90
  -2   9   0  670.23   32.10
   2   9   0  687.93   30.90
  -2   9   0  675.23   30.80
   2   9   0  675.73   33.00
   2   9   0  664.53   32.10
  -2   9   0  659.13   31.80
  -3  -9   0   34.00    7.90
   3  -9   0   28.90    8.30
  -3  -9   0   29.10    7.20
   3  -9   0   29.10    6.10
  -3  -9   0   39.90    8.50
   3  -9   0   27.40    8.40
   3  -9   0   36.30    2.70
  -3  -9   0   33.20    5.90
  -3  -9   0   44.10    7.30
   3  -9   0   39.40    7.60
   3  -9   0   52.09    8.50
  -3  -9   0   31.90    7.80
   3  -9   0   33.80    8.60
   3  -9   0   36.20    8.40
  -3  -9   0   35.60    3.10
  -3  -9   0   18.20    6.00
   3  -9   0   32.50    8.10
  -3  -9   0   38.50    6.50
  -3   9   0   28.20   10.80
  -3   9   0   35.70    8.00
   3   9   0   33.20    7.80
  -3   9   0   40.20    6.80
  -3   9   0   27.60    6.70
   3   9   0   30.10    9.30
   3   9   0   22.90    6.10
   3   9   0   33.20    7.50
   3   9   0   31.90    7.00
  -3   9   0   33.10    6.00
   3   9   0   29.40    6.20
  -3   9   0   33.00    7.20
  -3   9   0   40.40    8.40
  -3   9   0   41.20    9.30
  -4  -9   0  129.89   16.00
   4  -9   0   82.29   12.40
   4  -9   0   92.69   11.40
  -4  -9   0   78.29    9.50
   4  -9   0  108.29   12.80
   4  -9   0  104.49   13.90
  -4  -9   0   99.99   13.20
   4  -9   0  107.99   14.80
   4  -9   0  101.19    5.00
  -4  -9   0   73.59   11.60
   4  -9   0   91.29   12.50
   4  -9   0   75.59   12.50
  -4  -9   0  104.69   12.30
  -4  -9   0  101.59    5.50
  -4  -9   0  112.99    9.60
   4  -9   0   92.99   11.10
  -4  -9   0  119.99   19.40
   4   9   0  124.79   14.70
  -4   9   0   88.29   12.40
   4   9   0   92.09   14.10
  -4   9   0  138.79   19.40
  -4   9   0   81.49   10.60
  -4   9   0  107.79   13.30
   4   9   0   80.99   10.60
  -4   9   0  102.39   11.40
  -4   9   0   88.29   11.60
   4   9   0   83.89    9.90
   4   9   0  123.89   14.70
  -4   9   0   83.29   12.80
   4   9   0  124.69   13.40
  -5  -9   0  145.89   16.90
   5  -9   0  135.89   17.90
   5  -9   0  129.49   17.00
  -5  -9   0  127.19   12.00
  -5  -9   0  119.99   14.40
  -5  -9   0  153.88   12.50
   5  -9   0  139.39   17.60
   5  -9   0  164.88   16.60
  -5  -9   0  146.29   17.90
   5  -9   0  141.09    6.80
   5  -9   0  148.39   14.80
   5  -9   0  166.78   18.40
  -5  -9   0  146.09   11.60
   5  -9   0  141.79   14.80
  -5   9   0  162.48   17.90
   5   9   0  149.09   17.50
  -5   9   0  179.78   27.20
   5   9   0  115.79   13.80
   5   9   0  147.89    7.00
   5   9   0  171.08   13.00
  -5   9   0  108.99   22.70
  -5   9   0  142.39   12.70
   5   9   0  142.19   13.40
  -5   9   0  153.18   18.70
   5   9   0  169.48   18.00
  -5   9   0  140.79   19.80
  -5   9   0  142.89   13.00
  -6  -9   0    8.20    8.30
  -6  -9   0   14.30    5.20
   6  -9   0   25.40    9.60
   6  -9   0   21.60    9.50
   6  -9   0   22.30    7.30
   6  -9   0   13.30    2.10
   6  -9   0   16.70    9.00
  -6  -9   0   14.60    6.30
  -6  -9   0   15.90    7.10
   6  -9   0   17.50    6.90
   6  -9   0   22.00    8.70
  -6  -9   0   10.00    7.10
   6  -9   0   12.40    7.30
  -6   9   0   15.30    7.30
   6   9   0   14.30    6.00
   6   9   0    9.50    2.20
  -6   9   0    9.60    5.30
  -6   9   0   19.10    8.40
   6   9   0    8.00    7.30
  -6   9   0   12.30   11.80
  -6   9   0   19.40   12.00
   6   9   0    5.90    6.00
   6   9   0   19.40    7.30
   6   9   0    7.60    5.30
  -6   9   0   37.80   13.10
   7  -9   0  120.69   14.50
   7  -9   0  136.19   29.50
  -7  -9   0   90.59   13.30
  -7  -9   0   98.89   13.30
   7  -9   0   87.09   16.80
  -7  -9   0   83.79   13.50
   7  -9   0   95.39    5.50
   7  -9   0  127.89   20.50
   7  -9   0  112.29   17.70
   7  -9   0   81.09   13.30
   7  -9   0  108.49   15.30
  -7  -9   0   95.09   12.30
  -7  -9   0  106.49   11.70
  -7   9   0   97.69   17.40
   7   9   0   88.19   12.00
  -7   9   0   92.79   18.80
   7   9   0   98.29    6.80
   7   9   0   88.69   13.90
  -7   9   0   91.99   15.70
   7   9   0  100.19   17.40
  -7   9   0  105.59   18.10
  -7   9   0   74.59   15.50
   7   9   0   78.29   12.50
   7   9   0   91.69    5.70
   0 -10   0   73.39   10.30
   0 -10   0   80.49    9.10
   0 -10   0   83.19   10.50
   0 -10   0   63.69    3.70
   0 -10   0   76.29    9.70
   0 -10   0   91.09    9.10
   0 -10   0   52.39    7.90
   0 -10   0   46.40    7.50
   0 -10   0   84.29   10.80
   0  10   0   49.99   11.10
   0  10   0   77.09    9.20
   0  10   0   54.49    8.10
   0  10   0   81.79    9.40
   0  10   0   70.99    9.10
   0  10   0   65.39    9.70
   0  10   0   47.00    8.80
  -1 -10   0   10.30    5.60
  -1 -10   0    0.50    3.40
   1 -10   0    9.60    5.20
  -1 -10   0    7.80    4.50
   1 -10   0    6.80    5.20
   1 -10   0    8.40    5.40
   1 -10   0    5.30    4.40
  -1 -10   0    7.70    4.40
  -1 -10   0    2.20    4.00
  -1 -10   0    3.10    4.30
  -1 -10   0    6.00    4.50
   1 -10   0    3.90    3.80
   1 -10   0    9.10    4.80
   1 -10   0    7.70    4.70
  -1 -10   0    6.80    4.40
  -1 -10   0    9.70    5.70
  -1 -10   0    8.20    1.60
  -1  10   0    5.20    4.50
   1  10   0    3.60    5.80
  -1  10   0    4.50    4.90
   1  10   0    6.80    4.40
   1  10   0    5.90    4.30
   1  10   0    6.50    4.50
  -1  10   0   12.20    6.40
  -1  10   0   -3.40    9.30
  -1  10   0   12.60    6.10
   1  10   0    7.40    5.90
  -1  10   0    6.10    8.10
  -1  10   0    3.80    4.20
   1  10   0    7.70    5.20
   1  10   0    4.30    3.60
  -1  10   0   -0.20    3.80
  -2 -10   0   73.59    8.90
   2 -10   0   61.19   14.20
  -2 -10   0   78.59   10.10
  -2 -10   0   76.09    9.10
  -2 -10   0   51.39    9.80
  -2 -10   0   57.39    7.70
   2 -10   0   74.49   11.70
  -2 -10   0   72.19   10.20
   2 -10   0   54.89    7.70
  -2 -10   0   62.09    4.00
   2 -10   0   69.69    9.40
  -2 -10   0   69.59   10.20
   2 -10   0   50.69    8.90
   2 -10   0   61.89    9.60
   2 -10   0   66.79   11.00
  -2  10   0   41.50   14.10
  -2  10   0   46.70    7.80
  -2  10   0   50.39    9.00
   2  10   0   64.19   10.00
   2  10   0   79.79   10.50
  -2  10   0   78.79   11.90
   2  10   0   61.39    9.90
  -2  10   0   51.09    7.70
  -2  10   0   73.29   13.30
   2  10   0   72.19   10.10
  -2  10   0   57.89    7.90
   2  10   0   64.29    8.70
  -2  10   0   73.29   16.60
  -3 -10   0  171.98   15.60
  -3 -10   0  119.59   13.80
   3 -10   0  115.89   13.90
   3 -10   0  147.19   16.20
   3 -10   0  139.29    6.60
  -3 -10   0  130.59    7.00
   3 -10   0  114.69   13.60
   3 -10   0  109.49   15.10
  -3 -10   0  113.99   14.90
  -3 -10   0  182.68   12.70
  -3 -10   0  154.78   11.70
  -3 -10   0  161.08   14.00
   3 -10   0  139.99   12.70
   3 -10   0  156.48   17.10
  -3 -10   0  139.09   11.90
   3 -10   0  131.89   11.40
   3 -10   0  158.68   13.70
  -3  10   0  156.18   14.50
  -3  10   0  172.28   22.00
   3  10   0  163.38   13.70
  -3  10   0  145.69   11.90
  -3  10   0  163.58   13.70
   3  10   0  166.18   14.40
   3  10   0  166.58   17.20
  -3  10   0  142.29   11.40
  -3  10   0  170.28   15.60
  -3  10   0  147.09   16.90
   3  10   0  167.88   12.60
   3  10   0  165.98   17.90
   4 -10   0   -3.10    5.20
  -4 -10   0    0.30    3.60
  -4 -10   0    1.20    1.80
   4 -10   0    1.20    4.40
  -4 -10   0   -0.30    5.00
  -4 -10   0   -1.60    4.30
   4 -10   0    0.00    4.70
   4 -10   0    1.20    5.50
  -4 -10   0   -2.80    4.00
   4 -10   0    1.50    6.30
   4 -10   0    2.10    1.40
  -4 -10   0    0.30    4.20
   4 -10   0   -3.50    3.70
  -4 -10   0    0.50    5.60
   4 -10   0    5.30    6.40
  -4 -10   0    1.50    5.10
  -4  10   0   -1.40    5.90
  -4  10   0    3.90    6.20
  -4  10   0   11.10    6.40
   4  10   0    3.60    4.90
  -4  10   0    9.90    9.70
   4  10   0    1.80    4.80
   4  10   0   -5.60    3.90
  -4  10   0    1.30    4.30
   4  10   0    2.30    4.20
  -4  10   0    4.90    5.90
  -4  10   0   -2.90    3.60
   4  10   0   -0.60    4.50
   5 -10   0   29.10    9.50
   5 -10   0   31.30   10.30
   5 -10   0   24.00    8.60
  -5 -10   0   23.90    6.40
  -5 -10   0   30.90    6.90
   5 -10   0   43.30   10.80
  -5 -10   0   32.00    6.60
   5 -10   0   29.90    9.70
   5 -10   0   35.60    8.40
   5 -10   0   31.80    3.00
  -5 -10   0   25.40    8.20
   5  10   0   33.60    8.10
   5  10   0   13.00    5.60
  -5  10   0   38.30   13.30
  -5  10   0   21.90    6.90
  -5  10   0   42.80   17.80
   5  10   0   26.60    7.80
   5  10   0   46.50   10.30
  -5  10   0   49.00   10.60
  -5  10   0   23.80   16.20
  -5  10   0   30.70   10.10
   6 -10   0  160.28   18.40
   6 -10   0  130.69   19.70
  -6 -10   0  140.99   14.40
   6 -10   0  136.49   18.40
   6 -10   0  140.59   19.30
   6 -10   0  136.99    6.80
  -6 -10   0  155.28   15.80
  -6 -10   0  167.28   17.80
   6 -10   0  147.99   21.40
   6 -10   0  120.99   15.20
  -6 -10   0  116.79   18.10
   6 -10   0  123.19   15.70
   6  10   0  158.48   15.50
   6  10   0  141.39   16.80
   6  10   0  123.49   17.90
   6  10   0  112.49   15.00
  -6  10   0  136.99   24.10
  -6  10   0  129.19   21.00
  -6  10   0  146.49   19.90
  -6  10   0  134.09   17.90
  -6  10   0  153.08   24.90
   0 -11   0   -1.10    1.20
   0 -11   0    0.30    3.50
   0 -11   0   -0.90    3.40
   0 -11   0   -5.80    4.00
   0 -11   0    1.60    4.30
   0 -11   0    1.90    4.20
   0 -11   0    0.10    4.80
   0 -11   0   -0.60    4.60
   0 -11   0    1.00    3.80
   0 -11   0   -4.80    4.80
   0  11   0    2.30    5.20
   0  11   0   -1.10    3.10
   0  11   0    0.70    5.70
   0  11   0   -5.90    5.00
   0  11   0    4.60    8.20
   0  11   0   -3.60    3.30
   0  11   0   -0.30    4.30
   1 -11   0    0.10    1.20
   1 -11   0    0.00    4.20
  -1 -11   0   -2.00    2.90
  -1 -11   0    0.10    5.40
  -1 -11   0   -3.00    1.20
   1 -11   0    5.70    4.40
  -1 -11   0    1.60    3.90
  -1 -11   0    2.00    3.70
   1 -11   0    2.40    3.80
  -1 -11   0    0.40    4.00
   1 -11   0   -3.20    4.90
   1 -11   0   -0.10    4.30
   1 -11   0    3.80    5.30
   1 -11   0    0.30    5.40
   1 -11   0    2.40    3.80
  -1 -11   0   -6.30    4.00
  -1 -11   0    0.70    4.60
  -1 -11   0    1.30    4.50
   1  11   0    2.60    4.30
  -1  11   0   -6.50    8.00
  -1  11   0   -3.70    4.30
  -1  11   0    4.70    4.60
  -1  11   0   -7.60   11.20
   1  11   0   -3.40    4.00
   1  11   0   -0.40    4.90
   1  11   0   -0.60    4.70
   1  11   0    1.00    3.60
  -1  11   0    5.70    5.80
  -1  11   0    1.10    5.30
  -1  11   0   -3.40    3.10
   1  11   0    1.60    7.00
   1  11   0   -4.80    5.30
  -1  11   0   -1.40    3.70
   2 -11   0   43.90   10.00
  -2 -11   0   34.30    8.10
  -2 -11   0   27.30    6.40
   2 -11   0   22.10    5.90
  -2 -11   0   20.30    5.60
  -2 -11   0   20.40    6.00
  -2 -11   0   28.50    5.50
  -2 -11   0   18.70    7.10
  -2 -11   0   19.90    6.00
  -2 -11   0   15.60    5.90
  -2 -11   0   20.70    2.40
   2 -11   0   30.60    7.80
   2 -11   0   33.10    9.00
   2 -11   0   34.90    7.80
   2 -11   0   29.10    8.10
  -2 -11   0   24.40    7.50
   2 -11   0   28.10    7.00
   2  11   0   17.50    6.50
   2  11   0   22.20    6.90
   2  11   0   18.70    7.70
  -2  11   0   21.30    7.10
   2  11   0   28.40    7.00
  -2  11   0   29.90    8.00
  -2  11   0   34.00    8.30
  -2  11   0   28.50    6.80
  -2  11   0   26.40   10.30
  -2  11   0   25.50   11.40
   2  11   0   24.50    6.30
  -2  11   0   16.40    5.60
   2  11   0   25.20    8.80
  -2  11   0   26.20    8.40
  -3 -11   0   41.10    7.70
   3 -11   0   54.59    9.40
   3 -11   0   33.10    8.80
  -3 -11   0   43.10    9.60
  -3 -11   0   29.70    7.60
  -3 -11   0   37.30    7.20
  -3 -11   0   56.19   10.70
   3 -11   0   60.39   11.90
  -3 -11   0   43.10    3.80
   3 -11   0   56.49   11.20
   3 -11   0   32.40    9.20
  -3 -11   0   50.69    8.10
   3 -11   0   40.30    9.00
   3 -11   0   62.29    9.10
  -3 -11   0   61.19   10.30
   3 -11   0   49.10    3.40
  -3  11   0   53.39   13.90
  -3  11   0   48.90    9.50
   3  11   0   49.40    9.80
  -3  11   0   49.30   10.90
   3  11   0   40.20    8.70
   3  11   0   35.30    8.70
  -3  11   0   54.99   10.70
  -3  11   0   36.40    7.40
   3  11   0   41.80    8.90
   3  11   0   57.49    8.60
  -3  11   0   35.10    7.90
  -3  11   0   42.20    7.80
   4 -11   0    1.00    5.20
   4 -11   0    8.70    7.30
   4 -11   0    9.00    2.10
  -4 -11   0   10.50    4.90
   4 -11   0    3.50    5.90
   4 -11   0   11.60    6.90
  -4 -11   0    2.30    4.60
   4 -11   0   15.80    6.90
  -4 -11   0    2.50    4.90
  -4 -11   0    2.40    5.70
  -4 -11   0   20.80    9.20
  -4  11   0   13.60   10.70
   4  11   0    3.90    5.20
   4  11   0    6.30    6.70
  -4  11   0   -2.00    4.80
   4  11   0    5.50    4.90
  -4  11   0   17.10    6.70
  -4  11   0   11.20    5.70
   5 -11   0   35.30    8.60
   5 -11   0   23.30   10.10
  -5 -11   0   27.80    8.70
  -5 -11   0   22.60    6.00
  -5 -11   0   29.00    7.10
   5 -11   0   28.10    9.50
   5 -11   0   20.80    9.30
  -5 -11   0   30.00    7.00
   5 -11   0   33.20   10.90
  -5 -11   0   20.90    8.80
   5 -11   0   47.80   11.70
   5 -11   0   27.20    2.70
  -5  11   0    8.30   15.50
   5  11   0   22.30    6.10
  -5  11   0   16.20   10.60
  -5  11   0   23.30    7.60
  -5  11   0   26.90   10.30
   5  11   0   24.20    8.90
   5  11   0   25.10    7.30
  -5  11   0   52.29   11.50
   5  11   0   24.20    7.70
  -5  11   0   11.00   16.90
  -6 -11   0    8.20    5.10
   6 -11   0   21.10   10.40
   6 -11   0   -3.40    6.90
   6 -11   0    9.40    6.10
   6 -11   0   13.30    2.20
  -6 -11   0   14.30    6.30
  -6 -11   0    4.70    7.50
   6 -11   0    5.20    7.90
  -6 -11   0   13.70    6.10
   6 -11   0   22.30    9.40
   6 -11   0    4.40    7.30
  -6  11   0   31.00   16.50
  -6  11   0    9.20    8.00
  -6  11   0   19.80    9.80
   6  11   0    8.90    6.20
  -6  11   0    5.50   14.30
   6  11   0   13.20    6.80
   6  11   0   13.00    6.60
  -6  11   0   16.50   12.70
   0 -12   0    5.40    5.60
   0 -12   0   -0.60    3.80
   0 -12   0    5.70    5.40
   0 -12   0    1.30    3.90
   0 -12   0    0.80    4.30
   0 -12   0    8.10    4.20
   0 -12   0    8.20    9.80
   0 -12   0   11.20    5.50
   0 -12   0    5.30    1.60
   0  12   0   11.60    6.50
   0  12   0   12.70    7.20
   0  12   0    9.70    9.40
   0  12   0    6.60    4.80
   0  12   0    4.20    4.10
   0  12   0    3.90    4.00
  -1 -12   0   96.59   12.70
  -1 -12   0   78.39   10.50
  -1 -12   0  109.39   13.10
  -1 -12   0   90.49   10.90
  -1 -12   0   87.99   12.10
  -1 -12   0  115.79    9.90
   1 -12   0   99.19   12.70
   1 -12   0   95.09   12.00
  -1 -12   0  102.39   12.00
   1 -12   0  135.29   16.20
   1 -12   0  123.09   13.50
   1 -12   0  106.09   11.30
   1 -12   0  140.19   15.50
  -1 -12   0  118.79   13.30
  -1 -12   0  100.49    5.50
   1  12   0   99.49   12.40
  -1  12   0   91.19   12.00
  -1  12   0  121.09   13.60
  -1  12   0   87.69   16.10
   1  12   0   91.29   11.70
  -1  12   0  104.59   11.80
  -1  12   0  104.99   18.40
   1  12   0  105.19   13.10
  -1  12   0  134.29   13.40
   1  12   0   73.79   13.20
   1  12   0  107.59   12.30
  -1  12   0  111.39   14.40
   1  12   0  119.79   11.00
  -2 -12   0   68.89    9.30
  -2 -12   0  109.89   20.20
   2 -12   0   87.89   11.60
   2 -12   0   68.79   10.60
  -2 -12   0  103.69   11.50
  -2 -12   0   87.39    9.00
   2 -12   0   85.69   12.30
  -2 -12   0   86.59   12.00
   2 -12   0   60.19   11.50
  -2 -12   0   77.49   12.20
   2 -12   0   71.69   12.50
  -2 -12   0   75.99    5.40
  -2 -12   0   70.99   10.30
  -2  12   0   83.49   12.40
   2  12   0   63.89   10.70
   2  12   0   78.69   11.40
   2  12   0   67.09    9.90
  -2  12   0   73.09   10.50
  -2  12   0   95.69   19.80
  -2  12   0   74.09   15.20
  -2  12   0   79.49   10.90
   2  12   0  115.99   15.80
  -2  12   0  113.89   15.20
   3 -12   0   62.69    3.90
   3 -12   0   54.39   10.80
   3 -12   0   73.69   11.20
  -3 -12   0   46.10    8.60
  -3 -12   0   53.09   10.10
  -3 -12   0   52.59    8.50
  -3 -12   0   55.89   16.40
   3 -12   0   80.99   13.30
   3 -12   0   60.09   12.40
   3 -12   0   55.19   10.00
   3 -12   0   50.69   10.80
  -3 -12   0   46.20    9.20
  -3  12   0   62.49   10.70
  -3  12   0   60.69    9.20
  -3  12   0   66.89   12.90
   3  12   0   58.39   11.00
  -3  12   0   76.99   17.00
   3  12   0   43.70    8.50
   3  12   0   67.39   11.90
  -3  12   0   85.49   13.10
   4 -12   0   -5.50    5.50
  -4 -12   0   -2.90    4.10
   4 -12   0    6.10    4.70
  -4 -12   0   -3.70    5.40
  -4 -12   0    1.30    4.70
   4 -12   0   -1.40    6.20
   4 -12   0    2.70    1.50
   4 -12   0   -3.40    5.50
  -4 -12   0   -4.60    5.90
   4 -12   0   -1.60    5.00
  -4 -12   0    4.80    4.80
   4 -12   0   -1.00    5.90
   4  12   0    4.70    4.80
   4  12   0   -4.20    4.50
   4  12   0    7.70    7.30
  -4  12   0    3.30    6.60
   4  12   0   -6.90    4.10
  -4  12   0   20.10   10.80
  -4  12   0    3.70    5.50
  -4  12   0   -7.00    4.20
  -5 -12   0   -5.90    4.00
   5 -12   0    0.90    1.40
   5 -12   0    1.80    4.50
  -5 -12   0   -5.40    3.70
  -5 -12   0   -2.70    4.50
  -5 -12   0   -1.30    7.00
   5 -12   0    4.70    6.90
   5 -12   0  -11.20    5.90
   5 -12   0   -3.90    5.90
   5 -12   0    2.40    8.10
  -5  12   0   -4.50   16.30
  -5  12   0    0.00    4.90
  -5  12   0  -14.50   14.70
  -5  12   0   12.80    7.90
   5  12   0  -11.00    4.10
   5  12   0   -3.00    4.70
   5  12   0   -4.10    3.80
   0 -13   0    3.00    5.10
   0 -13   0    7.70    5.40
   0 -13   0   -2.30    1.30
   0 -13   0    0.30    4.80
   0 -13   0    1.00    5.20
   0 -13   0    5.30    3.70
   0 -13   0   -1.20    5.10
   0  13   0   -4.40    4.40
   0  13   0  -23.80    9.70
   0  13   0   -1.20    5.10
   0  13   0    1.10    9.10
   0  13   0    7.80    6.20
   0  13   0   -2.10    3.40
  -1 -13   0   93.69   12.10
   1 -13   0  101.29   14.10
   1 -13   0   91.89   12.10
   1 -13   0   76.99   11.10
  -1 -13   0   95.89   12.70
  -1 -13   0   90.89   10.00
  -1 -13   0   75.19   10.50
   1 -13   0   70.49    4.40
  -1 -13   0   76.39   10.50
   1 -13   0   92.59   12.00
   1 -13   0   67.79   12.30
  -1 -13   0   87.39   13.40
  -1  13   0   88.09   17.60
  -1  13   0   71.79   11.50
   1  13   0   66.79   10.50
   1  13   0   94.49   13.10
   1  13   0   68.39   11.50
  -1  13   0   76.59   15.80
  -1  13   0   85.19   17.70
  -1  13   0   72.99   12.70
   1  13   0   59.09   13.90
  -1  13   0   86.09   11.50
   2 -13   0  166.08   19.70
   2 -13   0  141.19   16.80
   2 -13   0  122.59   14.60
  -2 -13   0  117.29   13.00
  -2 -13   0  144.19   13.20
  -2 -13   0  137.09   10.30
  -2 -13   0  121.29   12.90
   2 -13   0  114.69   16.00
  -2 -13   0  128.39   16.90
   2 -13   0  134.29   14.20
   2 -13   0  125.49    6.20
   2 -13   0  140.49   15.60
  -2 -13   0  144.09   15.40
   2  13   0  114.39   16.60
   2  13   0  109.29   13.00
  -2  13   0  131.59   16.40
  -2  13   0  113.59   14.60
   2  13   0  102.09   14.80
  -2  13   0  123.89   19.20
  -2  13   0  153.88   24.00
  -2  13   0  143.69   14.80
   2  13   0  124.89   15.40
  -3 -13   0   -5.30    4.90
   3 -13   0    7.10    6.20
   3 -13   0   -2.00    4.80
   3 -13   0   11.40    7.00
  -3 -13   0   -0.10    4.30
  -3 -13   0   -4.70    5.30
  -3 -13   0    1.50    5.60
   3 -13   0    1.20    1.50
   3 -13   0    5.90    6.70
  -3 -13   0   -4.50    3.90
   3 -13   0    1.10    5.30
   3 -13   0   -4.30    5.80
   3  13   0    5.30    5.40
  -3  13   0    4.60    6.20
   3  13   0   -3.80    5.00
  -3  13   0   -1.60    5.80
   3  13   0   -3.70    5.80
  -3  13   0    6.90   10.70
   3  13   0  -13.70    5.20
  -3  13   0    7.80    6.10
   4 -13   0    0.60    1.40
   4 -13   0    8.60    6.60
   4 -13   0   -5.60    5.40
  -4 -13   0    2.00    6.40
  -4 -13   0    0.00    4.90
   4 -13   0    0.40    4.50
  -4 -13   0   -8.00    4.10
   4 -13   0    0.00    8.90
  -4 -13   0   -0.50    4.20
   4 -13   0   -2.20    6.20
   4 -13   0   -1.60    5.80
  -4  13   0   10.60   11.00
   4  13   0   -1.90    4.40
   4  13   0   -7.20    5.40
  -4  13   0    0.20    4.60
   4  13   0  -10.20    3.70
  -4  13   0   -3.20    4.30
   0 -14   0   61.39   11.70
   0 -14   0   91.39   10.20
   0 -14   0   84.19   11.70
   0 -14   0   75.59   16.10
   0 -14   0   73.69   12.60
   0 -14   0   68.69   10.80
   0  14   0   69.79   11.30
   0  14   0   68.39   19.50
   0  14   0   89.89   17.30
   0  14   0   73.19   12.80
   1 -14   0   92.99   13.70
   1 -14   0   76.29   12.50
  -1 -14   0   86.19   12.00
   1 -14   0   90.09   12.90
  -1 -14   0   60.89   13.90
  -1 -14   0   69.19   10.80
  -1 -14   0   99.89   12.70
  -1 -14   0  113.09    9.60
   1 -14   0   65.59   11.30
   1  14   0   53.19   12.40
  -1  14   0   92.79   14.90
   1  14   0   73.29   19.40
  -1  14   0   86.89   13.30
   1  14   0   93.99   13.00
  -1  14   0   91.59   18.90
  -1  14   0   88.29   21.70
   2 -14   0   -2.70    5.70
   2 -14   0    9.90    7.10
   2 -14   0    9.10    5.90
  -2 -14   0    6.30    5.00
  -2 -14   0   -2.50    5.10
  -2 -14   0   -9.50    4.50
  -2 -14   0    4.00    5.90
   2 -14   0    9.40    6.70
   2  14   0   -3.10    8.60
  -2  14   0    7.50    6.40
  -2  14   0    8.70    7.90
   2  14   0   -6.80    5.30
   2  14   0   -0.70    7.10
  -2  14   0    3.90   10.20
  -2  14   0    1.80    5.50
  -9   0   1   29.90   10.10
  -9   0   1   21.10    9.00
   9   0  -1    7.60    6.50
   9   0  -1   18.40    6.70
   9   0  -1   15.80    8.00
   9   0  -1    9.20    2.00
  -9   0   1    9.70    8.00
   9   0  -1   14.40    9.30
   9   0  -1   11.30    8.10
  -9   0   1    8.50    9.20
   8   0  -1   -0.50    5.90
   8   0  -1    0.00    4.90
   8   0  -1   -5.00    4.50
   8   0  -1    0.90    6.80
  -8   0   1    9.60    7.10
   8   0  -1    4.60    7.10
   8   0  -1    0.50    1.50
  -8   0   1   -0.30    4.50
  -8   0   1    0.00    1.50
  -8   0   1   -4.10    6.00
  -8   0   1    0.10    5.60
  -8   0   1   -7.60    4.20
   8   0  -1    2.10    5.40
   8   0  -1   -7.10    6.50
   8   0  -1    5.80    5.80
  -8   0   1    5.30    7.90
  -7   0   1   35.70    9.10
  -7   0   1   22.10    7.60
  -7   0   1   20.30    8.20
  -7   0   1   35.10    3.00
  -7   0   1   27.70    9.90
  -7   0   1   31.70    5.70
   7   0  -1   29.80   14.10
   7   0  -1   14.50    7.70
   7   0  -1   28.40    8.20
  -7   0   1   30.70    9.10
   7   0  -1   34.30    9.00
   7   0  -1   30.70    8.40
   7   0  -1   22.10    8.60
  -7   0   1   22.50    8.00
  -7   0   1   30.20    9.10
   7   0  -1   30.50   11.20
   7   0  -1   25.10    2.50
   7   0  -1   20.40    6.60
  -7   0   1   30.50    8.90
   7   0  -1   14.50    7.20
   6   0  -1   -2.50    5.10
  -6   0   1   -4.80    5.80
   6   0  -1    0.80    1.30
  -6   0   1   -2.70    4.10
  -6   0   1   -0.30    1.10
  -6   0   1    0.00    4.60
  -6   0   1    9.70    5.60
  -6   0   1    1.70    4.20
   6   0  -1    1.60    4.90
   6   0  -1    4.00    5.50
  -6   0   1   -1.20    4.90
   6   0  -1    6.80    7.20
   6   0  -1   -1.90    4.40
   6   0  -1    3.60    4.20
  -6   0   1    2.30    3.50
  -6   0   1   -3.00    4.90
   6   0  -1   -2.00    4.10
  -6   0   1    1.40    4.10
   6   0  -1   -2.80    4.40
   6   0  -1   -1.90    4.80
  -5   0   1  252.97   16.90
  -5   0   1  247.88   10.10
   5   0  -1  248.68   15.40
  -5   0   1  236.98   15.90
   5   0  -1  239.18   15.70
   5   0  -1  256.37   18.00
  -5   0   1  254.27   17.40
  -5   0   1  237.38   14.30
  -5   0   1  255.57   17.40
   5   0  -1  246.68   16.40
   5   0  -1  237.68   16.70
   5   0  -1  252.67   19.30
   5   0  -1  224.78   17.10
  -5   0   1  230.18   16.70
  -5   0   1  246.58   18.40
  -5   0   1  260.47   17.20
   5   0  -1  244.78   10.10
  -5   0   1  214.58   16.60
   5   0  -1  222.18   16.30
   4   0  -1    6.90    6.80
  -4   0   1   -0.70    4.10
  -4   0   1   -1.10    3.70
   4   0  -1    0.80    4.30
   4   0  -1    0.00    3.90
  -4   0   1    1.70    3.90
   4   0  -1   -0.60    3.70
   4   0  -1   -1.00    3.20
  -4   0   1    1.30    5.10
  -4   0   1   -1.80    3.60
  -4   0   1    5.90    6.00
  -4   0   1    2.30    1.20
   4   0  -1    0.40    1.10
   4   0  -1    1.40    3.90
   4   0  -1   -2.50    3.50
  -4   0   1   -4.10    3.90
  -4   0   1   -2.50    2.90
  -4   0   1    3.70    4.20
   4   0  -1    2.40    3.30
   4   0  -1   -3.90    4.30
   3   0  -1  667.33   29.90
   3   0  -1  658.63   29.90
  -3   0   1  701.93   30.60
   3   0  -1  671.63   30.60
  -3   0   1  670.83   30.60
   3   0  -1  694.83   30.30
  -3   0   1  681.63   28.70
  -3   0   1  652.43   29.80
  -3   0   1  662.53   31.00
   3   0  -1  650.83   31.30
  -3   0   1  654.63   29.30
   3   0  -1  619.24   28.10
  -3   0   1  677.13   30.50
  -3   0   1  657.93   30.30
   3   0  -1  656.43   29.20
   3   0  -1  651.43   30.10
   2   0  -1   -0.30    1.60
  -2   0   1    1.60    2.00
  -2   0   1   -5.10    2.70
   2   0  -1    2.10    2.50
  -2   0   1   -1.80    1.90
  -2   0   1   -0.60    1.60
  -2   0   1    0.20    0.50
  -2   0   1    0.70    2.20
   2   0  -1   -0.30    0.50
  -2   0   1   -0.30    2.20
  -2   0   1    1.70    2.10
  -2   0   1    2.60    2.30
   2   0  -1   -2.70    2.00
   2   0  -1    2.30    2.20
   2   0  -1   -0.90    2.90
  -2   0   1    1.30    2.40
   2   0  -1   -2.60    1.90
   2   0  -1    1.30    2.40
   1   0  -1  670.03   41.10
  -1   0   1  619.94   40.70
  -1   0  -1 8954.90  316.87
   1   0   1 7737.53  313.77
  -2   0  -1   -3.00    1.90
   2   0   1   -0.10    1.70
   2   0   1    0.20    0.50
   2   0   1    3.20    2.50
   2   0   1   -0.80    1.90
   2   0   1   -2.60    2.10
  -2   0  -1    1.00    0.60
  -2   0  -1   -0.80    2.00
  -2   0  -1    1.80    2.10
   2   0   1   -3.80    2.80
   2   0   1   -0.20    2.20
   2   0   1    1.30    2.30
   2   0   1    1.90    2.30
   2   0   1    1.10    1.90
   2   0   1    1.50    2.30
  -2   0  -1   -1.50    1.70
  -2   0  -1    1.40    1.90
  -2   0  -1    0.10    2.80
  -2   0  -1   -0.60    1.70
  -2   0  -1    0.00    2.30
  -3   0  -1  126.39    5.40
  -3   0  -1  120.49    9.90
  -3   0  -1  139.39    9.90
  -3   0  -1  118.39    9.40
   3   0   1  126.99    9.40
  -3   0  -1  122.69   10.80
   3   0   1  128.89    9.80
   3   0   1  127.59    9.90
  -3   0  -1  118.59    9.50
   3   0   1  110.29    9.50
   3   0   1  131.19    5.50
   3   0   1  106.99   10.10
  -3   0  -1  132.69   10.40
   3   0   1  134.39    9.60
  -3   0  -1  124.99    7.10
   3   0   1  135.59   10.10
   3   0   1  119.19   11.20
   3   0   1  119.39    9.70
  -3   0  -1  126.29    9.60
   3   0   1  137.59   10.00
  -3   0  -1  132.59    9.40
  -4   0  -1   -1.00    3.60
   4   0   1   -0.10    3.80
  -4   0  -1    0.80    4.10
   4   0   1    1.50    4.20
   4   0   1   -3.50    4.00
   4   0   1    2.50    3.50
  -4   0  -1    1.20    1.00
  -4   0  -1   -1.80    3.40
   4   0   1    2.20    4.20
   4   0   1    0.00    1.00
  -4   0  -1    1.20    5.80
   4   0   1    1.10    5.60
   4   0   1    6.40    4.20
   4   0   1    0.20    4.50
  -4   0  -1   -0.40    4.30
  -4   0  -1    1.60    3.30
  -4   0  -1   -3.30    2.40
  -4   0  -1    0.20    4.20
   4   0   1   -2.20    3.30
  -4   0  -1    2.10    3.90
   5   0   1  163.78   13.20
   5   0   1  141.99   12.20
   5   0   1  167.28   16.70
   5   0   1  140.99   13.50
  -5   0  -1  132.29   12.20
  -5   0  -1  130.09   13.80
  -5   0  -1  137.49   20.30
  -5   0  -1  154.18   13.10
   5   0   1  162.68   13.40
  -5   0  -1  132.59    8.60
  -5   0  -1  169.48   16.70
  -5   0  -1  150.58   17.30
   5   0   1  139.49   13.20
  -5   0  -1  150.68    6.60
   5   0   1  168.38   15.10
  -5   0  -1  136.19   12.00
  -5   0  -1  142.69   12.50
   5   0   1  144.89    6.60
   5   0   1  154.58   13.70
   6   0   1   -0.10    4.50
  -6   0  -1   -2.90    4.30
  -6   0  -1   -2.20    4.40
  -6   0  -1   -0.90    1.20
  -6   0  -1    5.40    5.60
  -6   0  -1   -0.20    4.10
   6   0   1   -0.90    5.40
  -6   0  -1    4.10    4.60
  -6   0  -1   -1.00    4.10
   6   0   1    0.80    4.50
  -6   0  -1    4.50    6.60
  -6   0  -1   -1.30    2.10
   6   0   1   -3.10    4.10
   6   0   1    1.10    4.80
   6   0   1    4.40    5.30
   6   0   1   -2.30    6.50
   6   0   1   -0.60    1.30
   6   0   1   -5.10    3.70
   6   0   1    5.20    6.40
  -6   0  -1   -7.80    3.70
  -7   0  -1   68.29   12.00
  -7   0  -1   74.29    4.60
   7   0   1   86.79   14.50
  -7   0  -1  101.59   14.20
   7   0   1   72.39   17.60
  -7   0  -1   80.19   12.90
   7   0   1   69.09   13.20
  -7   0  -1   76.89   12.50
   7   0   1   68.29   12.20
  -7   0  -1   59.19   12.20
  -7   0  -1   97.09   14.10
   7   0   1   66.49   12.70
  -7   0  -1   90.29   12.90
   7   0   1   67.89   14.00
   7   0   1   93.19   12.90
  -7   0  -1   86.19   13.90
   7   0   1   48.60   10.50
   7   0   1   72.19   13.30
   8   0   1   -0.10    1.50
   8   0   1    3.50    5.70
  -8   0  -1    1.30    4.90
   8   0   1    7.30    7.80
  -8   0  -1   -7.30    4.90
  -8   0  -1   -2.30    5.30
   8   0   1   -4.30    5.90
   8   0   1    2.10    5.20
  -8   0  -1   -1.10    7.40
   8   0   1    0.00    5.00
   8   0   1   -1.60    5.50
   8   0   1   -1.80    5.90
  -8   0  -1    1.90    6.10
  -9   0  -1  255.67   26.90
   9   0   1  277.47   22.50
  -9   0  -1  232.58   25.60
  -9   0  -1  243.98   21.70
   9   0   1  231.38   24.20
   9   0   1  263.77   24.30
   9   0   1  239.68   11.10
   9   0   1  203.08   22.20
   9  -1  -1    5.80    6.70
   9  -1  -1    5.40    6.80
  -9  -1   1   10.60    7.80
  -9  -1   1    5.50    8.20
  -9  -1   1    3.20    6.90
   9  -1  -1    9.00    6.40
   9  -1  -1    1.10    1.70
   9  -1  -1   14.30    6.30
  -9  -1   1   17.60   10.80
   9  -1  -1   -9.70    5.50
   9   1  -1    0.70    1.60
   9   1  -1   -1.70    7.00
  -9   1   1   -6.50    5.80
  -9   1   1    3.30    7.20
  -9   1   1    2.40    8.30
   9   1  -1    1.00    3.30
   9   1  -1    2.20    5.90
  -9   1   1    0.70    6.00
   9   1  -1   21.00    6.60
   9   1  -1   -0.80    5.30
   9   1  -1  -11.00    2.90
   9   1  -1   -2.70    5.50
  -8  -1   1   24.20    7.90
   8  -1  -1   20.60    8.30
  -8  -1   1   35.70   10.50
   8  -1  -1   27.40    8.90
   8  -1  -1   16.50    8.60
  -8  -1   1   19.40    2.50
   8  -1  -1   19.10    7.20
  -8  -1   1   18.50    7.90
   8  -1  -1   31.30   10.50
   8  -1  -1   21.00    2.60
  -8  -1   1   24.60    8.60
   8  -1  -1   32.10   10.10
  -8  -1   1    9.60    8.40
  -8  -1   1   28.00    9.10
  -8  -1   1   23.50    7.30
   8   1  -1   15.70    8.00
   8   1  -1   19.10    2.30
   8   1  -1   15.40    6.60
  -8   1   1   25.80    9.10
   8   1  -1    8.50    8.10
  -8   1   1   26.20    2.70
  -8   1   1   16.40    7.80
  -8   1   1   24.50   10.20
   8   1  -1   21.90    7.70
  -8   1   1   23.80    9.60
   8   1  -1   21.00    8.40
   8   1  -1   20.80    7.50
   8   1  -1   26.50    9.10
   8   1  -1   30.50    9.00
  -8   1   1   35.60    8.90
  -7  -1   1   84.49   13.20
   7  -1  -1  106.39   16.70
  -7  -1   1  126.89   15.60
   7  -1  -1  104.39    5.70
  -7  -1   1  117.99   16.60
   7  -1  -1  113.59   16.30
  -7  -1   1  108.39    5.80
   7  -1  -1   97.59   14.50
  -7  -1   1  114.79   11.70
  -7  -1   1  124.79   16.80
   7  -1  -1  110.09   13.80
  -7  -1   1  154.58   17.50
  -7  -1   1  128.29   17.70
   7  -1  -1  124.39   14.70
   7  -1  -1  128.89   16.20
  -7  -1   1  115.39   14.20
  -7  -1   1  128.49   16.60
   7   1  -1  183.68   20.80
  -7   1   1  113.09   16.90
  -7   1   1  107.99    5.70
  -7   1   1  139.39   19.00
  -7   1   1  119.39   16.30
  -7   1   1   93.59   12.50
   7   1  -1   99.49   16.20
  -7   1   1   80.29   12.30
  -7   1   1   90.29   13.70
   7   1  -1  124.79   15.10
   7   1  -1  116.49   15.60
   7   1  -1  123.99   16.50
   7   1  -1  112.79   13.40
  -7   1   1  127.99   15.70
   7   1  -1  118.79   14.70
  -7   1   1  144.09   16.80
   7   1  -1  103.69    5.70
   6  -1  -1   19.70    7.10
  -6  -1   1   11.10    6.90
   6  -1  -1   14.00    8.50
   6  -1  -1   11.70    6.00
   6  -1  -1    4.90    6.10
   6  -1  -1   15.40    7.10
   6  -1  -1   10.90    5.60
  -6  -1   1   19.90    7.80
  -6  -1   1    2.00    5.30
   6  -1  -1    9.60    1.60
  -6  -1   1   12.20    1.80
  -6  -1   1    3.40    5.20
   6  -1  -1   14.90    7.10
  -6  -1   1   14.80    6.60
   6  -1  -1   11.30    6.40
  -6  -1   1   13.10    6.00
  -6  -1   1    9.90    6.10
   6  -1  -1    7.50    4.60
  -6  -1   1   15.90    6.10
  -6  -1   1    7.60    4.70
  -6   1   1   12.30    1.70
  -6   1   1   12.60    6.40
   6   1  -1   17.50    6.60
  -6   1   1   12.90    6.00
  -6   1   1   11.90    4.90
  -6   1   1    7.10    6.00
  -6   1   1    9.80    3.40
  -6   1   1    7.40    6.10
  -6   1   1   17.60    7.80
  -6   1   1   11.10    5.80
   6   1  -1   10.90    6.30
   6   1  -1   13.30    6.00
  -6   1   1   16.40    6.50
   6   1  -1    2.10    4.90
   6   1  -1    9.50    4.80
   6   1  -1    6.90    7.50
   6   1  -1   15.10    6.30
   6   1  -1   30.30    8.30
   6   1  -1   13.40    2.00
   6   1  -1   11.00    5.50
  -5  -1   1  227.98   17.00
   5  -1  -1  247.18   16.50
   5  -1  -1  250.97   17.60
  -5  -1   1  233.48   16.80
  -5  -1   1  284.17   17.70
  -5  -1   1  254.37   10.20
  -5  -1   1  231.18   15.30
  -5  -1   1  262.27   18.40
   5  -1  -1  248.28   16.10
   5  -1  -1  231.98   16.10
  -5  -1   1  268.37   17.00
   5  -1  -1  239.68   15.70
  -5  -1   1  244.48   16.90
   5  -1  -1  245.98   19.30
  -5  -1   1  267.57   16.80
   5  -1  -1  228.28   16.70
   5  -1  -1  260.87   17.90
  -5  -1   1  216.98   17.20
   5  -1  -1  210.08   16.00
   5  -1  -1  264.17   10.10
  -5   1   1  251.47   16.10
   5   1  -1  214.28   15.40
   5   1  -1  221.58   14.60
  -5   1   1  249.48   17.20
  -5   1   1  232.68   16.30
  -5   1   1  236.38   16.90
   5   1  -1  261.97   17.60
   5   1  -1  240.88   16.50
   5   1  -1  210.08   15.90
  -5   1   1  245.68   17.20
   5   1  -1  227.98   16.80
  -5   1   1  230.68   13.10
  -5   1   1  236.28   17.90
   5   1  -1  247.28   10.10
  -5   1   1  239.38   17.20
   5   1  -1  264.97   17.50
  -5   1   1  250.47   10.10
  -5   1   1  224.18   16.70
   5   1  -1  218.38   18.00
  -4  -1   1  975.90   43.70
  -4  -1   1 1012.60   45.40
  -4  -1   1 1029.20   42.80
   4  -1  -1  918.71   44.70
   4  -1  -1 1014.40   45.10
   4  -1  -1 1070.79   44.90
  -4  -1   1  960.40   45.00
  -4  -1   1 1027.30   44.10
  -4  -1   1  984.70   44.80
   4  -1  -1 1037.00   44.90
   4  -1  -1 1017.60   43.30
   4  -1  -1 1020.70   45.50
   4  -1  -1 1018.70   43.10
  -4  -1   1 1037.80   44.90
  -4  -1   1  957.50   44.10
   4  -1  -1 1007.40   44.00
   4  -1  -1  970.50   42.70
   4  -1  -1  947.91   46.00
  -4  -1   1 1032.50   44.60
  -4   1   1 1020.50   45.00
   4   1  -1  954.20   44.50
  -4   1   1 1007.80   41.20
  -4   1   1  975.70   43.00
  -4   1   1 1028.20   46.30
   4   1  -1 1059.89   44.70
  -4   1   1 1000.00   44.70
  -4   1   1  998.10   44.00
  -4   1   1  977.90   44.60
   4   1  -1  949.80   44.80
   4   1  -1  937.51   43.50
  -4   1   1  913.01   44.30
   4   1  -1  951.80   43.70
   4   1  -1 1028.80   43.60
  -4   1   1 1036.90   44.70
   4   1  -1 1014.90   46.20
   3  -1  -1  147.59    6.10
  -3  -1   1  158.18   10.90
  -3  -1   1  152.08   10.60
  -3  -1   1  145.59   10.60
   3  -1  -1  141.39   10.60
   3  -1  -1  143.89   10.40
   3  -1  -1  138.29    9.60
  -3  -1   1  150.48   10.60
   3  -1  -1  143.59    9.10
   3  -1  -1  167.08   11.70
  -3  -1   1  159.38    6.30
   3  -1  -1  145.59   10.90
   3  -1  -1  128.49   10.80
   3  -1  -1  154.48   11.20
  -3  -1   1  157.48   10.30
   3  -1  -1  137.59   10.20
   3  -1  -1  147.89   12.50
  -3  -1   1  158.98   11.20
  -3  -1   1  141.09   10.60
  -3  -1   1  155.38   12.00
   3  -1  -1  159.08   10.80
  -3   1   1  147.09   11.80
   3   1  -1  145.09   12.00
  -3   1   1  161.98   11.20
  -3   1   1  154.58   10.60
   3   1  -1  150.28   10.60
  -3   1   1  127.09   10.30
  -3   1   1  152.18   11.00
  -3   1   1  132.19   11.90
  -3   1   1  137.49   10.80
   3   1  -1  156.48   10.50
   3   1  -1  119.69    9.90
   3   1  -1  160.48   11.20
  -3   1   1  136.49    9.40
   3   1  -1  158.28   10.90
  -3   1   1  146.89    9.10
  -3   1   1  152.88    6.10
   2  -1  -1 5421.96  226.48
   2   1  -1 5539.25  226.28
  -1  -1   1 1133.69   58.59
   1  -1  -1 1198.68   57.69
   1   1  -1 1112.19   56.89
  -1   1   1 1193.88   58.89
   0  -1  -1    0.10    0.10
   0  -1  -1    0.00    0.10
   0  -1  -1    0.00    0.30
   0   1  -1   -0.20    0.30
   0   1  -1    0.00    0.10
   0   1  -1    0.00    0.30
   1  -1   1    0.90    1.80
  -1  -1  -1    5.00    1.70
   1  -1   1    2.30    1.90
   1  -1   1    3.60    2.10
   1  -1   1    1.50    1.70
   1  -1   1    0.00    2.70
   1  -1   1    2.60    1.70
  -1  -1  -1    3.30    1.80
  -1  -1  -1    4.10    1.80
  -1  -1  -1    5.20    2.00
   1  -1   1    2.50    2.00
   1  -1   1    2.60    3.50
   1  -1   1    6.60    2.50
  -1  -1  -1    7.10    1.80
  -1  -1  -1    6.10    1.80
   1  -1   1    5.90    2.10
   1  -1   1    5.30    0.70
   1  -1   1    8.70    4.30
  -1  -1  -1    5.80    1.90
   1   1   1    5.70    2.20
  -1   1  -1    1.00    1.80
  -1   1  -1    6.40    2.00
  -1   1  -1    4.70    3.50
  -1   1  -1    4.50    0.60
  -1   1  -1    5.10    2.90
  -1   1  -1    2.30    2.10
  -1   1  -1    6.90    4.10
  -1   1  -1    3.80    1.80
   1   1   1   10.30    2.30
  -1   1  -1    0.80    1.70
   1   1   1    5.60    1.80
  -1   1  -1    8.40    2.30
   1   1   1    8.90    2.20
   1   1   1    4.10    1.60
  -1   1  -1    5.40    2.00
   1   1   1    3.90    1.90
  -1   1  -1    1.60    1.50
   1   1   1    5.50    0.70
   1   1   1    6.00    1.80
   2  -1   1  701.73   30.60
   2  -1   1  718.13   31.30
   2  -1   1  688.33   29.10
   2  -1   1  693.13   31.20
   2   1   1  700.03   29.60
  -2   1  -1  697.33   30.20
  -2   1  -1  662.53   29.40
   3  -1   1   55.09    7.50
   3  -1   1   51.69    6.80
  -3  -1  -1   57.09    7.00
  -3  -1  -1   75.49    8.70
   3  -1   1   42.90    6.20
   3  -1   1   71.59    8.30
   3  -1   1   63.29    8.20
   3  -1   1   68.69    9.40
  -3  -1  -1   53.79    7.70
  -3  -1  -1   48.50    6.60
  -3  -1  -1   63.09    3.20
   3  -1   1   66.99    9.40
  -3  -1  -1   52.29    6.60
   3  -1   1   76.79    7.90
  -3  -1  -1   60.99    7.30
   3  -1   1   62.79    8.20
   3  -1   1   69.19    3.50
  -3  -1  -1   70.39    7.60
   3  -1   1   58.39    8.50
  -3  -1  -1   61.39    6.90
  -3   1  -1   62.89    3.10
  -3   1  -1   58.49    7.20
   3   1   1   64.19    3.20
   3   1   1   49.30    7.40
   3   1   1   77.79    8.30
  -3   1  -1   61.39    7.50
  -3   1  -1   69.89    8.00
   3   1   1   71.29    8.20
  -3   1  -1   61.49    7.10
  -3   1  -1   64.99    8.70
  -3   1  -1   68.69    8.00
  -3   1  -1   54.19    6.80
   3   1   1   61.29    7.10
   3   1   1   68.39    7.80
   3   1   1   63.89    7.70
   3   1   1   46.90    6.10
  -3   1  -1   62.29    7.00
  -3   1  -1   60.09    7.00
   4  -1   1   25.00    6.80
  -4  -1  -1   23.90    5.60
  -4  -1  -1   17.30    5.50
   4  -1   1   24.30    5.70
  -4  -1  -1   26.30    6.70
  -4  -1  -1   16.80    1.70
   4  -1   1   16.90    6.80
   4  -1   1   16.20    5.60
   4  -1   1   21.30    5.50
  -4  -1  -1   28.20    6.80
  -4  -1  -1   12.80    4.80
   4  -1   1   19.40    5.70
   4  -1   1   15.10    7.60
   4  -1   1   18.70    5.30
  -4  -1  -1   19.00    6.40
  -4  -1  -1   16.40    5.20
  -4  -1  -1   13.00    5.20
   4  -1   1   17.70    7.40
   4  -1   1   23.70    6.30
  -4   1  -1   43.90    9.00
   4   1   1   20.40    5.50
   4   1   1   28.60    6.70
   4   1   1   16.30    5.50
   4   1   1   11.50    4.60
  -4   1  -1   16.10    5.20
   4   1   1   17.70    5.30
  -4   1  -1   18.10    5.40
  -4   1  -1   17.10    1.70
   4   1   1   15.90    5.00
   4   1   1   20.20    1.90
  -4   1  -1   19.10    5.60
   4   1   1   10.90    6.20
  -4   1  -1   23.90    6.00
  -4   1  -1   23.60    5.90
   4   1   1   16.50    4.90
  -4   1  -1   21.80    5.30
  -4   1  -1   13.70    6.00
   5  -1   1  665.93   33.50
  -5  -1  -1  609.74   31.90
  -5  -1  -1  657.63   24.80
   5  -1   1  633.04   24.80
   5  -1   1  631.44   31.80
  -5  -1  -1  663.03   28.80
   5  -1   1  614.04   33.40
   5  -1   1  624.14   32.10
  -5  -1  -1  634.54   32.90
   5  -1   1  607.64   32.60
   5  -1   1  589.54   32.30
  -5  -1  -1  627.74   32.20
   5  -1   1  647.54   31.90
  -5  -1  -1  590.24   31.70
   5  -1   1  650.63   34.00
  -5  -1  -1  634.34   31.90
   5  -1   1  632.64   33.20
  -5  -1  -1  629.14   32.20
   5  -1   1  557.44   33.40
  -5  -1  -1  631.24   32.70
  -5   1  -1  656.83   24.70
  -5   1  -1  648.94   33.70
  -5   1  -1  634.54   33.30
   5   1   1  675.53   34.90
   5   1   1  680.63   33.20
   5   1   1  668.83   33.40
  -5   1  -1  646.34   32.60
   5   1   1  620.54   32.60
   5   1   1  640.64   31.90
   5   1   1  627.44   31.80
   5   1   1  653.63   24.80
  -5   1  -1  609.84   31.60
  -5   1  -1  653.33   31.70
  -5   1  -1  645.24   32.40
   5   1   1  670.23   32.20
   5   1   1  658.53   32.50
  -5   1  -1  596.64   31.80
   5   1   1  639.14   32.20
  -6  -1  -1  126.59   10.20
   6  -1   1  159.18   14.10
   6  -1   1  133.89    6.60
  -6  -1  -1  150.68   14.00
  -6  -1  -1  130.99   14.80
   6  -1   1  134.69   16.10
  -6  -1  -1  132.79   15.70
   6  -1   1  149.69   13.60
   6  -1   1  169.38   17.30
  -6  -1  -1  168.78   16.60
   6  -1   1  122.19   15.10
  -6  -1  -1  134.99    6.60
   6  -1   1  163.18   17.30
   6  -1   1  150.48   16.90
   6  -1   1  122.79   14.00
  -6  -1  -1  149.88   16.80
  -6  -1  -1  154.78   16.10
   6  -1   1  129.99   16.70
  -6  -1  -1  162.78   17.10
  -6  -1  -1  135.79   15.10
   6   1   1  163.58   16.50
  -6   1  -1  147.89   15.90
   6   1   1  129.59   14.60
   6   1   1  135.59    6.60
  -6   1  -1  141.39   15.30
   6   1   1  169.98   17.70
   6   1   1  140.99   17.40
  -6   1  -1  159.08   14.60
   6   1   1  106.39   14.50
   6   1   1  148.89   15.50
   6   1   1  147.39   15.00
  -6   1  -1  135.29   14.90
  -6   1  -1  150.18   15.90
  -6   1  -1  146.79   13.30
   6   1   1  155.18   16.70
   6   1   1  136.59   15.10
  -6   1  -1  179.78   18.00
  -6   1  -1  119.89   15.10
  -6   1  -1  132.79    6.50
  -7  -1  -1   58.69   11.30
  -7  -1  -1   55.39   10.80
  -7  -1  -1   54.59   10.60
   7  -1   1   56.09   12.80
   7  -1   1   87.69   14.20
  -7  -1  -1   58.49    6.90
   7  -1   1   58.69    4.20
   7  -1   1   69.79   11.70
   7  -1   1   88.39   14.00
  -7  -1  -1   71.39   14.30
  -7  -1  -1   71.39   12.50
  -7  -1  -1   93.39   14.50
  -7  -1  -1   53.89    5.10
  -7  -1  -1   72.69   12.20
   7  -1   1   86.99   14.50
  -7  -1  -1   69.19   11.50
   7  -1   1   50.69   10.60
   7  -1   1   60.49   11.50
   7  -1   1   43.50   11.20
   7  -1   1   67.09   12.10
   7   1   1  106.29   19.30
   7   1   1   69.39   12.60
   7   1   1   69.29   11.80
  -7   1  -1   75.79   14.20
   7   1   1   51.49   11.70
  -7   1  -1   54.99   10.70
   7   1   1   63.29   13.40
   7   1   1   67.99   13.00
  -7   1  -1   76.09   12.50
   7   1   1   63.79   10.70
  -7   1  -1   61.69   12.30
   7   1   1   67.59   11.90
  -7   1  -1   74.59   13.00
  -7   1  -1   64.99   11.30
  -7   1  -1   66.69   11.00
  -7   1  -1   62.39    4.00
  -7   1  -1   75.69   12.30
   7   1   1   55.99    4.10
  -8  -1  -1  152.88   18.40
   8  -1   1  132.19   17.30
   8  -1   1  113.09   16.00
   8  -1   1  122.89   16.50
   8  -1   1  141.79   17.80
   8  -1   1  100.09   13.90
  -8  -1  -1  114.19   15.80
  -8  -1  -1  139.69   17.70
  -8  -1  -1  140.99   17.30
   8  -1   1  105.39   16.80
   8  -1   1  119.69    6.50
  -8  -1  -1  129.59   17.20
   8   1   1  115.29   15.90
  -8   1  -1  119.29    6.90
   8   1   1  132.19   17.60
   8   1   1  105.09   16.60
   8   1   1  149.09   19.10
   8   1   1  143.49   17.80
  -8   1  -1  153.68   19.20
   8   1   1  115.79   15.20
   8   1   1  117.79    6.50
  -8   1  -1  103.29   15.30
  -8   1  -1  138.29   18.50
  -8   1  -1  118.89   16.70
  -8   1  -1  105.19   17.70
   8   1   1  157.88   19.50
   8   1   1  156.28   18.10
   9  -1   1    5.40    1.90
  -9  -1  -1    2.60    7.90
   9  -1   1    9.30    7.00
  -9  -1  -1   -1.30    6.80
   9  -1   1   -2.80    5.60
   9  -1   1    1.50    5.50
   9  -1   1   10.60    7.40
  -9  -1  -1   17.00    8.70
   9   1   1  -10.10    6.80
   9   1   1    6.10    1.90
  -9   1  -1    2.60    6.80
   9   1   1   -5.10    6.30
  -9   1  -1    0.60    8.00
   9   1   1   19.20    8.60
   9   1   1    3.30    6.60
   9   1   1   14.10    7.80
  -9   1  -1    1.80    5.80
   9   1   1    1.70    5.70
   9  -2  -1   11.30    8.10
   9  -2  -1   30.00    7.80
  -9  -2   1   33.20   11.40
   9  -2  -1   13.00    2.30
   9  -2  -1    9.10    9.10
   9  -2  -1   28.00    9.90
  -9  -2   1   23.20    9.20
  -9  -2   1   18.40    8.30
  -9  -2   1    5.30    2.20
   9  -2  -1   21.40    8.30
   9   2  -1   29.20    7.70
   9   2  -1   15.20    7.40
   9   2  -1   20.00    8.30
   9   2  -1   12.00    9.20
   9   2  -1   27.20    8.40
   9   2  -1   16.30   12.30
   9   2  -1   17.80    8.20
  -9   2   1   25.60   10.20
   9   2  -1   10.50    2.20
  -9   2   1   31.80   12.00
  -9   2   1    8.90    8.70
  -8  -2   1  196.28   21.00
  -8  -2   1  200.98   21.90
   8  -2  -1  169.58   20.00
   8  -2  -1  210.58   22.20
   8  -2  -1  201.58   28.00
  -8  -2   1  192.58   15.30
   8  -2  -1  181.68   17.10
   8  -2  -1  193.08    8.90
  -8  -2   1  183.58   18.20
  -8  -2   1  212.78   21.60
  -8  -2   1  168.58   21.00
   8  -2  -1  178.98   20.40
   8   2  -1  221.08   18.80
  -8   2   1  199.68   22.00
   8   2  -1  223.88   21.90
  -8   2   1  194.08   16.90
  -8   2   1  186.38    8.70
   8   2  -1  207.78   27.60
  -8   2   1  178.08   19.70
   8   2  -1  185.08   19.70
   8   2  -1  185.08    8.90
  -8   2   1  177.48   21.90
  -8   2   1  262.07   26.00
   8   2  -1  169.18   21.00
   8   2  -1  221.68   19.20
   7  -2  -1  151.18   17.40
  -7  -2   1  152.68   17.30
  -7  -2   1  155.58   18.60
   7  -2  -1  139.09   17.10
  -7  -2   1  151.28   20.10
  -7  -2   1  182.18   18.90
   7  -2  -1  159.48    7.50
   7  -2  -1  157.78   16.30
   7  -2  -1  159.18   19.40
  -7  -2   1  183.28   20.30
  -7  -2   1  168.48   19.20
   7  -2  -1  166.48   15.10
   7  -2  -1  170.48   19.30
   7  -2  -1  153.68   19.20
  -7  -2   1  157.88   15.60
   7   2  -1  150.08   17.30
  -7   2   1  156.38   17.10
  -7   2   1  156.18    7.30
  -7   2   1  166.38   16.50
   7   2  -1  174.18   19.50
   7   2  -1  160.58   14.60
  -7   2   1  138.29   17.20
   7   2  -1  147.69   16.70
   7   2  -1  163.48   17.10
   7   2  -1  210.68   22.70
  -7   2   1  170.98   19.30
   7   2  -1  163.28   17.50
  -7   2   1  169.18   19.90
   7   2  -1  153.38    7.50
   7   2  -1  125.69   14.40
   7   2  -1  174.18   19.40
  -7   2   1  170.78   25.50
  -7   2   1  161.18   18.00
   6  -2  -1  116.49   12.90
  -6  -2   1  111.89   13.70
   6  -2  -1   93.79   12.90
   6  -2  -1  103.89   14.80
  -6  -2   1  100.19   12.20
  -6  -2   1   88.49   12.20
  -6  -2   1  129.69   15.60
  -6  -2   1  101.69   12.60
   6  -2  -1  109.39   12.30
  -6  -2   1  136.09   16.50
  -6  -2   1   97.49   11.60
   6  -2  -1  115.09   14.40
   6  -2  -1  143.09   16.90
   6  -2  -1   92.09   12.60
  -6  -2   1  149.39   16.30
  -6  -2   1  100.59    5.40
  -6  -2   1  102.09   13.50
   6  -2  -1  109.19    5.30
  -6   2   1  101.59    5.10
   6   2  -1  125.29   13.70
  -6   2   1   96.79   11.80
   6   2  -1   95.19   13.40
   6   2  -1   95.99   11.90
   6   2  -1   96.99    5.20
  -6   2   1  111.89   14.10
  -6   2   1  126.99   14.70
   6   2  -1  124.59   11.30
  -6   2   1  111.39   15.50
   6   2  -1  133.09   16.90
  -6   2   1  117.19   12.80
  -6   2   1   77.99   11.60
  -6   2   1  117.19   14.80
   6   2  -1   96.79   12.50
  -6   2   1  104.39   13.80
   6   2  -1   98.89   12.70
   6   2  -1  102.19   13.70
  -5  -2   1    7.80    4.60
   5  -2  -1    4.40    4.90
  -5  -2   1    7.80    4.60
   5  -2  -1   15.90    1.70
   5  -2  -1   17.60    5.20
  -5  -2   1   15.50    5.30
  -5  -2   1   13.70    5.20
  -5  -2   1    3.70    5.70
  -5  -2   1   11.90    5.30
   5  -2  -1   18.70    5.70
   5  -2  -1    9.10    5.60
   5  -2  -1   10.00    7.00
   5  -2  -1    6.20    5.20
   5  -2  -1   11.60    5.40
  -5  -2   1   10.00    5.70
  -5  -2   1   16.50    5.30
  -5  -2   1   14.70    1.80
   5  -2  -1   12.40    5.20
   5   2  -1   19.80    7.40
  -5   2   1    8.30    6.90
  -5   2   1    8.90    4.80
  -5   2   1   14.20    5.70
  -5   2   1   14.20    5.90
   5   2  -1   19.60    5.90
  -5   2   1   13.60    5.20
   5   2  -1   12.70    4.90
   5   2  -1   14.40    5.10
   5   2  -1   13.30    5.60
  -5   2   1   15.30    5.90
   5   2  -1   15.90    5.80
   5   2  -1   14.80    1.70
   5   2  -1   10.70    4.90
  -5   2   1   20.40    6.20
  -4  -2   1 2129.49   85.99
  -4   2   1 2101.89   85.99
  -4   2   1 2014.60   87.19
  -4   2   1 2146.09   85.79
   3  -2  -1  728.13   31.10
   3  -2  -1  603.44   34.20
   3  -2  -1  674.43   33.50
   3  -2  -1  749.82   33.10
  -3  -2   1  745.33   33.40
  -3  -2   1  733.93   33.10
   3  -2  -1  712.53   30.70
  -3  -2   1  684.33   31.80
   3  -2  -1  682.33   31.20
   3  -2  -1  707.33   32.10
  -3  -2   1  695.83   32.00
   3  -2  -1  684.03   31.90
   3  -2  -1  704.13   33.50
  -3  -2   1  758.92   32.20
  -3  -2   1  686.13   32.10
  -3   2   1  762.72   31.60
   3   2  -1  672.53   31.70
   3   2  -1  699.53   31.40
  -3   2   1  712.13   32.00
   3   2  -1  771.92   32.60
  -3   2   1  750.42   35.00
  -3   2   1  680.03   30.40
   3   2  -1  738.33   32.60
  -3   2   1  700.63   31.30
   3   2  -1  825.22   37.30
  -3   2   1  723.23   31.20
  -3   2   1  700.93   32.70
   3   2  -1  708.03   33.30
  -3   2   1  669.83   31.70
  -3   2   1  713.33   32.30
  -3   2   1  683.03   32.50
  -2  -2   1 1024.20   94.09
   2  -2  -1  942.31   90.69
  -2   2   1 1069.99   86.79
   2   2  -1 1174.88  146.89
  -1  -2   1 3292.97  143.99
   1  -2  -1 3559.44  143.59
  -1   2   1 3292.07  143.99
   1   2  -1 3659.63  142.09
   0  -2  -1  918.21   45.90
   0  -2   1  784.62   45.60
   0   2  -1  983.50   47.00
   0   2   1  884.91   46.30
  -1  -2  -1 9437.66  360.56
   1  -2   1 9217.98  361.56
   1   2   1 9999.00  361.66
  -1   2  -1 9469.15  363.26
  -2  -2  -1  486.25   22.70
   2  -2   1  499.55   22.90
  -2  -2  -1  488.55   22.70
  -2  -2  -1  502.65   22.30
   2  -2   1  500.05   23.70
   2  -2   1  509.85   22.90
   2  -2   1  516.05   22.30
  -2  -2  -1  486.05   22.10
   2  -2   1  514.05   22.10
   2  -2   1  503.55   22.50
   2  -2   1  531.55   23.10
   2  -2   1  497.55   23.10
  -2  -2  -1  485.55   22.20
   2  -2   1  501.15   22.50
  -2  -2  -1  463.65   22.30
   2   2   1  485.85   22.80
  -2   2  -1  507.85   23.00
  -2   2  -1  524.15   25.40
  -2   2  -1  494.15   22.60
   2   2   1  476.05   22.40
  -2   2  -1  485.05   23.70
   2   2   1  498.65   22.20
  -2   2  -1  552.24   25.40
  -2   2  -1  505.25   22.40
   2   2   1  521.25   22.50
  -2   2  -1  503.35   21.90
   2   2   1  503.05   22.50
   2   2   1  520.15   22.60
  -2   2  -1  478.55   21.90
  -2   2  -1  481.25   22.20
   2   2   1  516.65   22.10
  -2   2  -1  513.75   22.40
   3  -2   1  146.49   10.70
   3  -2   1  161.58   14.30
  -3  -2  -1  159.38   11.30
  -3  -2  -1  157.68   11.90
  -3  -2  -1  156.98   11.60
  -3  -2  -1  159.38   11.00
   3  -2   1  164.18   12.00
  -3  -2  -1  174.08   11.80
   3  -2   1  165.08    8.70
   3  -2   1  156.18   11.50
   3  -2   1  168.28    6.80
  -3  -2  -1  168.88    6.90
   3  -2   1  176.38   12.30
   3  -2   1  168.08   13.30
   3  -2   1  164.38   12.30
  -3  -2  -1  179.98   11.60
   3  -2   1  157.68   11.00
   3   2   1  148.59   11.40
  -3   2  -1  153.88   11.20
  -3   2  -1  170.28    6.80
   3   2   1  171.58   11.40
  -3   2  -1  141.49   12.90
  -3   2  -1  148.19   10.90
  -3   2  -1  157.98   11.80
  -3   2  -1  170.08   12.60
  -3   2  -1  167.48   13.30
   3   2   1  163.48   11.50
   3   2   1  175.38    6.90
  -3   2  -1  152.08   10.60
   3   2   1  141.89   10.90
  -3   2  -1  132.89   11.10
   3   2   1  153.58   12.40
   3   2   1  160.48   13.30
   3   2   1  156.68   12.80
   4  -2   1 1696.33   73.89
  -4  -2  -1 1796.22   72.89
  -4  -2  -1 1733.13   73.39
  -4  -2  -1 1747.83   72.29
   4  -2   1 1801.52   75.09
  -4  -2  -1 1726.13   72.29
   4  -2   1 1883.91   79.79
   4   2   1 1806.52   82.99
  -4   2  -1 1730.83   72.49
  -4   2  -1 1664.43   71.29
   4   2   1 1727.73   72.89
  -4   2  -1 1802.32   72.69
  -4   2  -1 1625.64   71.89
   4   2   1 1744.93   72.39
  -4   2  -1 1716.93   71.09
  -5  -2  -1  130.79   11.80
   5  -2   1  126.99   11.60
   5  -2   1  135.19   13.10
   5  -2   1  114.29   14.40
  -5  -2  -1  100.19   17.80
   5  -2   1  130.39   14.60
  -5  -2  -1  130.79   14.20
  -5  -2  -1  111.49   12.60
  -5  -2  -1  131.79    6.00
   5  -2   1  133.09    5.90
  -5  -2  -1  115.29   12.30
   5  -2   1  129.09   14.70
   5  -2   1  123.99   14.60
  -5  -2  -1  117.09   13.60
  -5  -2  -1  124.49   11.50
  -5  -2  -1  149.99   14.80
   5  -2   1  130.49   14.50
   5  -2   1  150.18   14.70
   5  -2   1  107.49   12.70
   5  -2   1  118.59   13.20
  -5   2  -1  153.28   16.60
   5   2   1  133.49   13.90
   5   2   1  123.09    5.90
   5   2   1  109.99   12.70
  -5   2  -1  127.99    5.70
  -5   2  -1  115.09   10.80
  -5   2  -1  140.89   12.00
   5   2   1   88.49   10.70
  -5   2  -1  139.09   14.60
  -5   2  -1  140.19   12.60
  -5   2  -1  134.39   12.30
   5   2   1  126.09   13.50
   5   2   1   87.09   10.80
   5   2   1  120.39   12.30
  -5   2  -1  155.68   12.80
  -5   2  -1   94.59   11.70
   5   2   1  127.89   15.00
  -6  -2  -1  133.59   14.60
  -6  -2  -1  118.09   14.10
   6  -2   1  132.49   15.60
  -6  -2  -1  120.69   13.30
  -6  -2  -1  110.69   11.10
  -6  -2  -1   95.09   12.90
   6  -2   1  124.09   13.70
  -6  -2  -1  113.29   14.90
   6  -2   1  110.39   13.70
  -6  -2  -1  108.79   14.10
   6  -2   1  119.99   14.60
  -6  -2  -1  118.49    5.80
   6  -2   1   70.09   10.60
   6  -2   1  110.49    5.60
   6  -2   1   94.59   14.90
   6  -2   1  107.19   13.90
  -6  -2  -1  114.89   13.70
  -6  -2  -1  105.89   13.70
   6  -2   1  116.89   15.20
   6   2   1   98.29   14.90
   6   2   1  123.19   13.70
   6   2   1  104.09   13.10
   6   2   1  118.89    5.70
   6   2   1   90.69   12.40
  -6   2  -1  100.09   12.20
   6   2   1  118.69   14.50
   6   2   1  100.09   13.40
  -6   2  -1  121.89   14.40
  -6   2  -1  113.09    5.50
  -6   2  -1   82.29   12.10
  -6   2  -1  115.79   14.20
   6   2   1   86.59   11.80
  -6   2  -1  122.79   13.70
  -6   2  -1  107.79   15.40
  -6   2  -1  132.29   15.70
   6   2   1  132.19   15.10
  -6   2  -1   95.89   13.00
   7  -2   1   18.70    9.80
  -7  -2  -1   10.00    6.70
  -7  -2  -1   19.00    8.80
  -7  -2  -1   18.70    7.80
  -7  -2  -1   14.40    7.10
   7  -2   1    6.00    6.30
   7  -2   1    8.00    6.00
   7  -2   1   28.30    9.00
  -7  -2  -1    7.40    6.30
   7  -2   1    4.90    6.90
  -7  -2  -1    5.60    5.10
   7  -2   1    9.00    1.90
   7  -2   1   24.60    7.00
   7  -2   1   15.60    7.60
  -7  -2  -1   17.10    7.50
  -7  -2  -1   22.90    7.70
  -7  -2  -1   20.00    7.20
  -7  -2  -1    7.70    1.90
  -7   2  -1    8.10    7.40
  -7   2  -1    8.90    1.70
  -7   2  -1    6.10    5.90
   7   2   1   10.00    7.30
   7   2   1   18.60    9.30
   7   2   1   21.30    8.30
  -7   2  -1    9.40    6.40
  -7   2  -1   15.90    7.10
   7   2   1   34.00    9.90
   7   2   1   18.50    7.40
  -7   2  -1    5.20    8.10
   7   2   1    5.60    6.00
   7   2   1    7.00    6.20
   7   2   1    7.00    6.10
  -7   2  -1    4.90    6.10
   7   2   1   15.60    7.10
   7   2   1    9.30    2.10
  -7   2  -1    9.10    6.50
  -7   2  -1    7.50    5.10
   8  -2   1  372.26   26.30
  -8  -2  -1  292.27   25.70
   8  -2   1  326.07   13.80
  -8  -2  -1  350.56   25.20
   8  -2   1  314.97   23.60
  -8  -2  -1  302.57   23.40
   8  -2   1  326.17   23.50
   8  -2   1  339.37   25.70
  -8  -2  -1  367.06   24.80
   8  -2   1  279.47   23.90
   8  -2   1  292.87   25.80
  -8  -2  -1  341.17   25.40
  -8   2  -1  295.77   23.90
   8   2   1  319.87   26.60
  -8   2  -1  301.87   23.00
  -8   2  -1  348.67   25.70
  -8   2  -1  301.57   13.60
  -8   2  -1  321.87   26.00
   8   2   1  321.27   13.80
   8   2   1  356.26   24.40
   8   2   1  335.67   25.60
   8   2   1  328.07   24.00
  -8   2  -1  380.06   28.10
   8   2   1  305.17   23.70
   8   2   1  309.77   24.60
  -9  -2  -1   39.00   10.00
   9  -2   1   68.89   14.40
  -9  -2  -1   45.00   12.20
   9  -2   1   56.09   11.80
  -9  -2  -1   38.90   11.10
   9  -2   1   38.00   11.30
   9  -2   1   46.50    4.10
   9  -2   1   28.40   11.60
   9  -2   1   50.79   11.20
   9   2   1   41.50   12.10
   9   2   1   41.50    3.90
   9   2   1   36.10   11.80
  -9   2  -1   36.90   12.00
  -9   2  -1   46.40   12.20
  -9   2  -1   57.39   13.80
   9   2   1   54.39   12.00
   9   2   1   28.80    9.20
   9   2   1   34.00    9.60
   9   2   1   42.00   12.50
   9  -3  -1   10.20    9.00
   9  -3  -1   25.60   12.90
   9  -3  -1   17.80    8.50
  -9  -3   1   19.10   16.90
  -9  -3   1   23.20    8.70
  -9  -3   1    7.70    7.40
   9  -3  -1   23.70    2.90
  -9  -3   1   32.30    6.90
   9  -3  -1   48.90    9.30
   9  -3  -1   12.50    7.20
  -9   3   1   32.20   10.30
   9   3  -1   43.20   10.50
   9   3  -1   22.70    9.10
   9   3  -1   24.60    8.50
   9   3  -1   30.60   14.70
   9   3  -1   28.00    3.20
   9   3  -1   16.00    8.00
   9   3  -1   13.60    8.40
  -9   3   1   30.50   10.90
  -9   3   1   25.50   13.10
  -8  -3   1   23.70   11.60
   8  -3  -1   22.90    9.00
   8  -3  -1    4.90    6.00
   8  -3  -1   27.30   11.00
   8  -3  -1   12.50    6.40
  -8  -3   1   16.40    9.30
  -8  -3   1   22.00    8.50
  -8  -3   1   19.10    7.90
  -8  -3   1   16.70    6.40
  -8  -3   1   22.00    8.30
   8  -3  -1   16.20    2.30
   8  -3  -1   23.40    8.60
  -8   3   1   14.50    6.00
   8   3  -1   17.40    2.40
   8   3  -1   14.50    8.20
   8   3  -1   12.60   12.30
   8   3  -1   14.70    7.00
   8   3  -1   24.30    8.30
   8   3  -1   15.50    7.40
  -8   3   1    6.20    8.60
  -8   3   1    5.90    7.80
  -8   3   1    9.10    7.60
  -8   3   1   19.40    2.30
   8   3  -1   15.30    7.60
   8   3  -1   11.60    6.00
  -7  -3   1  390.26   27.90
   7  -3  -1  378.86   15.70
  -7  -3   1  379.06   26.50
  -7  -3   1  378.56   26.70
  -7  -3   1  389.26   25.00
  -7  -3   1  400.76   26.30
   7  -3  -1  343.77   25.90
   7  -3  -1  366.86   38.50
   7  -3  -1  424.16   27.00
  -7  -3   1  390.86   16.00
   7  -3  -1  398.86   24.50
  -7  -3   1  348.27   23.50
  -7  -3   1  384.16   26.80
   7  -3  -1  365.16   27.10
  -7  -3   1  367.26   25.70
   7  -3  -1  448.16   30.30
   7  -3  -1  370.26   26.40
   7  -3  -1  389.16   25.80
  -7  -3   1  391.86   25.60
  -7   3   1  377.96   25.70
   7   3  -1  394.46   15.90
  -7   3   1  379.26   25.30
  -7   3   1  398.76   28.90
  -7   3   1  352.26   23.00
   7   3  -1  412.66   29.50
   7   3  -1  412.46   26.80
  -7   3   1  363.96   26.30
  -7   3   1  389.86   26.20
   7   3  -1  424.76   25.40
  -7   3   1  376.46   15.50
   7   3  -1  328.97   28.90
   7   3  -1  387.66   26.90
  -7   3   1  433.36   27.60
   7   3  -1  406.36   25.20
   7   3  -1  382.06   23.90
  -7   3   1  383.06   24.50
   7   3  -1  353.76   24.10
   6  -3  -1  355.36   25.40
   6  -3  -1  302.87   20.40
  -6  -3   1  324.77   22.20
   6  -3  -1  341.67   23.90
  -6  -3   1  279.67   21.60
   6  -3  -1  341.67   22.30
  -6  -3   1  348.57   22.40
   6  -3  -1  333.17   20.60
   6  -3  -1  313.07   23.30
  -6  -3   1  317.87   21.10
  -6  -3   1  331.27   20.80
   6  -3  -1  314.67   22.30
  -6  -3   1  309.77   22.80
  -6  -3   1  323.67   21.90
   6  -3  -1  324.57   13.20
   6  -3  -1  312.27   22.50
  -6  -3   1  304.07   22.10
  -6  -3   1  328.57   13.40
   6   3  -1  345.17   21.20
  -6   3   1  316.47   22.10
   6   3  -1  306.87   21.90
   6   3  -1  286.97   22.90
  -6   3   1  339.17   19.90
   6   3  -1  334.17   20.80
  -6   3   1  352.16   23.10
   6   3  -1  301.27   13.20
   6   3  -1  325.17   21.70
  -6   3   1  287.97   20.90
   6   3  -1  309.47   20.50
  -6   3   1  328.97   23.10
  -6   3   1  316.47   13.00
  -6   3   1  322.37   21.80
  -6   3   1  296.17   24.20
   6   3  -1  328.07   22.40
  -6   3   1  344.87   21.40
  -5  -3   1  219.98   16.00
  -5  -3   1  239.68   17.40
  -5  -3   1  191.38   14.40
   5  -3  -1  190.28   15.00
  -5  -3   1  183.08   14.90
   5  -3  -1  215.98   16.10
  -5  -3   1  193.78   14.80
   5  -3  -1  183.88   16.30
   5  -3  -1  183.88   13.90
   5  -3  -1  201.88   15.10
   5  -3  -1  195.78   17.50
   5  -3  -1  213.98   14.60
   5  -3  -1  208.18   16.40
  -5  -3   1  208.78   15.80
  -5  -3   1  177.98   15.10
  -5  -3   1  199.38   15.20
   5  -3  -1  192.98   16.00
   5  -3  -1  202.28    8.50
  -5  -3   1  199.88    8.70
  -5   3   1  197.98   17.80
   5   3  -1  204.78    8.60
  -5   3   1  214.68   14.60
   5   3  -1  178.58   15.00
   5   3  -1  197.38   14.50
   5   3  -1  186.48   14.20
  -5   3   1  185.88   15.50
  -5   3   1  197.48   15.30
   5   3  -1  185.08   15.10
  -5   3   1  197.68   15.70
   5   3  -1  214.58   14.80
  -5   3   1  194.48   14.70
   5   3  -1  189.28   15.60
  -5   3   1  212.98    8.80
   5   3  -1  188.68   16.80
  -5   3   1  224.18   12.80
  -5   3   1  190.28   15.40
  -5   3   1  212.98   15.70
  -4  -3   1  678.23   32.10
   4  -3  -1  627.44   33.60
  -4  -3   1  650.93   32.10
   4  -3  -1  693.73   32.20
  -4  -3   1  657.83   33.00
   4  -3  -1  652.43   25.20
  -4  -3   1  679.83   32.30
  -4  -3   1  667.63   31.00
   4  -3  -1  685.43   33.10
  -4  -3   1  635.24   31.70
   4  -3  -1  650.53   30.50
   4  -3  -1  658.23   32.10
   4  -3  -1  650.63   33.40
   4  -3  -1  721.13   31.40
  -4  -3   1  662.03   25.50
   4  -3  -1  661.23   30.40
   4  -3  -1  636.74   33.20
   4  -3  -1  654.13   29.80
  -4  -3   1  589.24   30.60
   4   3  -1  646.14   30.90
  -4   3   1  707.23   32.40
  -4   3   1  639.04   32.80
  -4   3   1  677.33   34.60
  -4   3   1  636.44   30.90
  -4   3   1  648.34   32.30
   4   3  -1  668.53   33.60
   4   3  -1  633.34   31.60
  -4   3   1  643.84   29.70
  -4   3   1  670.93   31.10
  -4   3   1  716.83   32.00
  -4   3   1  646.74   30.80
   4   3  -1  676.23   31.10
  -4   3   1  650.13   25.10
   4   3  -1  654.53   30.90
   4   3  -1  642.34   32.20
   3  -3  -1  126.49   11.10
  -3  -3   1   93.39    9.70
   3  -3  -1   77.69    8.80
  -3  -3   1   63.89    8.70
   3  -3  -1   92.79    8.90
   3  -3  -1   93.89    8.60
  -3  -3   1   95.39    8.30
  -3  -3   1  116.59   11.00
  -3  -3   1  130.49   11.70
   3  -3  -1   92.59   11.50
  -3  -3   1   93.99    4.70
  -3  -3   1  110.59    9.80
   3  -3  -1   94.39    8.60
   3  -3  -1   98.59   10.70
   3  -3  -1   95.09    8.10
   3  -3  -1  116.99   10.40
   3  -3  -1  132.49   12.00
   3  -3  -1   94.39    4.40
  -3  -3   1   92.99    8.80
  -3   3   1  147.99   13.70
   3   3  -1  102.39    9.20
  -3   3   1   99.59    7.70
  -3   3   1  124.19   10.90
  -3   3   1  110.19   12.00
   3   3  -1   97.39    8.40
  -3   3   1  123.89   11.50
   3   3  -1   76.69    8.80
  -3   3   1  120.39   11.80
   3   3  -1  104.99    8.90
   3   3  -1  115.49   11.80
  -3   3   1   99.79   11.90
   3   3  -1   96.39    9.20
  -3   3   1  100.09    4.30
  -3   3   1  113.49   10.20
  -3   3   1   96.19    8.90
  -3   3   1   83.19    8.50
   3   3  -1   93.09    9.40
   2  -3  -1   75.29    7.20
  -2  -3   1   46.40    5.70
  -2  -3   1   56.79    5.20
  -2  -3   1   58.89    6.30
  -2  -3   1   58.09    8.10
   2  -3  -1   53.49    4.90
   2  -3  -1   63.79    5.90
   2  -3  -1   70.39    7.10
  -2  -3   1   46.70    5.40
   2  -3  -1   83.39    7.40
   2  -3  -1   75.29    8.60
   2  -3  -1   55.09    6.50
   2  -3  -1   63.69    5.70
  -2  -3   1   59.79    5.40
  -2  -3   1   57.99    6.80
   2  -3  -1   60.59    7.30
   2  -3  -1   62.99    2.70
  -2  -3   1   54.99    2.90
  -2   3   1   68.29    7.20
  -2   3   1   59.39    6.40
  -2   3   1   61.99    5.60
   2   3  -1   68.49    3.10
   2   3  -1   56.39    5.20
   2   3  -1   69.59    7.00
   2   3  -1   65.19    5.90
  -2   3   1   54.29    6.50
  -2   3   1   43.60    5.40
   2   3  -1   59.99    5.30
   2   3  -1   68.89    6.10
   2   3  -1   61.39    6.90
  -2   3   1   62.79    6.30
   2   3  -1   48.50    5.20
   1  -3  -1 1001.80   62.09
  -1  -3   1  896.91   74.89
   1   3  -1 1230.48   71.19
  -1   3   1 1087.99   73.19
   0  -3   1  238.38   11.10
   0  -3   1  253.97   11.30
   0  -3  -1  247.28   11.40
   0  -3   1  259.67   11.20
   0  -3  -1  256.87   11.30
   0  -3   1  263.67   11.80
   0  -3  -1  246.38   11.20
   0  -3   1  282.27   11.80
   0  -3   1  256.07   12.00
   0  -3  -1  238.18   11.70
   0  -3  -1  239.38   11.40
   0  -3  -1  266.07   11.70
   0   3  -1  249.88   11.80
   0   3   1  243.28   11.20
   0   3  -1  256.87   12.40
   0   3  -1  243.38   11.20
   0   3   1  253.17   12.00
   0   3  -1  264.07   11.80
   0   3   1  250.67   11.40
   0   3  -1  247.68   11.30
   0   3  -1  239.08   11.50
   0   3   1  248.58   11.20
   0   3   1  266.17   11.80
   0   3   1  260.17   11.90
   0   3  -1  255.57   11.20
   0   3   1  248.28   11.30
  -1  -3  -1 8294.37  338.57
   1  -3   1 8847.51  338.77
   1   3   1 9595.14  337.87
  -1   3  -1 8347.17  341.17
  -2  -3  -1 3792.12  174.18
   2  -3   1 3625.14  180.68
  -2   3  -1 3651.03  172.98
   2   3   1 3884.81  179.28
  -3  -3  -1    6.30    4.60
   3  -3   1    1.20    4.20
  -3  -3  -1    6.30    3.80
   3  -3   1    6.50    4.70
  -3  -3  -1   -3.30    4.30
   3  -3   1    6.30    5.50
  -3  -3  -1   -2.40    3.50
   3  -3   1    8.50    4.80
   3  -3   1    2.50    3.70
  -3  -3  -1    6.10    1.30
   3  -3   1    2.40    4.60
  -3  -3  -1   -3.30    4.00
   3  -3   1    1.20    3.40
   3  -3   1   -0.40    4.10
  -3  -3  -1    0.40    3.20
  -3  -3  -1    2.00    4.60
   3  -3   1    6.90    6.70
   3  -3   1    6.70    1.20
   3   3   1    1.70    3.50
   3   3   1    8.80    4.60
  -3   3  -1    9.40    1.30
   3   3   1    4.80    4.00
   3   3   1    6.20    1.20
  -3   3  -1    1.90    4.50
   3   3   1   10.10    4.80
   3   3   1   -1.60    3.20
  -3   3  -1    2.40    4.80
  -3   3  -1   -3.50    6.70
  -3   3  -1    7.80    3.80
  -3   3  -1   10.00    4.70
  -3   3  -1   10.90    7.40
   3   3   1   15.50    5.90
  -3   3  -1    5.60    4.10
  -3   3  -1    3.10    4.20
  -3   3  -1    2.60    4.50
   3   3   1    4.30    3.50
  -4  -3  -1   61.59    8.60
   4  -3   1   52.19    9.30
   4  -3   1   88.49   11.20
   4  -3   1   66.99    9.90
   4  -3   1   80.19    9.00
   4  -3   1   79.19    9.70
  -4  -3  -1   71.49    9.90
   4  -3   1   60.29    3.40
  -4  -3  -1   69.59    8.80
  -4  -3  -1   55.99    8.40
  -4  -3  -1   63.19    8.40
  -4  -3  -1   57.09    3.50
   4  -3   1   72.99   10.00
   4  -3   1   45.10    7.10
  -4  -3  -1   65.09    8.10
  -4  -3  -1   83.09    9.10
   4  -3   1   80.19   10.90
   4  -3   1   75.39    9.80
  -4  -3  -1   70.69    9.10
  -4   3  -1   61.19    9.60
   4   3   1   74.49    8.80
  -4   3  -1   58.99    9.30
  -4   3  -1   62.79   10.40
   4   3   1   78.29    9.70
  -4   3  -1   59.99    7.40
   4   3   1   62.59    7.80
  -4   3  -1   78.19    9.20
   4   3   1   83.89   10.10
   4   3   1   71.19    9.20
  -4   3  -1   62.09    3.30
  -4   3  -1   75.49    9.60
  -4   3  -1   75.09    9.10
   4   3   1   62.69    9.00
   4   3   1   62.79    3.50
   4   3   1   54.29    8.80
  -4   3  -1   68.09    8.80
  -5  -3  -1 1191.68   53.59
  -5  -3  -1 1153.08   51.69
   5  -3   1 1220.58   53.49
   5  -3   1 1120.99   54.09
  -5  -3  -1 1173.18   52.59
   5  -3   1 1191.48   53.39
   5  -3   1 1198.18   51.89
  -5  -3  -1 1168.98   53.49
  -5  -3  -1 1219.98   55.59
  -5  -3  -1 1241.78   52.89
  -5  -3  -1 1183.98   44.90
  -5  -3  -1 1181.08   54.59
   5  -3   1 1110.59   53.79
   5  -3   1 1146.79   52.19
   5  -3   1 1187.88   54.89
   5  -3   1 1183.98   55.39
  -5  -3  -1 1197.38   53.39
   5  -3   1 1168.78   52.99
  -5   3  -1 1144.19   54.99
   5   3   1 1179.18   53.09
  -5   3  -1 1191.98   51.29
  -5   3  -1 1139.99   52.19
   5   3   1 1150.78   51.59
   5   3   1 1180.78   52.69
  -5   3  -1 1211.68   53.29
  -5   3  -1 1157.78   52.39
  -5   3  -1 1159.08   51.69
   5   3   1 1206.78   54.19
  -5   3  -1 1112.69   53.09
  -5   3  -1 1189.88   44.60
  -5   3  -1 1176.98   51.59
   5   3   1 1134.79   51.89
   5   3   1 1134.19   52.79
  -5   3  -1 1224.58   54.19
  -5   3  -1 1118.19   52.19
   5   3   1 1190.98   54.99
  -6  -3  -1   62.89   12.10
  -6  -3  -1   59.49   10.90
   6  -3   1   91.79   13.90
   6  -3   1   60.59   10.30
  -6  -3  -1   77.49   12.20
  -6  -3  -1   63.69    4.20
   6  -3   1   47.40   10.80
  -6  -3  -1   64.99   10.10
  -6  -3  -1   77.09   11.10
   6  -3   1   81.29   13.20
   6  -3   1   73.39   11.70
  -6  -3  -1   62.19   10.70
   6  -3   1   67.89    4.10
  -6  -3  -1   79.19   11.90
   6  -3   1   52.69   11.10
   6  -3   1   74.39   14.20
  -6  -3  -1   65.09   10.40
   6  -3   1   72.79   10.00
  -6   3  -1   73.29   11.20
  -6   3  -1   69.19   11.60
   6   3   1   60.69   10.20
  -6   3  -1   56.59    9.40
  -6   3  -1   76.39   10.40
   6   3   1   51.39    8.90
   6   3   1   48.30   10.30
   6   3   1   66.79   12.30
   6   3   1   67.89   11.50
   6   3   1   75.19   11.20
   6   3   1   54.49    9.70
  -6   3  -1   63.39   10.90
  -6   3  -1   70.09   12.00
   6   3   1   67.79    4.10
  -6   3  -1   66.19    3.80
  -6   3  -1   64.89   12.50
  -6   3  -1   61.89   10.00
   7  -3   1   31.10   10.40
  -7  -3  -1   27.30    8.40
  -7  -3  -1   25.60    2.80
   7  -3   1   27.80    8.00
  -7  -3  -1   15.00    7.30
  -7  -3  -1   19.20    6.70
   7  -3   1   19.50    8.50
   7  -3   1   16.00    7.10
   7  -3   1   16.90    2.30
   7  -3   1   17.20    8.00
  -7  -3  -1   31.00   13.40
  -7  -3  -1   32.50    9.20
  -7  -3  -1   25.30    8.60
  -7  -3  -1   11.60    5.90
  -7  -3  -1   20.50    7.30
   7  -3   1   31.20    9.30
   7  -3   1   25.40    9.60
  -7  -3  -1   19.90    8.70
   7  -3   1   15.50    8.00
   7  -3   1   20.10    6.80
   7   3   1   12.40    2.00
  -7   3  -1   34.00    8.90
   7   3   1   23.90    7.40
   7   3   1   37.30   11.10
   7   3   1   14.10    6.50
   7   3   1   17.80    7.50
  -7   3  -1   15.70    8.20
   7   3   1   16.60    6.80
  -7   3  -1   26.20    7.00
   7   3   1   23.40    8.60
  -7   3  -1   18.00    2.10
  -7   3  -1   30.70    8.40
  -7   3  -1   23.30    7.60
   7   3   1   22.70    7.60
  -7   3  -1   19.80    7.20
   7   3   1   27.90    9.30
  -7   3  -1   26.60    8.60
  -7   3  -1   25.40   10.70
  -8  -3  -1   78.49   14.50
   8  -3   1   60.89   12.70
  -8  -3  -1   76.89   12.60
  -8  -3  -1   69.89   12.80
   8  -3   1   71.49   13.70
   8  -3   1   87.79   14.50
  -8  -3  -1   87.59   13.90
   8  -3   1   69.99   13.40
   8  -3   1  100.69   15.10
   8  -3   1   69.89    4.60
  -8  -3  -1   84.89   11.10
  -8  -3  -1   76.39   13.60
   8  -3   1   44.50   12.30
   8   3   1   67.89    4.70
   8   3   1   74.09   12.70
   8   3   1   54.19   10.90
  -8   3  -1  101.89   16.50
   8   3   1   69.89   12.80
   8   3   1   67.39   13.30
   8   3   1   56.59   12.00
   8   3   1   88.89   15.80
  -8   3  -1   47.90   10.50
   8   3   1   70.29   12.40
  -8   3  -1   69.19    4.40
  -8   3  -1   85.59   15.90
  -8   3  -1   68.09   12.70
  -8   3  -1   43.10    9.90
   9  -3   1   -6.70    3.80
   9  -3   1   -2.40    6.00
   9  -3   1    3.70    6.40
   9  -3   1    1.20    1.70
  -9  -3  -1    0.90    6.00
  -9  -3  -1    2.40    6.00
  -9  -3  -1   -1.00    7.40
  -9   3  -1    6.00    8.00
   9   3   1    1.00    6.40
   9   3   1    0.90    6.60
  -9   3  -1    1.80    8.50
  -9   3  -1   18.80    9.20
   9   3   1    3.20    5.90
   9  -4  -1   68.89    4.70
  -9  -4   1   82.69   14.80
   9  -4  -1   63.99   12.40
  -9  -4   1   58.89   12.00
   9  -4  -1   52.09   12.60
   9  -4  -1   77.39   16.20
  -9  -4   1   87.09   14.30
  -9   4   1   97.39   17.30
   9   4  -1   87.69   14.20
   9   4  -1   53.49   13.20
   9   4  -1   62.99   13.40
   9   4  -1   61.99   12.20
   9   4  -1   75.29   14.80
  -9   4   1   76.59   14.50
  -9   4   1   69.49   16.10
   9   4  -1   69.79    5.60
   9   4  -1   82.39   14.90
   9   4  -1   69.59   13.50
   8  -4  -1  508.05   31.90
  -8  -4   1  327.67   26.40
  -8  -4   1  364.96   27.80
   8  -4  -1  396.06   28.30
  -8  -4   1  411.36   28.50
  -8  -4   1  394.26   30.40
   8  -4  -1  427.26   27.00
   8  -4  -1  428.06   31.50
   8  -4  -1  387.76   29.20
   8  -4  -1  413.76   16.90
  -8  -4   1  473.95   40.80
  -8  -4   1  374.96   26.30
  -8   4   1  404.86   16.60
   8   4  -1  373.26   33.00
  -8   4   1  380.76   27.20
  -8   4   1  451.85   32.50
   8   4  -1  403.66   26.50
   8   4  -1  431.56   28.60
  -8   4   1  427.86   29.90
   8   4  -1  401.16   27.00
   8   4  -1  447.36   27.60
   8   4  -1  429.26   27.10
  -8   4   1  481.95   44.20
  -8   4   1  398.56   25.30
   8   4  -1  412.56   17.10
  -7  -4   1  114.89   15.40
   7  -4  -1  100.69   16.80
  -7  -4   1  102.39    5.90
   7  -4  -1  132.69   18.40
  -7  -4   1   82.39   12.40
   7  -4  -1  127.59   14.90
  -7  -4   1   91.39   14.80
   7  -4  -1  104.99   15.50
  -7  -4   1   91.39   13.90
   7  -4  -1  168.48   20.40
  -7  -4   1  100.29   13.90
   7  -4  -1  103.19   16.50
   7  -4  -1   78.79   11.80
  -7  -4   1   84.29   13.50
   7  -4  -1  107.39   15.70
   7  -4  -1  109.59    5.60
   7  -4  -1   99.29   13.90
  -7  -4   1  115.69   14.90
  -7  -4   1  113.59   16.40
   7   4  -1  142.49   15.90
   7   4  -1  111.99   13.90
   7   4  -1  127.39   16.30
   7   4  -1  100.19   13.40
  -7   4   1  131.59   19.50
  -7   4   1  118.79   17.10
  -7   4   1   92.69   11.70
  -7   4   1  106.59   13.30
   7   4  -1  112.89   15.70
   7   4  -1  106.99   14.90
  -7   4   1   97.09   13.90
  -7   4   1  100.59    5.30
  -7   4   1  110.39   15.20
  -7   4   1   94.29   14.70
  -7   4   1  108.69   14.30
   7   4  -1  100.19   16.00
   7   4  -1  117.49    5.80
   6  -4  -1  112.79   14.80
   6  -4  -1  199.38   20.90
  -6  -4   1  182.68   16.70
  -6  -4   1  198.68   15.10
   6  -4  -1  155.88   11.80
  -6  -4   1  194.48   16.50
   6  -4  -1  166.18   18.40
   6  -4  -1  188.38   16.80
  -6  -4   1  173.98   15.10
   6  -4  -1  190.98   18.00
  -6  -4   1  173.28    8.10
  -6  -4   1  159.78   16.60
   6  -4  -1  174.48    7.80
   6  -4  -1  147.79   17.00
   6  -4  -1  178.08   15.60
   6  -4  -1  185.48   15.20
  -6  -4   1  202.68   18.30
  -6  -4   1  152.48   15.30
   6  -4  -1  194.68   15.10
  -6  -4   1  186.18   18.60
   6   4  -1  170.08   20.00
  -6   4   1  174.78   12.20
  -6   4   1  168.38    7.50
   6   4  -1  179.08   15.10
  -6   4   1  157.58   16.70
  -6   4   1  150.98   14.10
  -6   4   1  187.58   13.90
  -6   4   1  181.68   16.30
   6   4  -1  169.18   17.50
   6   4  -1  160.28   14.30
   6   4  -1  183.68    7.90
  -6   4   1  152.18   18.70
  -6   4   1  154.88   17.50
   6   4  -1  177.58   14.70
  -6   4   1  160.98   17.20
   6   4  -1  182.68   16.90
  -6   4   1  184.78   16.00
   6   4  -1  166.78   15.60
  -5  -4   1   17.40    6.80
   5  -4  -1   25.10    9.00
   5  -4  -1   20.30    6.50
  -5  -4   1   18.10    6.10
   5  -4  -1   15.50    5.30
  -5  -4   1   21.10    6.70
  -5  -4   1   15.90    2.00
   5  -4  -1   13.10    6.30
   5  -4  -1   16.00    6.60
   5  -4  -1   18.90    5.40
  -5  -4   1   16.20    5.40
  -5  -4   1   29.10    7.30
   5  -4  -1   21.20    6.50
  -5  -4   1   21.10    6.30
  -5  -4   1   19.70    8.50
   5  -4  -1   18.80    1.90
   5  -4  -1   29.60    6.00
   5  -4  -1   12.80    6.30
  -5   4   1   26.10    6.50
  -5   4   1    9.10    5.00
  -5   4   1   20.60    1.80
  -5   4   1   16.50    6.00
   5   4  -1   26.40    6.80
  -5   4   1   24.90    6.00
  -5   4   1   19.20    6.30
   5   4  -1   33.50    7.80
   5   4  -1   22.50    8.20
  -5   4   1   17.00    4.70
   5   4  -1   13.60    1.70
   5   4  -1   19.70    5.30
   5   4  -1   22.20    5.90
  -5   4   1   15.20    7.90
   5   4  -1   19.60    8.00
   5   4  -1   25.60    6.10
   5   4  -1   26.90    7.00
   4  -4  -1  716.13   37.10
   4  -4  -1  719.23   36.40
   4  -4  -1  754.42   36.80
   4  -4  -1  745.73   34.30
  -4  -4   1  741.63   35.70
  -4  -4   1  804.72   37.40
   4  -4  -1  739.13   34.00
  -4  -4   1  748.43   35.90
  -4  -4   1  792.62   36.20
  -4  -4   1  721.53   35.20
   4  -4  -1  739.93   33.80
   4  -4  -1  811.52   35.80
  -4  -4   1  746.63   34.20
  -4  -4   1  738.83   34.60
   4  -4  -1  766.52   34.30
   4  -4  -1  678.23   36.70
  -4  -4   1  787.12   29.00
   4  -4  -1  703.43   35.40
  -4   4   1  775.42   35.00
  -4   4   1  724.23   35.00
   4   4  -1  748.13   34.90
  -4   4   1  762.02   33.30
   4   4  -1  765.02   34.40
  -4   4   1  770.12   34.50
  -4   4   1  758.82   37.40
   4   4  -1  721.93   34.00
   4   4  -1  743.63   34.30
   4   4  -1  718.93   36.90
  -4   4   1  723.23   35.40
  -4   4   1  781.52   28.50
   4   4  -1  761.62   36.20
  -4   4   1  726.13   45.40
   4   4  -1  743.53   35.50
  -4   4   1  746.83   36.10
   4   4  -1  774.42   35.50
  -4   4   1  732.33   36.60
  -4   4   1  743.43   38.50
  -3  -4   1   38.90    6.70
   3  -4  -1   34.10    6.30
   3  -4  -1   33.50    7.30
   3  -4  -1   37.50    6.80
   3  -4  -1   34.10    6.70
   3  -4  -1   25.00    5.10
  -3  -4   1   36.90    6.90
  -3  -4   1   31.10    5.80
   3  -4  -1   20.80    8.10
  -3  -4   1   36.30    5.70
  -3  -4   1   45.20    2.70
  -3  -4   1   35.70    6.10
   3  -4  -1   23.80    6.80
  -3  -4   1   34.10    5.20
  -3  -4   1   50.69    7.90
  -3   4   1   41.80    6.50
   3   4  -1   44.20    7.30
  -3   4   1   33.00    5.50
   3   4  -1   28.80    5.20
   3   4  -1   25.60    6.60
  -3   4   1   22.20    5.90
  -3   4   1   35.20    6.30
   3   4  -1   39.60    7.20
   3   4  -1   35.10    5.40
  -3   4   1   34.00    7.20
   3   4  -1   42.90    2.60
   3   4  -1   28.20    5.40
  -3   4   1   21.20    5.50
  -3   4   1   22.90    8.10
   3   4  -1   45.00    7.00
   3   4  -1   35.90    5.90
   2  -4  -1 2469.05  141.49
  -2  -4   1 2624.24  152.58
   2   4  -1 2797.82  144.39
  -2   4   1 2705.63  152.08
   1  -4  -1   75.09    6.10
  -1  -4   1   75.49    5.20
   1  -4  -1   72.09    5.60
   1  -4  -1   67.79    6.50
   1  -4  -1   73.29    5.90
  -1  -4   1   69.39    5.80
   1  -4  -1   73.59    6.60
  -1  -4   1   71.29    5.30
  -1  -4   1   83.39    3.30
  -1  -4   1   81.29    6.20
  -1  -4   1   75.99    5.70
   1  -4  -1   75.19    7.00
  -1  -4   1   68.99    5.30
  -1  -4   1   65.89    5.10
  -1  -4   1   61.99    7.70
   1  -4  -1   79.59    5.80
  -1  -4   1   75.39    5.60
  -1   4   1   67.29    6.00
  -1   4   1   86.19    5.80
  -1   4   1   79.69    6.20
  -1   4   1   55.79    5.70
   1   4  -1   79.69    5.70
   1   4  -1   71.49    5.50
   1   4  -1   79.29    5.60
   1   4  -1   80.19    5.70
   1   4  -1   74.19    6.60
   1   4  -1   74.19    5.10
  -1   4   1   63.49    5.10
   1   4  -1   64.69    5.50
  -1   4   1   78.49    6.30
   0  -4   1  248.38   12.80
   0  -4  -1  248.68   12.80
   0  -4  -1  270.37   12.40
   0  -4  -1  268.27   12.50
   0  -4   1  253.17   12.80
   0  -4  -1  277.87   12.30
   0  -4   1  262.47   12.80
   0  -4   1  281.57   12.80
   0  -4  -1  240.28   12.30
   0  -4   1  256.47   12.10
   0  -4   1  255.87   12.30
   0  -4  -1  274.17   13.00
   0  -4   1  275.07   12.30
   0  -4  -1  257.67   12.60
   0  -4  -1  277.97   12.30
   0   4  -1  242.48   13.40
   0   4   1  279.87   12.40
   0   4  -1  243.98   12.40
   0   4  -1  283.27   13.00
   0   4   1  284.77   13.10
   0   4   1  266.37   12.20
   0   4  -1  269.97   12.40
   0   4   1  252.27   12.10
   0   4  -1  253.97   12.90
   0   4   1  263.57   12.90
   0   4  -1  258.07   12.20
   0   4   1  271.27   12.40
   0   4   1  265.07   13.30
   0   4  -1  246.58   12.00
  -1  -4  -1    0.70    0.60
  -1  -4  -1    2.10    2.40
  -1  -4  -1    1.60    1.50
   1  -4   1    2.00    2.30
   1  -4   1    1.60    2.50
  -1  -4  -1   -0.60    1.80
   1  -4   1    0.30    2.50
  -1  -4  -1    1.90    1.40
   1  -4   1    3.60    2.40
  -1  -4  -1    4.40    1.90
  -1  -4  -1    0.90    1.80
  -1  -4  -1    2.90    2.00
   1  -4   1    8.20    3.60
   1  -4   1    2.50    2.70
  -1  -4  -1    2.30    2.20
  -1  -4  -1    2.90    2.10
   1   4   1    0.80    1.70
  -1   4  -1   -0.10    2.30
   1   4   1   -0.50    1.90
  -1   4  -1   -0.70    1.80
  -1   4  -1    1.50    1.90
   1   4   1   -1.20    1.30
   1   4   1    3.40    2.70
   1   4   1    1.20    2.10
  -1   4  -1    5.40    4.10
   1   4   1    0.80    0.60
  -1   4  -1    1.30    2.20
   1   4   1    0.60    1.50
  -1   4  -1   -0.50    2.50
  -1   4  -1   -0.30    2.30
   1   4   1   -2.00    1.50
  -2  -4  -1  556.24   25.70
   2  -4   1  534.65   26.20
  -2  -4  -1  548.95   24.10
   2  -4   1  543.55   24.80
  -2  -4  -1  546.25   26.70
   2  -4   1  572.64   27.30
   2  -4   1  572.94   27.90
  -2  -4  -1  503.05   24.90
   2  -4   1  547.75   27.30
   2  -4   1  599.24   26.90
  -2  -4  -1  561.54   25.70
   2  -4   1  553.94   25.90
   2  -4   1  535.25   24.20
  -2  -4  -1  507.25   24.60
  -2  -4  -1  521.95   25.40
   2  -4   1  561.44   27.20
   2   4   1  545.65   24.90
   2   4   1  521.75   25.00
  -2   4  -1  565.04   25.80
  -2   4  -1  541.05   24.30
  -2   4  -1  550.64   24.10
   2   4   1  560.24   26.10
   2   4   1  508.95   26.50
   2   4   1  572.14   21.80
   2   4   1  543.25   24.50
   2   4   1  562.24   24.80
  -2   4  -1  525.75   24.50
  -2   4  -1  560.04   25.50
  -3   4  -1 2149.58   93.09
  -3   4  -1 2183.68   92.89
  -4  -4  -1  146.09   12.20
  -4  -4  -1  144.69   17.50
   4  -4   1  118.89   13.30
   4  -4   1  158.18   13.70
   4  -4   1  138.49   11.20
   4  -4   1  151.58   12.90
  -4  -4  -1  149.59   12.50
  -4  -4  -1  139.59   11.80
   4  -4   1  138.19   12.60
   4  -4   1  146.99   11.60
   4  -4   1  157.08    6.60
   4  -4   1  145.39   12.10
   4  -4   1  137.69   15.10
  -4  -4  -1  143.59   10.90
  -4  -4  -1  157.68    6.80
  -4  -4  -1  143.89   12.70
   4  -4   1  154.98   12.80
  -4  -4  -1  148.89   12.50
   4   4   1  169.48   12.30
   4   4   1  171.78   12.60
  -4   4  -1  159.98   12.10
   4   4   1  146.89   11.30
  -4   4  -1  156.28   12.60
  -4   4  -1  147.19   16.10
  -4   4  -1  150.98   16.10
  -4   4  -1  160.38   12.00
  -4   4  -1  147.89   10.90
   4   4   1  151.38    6.60
  -4   4  -1  141.69   11.20
   4   4   1  164.88   12.70
  -4   4  -1  166.58   17.30
   4   4   1  153.08   13.80
  -4   4  -1  147.79    6.40
  -4   4  -1  126.09   11.60
   4   4   1  140.79   14.90
   4   4   1  156.58   11.30
  -4   4  -1  147.69   12.90
  -5  -4  -1    5.10    4.50
  -5  -4  -1    1.70    4.50
  -5  -4  -1    4.80    4.80
   5  -4   1   -2.50    5.70
   5  -4   1    1.30    1.20
   5  -4   1   -4.70    3.20
  -5  -4  -1    1.10    1.20
  -5  -4  -1   -0.70    3.40
   5  -4   1    0.10    3.10
   5  -4   1    0.30    4.50
   5  -4   1    4.70    4.60
  -5  -4  -1   10.40    5.90
   5  -4   1   -0.40    3.70
   5  -4   1   -1.40    4.40
  -5  -4  -1   11.90    5.90
   5  -4   1    3.20    4.80
  -5  -4  -1   -2.60    3.80
   5  -4   1    1.30    5.60
   5  -4   1    3.10    4.50
   5   4   1    9.00    6.60
  -5   4  -1   -6.80    5.70
  -5   4  -1    3.60    4.10
   5   4   1    1.30    3.50
  -5   4  -1    0.70    1.10
   5   4   1    1.50    1.30
   5   4   1    2.10    4.30
  -5   4  -1   -4.30    4.40
   5   4   1    4.70    4.30
   5   4   1    4.70    5.00
  -5   4  -1    2.40    3.60
  -5   4  -1    1.60    4.40
   5   4   1    3.40    4.30
   5   4   1   -0.30    3.90
  -5   4  -1    3.80    5.30
  -5   4  -1    3.90    5.10
  -5   4  -1   -1.20    3.30
  -5   4  -1    2.40    4.50
   6  -4   1  217.48   18.90
  -6  -4  -1  234.68   17.90
   6  -4   1  218.28   22.60
  -6  -4  -1  237.18   17.60
   6  -4   1  197.08   25.10
   6  -4   1  248.58   10.40
  -6  -4  -1  207.98   18.40
   6  -4   1  253.37   21.20
  -6  -4  -1  247.18   10.60
   6  -4   1  247.78   17.80
  -6  -4  -1  255.07   20.30
  -6  -4  -1  242.28   19.50
  -6  -4  -1  258.47   18.10
   6  -4   1  224.38   19.70
   6  -4   1  233.88   18.20
  -6  -4  -1  262.77   19.40
   6  -4   1  242.28   18.10
  -6  -4  -1  259.07   19.30
   6  -4   1  236.98   20.50
  -6   4  -1  216.48   17.50
  -6   4  -1  250.07   20.10
  -6   4  -1  220.48   18.30
   6   4   1  258.77   20.80
   6   4   1  249.28   10.50
   6   4   1  250.77   19.50
   6   4   1  227.18   18.80
  -6   4  -1  250.17   10.20
  -6   4  -1  218.58   17.40
  -6   4  -1  217.48   16.70
   6   4   1  269.37   18.90
  -6   4  -1  231.48   21.60
   6   4   1  212.68   16.50
  -6   4  -1  238.08   19.10
  -6   4  -1  238.38   17.00
   6   4   1  280.67   22.00
  -6   4  -1  260.27   17.30
   6   4   1  248.78   18.70
   7  -4   1   -5.10    4.70
   7  -4   1   -7.70    4.90
  -7  -4  -1   -1.60    3.90
   7  -4   1   -1.40    6.20
  -7  -4  -1   -1.50    5.50
   7  -4   1    0.30    6.40
  -7  -4  -1   -5.90    4.60
  -7  -4  -1   -6.20    5.50
   7  -4   1    5.60    8.00
  -7  -4  -1   -0.20    4.60
  -7  -4  -1   -2.90    4.60
  -7  -4  -1   -0.30    5.60
  -7  -4  -1   -6.60    5.80
  -7  -4  -1    0.20    1.70
   7  -4   1   -7.50    4.90
   7  -4   1    6.90    8.10
  -7   4  -1    4.40    5.70
   7   4   1    1.80    1.70
   7   4   1    0.60    7.30
   7   4   1   -4.80    3.90
  -7   4  -1   -6.80    5.80
  -7   4  -1   -0.70    1.30
  -7   4  -1    3.00    4.80
   7   4   1   -5.70    4.30
   7   4   1    3.30    5.30
  -7   4  -1   -5.20    7.40
   7   4   1   -0.60    7.20
  -7   4  -1    7.20    6.90
  -7   4  -1    3.00    5.40
  -7   4  -1    2.60    5.00
   7   4   1   -7.00    4.70
  -7   4  -1   -2.20    4.30
   7   4   1   -0.90    4.80
  -8  -4  -1   73.89   14.70
  -8  -4  -1   60.49   11.30
   8  -4   1   60.19   13.00
   8  -4   1   61.39   11.30
  -8  -4  -1   39.70    9.80
  -8  -4  -1   53.59   11.10
   8  -4   1   60.69    4.20
  -8  -4  -1   48.50   11.30
  -8  -4  -1   48.20   10.20
   8  -4   1   73.69   12.40
   8  -4   1   96.89   17.00
   8  -4   1  102.79   15.90
   8   4   1   60.09   11.60
   8   4   1   44.20    9.60
  -8   4  -1   83.09   14.60
   8   4   1   61.19   13.50
   8   4   1   50.09   10.30
   8   4   1   57.39    4.40
  -8   4  -1   45.50    9.90
   8   4   1   45.60   10.80
  -8   4  -1   53.39   13.10
   8   4   1   67.49   12.60
  -8   4  -1   82.79   15.40
   9  -4   1    4.60    6.90
  -9  -4  -1    9.60    7.00
   9  -4   1   27.10    7.20
  -9  -4  -1   12.70    7.50
   9  -4   1   19.00    8.20
   9  -4   1   12.00    2.40
   9  -4   1    8.10    7.60
   9  -4   1    6.60    7.70
   9   4   1   11.20    2.60
   9   4   1   26.10    9.40
  -9   4  -1   18.60    9.90
   9   4   1    4.10    6.20
   9   4   1   -1.70    6.90
   9   4   1   30.40    9.90
  -9   4  -1    3.20    7.30
   9   4   1   -2.70    6.10
   9   4   1    7.80    7.10
   9   4   1   18.70    7.90
   9   5  -1   44.40   12.10
  -8  -5   1   11.80    8.10
   8  -5  -1   27.30   10.40
   8  -5  -1   33.70    9.20
  -8  -5   1   29.70    9.70
  -8  -5   1   17.50    9.30
  -8  -5   1   38.60    9.60
   8  -5  -1   23.80    7.40
  -8  -5   1   21.70    8.50
   8  -5  -1   25.20    2.70
  -8  -5   1   17.40    7.40
   8  -5  -1   29.80   10.40
   8  -5  -1   31.60   10.40
  -8   5   1   31.00    8.30
   8   5  -1   25.70    9.10
   8   5  -1   32.60    9.10
   8   5  -1   25.30    8.10
   8   5  -1   33.40   10.20
  -8   5   1   30.10   10.10
  -8   5   1   18.50    9.40
   8   5  -1   30.90    3.30
  -8   5   1   22.50    2.50
  -8   5   1   33.70    8.20
  -8   5   1   27.70   11.20
   8   5  -1    8.10    7.80
   8   5  -1   27.50    8.80
  -7  -5   1  123.59   18.10
  -7  -5   1  163.38   18.70
   7  -5  -1  195.88   20.50
   7  -5  -1  125.59   18.10
   7  -5  -1  138.59    6.80
  -7  -5   1  141.59   15.70
  -7  -5   1  134.59   17.90
   7  -5  -1  167.88   16.80
   7  -5  -1  125.59   16.90
   7  -5  -1  115.69   13.80
  -7  -5   1  160.08   17.80
   7  -5  -1  155.98   17.60
   7  -5  -1  135.19   17.50
  -7  -5   1  174.98   15.30
   7  -5  -1  150.68   19.10
  -7   5   1  132.29   15.40
  -7   5   1  149.39   20.10
   7   5  -1  152.28   18.40
  -7   5   1  112.59   16.10
   7   5  -1  122.29   16.50
   7   5  -1  135.69   15.00
   7   5  -1  114.39   14.60
  -7   5   1  131.99   14.00
   7   5  -1  155.08    7.10
   7   5  -1  123.49   15.70
  -7   5   1  135.89   17.50
   7   5  -1  162.38   19.30
  -7   5   1  132.29    6.50
   7   5  -1  165.48   17.30
  -7   5   1  145.59   16.40
   6  -5  -1 1211.78   46.10
   6  -5  -1 1292.17   60.09
   6  -5  -1 1195.68   58.39
  -6  -5   1 1239.08   56.79
  -6  -5   1 1256.67   56.59
   6  -5  -1 1233.68   54.89
   6  -5  -1 1168.78   51.89
  -6  -5   1 1205.28   54.39
  -6  -5   1 1148.39   48.50
  -6  -5   1 1221.38   55.09
  -6  -5   1 1164.08   58.39
   6  -5  -1 1233.08   57.89
   6  -5  -1 1236.48   74.19
   6  -5  -1 1139.99   58.89
   6  -5  -1 1202.48   55.89
   6  -5  -1 1253.47   54.89
  -6  -5   1 1140.59   69.39
  -6  -5   1 1260.27   57.69
   6  -5  -1 1171.98   54.39
   6   5  -1 1175.68   54.19
   6   5  -1 1216.58   58.09
   6   5  -1 1149.78   55.49
  -6   5   1 1143.99   53.89
  -6   5   1 1217.18   54.59
   6   5  -1 1213.28   57.19
  -6   5   1 1252.17   53.29
   6   5  -1 1357.66   56.49
  -6   5   1 1153.68   53.19
  -6   5   1 1179.88   55.19
   6   5  -1 1206.98   46.20
   6   5  -1 1277.47   55.09
  -6   5   1 1220.48   61.09
  -6   5   1 1254.67   58.69
   6   5  -1 1138.89   53.89
  -6   5   1 1179.68   57.49
  -6   5   1 1133.89   60.29
  -5  -5   1  100.79   12.70
   5  -5  -1  118.49   11.00
  -5  -5   1  110.09   12.80
  -5  -5   1  109.09   11.30
   5  -5  -1  119.69   15.10
   5  -5  -1  109.39   11.30
   5  -5  -1  138.99   16.80
   5  -5  -1  104.69   12.10
  -5  -5   1  105.59   12.50
  -5  -5   1  108.19    5.60
   5  -5  -1   99.19    5.20
  -5  -5   1  120.09   13.70
   5  -5  -1  122.39   14.50
   5  -5  -1   95.29   13.30
  -5  -5   1  121.99   12.50
   5  -5  -1  113.89   11.80
  -5  -5   1  112.79   13.90
   5  -5  -1  101.79   14.50
  -5   5   1  103.69   11.80
   5   5  -1  104.89    5.40
  -5   5   1  131.69   15.60
  -5   5   1  111.09   13.50
   5   5  -1  107.09   11.10
  -5   5   1  112.69   13.40
  -5   5   1  119.19   13.40
  -5   5   1  138.79   15.70
  -5   5   1  123.59   11.00
   5   5  -1  115.59   13.50
   5   5  -1  107.89   12.40
   5   5  -1  110.19   11.50
   5   5  -1  109.99   14.60
  -5   5   1   97.39   15.00
   5   5  -1  143.89   11.60
   5   5  -1   94.19   12.60
   5   5  -1  102.09   11.50
  -5   5   1  118.69   12.70
  -4  -5   1    4.70    3.40
   4  -5  -1    6.60    1.20
   4  -5  -1   -0.50    4.80
  -4  -5   1    6.40    1.50
   4  -5  -1    3.80    3.10
  -4  -5   1    7.50    5.20
  -4  -5   1    4.30    3.30
   4  -5  -1   -2.40    5.80
   4  -5  -1   14.30    5.20
   4  -5  -1    5.80    4.50
  -4  -5   1   13.70    5.10
  -4  -5   1    5.10    3.90
   4  -5  -1    1.80    3.80
  -4  -5   1    7.20    4.80
  -4  -5   1    1.20    4.20
   4  -5  -1    1.10    3.80
   4  -5  -1    3.70    4.60
   4  -5  -1    6.50    5.50
   4  -5  -1   -1.30    3.80
   4   5  -1    3.50    3.20
  -4   5   1   12.80    8.20
  -4   5   1   -1.50    5.90
  -4   5   1    6.00    4.10
   4   5  -1    4.40    1.20
   4   5  -1    2.30    5.10
  -4   5   1    3.90    4.50
  -4   5   1   -0.10    4.00
   4   5  -1    6.90    4.50
  -4   5   1    7.60    4.00
   4   5  -1    2.20    3.40
   4   5  -1    3.40    4.30
  -4   5   1    5.80    7.30
   4   5  -1    3.80    3.40
   4   5  -1    2.40    3.70
  -4   5   1    0.90    3.80
   4   5  -1    0.30    3.10
  -4   5   1    2.10    3.90
   3  -5  -1  948.81   43.40
   3  -5  -1  970.90   41.30
  -3  -5   1  910.81   40.00
  -3  -5   1  989.20   42.90
   3  -5  -1  914.71   43.40
  -3  -5   1  910.91   42.20
  -3  -5   1  946.01   41.70
   3  -5  -1  961.80   42.40
  -3  -5   1  924.21   41.70
  -3  -5   1  908.61   41.40
   3  -5  -1  951.00   40.40
   3  -5  -1  979.30   40.00
   3  -5  -1  882.71   42.60
   3  -5  -1  961.90   42.10
   3   5  -1  920.01   41.10
  -3   5   1  974.40   41.90
  -3   5   1  980.40   43.00
   3   5  -1  975.10   42.00
  -3   5   1  947.61   40.20
  -3   5   1  956.90   45.10
   3   5  -1  980.00   42.30
   3   5  -1  960.00   38.90
   3   5  -1  904.61   42.70
  -3   5   1  925.11   42.30
   3   5  -1  944.71   41.60
  -3   5   1  952.30   40.60
  -3   5   1  947.71   41.40
   3   5  -1  898.01   40.30
   2  -5  -1  372.36   19.70
   2  -5  -1  330.37   17.20
  -2  -5   1  349.27   17.00
   2  -5  -1  348.67   18.20
  -2  -5   1  342.97   18.80
   2  -5  -1  365.96   20.00
  -2  -5   1  358.26   18.20
  -2  -5   1  352.06   13.80
   2  -5  -1  395.36   20.30
  -2  -5   1  334.27   17.00
  -2  -5   1  345.07   17.80
   2  -5  -1  357.16   18.80
  -2  -5   1  371.76   18.70
   2  -5  -1  368.66   18.20
  -2  -5   1  339.37   17.10
  -2  -5   1  352.26   18.70
  -2  -5   1  333.77   16.60
   2   5  -1  342.67   18.20
   2   5  -1  352.16   17.80
  -2   5   1  342.17   18.10
  -2   5   1  354.96   22.00
   2   5  -1  327.77   15.50
  -2   5   1  346.07   17.80
   2   5  -1  349.47   13.70
   2   5  -1  360.26   19.70
  -2   5   1  337.07   18.00
  -2   5   1  330.77   16.90
   2   5  -1  393.26   18.30
  -2   5   1  365.66   17.40
   2   5  -1  360.86   17.10
   2   5  -1  337.77   17.80
  -2   5   1  349.87   18.60
  -2   5   1  357.96   18.90
   1  -5  -1   37.50    5.40
  -1  -5   1   28.30    5.20
   1  -5  -1   29.80    6.10
  -1  -5   1   35.90    5.60
  -1  -5   1   24.20    4.10
  -1  -5   1   27.80    4.70
   1  -5  -1   13.80    4.90
  -1  -5   1   21.60    4.00
   1  -5  -1   26.30    5.00
  -1  -5   1   19.30    4.10
  -1  -5   1   28.60    2.00
   1  -5  -1   27.60    4.40
   1  -5  -1   25.50    4.90
  -1  -5   1   21.70    5.20
   1  -5  -1   32.30    5.00
  -1  -5   1   28.60    4.40
  -1  -5   1   34.50    4.80
   1   5  -1   33.80    5.00
  -1   5   1   25.40    5.50
   1   5  -1   27.20    4.90
   1   5  -1   34.80    5.10
   1   5  -1   24.60    4.20
  -1   5   1   27.00    5.20
  -1   5   1   17.50    5.30
   1   5  -1   29.90    4.30
   1   5  -1   30.90    5.80
  -1   5   1   23.20    4.40
  -1   5   1   23.10    6.30
  -1   5   1   26.50    4.10
   1   5  -1   27.50    4.60
  -1   5   1   29.80    4.70
   0  -5  -1  190.68   10.50
   0  -5  -1  153.08    9.40
   0  -5   1  181.88    9.80
   0  -5   1  172.78   10.80
   0  -5   1  193.48   10.50
   0  -5  -1  209.58   10.50
   0  -5   1  163.68   11.00
   0  -5  -1  153.58   10.20
   0  -5  -1  193.58   10.50
   0  -5   1  184.38   12.20
   0  -5  -1  180.18   10.80
   0  -5  -1  194.58    7.30
   0  -5   1  190.48   10.20
   0  -5  -1  168.38    9.90
   0   5  -1  182.38   10.40
   0   5   1  178.78    9.90
   0   5  -1  152.08   10.90
   0   5   1  186.78   10.90
   0   5   1  179.88   10.30
   0   5  -1  182.98   10.10
   0   5   1  180.78   11.50
   0   5  -1  206.98   11.40
   0   5  -1  180.98   10.00
   0   5   1  174.78    9.90
   0   5   1  183.48   10.00
   0   5   1  166.18   10.90
   1  -5   1  627.44   29.50
   1  -5   1  596.14   28.70
   1  -5   1  637.14   28.20
  -1  -5  -1  644.74   28.60
  -1  -5  -1  687.43   29.00
   1  -5   1  669.93   31.60
  -1  -5  -1  656.73   28.60
  -1  -5  -1  662.83   29.10
  -1  -5  -1  632.04   27.90
   1   5   1  608.24   29.00
  -1   5  -1  661.93   28.70
   1   5   1  613.94   28.40
  -1   5  -1  696.13   28.80
  -1   5  -1  657.43   28.60
   1   5   1  654.93   27.40
  -1   5  -1  670.73   29.30
   1   5   1  666.23   28.40
   1   5   1  638.44   27.50
  -1   5  -1  721.53   31.80
   1   5   1  695.43   28.80
   1   5   1  659.23   28.20
  -1   5  -1  632.04   32.70
  -2  -5  -1  141.99    8.40
   2  -5   1  150.98   11.60
   2  -5   1  132.69   11.70
  -2  -5  -1  144.99   10.80
   2  -5   1  142.79    9.60
   2  -5   1  134.89   12.10
  -2  -5  -1  148.69    9.30
  -2  -5  -1  145.79    6.20
   2  -5   1  140.19   10.30
  -2  -5  -1  144.69   10.40
  -2  -5  -1  146.29   10.90
  -2  -5  -1  145.59   10.70
   2  -5   1  142.09   10.20
  -2  -5  -1  134.59    9.30
  -2  -5  -1  139.19    9.80
   2   5   1  141.99    9.70
  -2   5  -1  138.49   13.90
  -2   5  -1  139.29   12.40
   2   5   1  137.79    6.00
  -2   5  -1  145.39    9.60
  -2   5  -1  151.68   10.90
   2   5   1  146.39   10.30
  -2   5  -1  133.29   10.70
   2   5   1  130.09   10.00
   2   5   1  156.08   10.40
  -2   5  -1  130.99   10.10
  -2   5  -1  127.39   10.00
   2   5   1  146.79   11.90
  -2   5  -1  156.58   10.00
   2   5   1  144.09    9.30
   2   5   1  147.59   10.20
   3  -5   1  101.49   10.90
  -3  -5  -1  104.99    8.30
   3  -5   1   74.79    8.50
  -3  -5  -1   89.59    7.70
   3  -5   1   85.29    4.10
  -3  -5  -1   91.99    9.90
   3  -5   1   97.19   11.40
  -3  -5  -1   95.99    9.70
  -3  -5  -1   93.19   10.60
   3  -5   1   83.29    8.70
   3  -5   1  103.39   12.00
   3  -5   1   85.49   10.30
  -3  -5  -1   83.49    9.20
   3  -5   1   88.89   10.80
   3  -5   1   86.09    9.80
   3  -5   1   90.99    8.10
  -3  -5  -1  120.99   16.70
  -3  -5  -1   95.09    4.40
  -3   5  -1   64.59    7.60
  -3   5  -1   82.29    9.60
   3   5   1   85.89    4.30
   3   5   1   87.89    9.10
   3   5   1   90.79    7.70
   3   5   1   95.89   11.10
   3   5   1   88.19    9.20
  -3   5  -1   84.99    9.40
   3   5   1   99.79   10.50
  -3   5  -1   74.69    8.30
  -3   5  -1   82.69    7.80
   3   5   1   75.99    5.70
   3   5   1   91.49    9.40
   3   5   1   89.99    8.10
  -3   5  -1  113.79   13.70
  -4  -5  -1  486.95   18.80
   4  -5   1  465.15   24.70
   4  -5   1  457.85   25.60
   4  -5   1  482.35   24.20
   4  -5   1  459.15   18.50
  -4  -5  -1  459.05   25.60
   4  -5   1  495.45   27.90
   4  -5   1  433.86   26.00
  -4  -5  -1  501.85   24.40
  -4  -5  -1  466.75   24.80
  -4  -5  -1  446.36   25.10
  -4  -5  -1  456.95   23.60
   4  -5   1  492.75   25.20
   4  -5   1  461.25   26.40
   4  -5   1  482.05   27.50
   4  -5   1  479.45   26.60
  -4  -5  -1  479.25   26.30
   4   5   1  455.15   23.60
  -4   5  -1  534.75   32.00
   4   5   1  482.55   25.00
  -4   5  -1  493.35   24.00
   4   5   1  489.75   22.20
   4   5   1  467.55   18.60
  -4   5  -1  461.75   30.20
  -4   5  -1  453.85   28.20
   4   5   1  437.26   23.80
   4   5   1  497.15   25.70
   4   5   1  495.75   27.20
  -4   5  -1  458.85   26.30
  -4   5  -1  451.95   24.30
   4   5   1  490.95   25.30
  -4   5  -1  464.55   25.40
   4   5   1  526.85   26.60
  -4   5  -1  479.75   24.50
  -4   5  -1  482.05   25.40
   5  -5   1  482.15   27.70
  -5  -5  -1  417.96   25.50
  -5  -5  -1  406.56   23.20
   5  -5   1  416.26   21.50
  -5  -5  -1  424.56   17.20
   5  -5   1  474.45   28.00
  -5  -5  -1  435.16   25.70
   5  -5   1  419.86   27.60
   5  -5   1  420.26   16.90
  -5  -5  -1  400.96   25.20
   5  -5   1  439.96   27.10
  -5  -5  -1  432.36   26.90
   5  -5   1  421.16   23.30
   5  -5   1  447.56   27.20
  -5  -5  -1  403.06   24.30
   5  -5   1  440.96   24.50
   5  -5   1  443.76   26.00
  -5  -5  -1  410.46   23.10
   5  -5   1  450.75   24.60
   5   5   1  400.56   24.00
   5   5   1  442.06   23.90
   5   5   1  381.16   26.40
  -5   5  -1  413.06   25.30
  -5   5  -1  438.26   24.10
  -5   5  -1  427.06   23.30
   5   5   1  426.96   24.40
  -5   5  -1  459.75   29.30
   5   5   1  448.86   25.80
   5   5   1  419.36   25.90
   5   5   1  409.16   22.10
  -5   5  -1  380.56   27.30
  -5   5  -1  439.86   25.10
  -5   5  -1  482.05   32.40
   5   5   1  418.56   17.00
  -5   5  -1  388.06   23.80
   5   5   1  396.66   22.70
  -5   5  -1  461.65   27.40
   6  -5   1   23.00    8.50
   6  -5   1   25.70    5.00
   6  -5   1   37.90   10.20
  -6  -5  -1   15.10   10.50
   6  -5   1   23.20    8.20
  -6  -5  -1   31.30    3.00
   6  -5   1   46.50   11.10
  -6  -5  -1   31.30    9.40
   6  -5   1   45.40    9.00
  -6  -5  -1   32.50    7.80
  -6  -5  -1   21.40    7.50
   6  -5   1   25.70    2.60
  -6  -5  -1   26.80    7.60
   6  -5   1   28.20    7.20
   6  -5   1   34.30    8.40
  -6  -5  -1   41.00    8.20
   6  -5   1   29.90   10.10
   6  -5   1   43.60   11.80
  -6  -5  -1   34.80    9.10
  -6   5  -1   27.90    7.50
  -6   5  -1   21.90    7.40
  -6   5  -1   41.70    8.90
   6   5   1   38.50    8.90
  -6   5  -1   30.80    8.20
   6   5   1   28.30    7.30
  -6   5  -1   38.40   19.00
  -6   5  -1   27.00    8.70
   6   5   1   36.20    9.60
   6   5   1   24.70    7.20
  -6   5  -1   35.90    9.30
  -6   5  -1   32.20    8.50
  -6   5  -1   31.60    9.50
   6   5   1   22.40    7.20
   6   5   1   31.80    8.40
  -6   5  -1   39.70    7.80
   6   5   1   22.90    9.10
   6   5   1   35.80    3.10
  -7  -5  -1  104.69   17.40
  -7  -5  -1  113.99   15.00
   7  -5   1  159.18   19.20
  -7  -5  -1  108.59   16.70
  -7  -5  -1   92.89   13.00
  -7  -5  -1   90.09   13.10
   7  -5   1  100.99   14.10
   7  -5   1   88.89   14.00
   7  -5   1  106.59   15.90
  -7  -5  -1  122.49   15.10
   7  -5   1   90.59   15.00
   7  -5   1   93.99   13.50
   7  -5   1   90.99   12.70
   7  -5   1   95.19    5.50
   7   5   1  100.09    5.60
   7   5   1   80.39   12.10
  -7   5  -1  130.69   19.20
  -7   5  -1  118.59   20.20
   7   5   1   82.69   12.20
  -7   5  -1   94.19   14.90
   7   5   1  116.99   15.60
  -7   5  -1  116.89   16.70
   7   5   1  113.89   14.00
   7   5   1   96.49   12.80
   7   5   1  116.29   16.40
  -7   5  -1   94.19   15.10
   8  -5   1   49.30   13.20
  -8  -5  -1   20.20   14.50
   8  -5   1   25.70    8.50
   8  -5   1   51.99   10.60
  -8  -5  -1   59.89   11.50
  -8  -5  -1   49.70   11.50
   8  -5   1   43.40   11.40
   8  -5   1   43.70   11.50
  -8  -5  -1   55.49   11.80
   8  -5   1   47.30   11.90
  -8  -5  -1   49.30    9.90
   8  -5   1   45.70    3.90
   8   5   1   61.99   13.80
  -8   5  -1   40.90   12.60
   8   5   1   39.20   10.70
   8   5   1   38.90    9.90
   8   5   1   48.50   10.50
   8   5   1   58.89   11.30
   8   5   1   49.20   10.10
  -8   5  -1   29.70   10.20
   8   5   1   45.80    4.10
  -8   5  -1   76.59   14.70
   8  -6  -1    0.90    1.50
  -8  -6   1    4.20    5.50
   8  -6  -1   -5.70    6.00
   8  -6  -1   16.80    6.70
  -8  -6   1   -2.50    4.90
  -8  -6   1    1.10    6.20
  -8  -6   1   -3.50    6.80
  -8  -6   1   11.30    5.50
   8  -6  -1    8.60    5.80
   8  -6  -1   -2.00    7.20
   8  -6  -1    3.60    6.80
   8  -6  -1   -0.30    6.60
  -8   6   1    5.00    9.70
  -8   6   1   17.90    5.90
   8   6  -1    1.10    4.90
   8   6  -1   -1.60    4.50
   8   6  -1    2.00    4.90
   8   6  -1   -3.10    5.00
  -8   6   1    0.70    7.00
  -8   6   1    5.80    7.40
   8   6  -1   -2.30    1.80
   8   6  -1   13.90    7.90
   8   6  -1   -5.30    5.40
   7  -6  -1   12.60    6.80
  -7  -6   1    3.50    5.40
  -7  -6   1    9.90    5.80
   7  -6  -1    6.40    7.20
   7  -6  -1    4.80    7.80
  -7  -6   1   15.20    8.80
   7  -6  -1   11.90    5.00
   7  -6  -1    8.00    7.40
  -7  -6   1   11.10    7.50
   7  -6  -1    9.70    1.90
   7  -6  -1   10.30    5.60
   7  -6  -1   32.20    8.90
   7  -6  -1   12.70    6.30
   7  -6  -1    6.70    6.40
  -7  -6   1    4.80    5.20
   7   6  -1   -0.50    4.60
   7   6  -1   15.70    6.90
  -7   6   1   23.00    7.80
  -7   6   1   11.50    7.00
   7   6  -1    7.70    2.00
  -7   6   1   18.60   10.80
   7   6  -1    6.30    4.90
   7   6  -1   16.30    7.10
   7   6  -1    6.40    7.10
  -7   6   1   12.10    5.10
  -7   6   1    4.50    6.70
   6  -6  -1  199.48   22.40
  -6  -6   1  168.38   14.40
   6  -6  -1  189.78   17.90
  -6  -6   1  181.88   14.90
   6  -6  -1  232.28   20.50
  -6  -6   1  192.68   17.50
   6  -6  -1  197.78   16.60
  -6  -6   1  196.28   17.70
   6  -6  -1  157.88   14.20
  -6  -6   1  158.08   19.10
   6  -6  -1  168.58   14.70
   6  -6  -1  192.98   19.70
  -6  -6   1  181.48   16.70
  -6  -6   1  141.99   19.10
   6  -6  -1  221.68   22.80
   6  -6  -1  176.68    8.00
   6  -6  -1  181.38   15.40
   6  -6  -1  213.18   21.90
  -6  -6   1  166.28    8.40
   6   6  -1  193.68   21.80
  -6   6   1  155.48   17.10
   6   6  -1  181.38    8.20
   6   6  -1  158.58   27.30
  -6   6   1  186.38   15.50
  -6   6   1  175.08   18.40
   6   6  -1  175.18   14.60
   6   6  -1  177.68   14.70
  -6   6   1  194.78   16.20
  -6   6   1  183.78   20.40
   6   6  -1  191.38   15.80
   6   6  -1  161.48   14.20
   6   6  -1  190.28   20.20
   6   6  -1  174.98   15.50
  -6   6   1  165.88   17.90
  -6   6   1  160.28   20.70
  -5  -6   1   47.80    8.30
   5  -6  -1   41.90   10.70
  -5  -6   1   70.69   10.90
   5  -6  -1   57.19    8.80
  -5  -6   1   51.89    3.80
   5  -6  -1   49.80   10.10
   5  -6  -1   51.69    3.40
   5  -6  -1   68.59   12.90
   5  -6  -1   68.79   10.30
   5  -6  -1   57.09    8.30
   5  -6  -1   52.69   10.00
  -5  -6   1   64.59    9.90
   5  -6  -1   66.19    9.90
  -5  -6   1   51.99    8.00
  -5  -6   1   45.30   10.50
  -5  -6   1   76.89   11.60
   5  -6  -1   63.69    9.90
  -5  -6   1   46.20    9.10
   5  -6  -1   48.80   10.10
   5   6  -1   43.40    9.70
   5   6  -1   56.89    7.80
   5   6  -1   50.59    7.90
  -5   6   1   43.60    8.90
   5   6  -1   58.39   11.50
   5   6  -1   56.89    3.70
  -5   6   1   58.89    9.10
  -5   6   1   57.59   13.10
   5   6  -1   62.99    8.80
   5   6  -1   65.69    9.60
  -5   6   1   59.29    9.90
  -5   6   1   86.59   15.00
   5   6  -1   76.39   11.40
  -5   6   1   48.50   10.40
  -5   6   1   53.59    8.90
  -5   6   1   51.39    7.90
   5   6  -1   47.70    8.70
   4  -6  -1   38.00    7.00
   4  -6  -1   35.50    8.70
  -4  -6   1   44.00    7.80
  -4  -6   1   35.00    6.30
  -4  -6   1   38.10    6.40
   4  -6  -1   45.30    2.70
   4  -6  -1   51.09    8.40
  -4  -6   1   50.69    8.60
  -4  -6   1   28.30    6.80
   4  -6  -1   49.00    8.70
   4  -6  -1   37.30    6.40
  -4  -6   1   45.50    3.10
  -4  -6   1   49.30    9.40
   4  -6  -1   41.50    9.70
   4  -6  -1   45.10    8.90
  -4  -6   1   36.00    7.60
   4  -6  -1   21.40    6.50
   4   6  -1   31.90    5.90
   4   6  -1   41.80    7.80
  -4   6   1   32.30    7.00
   4   6  -1   47.90    3.00
  -4   6   1   41.00    6.80
   4   6  -1   53.89    7.40
  -4   6   1   33.00   10.20
   4   6  -1   43.00    5.90
   4   6  -1   27.50    7.70
  -4   6   1   38.80   10.70
   4   6  -1   54.99    8.10
   4   6  -1   36.10    7.90
   4   6  -1   32.10    6.30
  -4   6   1   29.10    6.90
  -4   6   1   30.00    6.40
  -4   6   1   28.20    7.30
   3  -6  -1   64.29    9.50
  -3  -6   1   88.29    9.40
   3  -6  -1   51.89    8.10
   3  -6  -1   70.79    3.40
   3  -6  -1   57.49    8.10
  -3  -6   1   71.29    9.60
   3  -6  -1   55.19    9.40
  -3  -6   1   65.29    8.40
  -3  -6   1   98.29    9.10
  -3  -6   1   55.39    8.50
  -3  -6   1   65.99    6.90
   3  -6  -1   64.29    7.90
   3  -6  -1   74.69   10.10
   3  -6  -1   69.99    7.70
  -3  -6   1   58.59    6.90
   3  -6  -1   87.09    8.70
  -3  -6   1   71.79    3.80
  -3  -6   1   62.79    8.40
   3   6  -1   57.29    7.70
  -3   6   1   51.79    7.80
   3   6  -1   70.19    5.60
   3   6  -1   78.29   10.50
  -3   6   1   73.79   11.80
   3   6  -1   72.79    3.60
   3   6  -1   81.49    8.90
  -3   6   1   56.39    8.70
   3   6  -1   70.29    7.80
   3   6  -1   64.49    8.60
  -3   6   1   54.39    7.60
   3   6  -1   86.69   10.10
  -3   6   1   51.09    6.70
  -3   6   1   66.59    7.20
  -3   6   1   52.59    7.70
   3   6  -1   77.69    7.90
   2  -6  -1  655.93   33.50
   2  -6  -1  686.93   39.00
   2  -6  -1  727.83   32.10
  -2  -6   1  724.73   32.30
  -2  -6   1  750.62   32.60
  -2  -6   1  707.83   31.00
  -2  -6   1  720.53   30.80
  -2  -6   1  713.53   30.80
   2  -6  -1  733.93   31.30
   2  -6  -1  694.73   32.10
   2  -6  -1  720.23   33.60
  -2  -6   1  748.83   33.20
   2  -6  -1  742.13   33.60
  -2  -6   1  719.23   32.00
  -2  -6   1  697.73   30.60
  -2   6   1  716.13   36.00
   2   6  -1  670.03   31.80
  -2   6   1  728.03   32.40
   2   6  -1  696.73   32.30
   2   6  -1  707.53   33.80
  -2   6   1  701.13   31.80
  -2   6   1  695.03   35.60
  -2   6   1  689.13   32.30
   2   6  -1  776.92   32.20
   2   6  -1  697.83   31.90
  -2   6   1  734.33   33.20
  -2   6   1  749.82   31.30
  -2   6   1  708.63   30.90
   2   6  -1  691.73   30.80
  -1  -6   1  604.64   27.10
   1  -6  -1  554.84   27.40
  -1  -6   1  577.54   25.70
  -1  -6   1  573.94   26.50
   1  -6  -1  614.74   25.90
   1  -6  -1  616.64   26.70
  -1  -6   1  601.34   26.80
   1  -6  -1  568.94   26.30
   1  -6  -1  612.64   27.30
  -1  -6   1  572.44   25.90
  -1  -6   1  598.84   25.30
  -1  -6   1  574.84   27.00
   1  -6  -1  525.75   26.90
  -1  -6   1  547.05   26.90
  -1  -6   1  580.44   25.40
   1   6  -1  576.54   27.50
   1   6  -1  582.64   26.40
  -1   6   1  532.65   28.70
   1   6  -1  586.64   26.10
  -1   6   1  600.64   25.80
   1   6  -1  586.04   26.40
  -1   6   1  609.74   26.40
  -1   6   1  567.14   26.40
   1   6  -1  579.34   26.00
   1   6  -1  550.14   26.70
   1   6  -1  554.44   25.30
  -1   6   1  625.34   29.70
  -1   6   1  605.94   25.70
  -1   6   1  611.74   26.90
   0  -6  -1  198.98    7.80
   0  -6  -1  178.98   11.70
   0  -6   1  185.58   11.80
   0  -6  -1  229.78   12.00
   0  -6  -1  206.68   11.10
   0  -6   1  211.68   11.10
   0  -6  -1  186.78   11.40
   0  -6  -1  189.18   11.30
   0  -6   1  185.88   11.20
   0  -6  -1  218.98   12.90
   0  -6  -1  218.98   12.00
   0  -6  -1  181.38   11.60
   0  -6   1  194.68   12.30
   0  -6   1  193.48   12.00
   0  -6   1  178.68   11.40
   0   6  -1  200.38   12.10
   0   6  -1  188.08   11.30
   0   6   1  196.08   13.30
   0   6   1  193.58   12.30
   0   6  -1  193.48   11.00
   0   6   1  171.88   12.20
   0   6  -1  191.28   12.50
   0   6   1  193.68   11.60
   0   6   1  189.38   10.90
   0   6  -1  195.28   11.00
   0   6  -1  166.18   11.00
   0   6  -1  186.88   13.70
   0   6   1  187.48   11.20
   0   6   1  185.38   10.90
   1  -6   1  861.81   38.00
  -1  -6  -1  893.01   36.90
   1  -6   1  868.21   38.50
  -1  -6  -1  850.71   37.40
  -1  -6  -1  872.91   37.40
   1  -6   1  914.51   37.40
  -1  -6  -1  907.41   38.10
   1  -6   1  876.61   38.30
   1  -6   1  879.41   37.50
  -1  -6  -1  909.81   38.00
   1   6   1  875.91   37.00
  -1   6  -1  910.41   40.70
  -1   6  -1  837.82   41.90
   1   6   1  832.92   36.30
   1   6   1  879.81   37.90
   1   6   1  827.22   38.00
  -1   6  -1  847.72   37.10
   1   6   1  918.61   37.50
   1   6   1  873.31   39.10
   2  -6   1   85.49    7.80
   2  -6   1   59.59    8.40
  -2  -6  -1   81.69    3.90
   2  -6   1   79.99    8.60
   2  -6   1   77.79    7.10
   2  -6   1   96.09    9.60
  -2  -6  -1   91.09    9.50
  -2  -6  -1   70.69    8.00
   2  -6   1   78.49   10.10
  -2  -6  -1   70.59    7.00
  -2  -6  -1   60.19    8.30
   2  -6   1   74.29    9.20
  -2  -6  -1   65.99    7.60
  -2  -6  -1   82.99    7.00
  -2  -6  -1   77.19    9.00
  -2  -6  -1   74.69    6.10
   2   6   1   81.39    8.10
  -2   6  -1   56.69    7.80
  -2   6  -1   77.19   11.70
   2   6   1   82.49    3.80
   2   6   1   79.39    6.90
   2   6   1   80.49    8.50
  -2   6  -1   52.99    8.90
   2   6   1   71.39    7.90
   2   6   1   68.49    8.00
  -2   6  -1   55.39    7.30
   2   6   1   78.59    8.70
   2   6   1   61.99    8.50
  -2   6  -1   75.59    7.50
   3  -6   1  912.51   42.90
   3  -6   1  917.21   43.10
   3  -6   1  898.81   40.30
   3  -6   1  910.81   41.30
  -3  -6  -1  906.01   41.80
  -3  -6  -1  867.71   41.00
  -3  -6  -1  872.61   39.10
  -3  -6  -1  931.51   42.10
  -3  -6  -1  946.81   41.10
  -3  -6  -1  906.01   39.10
  -3  -6  -1  854.31   39.90
   3  -6   1  904.41   42.20
   3  -6   1  920.31   41.70
   3  -6   1  991.60   40.70
   3  -6   1  868.41   41.50
  -3   6  -1  895.31   40.80
  -3   6  -1  935.81   40.00
  -3   6  -1  907.61   40.30
   3   6   1  954.10   41.80
   3   6   1  909.61   40.30
   3   6   1  923.21   40.70
  -3   6  -1  929.71   39.50
  -3   6  -1  964.50   45.00
  -3   6  -1  832.22   40.50
   3   6   1  953.30   41.30
  -3   6  -1  873.61   38.90
   3   6   1  892.41   42.10
   3   6   1  937.61   40.10
   3   6   1  895.31   39.00
   4  -6   1  195.28   15.40
  -4  -6  -1  208.38   15.40
   4  -6   1  190.48   15.80
   4  -6   1  195.18   16.40
  -4  -6  -1  232.08    9.30
   4  -6   1  220.98   15.00
  -4  -6  -1  205.88   15.60
  -4  -6  -1  252.47   14.70
   4  -6   1  208.78   17.00
  -4  -6  -1  170.98   14.60
  -4  -6  -1  233.18   16.80
   4  -6   1  202.08    8.80
   4  -6   1  219.68   14.40
  -4  -6  -1  206.68   15.90
   4  -6   1  208.18   15.00
  -4  -6  -1  191.88   13.20
   4  -6   1  202.38   17.70
   4  -6   1  214.68   17.40
   4   6   1  213.88   11.20
   4   6   1  190.28   14.90
   4   6   1  207.58   17.20
  -4   6  -1  223.68   14.20
   4   6   1  222.58    9.00
   4   6   1  210.68   14.30
   4   6   1  206.98   14.70
  -4   6  -1  204.58   22.90
   4   6   1  241.18   16.50
  -4   6  -1  183.78   14.80
   4   6   1  231.18   15.00
  -4   6  -1  236.38   24.90
  -4   6  -1  208.68   19.10
   4   6   1  225.08   14.10
  -4   6  -1  190.68   15.00
  -4   6  -1  211.88   16.40
  -4   6  -1  191.48   13.90
  -4   6  -1  187.98   14.00
   5  -6   1  278.67   17.50
   5  -6   1  310.37   22.70
  -5  -6  -1  303.57   20.70
   5  -6   1  247.18   20.50
  -5  -6  -1  283.67   17.90
   5  -6   1  319.07   22.90
  -5  -6  -1  276.97   21.00
  -5  -6  -1  312.37   18.40
   5  -6   1  333.47   19.90
  -5  -6  -1  304.57   21.00
   5  -6   1  252.17   20.50
  -5  -6  -1  271.07   19.20
   5  -6   1  289.87   19.40
   5  -6   1  262.67   22.10
  -5  -6  -1  271.77   20.20
   5  -6   1  289.57   11.80
   5  -6   1  267.57   19.90
   5  -6   1  286.87   18.00
  -5  -6  -1  299.67   12.20
   5   6   1  306.47   18.70
   5   6   1  254.67   15.50
  -5   6  -1  294.57   25.70
  -5   6  -1  310.67   20.10
   5   6   1  290.27   19.10
  -5   6  -1  253.37   17.60
  -5   6  -1  270.27   24.80
  -5   6  -1  294.47   20.70
   5   6   1  240.48   21.10
   5   6   1  296.47   19.40
  -5   6  -1  285.67   21.60
   5   6   1  287.07   19.80
   5   6   1  277.27   20.50
  -5   6  -1  283.97   18.90
  -5   6  -1  254.37   17.10
   5   6   1  258.77   17.10
   5   6   1  294.37   12.00
  -5   6  -1  286.27   24.30
   6  -6   1  131.39   17.90
   6  -6   1  122.49   17.00
  -6  -6  -1  127.99   14.20
   6  -6   1  135.89   15.30
   6  -6   1  135.59   11.00
  -6  -6  -1  133.89    6.90
  -6  -6  -1  160.88   16.50
   6  -6   1  147.99   18.90
   6  -6   1  113.29   13.70
  -6  -6  -1  131.69   16.10
   6  -6   1   99.69   14.80
   6  -6   1  132.49    6.50
  -6  -6  -1  165.28   15.70
   6  -6   1  175.68   20.60
  -6  -6  -1   92.99   15.20
  -6  -6  -1  129.89   14.60
   6  -6   1  143.19   17.20
  -6  -6  -1  120.09   15.60
  -6  -6  -1  143.79   17.20
   6  -6   1  105.19   12.80
  -6   6  -1  133.09   17.30
   6   6   1  126.59   13.80
  -6   6  -1  117.79   14.20
   6   6   1  123.89   17.60
   6   6   1  114.89   15.40
  -6   6  -1  119.29   17.70
   6   6   1  151.28   16.00
  -6   6  -1  129.29   13.60
  -6   6  -1  119.19   16.20
   6   6   1  142.29   16.10
   6   6   1  155.68   15.10
   6   6   1  140.29    6.70
  -6   6  -1  127.19   13.70
   6   6   1  127.69   11.70
  -6   6  -1  156.88   15.90
   6   6   1  160.98   18.00
   7  -6   1   10.80    7.70
  -7  -6  -1   16.30    7.90
   7  -6   1   12.70    7.50
  -7  -6  -1   23.30    8.70
   7  -6   1   14.70    2.20
   7  -6   1   10.00    6.10
   7  -6   1   13.40    5.90
   7  -6   1   43.00   10.00
  -7  -6  -1    7.90    6.10
  -7  -6  -1   14.40    6.70
   7  -6   1   25.10    8.90
   7  -6   1   16.10    6.60
  -7  -6  -1   21.20    7.50
   7  -6   1   19.10    8.60
   7   6   1   11.00    7.00
   7   6   1   21.40    7.40
   7   6   1   18.10    8.30
  -7   6  -1   31.50   12.20
  -7   6  -1    8.30    5.60
   7   6   1    9.20    2.10
   7   6   1   30.70    8.00
  -7   6  -1   13.10    7.50
  -7   6  -1   11.40    6.80
  -7   6  -1   15.30    6.70
  -7   6  -1   12.10    8.00
   7   6   1   25.80    7.10
   7   6   1    5.90    5.70
   7   6   1    5.50    6.20
  -8  -6  -1   -1.30    6.60
   8  -6   1   -7.10    5.00
   8  -6   1    3.90    1.80
   8  -6   1   -1.20    4.90
  -8  -6  -1   -2.10    5.20
  -8  -6  -1   -4.40    5.30
   8  -6   1   13.60    6.20
   8  -6   1    5.60    7.70
   8  -6   1    2.80    7.70
   8  -6   1   -3.20    6.00
  -8   6  -1    3.80    7.40
  -8   6  -1   -3.20    7.80
   8   6   1    1.60   10.90
   8   6   1   10.80    8.50
   8   6   1    0.90    1.80
   8   6   1    2.20    5.10
   8   6   1    6.60    6.00
   8   6   1    1.40    6.20
   8   6   1    6.20    5.80
   8  -7  -1   25.70    2.80
   8  -7  -1    4.90    7.20
   8  -7  -1   22.60    9.50
  -8  -7   1   22.20    7.50
   8  -7  -1   35.30   14.60
   8  -7  -1   13.80    6.80
   8  -7  -1   25.20    9.40
  -8  -7   1   23.10    7.90
   8  -7  -1   37.00    8.90
   8   7  -1   37.60    8.40
  -8   7   1   16.40   12.30
   8   7  -1   36.50   18.00
   8   7  -1   28.50    7.90
  -8   7   1   17.90    9.20
   8   7  -1   28.30    9.10
   8   7  -1   26.80    3.30
  -8   7   1   22.00    9.40
   8   7  -1   23.70    8.40
   7  -7  -1    5.50    6.90
   7  -7  -1   -4.50    6.40
   7  -7  -1    4.40    5.30
   7  -7  -1   12.50    7.60
  -7  -7   1   -6.20    7.10
   7  -7  -1    0.90    6.30
  -7  -7   1    4.90    6.00
   7  -7  -1   -1.10    6.30
   7  -7  -1    4.20    5.60
  -7  -7   1   -1.50    6.10
  -7  -7   1   -2.30    4.40
  -7   7   1   -5.20    4.40
   7   7  -1    1.00    5.70
   7   7  -1    5.80   10.50
   7   7  -1   -1.30    4.60
   7   7  -1    0.70    1.60
  -7   7   1    6.20    8.60
  -7   7   1   11.10    5.70
   7   7  -1    2.30    4.50
   7   7  -1   -6.30    4.00
  -7   7   1   -8.10    4.30
  -7   7   1   21.00   10.80
   7   7  -1    2.60    4.90
   6  -7  -1   49.60    9.00
  -6  -7   1   49.60   11.00
   6  -7  -1   39.00   11.00
  -6  -7   1   40.80    8.10
   6  -7  -1   47.70   10.20
  -6  -7   1   50.59   11.70
   6  -7  -1   50.49    3.50
   6  -7  -1   45.00    8.50
  -6  -7   1   38.90   10.20
   6  -7  -1   46.80    9.50
   6  -7  -1   51.09   12.50
  -6  -7   1   58.69   11.60
   6  -7  -1   41.80    9.00
  -6  -7   1   52.49    4.00
   6  -7  -1   69.99   13.70
  -6  -7   1   57.29   10.00
   6  -7  -1   32.00   10.80
  -6  -7   1   61.69   11.30
   6   7  -1   51.49    9.20
  -6   7   1   56.59   10.10
  -6   7   1   40.70   12.40
   6   7  -1   52.99   10.90
  -6   7   1   69.69   10.30
   6   7  -1   74.39   11.60
   6   7  -1   51.49    3.80
   6   7  -1   60.09   12.20
  -6   7   1   75.09   14.00
  -6   7   1   41.80   11.50
   6   7  -1   56.89    8.10
  -6   7   1   45.30   10.60
  -6   7   1   40.70    7.90
   6   7  -1   70.39   10.60
  -6   7   1   40.90    9.50
  -6   7   1   45.30   10.50
   6   7  -1   57.79    9.40
   6   7  -1   49.99   12.20
   5  -7  -1   93.59   14.60
   5  -7  -1   75.79   13.10
  -5  -7   1   80.69    9.20
   5  -7  -1   71.89   10.00
   5  -7  -1   82.09   10.90
   5  -7  -1   76.29    4.30
  -5  -7   1   73.39    9.60
  -5  -7   1   95.19   13.50
  -5  -7   1   90.89   17.40
   5  -7  -1   88.49   14.30
   5  -7  -1   87.89   11.80
   5  -7  -1   86.29   19.50
   5  -7  -1  105.79   14.00
  -5  -7   1   65.79   11.00
   5  -7  -1   81.59   10.10
  -5  -7   1   56.99   10.20
  -5  -7   1   89.39   10.90
  -5   7   1   79.99   15.90
  -5   7   1   71.09    9.40
   5   7  -1   65.89    9.20
   5   7  -1   57.39   10.70
   5   7  -1   78.19    4.50
   5   7  -1   87.99   12.50
  -5   7   1   78.29   14.30
  -5   7   1   76.99   10.20
  -5   7   1   71.59   15.80
   5   7  -1   97.69    9.00
   5   7  -1   90.49   11.60
  -5   7   1  105.39   15.60
  -5   7   1  116.39   21.90
  -5   7   1  108.49   13.90
   5   7  -1   80.89   11.30
   5   7  -1   73.09   14.90
  -5   7   1   64.29   11.50
   4  -7  -1   91.89   10.60
  -4  -7   1   66.79    9.70
   4  -7  -1   76.99   11.30
  -4  -7   1   92.29   12.10
   4  -7  -1   71.09   11.00
  -4  -7   1   73.09    4.30
   4  -7  -1   75.59    9.10
  -4  -7   1   92.79   12.50
   4  -7  -1   83.69    9.80
  -4  -7   1   72.09    8.80
   4  -7  -1   92.09   12.90
  -4  -7   1   52.89    7.40
   4  -7  -1   80.89   12.70
  -4  -7   1   59.29    9.40
   4  -7  -1   72.49   10.80
  -4  -7   1   60.79    7.50
  -4  -7   1   81.59   11.00
   4  -7  -1   67.89    3.80
  -4   7   1   75.09   10.50
  -4   7   1   77.99    9.00
   4   7  -1   57.19    7.70
   4   7  -1   85.59   11.30
  -4   7   1  102.99   12.20
   4   7  -1   64.09   10.80
   4   7  -1   76.69   11.20
   4   7  -1   52.69    8.20
  -4   7   1   81.49    9.50
  -4   7   1   67.99    9.30
   4   7  -1   56.09    8.00
   4   7  -1   76.29    4.10
  -4   7   1   58.89   10.80
   4   7  -1   74.79    9.60
  -4   7   1   88.39   14.30
   4   7  -1   72.89    6.40
   3  -7  -1  180.28    7.10
  -3  -7   1  153.08   13.10
   3  -7  -1  156.98   11.60
  -3  -7   1  171.58   13.00
   3  -7  -1  170.78   14.00
   3  -7  -1  167.68   14.70
   3  -7  -1  158.18   14.20
  -3  -7   1  169.48   13.50
  -3  -7   1  178.88    7.50
  -3  -7   1  171.38   11.60
  -3  -7   1  185.08   11.70
  -3  -7   1  171.18   13.00
   3  -7  -1  171.78   12.00
   3  -7  -1  170.88   13.00
  -3  -7   1  140.39   10.40
  -3  -7   1  170.78   13.10
   3  -7  -1  172.68   13.60
   3  -7  -1  162.08   14.10
  -3   7   1  150.18   12.00
   3   7  -1  150.18   15.20
  -3   7   1  129.29   13.20
   3   7  -1  152.78   11.10
  -3   7   1  167.78   11.50
  -3   7   1  202.98   14.90
   3   7  -1  169.58   12.40
  -3   7   1  203.58   20.00
   3   7  -1  158.08   17.80
   3   7  -1  168.78   12.90
  -3   7   1  158.68   12.70
  -3   7   1  179.78   11.80
  -3   7   1  166.88   13.30
   3   7  -1  174.28   12.40
  -2  -7   1   -0.70    3.70
   2  -7  -1   -0.80    3.30
   2  -7  -1    4.60    4.20
  -2  -7   1    2.60    3.20
   2  -7  -1   -1.10    3.50
  -2  -7   1    1.20    1.00
  -2  -7   1    5.20    3.30
  -2  -7   1   -0.50    2.70
   2  -7  -1    3.40    3.50
   2  -7  -1    2.20    3.30
   2  -7  -1    0.90    2.70
  -2  -7   1    1.50    2.60
   2  -7  -1    1.50    3.80
  -2  -7   1    2.10    2.90
  -2  -7   1   -0.50    2.60
  -2  -7   1    1.30    2.80
  -2  -7   1   -1.60    3.30
  -2   7   1   -4.00    2.80
  -2   7   1   -2.00    3.80
  -2   7   1    0.70    2.60
  -2   7   1    1.30    4.80
   2   7  -1    0.00    3.00
  -2   7   1    3.60    6.40
   2   7  -1    1.10    2.70
   2   7  -1    1.00    3.10
   2   7  -1   -2.00    3.70
  -2   7   1    4.70    3.50
   2   7  -1    0.00    3.00
   2   7  -1    3.70    3.20
  -2   7   1   -1.20    2.50
  -2   7   1    3.30    3.70
   1  -7  -1 1053.99   47.30
  -1  -7   1 1116.39   47.30
   1  -7  -1 1130.99   47.20
   1  -7  -1 1112.29   46.30
   1  -7  -1 1067.89   45.30
  -1  -7   1 1103.79   46.70
  -1  -7   1 1154.08   46.20
  -1  -7   1 1084.29   47.00
   1  -7  -1 1098.79   46.40
  -1   7   1 1114.59   46.60
   1   7  -1 1080.29   47.60
  -1   7   1 1115.99   46.10
   1   7  -1 1078.59   47.30
   1   7  -1 1098.59   46.10
  -1   7   1 1105.19   49.70
  -1   7   1 1144.89   45.80
  -1   7   1 1128.19   47.50
   1   7  -1 1034.50   46.10
   0  -7  -1  812.02   37.40
   0  -7   1  886.11   38.20
   0  -7  -1  923.61   37.80
   0  -7  -1  844.62   36.80
   0  -7  -1  857.61   36.70
   0  -7  -1  842.22   37.80
   0  -7   1  877.41   37.70
   0  -7   1  882.21   36.70
   0  -7  -1  864.91   37.50
   0  -7   1  806.92   37.60
   0  -7  -1  907.61   38.30
   0  -7   1  864.31   37.70
   0   7   1  915.01   39.80
   0   7  -1  876.41   37.20
   0   7   1  889.21   37.00
   0   7  -1  909.01   40.10
   0   7  -1  869.41   36.80
   0   7   1  795.52   37.60
   0   7   1  884.71   37.10
   0   7  -1  862.71   37.20
   0   7   1  848.22   37.90
   0   7  -1  876.61   38.30
   0   7   1  844.52   37.20
   0   7   1  894.71   36.80
   0   7  -1  875.51   37.00
   0   7  -1  887.61   38.30
   1  -7   1 1448.06   57.79
   1  -7   1 1419.46   58.69
   1  -7   1 1437.56   58.89
  -1  -7  -1 1435.36   58.29
  -1  -7  -1 1459.65   58.79
  -1   7  -1 1349.77   57.69
   1   7   1 1436.36   57.99
  -1   7  -1 1367.96   57.79
  -1   7  -1 1398.26   58.89
  -1   7  -1 1414.86   61.29
  -1   7  -1 1332.77   62.69
   1   7   1 1377.56   58.79
  -2  -7  -1   89.39    8.90
  -2  -7  -1   62.29    3.40
   2  -7   1   56.59    8.30
   2  -7   1   51.49    6.40
   2  -7   1   58.59    7.90
  -2  -7  -1   53.09    5.00
   2  -7   1   51.89    7.00
  -2  -7  -1   62.09    7.10
  -2  -7  -1   56.89    8.40
   2  -7   1   63.89    9.60
  -2  -7  -1   72.09    8.40
  -2  -7  -1   66.39    6.90
  -2  -7  -1   60.59    7.60
  -2  -7  -1   71.29    9.10
   2  -7   1   42.50    7.40
  -2  -7  -1   67.19    6.20
   2  -7   1   58.29    8.50
  -2   7  -1   52.49    9.40
   2   7   1   70.59    7.30
   2   7   1   60.59    7.50
  -2   7  -1   49.50    6.10
  -2   7  -1   73.99    8.80
   2   7   1   86.89    9.40
  -2   7  -1   58.29    6.70
   2   7   1   77.49    8.40
   2   7   1   64.29    9.20
   2   7   1   71.09    8.60
  -2   7  -1   57.49    7.50
  -2   7  -1   55.49   10.70
  -2   7  -1   48.80    8.00
  -2   7  -1   62.79    7.60
   3  -7   1  215.08   16.20
  -3  -7  -1  217.38   14.90
   3  -7   1  253.17   17.80
  -3  -7  -1  217.48   15.90
  -3  -7  -1  235.68    9.60
   3  -7   1  209.38   14.50
  -3  -7  -1  241.58   13.90
  -3  -7  -1  221.78   13.50
   3  -7   1  222.78   14.00
  -3  -7  -1  223.58   15.50
  -3  -7  -1  232.18   15.40
   3  -7   1  218.38    9.30
   3  -7   1  242.98   16.20
   3  -7   1  230.78   17.40
   3  -7   1  226.28   15.10
  -3  -7  -1  213.18   16.00
   3  -7   1  191.78   15.70
  -3  -7  -1  209.58   12.30
  -3   7  -1  231.58   15.40
  -3   7  -1  224.78   13.70
   3   7   1  217.38   14.80
  -3   7  -1  230.38   15.80
  -3   7  -1  231.78   16.70
   3   7   1  236.68    9.40
  -3   7  -1  200.78   14.60
  -3   7  -1  204.18   18.90
   3   7   1  212.98   14.20
  -3   7  -1  239.48   14.00
  -3   7  -1  244.48   14.90
   3   7   1  248.58   17.20
   3   7   1  233.38   14.40
   3   7   1  231.18   15.40
   3   7   1  215.08   13.20
   3   7   1  218.98   15.70
  -4  -7  -1  126.39   14.00
   4  -7   1  146.49    6.70
   4  -7   1  173.28   13.30
  -4  -7  -1  132.39   14.20
  -4  -7  -1  131.69   14.10
  -4  -7  -1  149.88   10.40
  -4  -7  -1  152.38   11.70
  -4  -7  -1  147.59    7.10
   4  -7   1  202.48   19.20
   4  -7   1  140.79   15.70
  -4  -7  -1  151.98   16.10
  -4  -7  -1  153.38   13.30
   4  -7   1  156.58   14.40
   4  -7   1  177.98   13.30
   4  -7   1  149.29   11.80
  -4  -7  -1  151.48   11.70
   4  -7   1  126.69   14.80
   4  -7   1  139.79   15.00
  -4   7  -1  131.99   12.90
  -4   7  -1  156.18   14.10
   4   7   1  149.79   12.20
  -4   7  -1  173.98   19.60
  -4   7  -1  114.59   20.10
  -4   7  -1  144.39   11.70
  -4   7  -1  152.88   12.10
   4   7   1  162.68    6.90
   4   7   1  174.18   13.80
   4   7   1  146.59   12.60
   4   7   1  140.09   15.70
   4   7   1  147.69   11.60
   4   7   1  151.98   12.90
  -4   7  -1  157.88   12.70
  -4   7  -1  144.59   21.10
   4   7   1  142.39    8.30
  -4   7  -1  174.88   17.80
   5  -7   1  240.68   17.50
   5  -7   1  221.08   10.00
   5  -7   1  259.07   21.20
  -5  -7  -1  270.17   15.20
  -5  -7  -1  215.58   18.60
   5  -7   1  239.68   16.90
  -5  -7  -1  225.88   18.40
  -5  -7  -1  221.48   12.30
   5  -7   1  246.68   20.10
   5  -7   1  223.38   19.80
  -5  -7  -1  266.47   27.40
   5  -7   1  232.58   20.90
   5  -7   1  204.28   16.50
   5  -7   1  249.48   16.80
  -5  -7  -1  251.57   16.50
  -5  -7  -1  243.18   20.20
  -5  -7  -1  249.58   16.40
   5  -7   1  219.08   25.90
   5   7   1  222.98   18.40
  -5   7  -1  214.78   18.30
   5   7   1  286.27   20.50
  -5   7  -1  242.18   20.10
   5   7   1  250.07   27.30
   5   7   1  245.38   17.40
   5   7   1  236.38   17.70
   5   7   1  263.07   17.00
  -5   7  -1  234.68   16.80
  -5   7  -1  257.47   27.20
   5   7   1  222.98   10.10
   5   7   1  231.58   12.20
  -5   7  -1  290.37   24.30
  -5   7  -1  228.68   15.70
  -5   7  -1  221.28   15.90
  -5   7  -1  240.28   21.40
  -5   7  -1  236.88   25.80
   5   7   1  248.48   16.60
   6  -7   1   18.40    8.70
  -6  -7  -1   19.40    6.40
  -6  -7  -1   28.40    9.30
   6  -7   1   45.20   11.10
   6  -7   1   27.10    6.80
   6  -7   1   25.80    7.30
   6  -7   1   19.80    2.30
  -6  -7  -1   18.10    6.20
  -6  -7  -1   21.20    7.20
   6  -7   1   37.70   10.70
   6  -7   1   22.40    8.10
   6  -7   1   33.60    8.50
   6  -7   1   21.20    7.60
   6  -7   1   15.50    7.80
  -6  -7  -1   29.60    4.90
  -6  -7  -1   17.80    8.00
  -6  -7  -1   26.90    8.50
   6   7   1   35.70    9.50
  -6   7  -1   18.10    8.30
   6   7   1   20.60    2.40
   6   7   1   10.60    6.80
  -6   7  -1   37.80   12.30
   6   7   1   24.50    5.30
  -6   7  -1   22.40    6.10
  -6   7  -1   20.90    7.90
  -6   7  -1   13.00    5.70
  -6   7  -1   17.90    9.40
   6   7   1   18.60    6.50
   6   7   1   14.80    5.40
   6   7   1   27.60    7.30
  -6   7  -1   30.30   10.60
  -6   7  -1   28.20    7.50
   6   7   1   24.10    6.60
   7  -7   1   16.70    7.50
  -7  -7  -1   23.20    9.00
  -7  -7  -1   30.00    8.40
   7  -7   1   15.60    8.20
   7  -7   1   15.20    8.60
   7  -7   1   19.20    2.50
  -7  -7  -1   23.10    7.70
  -7  -7  -1   24.00    8.80
   7  -7   1   56.19   11.40
   7  -7   1   23.20    9.90
   7  -7   1   30.80    8.40
   7  -7   1   20.30    8.40
  -7  -7  -1   33.30    8.10
   7   7   1   17.10    2.50
  -7   7  -1   24.40    9.50
  -7   7  -1   36.20   12.40
   7   7   1   27.90    9.60
   7   7   1   33.10    8.60
   7   7   1   29.40    6.60
   7   7   1   26.50    7.50
  -7   7  -1   25.70    8.70
   7   7   1   21.90    7.60
  -7   7  -1   40.50    8.80
  -7   7  -1   28.30    9.30
  -7   7  -1   41.00   10.40
   7   7   1   12.60    6.10
   8  -7   1   12.80    2.30
  -8  -7  -1    1.70    7.40
  -8  -7  -1   12.80    7.10
   8  -7   1   10.60    8.10
  -8  -7  -1    7.00    6.50
   8  -7   1   37.00    8.60
   8  -7   1   13.60    8.60
   8  -7   1   11.70    6.90
   8  -7   1   22.50   10.00
  -8  -7  -1   22.70    5.70
   8   7   1    4.30    7.20
   8   7   1   16.30    8.50
  -8   7  -1   15.10    8.70
   8   7   1    2.50    5.80
  -8   7  -1    3.60    9.60
   8   7   1   11.10    2.30
   8   7   1   17.30   10.20
  -8   7  -1   19.00    9.10
   8   7   1   10.30    6.50
   8   7   1   12.90    6.10
   8  -8  -1    1.20    4.30
  -8  -8   1    2.90    8.10
  -8  -8   1    9.30    6.50
  -8  -8   1   -3.20    5.10
   8  -8  -1    6.40    1.90
   8  -8  -1   20.40    9.60
  -8   8   1   10.10    8.50
  -8   8   1    7.40   10.00
   8   8  -1    5.60    5.60
   8   8  -1   -1.90    5.70
   8   8  -1    4.30    2.20
   7  -8  -1   43.40    9.20
   7  -8  -1   45.90    9.80
   7  -8  -1   57.49    4.00
   7  -8  -1   27.60   10.30
   7  -8  -1   51.29   13.60
  -7  -8   1   55.09   10.10
  -7  -8   1   46.40    8.70
  -7  -8   1   49.60   11.50
   7  -8  -1   76.99   16.20
  -7  -8   1   56.29   14.30
   7  -8  -1   41.10   11.20
   7  -8  -1   59.89   11.70
   7   8  -1   44.10    8.70
  -7   8   1   84.19   12.10
   7   8  -1   76.99   12.20
  -7   8   1   73.39   13.00
   7   8  -1   56.19    4.30
  -7   8   1   63.09   12.50
   7   8  -1   57.39   11.10
   7   8  -1   75.59   15.10
   7   8  -1   79.39    9.20
   7   8  -1   67.99   11.30
  -7   8   1   64.99   15.40
   6  -8  -1   41.40    8.70
   6  -8  -1   14.00    8.60
  -6  -8   1   29.10    7.70
   6  -8  -1   43.70   11.40
   6  -8  -1   45.40    9.70
   6  -8  -1   36.10    9.80
  -6  -8   1   33.10    9.90
   6  -8  -1   33.50    8.00
  -6  -8   1   33.20    9.70
   6  -8  -1   31.80    8.20
  -6  -8   1   46.00    7.70
  -6  -8   1   24.60    6.80
  -6  -8   1   29.90   10.20
   6  -8  -1   45.20   12.50
   6  -8  -1   30.80    3.00
  -6   8   1   45.70   12.60
  -6   8   1   34.40   11.90
   6   8  -1   31.50    5.50
  -6   8   1   49.90   13.70
  -6   8   1   37.60    9.50
  -6   8   1   33.90    8.00
   6   8  -1   39.60    7.90
   6   8  -1   29.20    7.60
   6   8  -1   33.60    3.20
  -6   8   1   33.00   11.10
   6   8  -1   29.80    9.30
   6   8  -1   28.80    8.10
  -6   8   1   24.20    9.00
   6   8  -1   35.40    8.50
   6   8  -1   38.30   11.60
   5  -8  -1  140.09    6.30
  -5  -8   1  155.58   12.90
  -5  -8   1  119.29   14.60
   5  -8  -1  138.19   17.50
   5  -8  -1  110.49   15.40
  -5  -8   1  122.29    6.70
  -5  -8   1  109.89   22.40
  -5  -8   1  151.58   17.10
  -5  -8   1  117.49   15.80
  -5  -8   1  153.28   11.60
   5  -8  -1  120.19   13.70
   5  -8  -1  114.49   15.70
  -5  -8   1  168.78   16.40
   5  -8  -1  117.59   14.70
   5  -8  -1  161.38   18.60
   5  -8  -1  143.29   17.60
  -5  -8   1  142.79   12.30
   5  -8  -1  139.19   13.00
   5   8  -1  148.49   18.70
  -5   8   1  165.48   24.00
  -5   8   1  135.89   21.60
   5   8  -1  133.49    8.80
   5   8  -1  111.79   12.30
   5   8  -1  126.99   13.90
   5   8  -1  148.59   12.40
  -5   8   1  147.79   12.30
   5   8  -1  113.59   14.80
  -5   8   1  115.79   16.20
   5   8  -1  130.49    6.50
   5   8  -1  138.59   15.70
  -5   8   1  147.49   17.00
  -5   8   1  117.09   13.60
  -5   8   1  110.89   12.00
   5   8  -1  140.09   15.00
  -5   8   1  175.08   14.20
  -5   8   1  147.69   20.20
   4  -8  -1   -3.00    5.00
   4  -8  -1    0.50    5.50
   4  -8  -1    7.20    5.60
   4  -8  -1   10.00    4.50
  -4  -8   1    0.90    4.60
   4  -8  -1   -0.50    4.00
   4  -8  -1   -3.80    4.80
  -4  -8   1    0.00    3.20
  -4  -8   1   -1.00    3.70
  -4  -8   1   -2.30    4.30
   4  -8  -1   -9.10    3.80
   4  -8  -1   -6.90    5.90
   4  -8  -1    1.30    1.20
  -4  -8   1   -7.80    4.90
  -4  -8   1    1.90    4.30
  -4  -8   1    2.90    5.60
  -4  -8   1   -1.30    3.80
  -4  -8   1    0.40    1.50
   4   8  -1   -1.90    4.40
  -4   8   1   -4.00    3.40
   4   8  -1   -0.10    1.30
  -4   8   1    1.60    3.80
  -4   8   1    0.30    4.90
   4   8  -1    2.70    4.60
   4   8  -1   -4.70    3.40
   4   8  -1   -6.80    3.80
   4   8  -1   -1.40    4.80
   4   8  -1   -1.90    6.20
  -4   8   1   -2.90    4.40
  -4   8   1   -8.80    7.30
  -4   8   1    0.90    5.60
  -4   8   1    2.20    4.80
  -3  -8   1   15.90    4.50
  -3  -8   1   13.30    6.30
   3  -8  -1   17.30    5.90
   3  -8  -1    9.90    6.10
   3  -8  -1   10.50    6.00
   3  -8  -1   22.70    7.30
  -3  -8   1   15.30    4.80
  -3  -8   1   19.80    6.00
   3  -8  -1    9.90    4.50
   3  -8  -1   16.50    1.70
   3  -8  -1   12.10    4.90
  -3  -8   1   22.80    6.20
   3  -8  -1   19.80    6.40
   3  -8  -1   14.40    5.80
  -3  -8   1   20.10    6.50
  -3  -8   1   17.30    5.70
  -3  -8   1   11.20    4.50
  -3  -8   1   14.70    1.90
  -3   8   1   10.30    5.30
  -3   8   1    8.70    8.40
   3   8  -1   16.70    4.70
  -3   8   1   13.10    5.90
   3   8  -1   14.70    5.70
  -3   8   1   13.40    5.30
   3   8  -1   21.30    6.60
   3   8  -1   17.00    5.50
   3   8  -1    7.50    6.30
   3   8  -1   15.90    5.10
  -3   8   1   12.10    4.60
  -3   8   1   13.50    4.60
  -3   8   1   24.30    6.30
  -3   8   1    7.70    4.50
  -2  -8   1  453.55   24.30
  -2  -8   1  469.45   25.00
   2  -8  -1  509.55   23.90
   2  -8  -1  472.15   26.30
  -2  -8   1  509.55   26.40
   2  -8  -1  512.65   27.50
  -2  -8   1  485.35   23.40
   2  -8  -1  475.35   25.40
  -2  -8   1  544.35   25.40
  -2  -8   1  489.45   23.50
  -2  -8   1  480.55   26.00
  -2  -8   1  473.35   23.10
   2  -8  -1  477.55   25.10
   2  -8  -1  455.15   26.60
   2  -8  -1  496.95   25.90
  -2  -8   1  471.15   23.20
  -2  -8   1  487.25   19.30
  -2   8   1  502.75   25.50
   2   8  -1  464.55   23.20
   2   8  -1  504.25   27.00
  -2   8   1  502.65   26.50
  -2   8   1  484.15   23.40
  -2   8   1  498.85   29.50
   2   8  -1  525.25   25.30
  -2   8   1  471.85   26.90
  -2   8   1  462.75   24.50
   2   8  -1  515.85   25.60
   2   8  -1  477.95   25.10
  -2   8   1  511.45   24.90
  -2   8   1  513.75   24.00
   2   8  -1  508.45   24.70
  -1  -8   1   17.00    5.40
   1  -8  -1   22.10    5.50
   1  -8  -1   21.30    5.10
  -1  -8   1   21.80    4.80
   1  -8  -1   16.50    4.60
  -1  -8   1   20.70    5.50
   1  -8  -1   17.70    5.40
   1  -8  -1   28.20    4.80
  -1  -8   1   14.40    3.80
  -1  -8   1   16.60    4.50
  -1  -8   1   12.30    1.50
  -1  -8   1   14.30    3.90
  -1  -8   1   24.30    5.20
   1  -8  -1   13.60    4.20
   1  -8  -1   13.00    5.40
  -1  -8   1   13.60    3.70
  -1  -8   1   15.00    4.70
   1   8  -1   18.50    4.90
  -1   8   1   15.90    4.30
  -1   8   1   21.40    5.30
  -1   8   1   14.80    7.30
   1   8  -1   19.20    4.60
   1   8  -1   10.50    3.80
   1   8  -1   28.60    6.40
   1   8  -1   10.70    5.20
   1   8  -1   12.90    4.20
  -1   8   1   20.50    4.80
  -1   8   1   18.30    4.30
  -1   8   1   11.90    4.40
  -1   8   1   18.60    5.80
   0  -8   1    4.40    3.50
   0  -8  -1    4.90    3.20
   0  -8  -1   11.20    4.40
   0  -8  -1    5.20    3.80
   0  -8   1    8.70    3.80
   0  -8   1    5.00    4.00
   0  -8  -1    7.10    3.50
   0  -8   1    4.40    1.10
   0  -8  -1    4.20    3.40
   0  -8   1    0.20    3.90
   0  -8   1   10.60    3.90
   0  -8  -1    2.80    3.80
   0  -8  -1    4.80    3.40
   0  -8   1    6.30    3.70
   0  -8   1    6.20    3.70
   0  -8  -1    4.90    1.00
   0  -8   1    4.50    2.90
   0   8   1    4.80    3.10
   0   8   1    7.50    5.40
   0   8  -1    5.00    5.40
   0   8  -1    1.20    3.30
   0   8  -1    6.60    3.40
   0   8  -1    9.00    4.20
   0   8   1    2.70    3.60
   0   8  -1    4.90    4.30
   0   8   1    0.00    4.20
   0   8   1    5.90    3.30
   0   8  -1    3.30    3.10
   0   8   1   13.20    4.00
   0   8   1    7.70    4.80
  -1  -8  -1  295.67   14.30
   1  -8   1  280.97   16.60
  -1  -8  -1  294.27   16.00
  -1  -8  -1  310.07   16.50
  -1  -8  -1  276.97   16.90
   1  -8   1  309.27   15.90
   1  -8   1  283.27   17.50
   1  -8   1  298.67   16.80
   1  -8   1  291.57   17.30
  -1  -8  -1  307.47   22.90
  -1  -8  -1  295.57   15.80
  -1  -8  -1  307.47   16.00
  -1  -8  -1  309.17   17.60
  -1  -8  -1  263.07   16.50
   1  -8   1  322.57   17.50
  -1  -8  -1  292.37   11.90
   1  -8   1  315.77   18.40
   1   8   1  270.67   16.80
   1   8   1  296.37   17.80
   1   8   1  278.37   16.10
  -1   8  -1  294.37   20.60
  -1   8  -1  319.37   18.30
   1   8   1  290.37   16.10
  -1   8  -1  309.07   17.30
  -1   8  -1  306.37   17.20
   1   8   1  314.67   16.00
  -1   8  -1  292.37   22.80
  -1   8  -1  277.47   16.40
   1   8   1  266.87   16.40
  -1   8  -1  283.07   15.70
  -1   8  -1  291.47   15.80
   1   8   1  291.37   17.90
  -2  -8  -1  637.84   29.20
  -2  -8  -1  669.53   31.40
  -2  -8  -1  616.94   32.20
   2  -8   1  695.83   31.50
   2  -8   1  640.94   32.90
   2  -8   1  646.04   32.20
  -2  -8  -1  690.23   30.20
   2  -8   1  684.43   30.30
   2  -8   1  704.73   33.00
  -2  -8  -1  723.13   33.30
  -2  -8  -1  661.63   25.70
   2  -8   1  648.44   31.60
  -2  -8  -1  639.44   29.60
  -2  -8  -1  647.04   31.10
   2  -8   1  608.44   33.20
  -2  -8  -1  635.24   27.70
  -2  -8  -1  701.13   32.30
  -2   8  -1  702.33   31.40
   2   8   1  651.53   31.60
  -2   8  -1  668.23   31.40
  -2   8  -1  678.03   30.30
   2   8   1  648.04   30.90
   2   8   1  679.53   31.70
  -2   8  -1  601.84   34.50
  -2   8  -1  694.13   33.10
  -2   8  -1  640.84   31.80
   2   8   1  658.43   31.90
   2   8   1  624.34   29.70
   2   8   1  678.13   33.40
  -2   8  -1  689.53   30.10
  -2   8  -1  654.53   36.00
   3  -8   1    4.90    5.10
  -3  -8  -1    2.80    4.30
  -3  -8  -1    2.80    3.50
  -3  -8  -1    3.20    4.20
   3  -8   1    0.40    5.70
   3  -8   1    3.50    1.30
  -3  -8  -1    1.70    4.30
  -3  -8  -1    1.10    3.70
   3  -8   1   -1.00    4.60
   3  -8   1    9.90    5.10
  -3  -8  -1    2.60    3.00
   3  -8   1    1.30    4.00
   3  -8   1    1.00    5.10
  -3  -8  -1    4.50    1.40
   3  -8   1    2.10    4.90
  -3  -8  -1    4.40    5.20
  -3  -8  -1    0.80    3.90
   3  -8   1    5.30    5.00
  -3   8  -1   -6.20    2.90
  -3   8  -1    6.20    8.00
   3   8   1    2.30    5.80
  -3   8  -1    3.00    5.00
  -3   8  -1   -0.10    4.40
   3   8   1    1.10    3.60
  -3   8  -1    2.70    4.40
  -3   8  -1    1.50    5.30
  -3   8  -1    1.30    3.40
   3   8   1    3.60    3.20
  -3   8  -1    4.70    4.40
   3   8   1   10.10    6.60
   3   8   1    2.90    4.10
   3   8   1   -1.20    3.80
  -4  -8  -1  159.38   16.00
  -4  -8  -1  129.49   11.00
  -4  -8  -1  138.49    6.80
  -4  -8  -1  133.49   14.90
   4  -8   1  114.99   12.80
   4  -8   1  168.18   15.30
   4  -8   1  143.99    6.50
  -4  -8  -1  121.29   12.90
   4  -8   1  190.88   14.00
   4  -8   1  141.89   16.60
  -4  -8  -1  166.18   12.10
  -4  -8  -1  111.89   14.30
   4  -8   1  147.79   12.30
   4  -8   1  110.99   13.40
  -4  -8  -1  126.89   13.60
  -4  -8  -1  135.19   10.10
   4  -8   1  148.89   17.00
   4   8   1  139.79    6.50
  -4   8  -1  141.79   18.60
   4   8   1  166.38   14.50
  -4   8  -1  141.39   11.40
  -4   8  -1  123.49   11.10
   4   8   1  128.29   14.60
   4   8   1  104.79   12.10
  -4   8  -1  157.98   14.00
   4   8   1  141.79   12.50
  -4   8  -1  151.38   12.80
   4   8   1  123.19   15.60
   4   8   1  118.39   10.90
   4   8   1  141.99   15.60
  -4   8  -1  138.69   13.10
  -4   8  -1  142.69   15.90
  -5  -8  -1   26.80    2.90
   5  -8   1   31.40    7.40
  -5  -8  -1   22.30    7.50
  -5  -8  -1   19.60    7.80
  -5  -8  -1   31.10    6.00
  -5  -8  -1   18.10    7.20
   5  -8   1   20.50    7.50
  -5  -8  -1   21.10    8.20
  -5  -8  -1   20.80    5.90
   5  -8   1   45.80   10.70
   5  -8   1   32.40    9.60
   5  -8   1   13.30    8.20
   5  -8   1   26.50    2.60
   5  -8   1   19.90    9.60
   5  -8   1   26.60    8.70
   5  -8   1   26.50    7.20
  -5  -8  -1   29.60    7.80
  -5   8  -1   31.10    7.00
  -5   8  -1   35.20    7.20
   5   8   1   15.50    7.20
   5   8   1   18.30    5.40
  -5   8  -1   45.60   14.50
  -5   8  -1   42.10   12.80
  -5   8  -1   26.30    7.10
  -5   8  -1   24.70   14.00
  -5   8  -1   20.10    7.60
   5   8   1   19.40    5.80
  -5   8  -1   25.30    9.00
  -5   8  -1   30.60    8.20
   5   8   1   23.10    2.50
   5   8   1   21.60    6.50
   5   8   1   31.50    9.10
   5   8   1   26.50    9.50
   5   8   1   25.50    6.60
   6  -8   1   10.60    7.60
  -6  -8  -1   12.90    5.60
  -6  -8  -1   12.30    5.80
   6  -8   1   16.10    7.80
   6  -8   1   21.80    8.80
  -6  -8  -1   -5.30    5.60
  -6  -8  -1   18.90    5.30
   6  -8   1    1.50    4.90
   6  -8   1   26.10   10.40
   6  -8   1   16.30    6.00
   6  -8   1   13.60    6.60
  -6   8  -1    3.00    9.40
  -6   8  -1   20.30    8.60
   6   8   1   12.40    5.90
   6   8   1   12.40    6.90
  -6   8  -1   17.80   10.20
  -6   8  -1   20.00    8.10
   6   8   1   28.30    8.90
   6   8   1    1.40    4.50
  -6   8  -1   23.80   11.10
   6   8   1   10.80    3.10
  -6   8  -1   12.60    5.70
   6   8   1    8.00    6.30
   6   8   1   13.20    7.00
   6   8   1   11.80    2.10
   7  -8   1    3.10    6.90
   7  -8   1    8.60    5.70
   7  -8   1    6.70    4.90
   7  -8   1    3.80    1.70
   7  -8   1   -6.90    9.80
   7  -8   1    3.20    6.60
   7  -8   1   -3.50    5.90
  -7  -8  -1    2.50    5.30
   7  -8   1   -1.60    5.70
  -7  -8  -1    7.20    5.00
   7  -8   1   10.30    5.80
  -7  -8  -1    1.50    4.00
  -7  -8  -1    4.40    6.80
   7   8   1    8.90    3.60
  -7   8  -1    0.70    8.10
  -7   8  -1   10.00    7.90
  -7   8  -1   26.20    9.50
   7   8   1   -2.10    5.30
   7   8   1   -3.20    5.40
   7   8   1   -2.00    5.10
   7   8   1    2.30    4.80
  -7   8  -1   -0.30    6.30
   7   8   1    5.80    5.20
   7   8   1    5.70    2.10
   7  -9  -1   26.70    2.80
   7  -9  -1   27.40   10.60
   7  -9  -1   28.70    9.10
  -7  -9   1   29.90   12.90
   7  -9  -1   27.20    8.80
   7  -9  -1   20.30    8.90
   7  -9  -1   20.50    7.30
  -7  -9   1   21.60   10.20
   7  -9  -1   51.49   16.90
  -7  -9   1   28.80    8.30
  -7  -9   1   22.20    6.70
  -7  -9   1   26.60    6.60
   7  -9  -1   17.90   15.00
   7   9  -1   27.20    7.20
  -7   9   1   21.90   11.80
   7   9  -1   22.80    7.90
   7   9  -1   32.40    5.20
   7   9  -1   19.10    2.90
  -7   9   1   26.70    9.60
  -7   9   1   24.90    9.90
   7   9  -1   28.60    8.20
  -7   9   1   23.90   10.50
   7   9  -1   26.10    9.80
   7   9  -1    9.40   12.20
  -7   9   1   30.80   10.70
  -6  -9   1  127.99   14.00
  -6  -9   1  148.69   15.30
   6  -9  -1  163.08   19.10
   6  -9  -1  160.38   14.80
   6  -9  -1  113.39   14.60
  -6  -9   1  146.49   12.70
   6  -9  -1  152.18   19.90
   6  -9  -1  138.99    6.80
   6  -9  -1  125.29   18.50
   6  -9  -1  178.78   22.80
  -6  -9   1  149.39   16.40
   6   9  -1  128.39   17.80
   6   9  -1  141.29    7.10
   6   9  -1  115.59   14.10
  -6   9   1  161.48   23.80
  -6   9   1  151.08   18.70
   6   9  -1  138.89    8.80
  -6   9   1  143.49   21.90
   6   9  -1  155.98   15.40
  -6   9   1  179.18   24.30
   6   9  -1  138.29   15.30
   6   9  -1  165.28   22.50
  -6   9   1  121.79   13.80
   5  -9  -1  128.59   13.80
   5  -9  -1  138.59   18.00
  -5  -9   1  137.49   15.30
   5  -9  -1  131.49    6.30
  -5  -9   1  145.19   12.30
   5  -9  -1  166.78   19.90
   5  -9  -1  150.08   18.00
   5  -9  -1  111.39   16.00
  -5  -9   1  129.69   11.60
  -5  -9   1  122.29   15.30
  -5  -9   1  112.89   10.90
  -5  -9   1   85.49   14.10
   5  -9  -1  127.79   14.80
   5  -9  -1  136.09   17.00
   5  -9  -1  116.09   13.40
   5   9  -1  153.88   13.60
   5   9  -1  126.69   16.20
   5   9  -1  126.49   15.50
  -5   9   1  128.99   16.00
  -5   9   1  130.09   13.30
  -5   9   1  144.79   23.60
  -5   9   1  150.48   24.60
  -5   9   1  140.29   12.80
   5   9  -1  147.19   12.00
  -5   9   1  119.19   18.70
  -5   9   1  167.48   19.70
  -4  -9   1   -0.30    5.60
   4  -9  -1    0.60    1.20
  -4  -9   1   -0.70    1.50
  -4  -9   1   -0.50    3.50
  -4  -9   1   -4.80    4.20
  -4  -9   1    0.80    3.80
  -4  -9   1   -1.60    4.10
   4  -9  -1    5.00    5.60
   4  -9  -1   -0.40    6.10
   4  -9  -1   -4.90    3.40
  -4  -9   1   -1.50    4.10
   4  -9  -1    4.40    5.10
   4  -9  -1    2.90    6.00
  -4  -9   1   -0.90    3.50
   4  -9  -1    9.70    7.10
   4  -9  -1    2.30    6.50
   4  -9  -1   11.20    6.30
  -4  -9   1   -3.10    5.00
  -4   9   1   -0.70    4.60
  -4   9   1   -3.40    4.30
   4   9  -1    1.00    4.30
   4   9  -1    8.50    6.10
  -4   9   1   13.10    6.80
  -4   9   1   10.50   10.00
   4   9  -1    0.80    3.80
   4   9  -1   -0.70    4.00
  -4   9   1   -0.60    4.60
  -4   9   1   -2.60    4.20
   4   9  -1   -8.40    5.80
  -3  -9   1  396.46   24.10
   3  -9  -1  426.26   22.50
  -3  -9   1  433.06   21.80
   3  -9  -1  433.16   27.10
   3  -9  -1  427.96   25.20
   3  -9  -1  431.06   16.70
  -3  -9   1  414.46   17.10
  -3  -9   1  469.05   24.90
  -3  -9   1  402.96   25.30
   3  -9  -1  432.66   23.30
  -3  -9   1  454.85   26.00
   3  -9  -1  393.66   24.40
  -3  -9   1  445.76   22.40
  -3  -9   1  427.96   24.80
   3  -9  -1  455.85   26.90
  -3  -9   1  410.26   22.20
   3  -9  -1  436.06   26.00
   3  -9  -1  428.96   23.60
  -3   9   1  448.66   24.20
  -3   9   1  418.06   23.40
   3   9  -1  424.16   22.20
  -3   9   1  424.46   22.90
  -3   9   1  401.76   29.40
   3   9  -1  371.96   23.80
  -3   9   1  412.86   24.80
   3   9  -1  495.25   26.20
  -3   9   1  400.46   22.10
   3   9  -1  392.26   25.90
   3   9  -1  404.56   23.60
  -3   9   1  422.46   22.00
  -3   9   1  422.16   26.10
   3   9  -1  411.36   23.20
   2  -9  -1  108.09   11.80
  -2  -9   1   88.79    9.30
   2  -9  -1   77.49   10.40
  -2  -9   1  101.09    9.50
   2  -9  -1   72.89   11.00
  -2  -9   1   67.39    9.70
  -2  -9   1   93.29   10.70
  -2  -9   1   73.89    8.30
  -2  -9   1   99.59   10.90
   2  -9  -1   92.59   11.90
   2  -9  -1   87.19   10.30
  -2  -9   1   90.29   11.50
   2  -9  -1   91.69    9.40
  -2  -9   1   82.89    4.50
  -2  -9   1   77.39    8.50
  -2  -9   1   75.99    9.80
   2  -9  -1   74.09   10.30
   2   9  -1   69.29    9.50
  -2   9   1   81.39   12.50
   2   9  -1   82.89    9.00
   2   9  -1   98.19   10.90
   2   9  -1  102.39   13.00
   2   9  -1   94.09   11.10
  -2   9   1   80.79    9.10
  -2   9   1   85.19    9.80
  -2   9   1   94.79   10.70
  -2   9   1   70.29   13.00
   2   9  -1  105.29   11.10
  -2   9   1  109.19   13.10
  -2   9   1   81.59    9.10
  -2   9   1   64.19    9.60
  -1  -9   1  241.08   15.70
   1  -9  -1  231.78   15.60
   1  -9  -1  230.98   15.70
  -1  -9   1  275.67   16.80
  -1  -9   1  254.17   15.30
   1  -9  -1  277.07   17.60
   1  -9  -1  269.37   16.00
  -1  -9   1  261.47   10.40
   1  -9  -1  247.48   17.20
   1  -9  -1  236.08   15.40
  -1  -9   1  258.57   14.90
  -1  -9   1  224.58   14.00
  -1  -9   1  245.88   16.60
  -1  -9   1  236.58   15.30
   1  -9  -1  272.37   15.00
  -1  -9   1  241.18   14.70
  -1   9   1  244.88   16.20
  -1   9   1  235.28   14.60
   1   9  -1  239.88   17.30
   1   9  -1  248.08   15.30
   1   9  -1  249.38   15.30
   1   9  -1  260.67   18.10
   1   9  -1  242.38   15.70
  -1   9   1  235.08   15.70
   1   9  -1  248.08   15.40
   1   9  -1  260.17   16.50
  -1   9   1  252.57   15.20
  -1   9   1  265.57   15.10
  -1   9   1  248.48   16.80
  -1   9   1  231.68   19.90
   0  -9  -1   37.00    6.70
   0  -9   1   34.70    5.50
   0  -9   1   43.10    2.70
   0  -9   1   45.20    8.10
   0  -9   1   37.10    7.30
   0  -9  -1   36.40    7.00
   0  -9   1   45.80    6.90
   0  -9   1   45.10    6.30
   0  -9   1   41.50    7.20
   0  -9   1   35.90    6.50
   0  -9  -1   48.40    7.10
   0  -9  -1   36.10    7.00
   0  -9  -1   38.00    6.80
   0  -9   1   36.90    6.40
   0  -9  -1   35.20    6.30
   0  -9  -1   38.30    2.60
   0  -9  -1   25.50    5.10
   0  -9   1   53.09    7.80
   0   9   1   37.30    6.80
   0   9   1   40.50    6.30
   0   9  -1   40.50    7.70
   0   9  -1   40.50    7.10
   0   9  -1   32.50    5.90
   0   9  -1   40.60    9.10
   0   9  -1   38.50    7.60
   0   9   1   45.70    7.40
   0   9  -1   42.30    6.30
   0   9   1   34.10    8.20
   0   9   1   34.30    7.40
   0   9   1   40.00    6.20
   0   9  -1   34.00    5.70
   0   9   1   40.10    7.80
  -1  -9  -1  226.28   14.00
  -1  -9  -1  215.38    9.40
  -1  -9  -1  217.08   14.00
   1  -9   1  228.28   14.60
  -1  -9  -1  235.38   15.50
   1  -9   1  219.88   16.10
   1  -9   1  234.48   16.00
  -1  -9  -1  231.58   14.20
   1  -9   1  235.88   15.20
   1  -9   1  208.08   14.80
  -1  -9  -1  233.18   15.40
   1  -9   1  213.48   14.90
  -1  -9  -1  222.48   12.30
  -1  -9  -1  234.38   14.30
   1  -9   1  239.58   13.80
  -1  -9  -1  213.98   15.30
  -1  -9  -1  221.98   14.90
   1   9   1  241.08   16.70
  -1   9  -1  216.78   13.60
  -1   9  -1  212.88   15.20
   1   9   1  222.08   13.70
   1   9   1  217.68   14.70
  -1   9  -1  214.98   13.70
  -1   9  -1  232.48   19.60
   1   9   1  207.18   14.00
  -1   9  -1  238.58   22.40
  -1   9  -1  249.88   14.90
   1   9   1  239.68   15.70
   1   9   1  234.78   14.50
   1   9   1  207.58   15.70
  -1   9  -1  202.58   15.70
  -1   9  -1  249.28   15.80
  -2  -9  -1  483.85   24.30
   2  -9   1  500.15   28.50
  -2  -9  -1  494.55   19.70
  -2  -9  -1  496.75   24.00
   2  -9   1  517.25   27.00
   2  -9   1  518.05   24.70
   2  -9   1  478.15   26.20
  -2  -9  -1  474.45   22.00
  -2  -9  -1  498.25   26.50
   2  -9   1  507.05   27.10
   2  -9   1  493.25   27.80
   2  -9   1  448.16   27.60
  -2  -9  -1  457.05   26.60
  -2  -9  -1  482.25   27.10
  -2  -9  -1  489.55   25.80
  -2  -9  -1  490.75   25.70
  -2  -9  -1  506.45   24.50
   2   9   1  530.95   26.50
  -2   9  -1  485.05   25.60
  -2   9  -1  504.65   26.70
   2   9   1  515.05   26.80
  -2   9  -1  508.75   24.70
   2   9   1  494.25   24.50
  -2   9  -1  502.35   30.60
  -2   9  -1  468.25   30.60
  -2   9  -1  504.45   24.40
  -2   9  -1  485.85   25.60
  -2   9  -1  513.15   27.80
   2   9   1  519.05   26.90
   2   9   1  517.75   28.30
   2   9   1  480.05   25.60
   3  -9   1    0.30    4.90
  -3  -9  -1   -1.00    4.00
  -3  -9  -1    4.60    5.00
  -3  -9  -1   -1.10    4.30
  -3  -9  -1    2.40    3.50
  -3  -9  -1   -6.60    4.20
   3  -9   1   -2.30    5.40
   3  -9   1    0.60    1.30
   3  -9   1    2.70    5.60
   3  -9   1   -1.10    3.60
   3  -9   1    1.70    4.30
  -3  -9  -1   -1.60    1.30
  -3  -9  -1   -2.90    3.40
  -3  -9  -1   -5.20    3.30
   3  -9   1    1.30    5.00
  -3  -9  -1   -4.90    4.60
   3  -9   1   -1.90    4.00
   3   9   1   -9.00    5.10
  -3   9  -1    1.50    4.80
  -3   9  -1    1.30    5.00
  -3   9  -1    2.80    4.70
   3   9   1   -3.40    4.20
  -3   9  -1   -2.40    3.30
   3   9   1   10.60    4.50
  -3   9  -1    1.10    5.30
   3   9   1    0.40    4.60
  -3   9  -1   -5.40    4.20
  -3   9  -1  -10.50    7.40
   3   9   1   -3.30    3.80
  -3   9  -1   -1.60    3.50
   3   9   1   -0.30    4.40
   4  -9   1  269.07   19.00
   4  -9   1  277.07   18.00
   4  -9   1  271.37   21.80
  -4  -9  -1  254.57   20.30
   4  -9   1  272.27   21.30
   4  -9   1  263.77   21.10
  -4  -9  -1  281.17   20.30
  -4  -9  -1  266.57   20.20
  -4  -9  -1  268.67   17.30
   4  -9   1  277.67   22.40
  -4  -9  -1  275.77   19.10
   4  -9   1  272.17   19.00
  -4  -9  -1  269.57   12.00
  -4  -9  -1  272.37   21.30
  -4  -9  -1  284.07   17.10
   4  -9   1  285.97   11.70
  -4  -9  -1  294.47   16.10
   4  -9   1  300.87   21.30
  -4   9  -1  280.07   18.40
   4   9   1  280.97   19.10
  -4   9  -1  299.17   25.50
   4   9   1  275.47   18.20
  -4   9  -1  263.47   17.30
  -4   9  -1  267.47   17.50
   4   9   1  275.87   20.80
   4   9   1  303.67   20.80
   4   9   1  254.97   16.80
   4   9   1  306.67   11.90
  -4   9  -1  290.47   19.50
   4   9   1  243.48   21.40
  -4   9  -1  264.07   21.30
   4   9   1  295.97   19.40
  -4   9  -1  286.17   20.70
   5  -9   1   45.90    9.60
  -5  -9  -1   48.20    8.70
   5  -9   1   46.00    9.20
  -5  -9  -1   45.10    7.80
   5  -9   1   49.50    8.80
  -5  -9  -1   47.30    7.10
   5  -9   1   53.19    3.60
   5  -9   1   51.99   12.60
  -5  -9  -1   61.29   12.60
  -5  -9  -1   33.90    8.60
   5  -9   1   41.40   10.70
   5  -9   1   71.19   12.90
  -5  -9  -1   51.79   10.80
  -5   9  -1   57.09   17.60
   5   9   1   49.00    9.90
  -5   9  -1   48.70   17.40
  -5   9  -1   47.30    9.50
   5   9   1   51.49    3.80
   5   9   1   56.69    8.80
  -5   9  -1   43.70    9.90
  -5   9  -1   36.30   10.80
   5   9   1   53.99    8.80
   5   9   1   42.80    9.90
  -5   9  -1   52.59    9.00
   5   9   1   49.20    9.40
  -5   9  -1   57.59   10.00
  -5   9  -1   56.59   14.10
   5   9   1   43.90   10.90
   6  -9   1  170.68   22.30
  -6  -9  -1  143.19   11.50
  -6  -9  -1  107.09   17.20
   6  -9   1  135.79   19.40
  -6  -9  -1  169.38   17.40
  -6  -9  -1  138.09   14.30
   6  -9   1  115.69   17.10
   6  -9   1  124.99   15.40
   6  -9   1  133.89    6.80
  -6  -9  -1  142.09   13.20
   6  -9   1  135.39   15.90
   6  -9   1  148.99   17.40
   6  -9   1  161.78   20.90
  -6   9  -1  145.09   23.60
  -6   9  -1  134.99   18.00
   6   9   1  166.18   17.80
   6   9   1  125.09   14.10
  -6   9  -1  123.09   14.10
  -6   9  -1  107.49   20.90
   6   9   1  142.69   19.20
   6   9   1  151.08   12.90
  -6   9  -1  177.88   23.80
   6   9   1  134.79    6.90
  -6   9  -1  135.59   19.40
   6   9   1  130.79   15.10
   7  -9   1   42.70   11.20
   7  -9   1   30.30    8.30
   7  -9   1   33.70   11.40
   7  -9   1   28.00   10.70
  -7  -9  -1   26.10    6.60
   7  -9   1   27.50   11.00
   7  -9   1   29.40    7.90
  -7  -9  -1   39.40    8.80
  -7  -9  -1   29.40    9.40
   7  -9   1   32.80    3.20
   7  -9   1   34.50    9.10
  -7  -9  -1   33.30    8.90
  -7  -9  -1   61.59   12.10
   7   9   1   20.80    7.30
  -7   9  -1   30.10   11.60
  -7   9  -1   49.40   12.10
  -7   9  -1   34.90   13.30
   7   9   1   26.40    9.10
  -7   9  -1   36.00   11.50
   7   9   1   27.80    3.00
   7   9   1   22.90    8.10
  -7   9  -1   38.70   12.00
   7   9   1   31.80    9.60
   7   9   1   34.10   11.20
   6 -10  -1   14.10    8.50
   6 -10  -1   24.50    7.60
   6 -10  -1    9.60    8.70
  -6 -10   1    7.70    5.50
  -6 -10   1   27.70    7.40
  -6 -10   1   17.40    8.20
   6 -10  -1   20.70    2.40
   6 -10  -1   23.70    8.80
   6 -10  -1    6.70    8.10
  -6 -10   1   22.60    6.30
   6 -10  -1   22.40    8.80
   6 -10  -1   20.40    9.80
  -6 -10   1   12.50    8.20
   6  10  -1   14.70    5.90
   6  10  -1    5.30    5.80
   6  10  -1   11.50    7.40
  -6  10   1   25.10   10.60
   6  10  -1   17.10    6.60
  -6  10   1    7.20    5.90
  -6  10   1   21.50   11.80
  -6  10   1   32.20   18.90
  -6  10   1   35.60   10.30
  -6  10   1   16.30   13.10
   5 -10  -1   49.50    9.20
  -5 -10   1   47.70   11.30
  -5 -10   1   35.90    7.00
   5 -10  -1   58.79   12.40
   5 -10  -1   41.30   11.60
   5 -10  -1   47.20    3.40
  -5 -10   1   49.30   10.20
   5 -10  -1   47.90   10.40
  -5 -10   1   41.20    7.70
   5 -10  -1   54.29   12.70
   5  10  -1   39.70    8.60
   5  10  -1   34.90    7.50
  -5  10   1   32.30   17.80
  -5  10   1   58.59   12.80
   5  10  -1   31.00   11.10
   5  10  -1   53.19    9.70
  -5  10   1   51.29   14.50
  -5  10   1   59.89   11.70
  -5  10   1   35.80    9.10
  -4 -10   1   32.30    9.40
   4 -10  -1   24.80    7.40
  -4 -10   1   37.00    8.30
  -4 -10   1   27.00    3.00
  -4 -10   1   48.90    8.10
  -4 -10   1   29.30    6.10
   4 -10  -1   39.90    7.80
  -4 -10   1   20.90    7.10
   4 -10  -1   29.40    2.80
   4 -10  -1   33.80    8.90
  -4 -10   1   33.90    9.40
  -4 -10   1   36.80    7.30
   4 -10  -1   46.20   11.20
   4 -10  -1   26.60    6.70
   4 -10  -1   34.30    9.90
   4 -10  -1   31.60    9.80
  -4  10   1   32.30    8.20
   4  10  -1   34.10    8.30
   4  10  -1   33.30   14.70
   4  10  -1   36.70    8.20
   4  10  -1   29.20    7.60
  -4  10   1   26.90    6.60
   4  10  -1   30.60    8.70
  -4  10   1   45.50   10.80
   4  10  -1   46.60    7.60
  -4  10   1   39.80   13.60
  -4  10   1   27.10    8.60
  -4  10   1   27.50    6.30
   3 -10  -1   11.80    1.70
   3 -10  -1   12.00    7.20
  -3 -10   1   21.30    5.90
  -3 -10   1   21.40    7.70
   3 -10  -1   16.10    6.00
   3 -10  -1   10.30    6.90
  -3 -10   1   12.90    6.30
  -3 -10   1    8.80    5.60
   3 -10  -1   13.70    6.30
  -3 -10   1   19.60    6.90
  -3 -10   1   17.20    5.70
  -3 -10   1   19.00    5.60
   3 -10  -1   21.60    6.40
  -3 -10   1   12.50    2.10
   3 -10  -1    9.10    5.30
  -3 -10   1   35.60    8.10
   3 -10  -1   12.60    6.00
   3 -10  -1   21.40    9.30
  -3  10   1    8.60    4.70
  -3  10   1    7.90    5.50
  -3  10   1   10.00    6.50
  -3  10   1    8.80    6.10
   3  10  -1    4.10    5.60
  -3  10   1   13.60    6.10
   3  10  -1   14.10    8.00
   3  10  -1   24.70    7.80
   3  10  -1   10.90    6.10
  -3  10   1    9.00    6.20
   3  10  -1    7.60    5.20
  -3  10   1   13.60   10.40
   2 -10  -1   43.30    7.80
   2 -10  -1   42.10    8.60
  -2 -10   1   29.50    6.10
  -2 -10   1   41.70    7.80
   2 -10  -1   55.39    9.10
   2 -10  -1   30.00    8.60
  -2 -10   1   35.40    7.90
   2 -10  -1   55.49   10.30
  -2 -10   1   39.10    6.80
  -2 -10   1   35.50    6.50
  -2 -10   1   50.69    9.30
   2 -10  -1   46.60    7.20
  -2 -10   1   43.70    7.00
  -2 -10   1   23.70    8.00
  -2 -10   1   35.30    3.10
  -2 -10   1   27.10    7.30
  -2  10   1   40.70   12.20
   2  10  -1   40.70   12.60
   2  10  -1   33.40    6.60
   2  10  -1   39.10    7.90
   2  10  -1   48.00    8.80
  -2  10   1   40.80    7.00
  -2  10   1   25.80    7.40
  -2  10   1   43.40    7.30
   2  10  -1   37.00    7.70
  -2  10   1   30.50    9.90
  -2  10   1   22.50    6.10
  -2  10   1   37.90    9.10
   1 -10  -1   63.49    8.50
  -1 -10   1   61.79    8.10
   1 -10  -1   59.59    9.80
  -1 -10   1   66.29    7.90
  -1 -10   1   64.39    9.20
  -1 -10   1   60.39    3.60
  -1 -10   1   65.39    9.60
   1 -10  -1   52.99    8.60
  -1 -10   1   55.99    8.20
  -1 -10   1   59.39    8.40
  -1 -10   1   55.79    8.00
  -1 -10   1   59.39   11.00
   1 -10  -1   50.99    3.30
   1 -10  -1   62.99    8.00
   1 -10  -1   68.59    9.30
   1 -10  -1   60.89   10.40
   1 -10  -1   50.19    7.90
   1 -10  -1   60.69    9.20
  -1 -10   1   43.20    7.80
  -1  10   1   60.49    7.90
  -1  10   1   49.20    9.10
  -1  10   1   45.10   11.70
   1  10  -1   56.09    8.00
  -1  10   1   61.89    8.50
   1  10  -1   52.09    8.00
  -1  10   1   68.09   13.90
   1  10  -1   74.39    9.60
  -1  10   1   51.49    9.70
  -1  10   1   73.69    9.10
   1  10  -1   58.89    9.10
   1  10  -1   63.49    9.30
  -1  10   1   51.69    8.90
   1  10  -1   40.20    9.20
   1  10  -1   57.59   10.60
   0 -10   1  166.28   13.70
   0 -10  -1  145.99   12.40
   0 -10  -1  183.28   12.40
   0 -10  -1  148.89   13.10
   0 -10  -1  159.08   13.90
   0 -10   1  162.38   13.10
   0 -10  -1  184.78   13.60
   0 -10  -1  177.88   12.80
   0 -10  -1  154.48   12.50
   0 -10   1  163.98    7.20
   0 -10  -1  155.88    7.10
   0 -10  -1  151.28   12.20
   0 -10   1  167.78   11.70
   0 -10   1  172.18   13.10
   0 -10   1  158.68   12.70
   0 -10   1  190.18   13.70
   0 -10   1  156.48   13.70
   0 -10   1  169.68   12.10
   0  10   1  172.48   14.10
   0  10  -1  128.89   15.60
   0  10   1  165.18   12.00
   0  10  -1  157.78   14.10
   0  10  -1  187.28   13.80
   0  10   1  164.18   17.30
   0  10   1  148.99   11.70
   0  10  -1  163.68   14.40
   0  10   1  166.18   12.90
   0  10   1  157.68   12.40
   0  10  -1  166.28   12.40
   0  10  -1  170.18   12.70
   0  10  -1  161.08   12.50
   0  10   1  155.58   14.00
   1 -10   1  146.89   11.40
   1 -10   1  155.78   13.20
   1 -10   1  150.08   14.20
  -1 -10  -1  149.88   12.30
  -1 -10  -1  153.78   11.90
  -1 -10  -1  145.39   13.40
  -1 -10  -1  167.08   12.60
   1 -10   1  154.18   13.20
   1 -10   1  167.48   20.20
  -1 -10  -1  138.49   13.00
  -1 -10  -1  146.19   10.10
  -1 -10  -1  165.98   13.00
   1 -10   1  165.48   12.80
  -1 -10  -1  187.68   14.20
  -1 -10  -1  158.48    7.10
   1 -10   1  152.78   12.80
  -1 -10  -1  148.59   11.50
   1  10   1  147.29   12.30
  -1  10  -1  141.79   12.00
   1  10   1  161.48   16.00
  -1  10  -1  162.68   12.20
   1  10   1  159.98   13.20
  -1  10  -1  150.98   13.60
  -1  10  -1  169.08   21.20
   1  10   1  162.38   11.80
   1  10   1  124.09   14.70
  -1  10  -1  189.38   20.30
   1  10   1  141.19   12.00
  -1  10  -1  153.68   11.70
  -1  10  -1  151.78   13.30
  -1  10  -1  169.88   13.90
   1  10   1  148.19   12.70
  -2 -10  -1   90.19   12.00
  -2 -10  -1   69.89    9.70
   2 -10   1   77.79   11.10
   2 -10   1   66.79    8.50
   2 -10   1   59.89   10.10
   2 -10   1   57.79   10.10
  -2 -10  -1   65.69   11.20
  -2 -10  -1   63.99    8.60
  -2 -10  -1   62.59    8.10
   2 -10   1   75.89   16.60
  -2 -10  -1   55.59    7.90
  -2 -10  -1   55.09    3.80
   2 -10   1   64.59    9.40
  -2 -10  -1   76.39   11.10
   2 -10   1   55.39    9.30
  -2 -10  -1   61.59    6.50
   2  10   1   51.29    9.30
  -2  10  -1   72.99   13.60
  -2  10  -1   50.99    9.00
  -2  10  -1   65.99    8.60
   2  10   1   58.29    9.50
  -2  10  -1   54.09    7.60
   2  10   1   50.29    9.90
  -2  10  -1   48.30    8.10
   2  10   1   61.59   10.00
   2  10   1   58.69    9.00
  -2  10  -1   59.59    9.50
  -2  10  -1   66.59   10.60
   2  10   1   60.59    8.40
   3 -10   1  560.14   28.60
  -3 -10  -1  473.95   30.20
   3 -10   1  571.64   30.70
  -3 -10  -1  551.24   32.20
   3 -10   1  547.25   33.50
   3 -10   1  595.34   31.80
   3 -10   1  543.95   31.30
  -3 -10  -1  641.84   28.00
   3 -10   1  601.94   32.80
  -3 -10  -1  582.04   22.90
   3 -10   1  587.44   22.50
  -3 -10  -1  603.24   28.90
   3 -10   1  629.04   30.70
  -3 -10  -1  546.65   32.10
  -3 -10  -1  564.54   30.90
  -3 -10  -1  552.74   29.80
   3 -10   1  553.84   33.00
  -3  10  -1  531.55   31.10
   3  10   1  593.54   28.80
  -3  10  -1  607.44   30.20
  -3  10  -1  542.05   27.90
  -3  10  -1  578.64   37.10
  -3  10  -1  583.14   30.40
   3  10   1  553.44   33.00
   3  10   1  584.54   30.20
  -3  10  -1  612.24   32.20
  -3  10  -1  596.64   28.80
   3  10   1  550.24   30.90
  -3  10  -1  580.14   33.00
   3  10   1  573.14   31.90
   3  10   1  539.55   30.30
   4 -10   1   57.39   12.40
   4 -10   1   56.19   10.00
   4 -10   1   48.80   11.00
  -4 -10  -1   52.19    4.10
  -4 -10  -1   43.10    9.00
  -4 -10  -1   64.19   12.60
   4 -10   1   55.49   11.10
  -4 -10  -1   33.90    9.70
   4 -10   1   51.79    3.60
   4 -10   1   39.70    9.60
  -4 -10  -1   36.30    8.90
  -4 -10  -1   45.90    8.00
   4 -10   1   50.89    9.00
  -4 -10  -1   35.70    9.40
  -4 -10  -1   70.39    9.50
  -4 -10  -1   56.79    7.70
   4 -10   1   50.09    8.60
  -4  10  -1   41.60    7.70
  -4  10  -1   48.70    7.90
   4  10   1   48.70    8.00
  -4  10  -1   42.40   13.00
  -4  10  -1   37.70    8.20
  -4  10  -1   50.59   10.80
   4  10   1   46.20   10.10
   4  10   1   43.20   10.10
  -4  10  -1   47.10    9.70
  -4  10  -1   55.69    9.90
   4  10   1   65.59    9.90
  -4  10  -1   41.10    8.50
   4  10   1   51.79    9.30
  -5 -10  -1   34.90    6.30
   5 -10   1   29.90   10.20
   5 -10   1   42.20   11.70
   5 -10   1   22.30    9.10
   5 -10   1   25.30    8.80
   5 -10   1   32.60    9.50
   5 -10   1   36.70    8.60
  -5 -10  -1   21.70    9.50
   5 -10   1   32.40    3.10
  -5 -10  -1   34.50    7.10
  -5 -10  -1   33.60    8.80
  -5 -10  -1   31.60    7.10
   5 -10   1   57.69   13.00
   5  10   1   22.60    6.60
  -5  10  -1   25.70    7.30
  -5  10  -1   27.50   17.00
   5  10   1   23.00    7.70
  -5  10  -1   11.40   15.40
   5  10   1   26.70    6.60
  -5  10  -1   31.40   10.00
  -5  10  -1   33.30   12.70
   5  10   1   34.80   10.10
  -5  10  -1   58.29   11.90
   6 -10   1   18.90    2.50
  -6 -10  -1   10.90    6.10
   6 -10   1   16.40    8.50
  -6 -10  -1   15.90    5.00
   6 -10   1   17.80   10.10
   6 -10   1   12.50    8.20
  -6 -10  -1    7.10    7.30
   6 -10   1   42.70    9.70
   6 -10   1   17.40    9.10
   6 -10   1   14.70    9.10
  -6 -10  -1   14.20    6.40
   6 -10   1   20.40    8.70
   6  10   1    6.10    5.60
   6  10   1   16.80    9.10
   6  10   1   15.30    2.30
  -6  10  -1   26.70   12.60
   6  10   1   22.10    7.80
  -6  10  -1    4.10   11.90
   6  10   1   19.70    6.30
  -6  10  -1    7.10    7.10
  -6  10  -1   18.30   11.20
  -6 -11   1  210.88   17.00
   6 -11  -1  172.48   23.50
  -6 -11   1  193.88   16.40
   6 -11  -1  189.68   17.50
   6 -11  -1  194.28    9.00
   6 -11  -1  190.78   24.10
   6 -11  -1  192.68   22.50
  -6 -11   1  221.38   15.70
   6 -11  -1  188.38   23.40
  -6 -11   1  232.98   19.70
   6 -11  -1  189.88   24.80
  -6  11   1  182.98   25.20
  -6  11   1  180.68   21.30
  -6  11   1  171.58   21.80
   6  11  -1  207.38   18.20
  -6  11   1  189.88   29.80
  -6  11   1  204.08   30.10
   6  11  -1  203.98   16.30
   6  11  -1  220.78   18.60
  -5 -11   1   -1.20    6.10
   5 -11  -1   -5.70    4.60
   5 -11  -1   11.70    5.90
  -5 -11   1    4.90    6.60
   5 -11  -1    4.20    1.60
   5 -11  -1    0.90    6.80
   5 -11  -1   -1.30    6.70
   5 -11  -1    8.50    7.20
   5 -11  -1   -1.60    5.60
  -5 -11   1    2.80    4.50
  -5 -11   1   -0.50    3.90
  -5 -11   1    7.30    4.60
  -5  11   1   -1.20   15.20
  -5  11   1   -2.40    5.20
   5  11  -1    4.30    5.10
   5  11  -1    0.50    3.70
  -5  11   1   23.50    9.10
  -5  11   1   -0.40    7.80
   5  11  -1   -6.00    5.30
   5  11  -1   -3.10    3.90
  -5  11   1    6.30    6.40
   4 -11  -1    4.60    6.10
  -4 -11   1    5.50    4.30
  -4 -11   1   -3.60    3.90
   4 -11  -1    2.90    4.40
  -4 -11   1   -4.00    5.30
   4 -11  -1    2.80    5.90
   4 -11  -1   -0.80    5.00
   4 -11  -1    1.80    5.60
   4 -11  -1    2.50    1.40
  -4 -11   1   -0.70    4.30
  -4 -11   1   -0.10    6.00
  -4  11   1   -3.10    4.00
  -4  11   1   12.20   10.30
   4  11  -1    9.70    6.10
  -4  11   1   -6.70    4.50
   4  11  -1    2.20    4.40
  -4  11   1   12.90    7.40
   4  11  -1    2.60    5.10
   3 -11  -1   -2.50    3.90
  -3 -11   1    8.20    6.40
   3 -11  -1    0.30    5.40
  -3 -11   1    5.10    4.50
   3 -11  -1    0.80    1.30
  -3 -11   1   -2.90    4.00
   3 -11  -1   -3.70    5.20
  -3 -11   1   -0.50    5.10
   3 -11  -1    3.20    5.60
  -3 -11   1    3.60    5.40
   3 -11  -1   11.70    7.00
  -3 -11   1   -2.30    4.10
   3 -11  -1    0.30    4.40
  -3 -11   1    3.90    4.20
   3 -11  -1    5.70    5.90
  -3 -11   1    0.50    1.70
  -3  11   1   -1.50    4.30
   3  11  -1    0.10    5.10
  -3  11   1    0.30    4.80
   3  11  -1    7.10    4.90
   3  11  -1    5.60    5.40
  -3  11   1    4.00    5.10
  -3  11   1    8.90    6.20
   3  11  -1    3.00    5.00
  -3  11   1    5.40   10.00
  -3  11   1    0.50    6.10
  -3  11   1   -2.50    4.10
   3  11  -1    4.80    5.30
  -2 -11   1   46.50    8.70
   2 -11  -1   39.80    7.10
   2 -11  -1   41.50    9.30
  -2 -11   1   40.90    7.70
  -2 -11   1   25.10    6.40
  -2 -11   1   43.00    8.90
   2 -11  -1   38.60    9.30
  -2 -11   1   49.99    7.30
  -2 -11   1   53.59    9.60
   2 -11  -1   34.10   10.30
   2 -11  -1   41.90    8.60
  -2 -11   1   42.70    3.40
  -2 -11   1   42.40    7.60
  -2 -11   1   58.39   10.10
   2 -11  -1   39.50    8.20
  -2 -11   1   42.30    7.80
   2 -11  -1   35.60    7.60
   2  11  -1   28.70    8.50
  -2  11   1   41.20    7.10
   2  11  -1   29.80    9.50
  -2  11   1   62.49   10.10
  -2  11   1   48.20    9.20
  -2  11   1   63.69   14.40
  -2  11   1   39.10    7.50
  -2  11   1   39.50    9.30
  -2  11   1   45.90    8.40
   2  11  -1   36.90    7.20
  -2  11   1   44.90   11.20
   2  11  -1   45.50    8.50
   2  11  -1   44.40    8.60
   2  11  -1   40.70    8.00
  -1 -11   1   -0.80    4.20
  -1 -11   1   10.80    5.70
   1 -11  -1    6.70    6.20
   1 -11  -1    0.50    3.70
   1 -11  -1    4.20    1.30
  -1 -11   1    2.60    4.70
   1 -11  -1    3.00    4.70
  -1 -11   1    4.90    4.20
   1 -11  -1   -0.20    2.90
  -1 -11   1    1.20    1.60
   1 -11  -1    4.40    5.30
  -1 -11   1    4.60    5.00
  -1 -11   1   -3.40    3.60
  -1 -11   1   -0.70    3.60
  -1 -11   1    2.00    5.00
   1 -11  -1   -0.90    3.70
   1 -11  -1    6.20    4.20
  -1 -11   1    5.50    4.80
   1 -11  -1   -4.90    4.40
  -1  11   1    6.30    9.20
   1  11  -1    2.20    4.70
  -1  11   1    5.90    5.40
   1  11  -1    8.40    7.60
  -1  11   1   10.20    6.40
   1  11  -1    4.60    6.40
  -1  11   1    0.30    3.60
   1  11  -1    2.20    3.60
  -1  11   1    2.00    5.40
   1  11  -1    5.00    4.70
  -1  11   1    4.70    6.10
  -1  11   1   -2.40    3.40
   1  11  -1   14.20    6.70
  -1  11   1    0.80    9.40
   0 -11   1   19.10    5.40
   0 -11   1   25.30    5.90
   0 -11  -1   18.40    6.30
   0 -11  -1   25.60    5.50
   0 -11   1   12.40    1.80
   0 -11  -1   21.90    6.50
   0 -11   1   23.80    7.40
   0 -11  -1   16.80    5.50
   0 -11   1   22.20    6.00
   0 -11   1   15.60    5.50
   0 -11  -1   16.30    6.20
   0 -11  -1   20.00    7.70
   0 -11  -1   20.60    7.00
   0 -11   1   25.10    7.30
   0 -11   1   13.90    5.50
   0 -11   1   14.80    5.70
   0 -11  -1   16.80    2.00
   0 -11  -1   12.60    6.50
   0 -11  -1   15.80    5.60
   0 -11   1   19.70    6.30
   0  11   1   22.10    9.40
   0  11  -1   36.60    7.30
   0  11   1   12.70    7.40
   0  11  -1   21.00    7.40
   0  11  -1   23.10    6.50
   0  11  -1   17.30    6.70
   0  11  -1   16.00    5.50
   0  11   1   10.50    5.00
   0  11   1   16.90    6.50
   0  11   1   19.00    6.90
   0  11   1   19.30    5.30
   0  11   1   21.70    7.50
   0  11  -1   28.60   10.10
   0  11  -1   25.70    6.40
  -1 -11  -1  140.19   13.70
  -1 -11  -1  141.29   12.90
   1 -11   1  134.29   14.30
  -1 -11  -1  125.99   12.60
  -1 -11  -1  117.19   12.50
   1 -11   1  107.49   12.70
   1 -11   1  127.09   15.10
  -1 -11  -1  141.59   14.30
  -1 -11  -1  112.39   13.00
   1 -11   1  114.49   13.20
   1 -11   1  151.28   13.10
   1 -11   1  136.69   13.50
  -1 -11  -1  126.69   14.00
  -1 -11  -1  123.49    9.50
   1 -11   1  141.89   12.10
   1 -11   1  118.09   10.30
  -1 -11  -1  126.09    6.10
   1 -11   1  113.69    5.80
  -1 -11  -1  125.99   11.20
  -1  11  -1  132.79   11.90
   1  11   1  124.59   10.90
   1  11   1  166.48   13.20
   1  11   1  150.38   14.60
  -1  11  -1  124.59   17.90
  -1  11  -1  112.49   10.40
  -1  11  -1  152.48   21.50
   1  11   1  116.19   13.30
   1  11   1   99.99   13.20
  -1  11  -1  107.79   12.80
   1  11   1  113.49   14.90
  -1  11  -1  145.99   11.50
  -1  11  -1  111.59   13.50
   2 -11   1  661.33   35.30
  -2 -11  -1  603.74   33.40
   2 -11   1  626.04   34.30
   2 -11   1  626.44   32.90
  -2 -11  -1  660.73   30.10
   2 -11   1  617.74   32.20
   2 -11   1  573.84   30.90
  -2 -11  -1  616.84   31.60
  -2 -11  -1  526.15   32.00
  -2 -11  -1  583.54   31.30
  -2 -11  -1  575.14   29.20
  -2 -11  -1  571.44   26.60
  -2 -11  -1  600.04   23.90
  -2 -11  -1  576.64   32.20
  -2 -11  -1  574.64   29.80
   2 -11   1  607.64   32.10
   2  11   1  551.64   31.30
  -2  11  -1  612.74   32.50
  -2  11  -1  623.44   37.30
  -2  11  -1  614.34   29.80
   2  11   1  599.44   32.30
  -2  11  -1  590.84   31.50
   2  11   1  638.54   30.70
   2  11   1  569.74   31.30
  -2  11  -1  615.74   38.10
   2  11   1  596.44   34.10
   2  11   1  636.24   33.60
  -2  11  -1  608.74   30.10
  -2  11  -1  612.74   33.80
  -2  11  -1  611.24   31.10
  -3 -11  -1    7.90    6.20
  -3 -11  -1    4.30    5.30
  -3 -11  -1    6.50    4.70
   3 -11   1   10.70    5.40
  -3 -11  -1   12.00    5.60
   3 -11   1   21.20    8.00
  -3 -11  -1   13.60    7.10
  -3 -11  -1   -1.60    5.20
  -3 -11  -1    8.00    4.70
  -3 -11  -1    9.10    2.10
   3 -11   1   10.20    1.90
   3 -11   1    2.40    5.00
   3 -11   1    9.10    5.90
   3 -11   1    1.30    5.30
   3 -11   1    0.00    6.10
   3  11   1    6.10    4.30
  -3  11  -1    9.50    6.80
  -3  11  -1   12.50    6.90
   3  11   1    7.20    6.00
   3  11   1    4.20    6.00
   3  11   1    0.90    5.50
  -3  11  -1    5.90    5.30
  -3  11  -1    5.20    5.10
  -3  11  -1   15.70   10.80
   3  11   1   16.40    6.10
  -3  11  -1   13.60    6.30
  -4 -11  -1   -1.20    3.70
   4 -11   1   -3.10    5.30
   4 -11   1    6.90    5.30
  -4 -11  -1    0.60    5.90
   4 -11   1    1.30    5.90
   4 -11   1    2.50    1.50
   4 -11   1    1.50    6.20
   4 -11   1    1.30    5.50
  -4 -11  -1    5.50    4.80
   4 -11   1   -0.90    5.30
  -4 -11  -1    4.40    5.90
   4 -11   1    2.60    6.10
  -4 -11  -1   -1.40    4.40
  -4  11  -1   -2.50    3.80
   4  11   1    5.30    6.60
   4  11   1    5.10    4.70
  -4  11  -1   -6.60    5.20
  -4  11  -1    3.10    5.50
  -4  11  -1    1.80    9.00
   4  11   1    4.30    5.10
   4  11   1    3.30    5.30
  -4  11  -1    0.90    5.80
   5 -11   1    7.00    7.30
   5 -11   1   28.70   10.10
   5 -11   1   17.00    7.00
  -5 -11  -1   21.70    7.70
  -5 -11  -1   14.60    6.50
   5 -11   1   11.30    7.00
  -5 -11  -1   20.40    5.90
   5 -11   1   15.70    9.40
   5 -11   1   17.10    2.30
  -5 -11  -1   10.20    8.60
  -5 -11  -1   26.20    6.60
   5 -11   1   24.60    8.60
  -5  11  -1   30.80   12.60
   5  11   1   15.50    8.80
  -5  11  -1   34.80   19.30
   5  11   1   12.00    5.40
  -5  11  -1   26.00    9.50
  -5  11  -1    7.50   16.10
   5  11   1    2.70    5.30
  -5  11  -1   21.80    7.70
   5  11   1   23.20    7.50
   6 -11   1  139.29   17.10
   6 -11   1  122.29   17.10
  -6 -11  -1  165.78   20.70
  -6 -11  -1  159.38   14.40
   6 -11   1  157.88   21.70
   6 -11   1  147.59   19.60
   6 -11   1  197.78   21.50
  -6 -11  -1  192.98   15.60
   6 -11   1  176.08   22.90
   6 -11   1  140.79   20.20
   6 -11   1  162.68    7.80
  -6 -11  -1  166.18   14.80
   6  11   1  130.49   16.00
  -6  11  -1  174.98   20.50
   6  11   1  122.19   15.50
  -6  11  -1  136.39   20.40
  -6  11  -1  176.68   27.40
   6  11   1  148.59   20.70
   6  11   1  151.28   17.10
  -6  11  -1  206.38   36.30
  -5 -12   1   68.59   11.90
   5 -12  -1   75.09    4.40
   5 -12  -1   67.69   13.00
  -5 -12   1   57.49    9.80
   5 -12  -1   80.09   15.20
   5 -12  -1   49.90   10.20
  -5 -12   1   78.09   10.20
  -5 -12   1   74.29   10.70
   5 -12  -1   72.69   18.50
   5 -12  -1   58.69   12.80
  -5  12   1   78.49   20.20
   5  12  -1   73.49   18.00
  -5  12   1   82.89   15.50
  -5  12   1   65.59   12.70
   5  12  -1   61.29   10.00
   5  12  -1   64.79   11.50
  -4 -12   1    8.30    6.90
  -4 -12   1    0.60    4.60
   4 -12  -1    6.10    1.70
  -4 -12   1    2.70    4.40
   4 -12  -1    8.30    7.00
   4 -12  -1   12.00    7.50
  -4 -12   1   11.30    5.70
   4 -12  -1    2.50    6.00
  -4 -12   1   16.20    8.60
   4 -12  -1    2.70    5.40
   4 -12  -1    8.20    5.10
   4 -12  -1    2.70    6.00
  -4  12   1   12.40    6.70
   4  12  -1    9.40    6.00
  -4  12   1   16.80   10.30
   4  12  -1    5.40    6.20
   4  12  -1    2.50    4.90
   4  12  -1    1.50    6.10
  -4  12   1   16.90    7.70
  -4  12   1    3.80    5.70
  -3 -12   1    5.00    4.90
  -3 -12   1    0.70    4.10
  -3 -12   1   12.90    7.20
  -3 -12   1    3.00    5.70
   3 -12  -1    1.80    1.80
   3 -12  -1   13.00    7.50
   3 -12  -1   -4.40    4.90
   3 -12  -1    8.30    5.90
   3 -12  -1   -3.90    5.80
   3 -12  -1   15.10    7.50
  -3  12   1   -2.90    8.80
   3  12  -1    4.30    5.40
  -3  12   1    6.20    5.00
   3  12  -1   -7.60    3.80
   3  12  -1   -8.50    5.00
  -3  12   1  -11.70    6.60
  -3  12   1    5.60    6.70
   3  12  -1   -4.60    5.10
  -3  12   1    6.10    6.20
  -2 -12   1  138.29   13.30
  -2 -12   1  158.98   13.30
  -2 -12   1  135.79   14.90
   2 -12  -1  153.28    7.00
  -2 -12   1  143.99   16.80
   2 -12  -1  187.28   20.10
  -2 -12   1  153.68   12.10
   2 -12  -1  152.98   13.20
   2 -12  -1  147.69   17.30
  -2 -12   1  186.38   15.50
   2 -12  -1  156.18   16.20
  -2 -12   1  162.08   17.10
   2 -12  -1  187.88   16.40
   2 -12  -1  158.58   13.80
  -2  12   1  152.18   19.20
   2  12  -1  187.78   19.80
  -2  12   1  143.09   13.40
  -2  12   1  151.38   17.50
   2  12  -1  168.88   14.20
  -2  12   1  163.98   17.20
   2  12  -1  128.29   15.00
  -2  12   1  174.38   21.70
  -2  12   1  138.39   12.90
   1 -12  -1   -2.90    3.60
  -1 -12   1    0.70    4.80
   1 -12  -1    4.50    5.70
  -1 -12   1    7.50    5.40
   1 -12  -1    5.40    4.40
  -1 -12   1   11.90    6.70
  -1 -12   1    0.90    1.50
   1 -12  -1    5.30    5.40
   1 -12  -1    3.80    1.50
   1 -12  -1   12.10    4.60
  -1 -12   1    5.30    4.40
  -1 -12   1    1.80    4.50
  -1 -12   1    0.20    5.50
   1 -12  -1    9.10    5.90
  -1 -12   1    8.30    4.50
   1 -12  -1    3.50    5.30
   1  12  -1    7.10    6.80
  -1  12   1    8.10    4.50
  -1  12   1    7.70    9.40
  -1  12   1    0.90    5.00
  -1  12   1    2.80    5.60
   1  12  -1    7.30    5.10
  -1  12   1    2.40    5.00
  -1  12   1    1.20    3.70
   1  12  -1   14.60    8.70
   1  12  -1   -3.70    4.90
   1  12  -1    7.30    4.40
   0 -12  -1   25.90    7.30
   0 -12   1   23.00    2.40
   0 -12   1   25.80    6.20
   0 -12   1   23.50    7.00
   0 -12  -1   19.20    5.60
   0 -12   1   29.20    7.40
   0 -12   1   32.10    7.60
   0 -12  -1   39.80    6.70
   0 -12  -1   24.50    7.20
   0 -12  -1   33.90    8.00
   0 -12  -1   30.80    8.00
   0 -12   1   12.70    5.60
   0 -12   1   25.60    6.10
   0 -12   1   28.20    8.00
   0 -12  -1   22.50    6.60
   0 -12   1   28.20    8.10
   0  12  -1   17.00    6.20
   0  12  -1   26.00    8.80
   0  12   1   30.60    7.10
   0  12  -1   19.60   10.60
   0  12   1   42.00    8.60
   0  12   1   23.10    5.70
   0  12   1   21.40   10.00
   0  12  -1   36.30    8.50
   0  12   1   41.60    9.20
   0  12  -1   22.50    6.40
   0  12  -1   29.60   14.20
   0  12   1   28.10    6.70
   1 -12   1    3.90    5.10
  -1 -12  -1   -2.30    4.30
  -1 -12  -1    0.40    4.30
  -1 -12  -1   -0.70    4.20
  -1 -12  -1    4.40    4.80
   1 -12   1    2.60    4.90
   1 -12   1    8.70    4.50
   1 -12   1    2.80    5.40
   1 -12   1   -3.00    4.10
   1 -12   1    1.20    1.30
   1 -12   1    1.30    4.00
  -1 -12  -1    5.50    3.60
  -1 -12  -1    1.20    5.30
  -1 -12  -1    1.30    1.50
  -1 -12  -1   -3.90    4.00
  -1 -12  -1    2.80    5.00
  -1  12  -1    0.40    4.00
   1  12   1   -4.30    4.60
  -1  12  -1   -2.80    5.70
   1  12   1    0.60    7.80
  -1  12  -1   -3.50   10.20
  -1  12  -1    4.40    5.60
   1  12   1    6.50    5.80
  -1  12  -1  -11.00    7.50
   1  12   1    2.20    4.40
   1  12   1    2.80    4.80
   1  12   1    9.20    4.20
  -1  12  -1    0.70    4.50
  -2 -12  -1   97.19   11.70
   2 -12   1   95.39   12.70
  -2 -12  -1   99.59    5.60
   2 -12   1   99.99   12.40
  -2 -12  -1  103.59    8.20
  -2 -12  -1  126.99   15.60
  -2 -12  -1   83.69   10.40
  -2 -12  -1  120.49   11.50
   2 -12   1   98.49   12.60
  -2 -12  -1  115.99   13.50
   2 -12   1  105.69   15.40
   2 -12   1   76.99   12.80
   2 -12   1  109.19   11.60
  -2 -12  -1   89.79   16.00
  -2  12  -1   96.69   11.60
   2  12   1  107.49   19.50
  -2  12  -1  121.59   17.80
  -2  12  -1   90.59   12.00
  -2  12  -1  109.49   17.60
   2  12   1  112.09   12.50
  -2  12  -1   94.19   12.70
   2  12   1  123.69   14.70
  -2  12  -1   96.29   14.30
   2  12   1   85.99   13.60
   3 -12   1   35.70    9.40
   3 -12   1   50.29    9.50
  -3 -12  -1   49.90    8.10
  -3 -12  -1   34.40    7.60
   3 -12   1   50.69   12.00
   3 -12   1   44.60    3.50
   3 -12   1   42.30   10.10
  -3 -12  -1   60.09   10.60
  -3 -12  -1   44.00    7.90
   3 -12   1   36.00    8.60
   3 -12   1   49.40    9.90
  -3 -12  -1   39.20   10.00
   3  12   1   52.69   10.20
  -3  12  -1   45.00   10.20
  -3  12  -1   51.39   14.80
  -3  12  -1   39.30    8.20
  -3  12  -1   51.29   10.70
   3  12   1   53.89    9.00
  -3  12  -1   29.30    8.50
   3  12   1   33.60    9.80
   3  12   1   44.80   10.50
  -4 -12  -1   12.90    7.30
  -4 -12  -1   12.80    5.90
   4 -12   1   11.90    2.00
   4 -12   1    5.10    7.20
   4 -12   1   25.90    9.70
  -4 -12  -1   10.20    6.20
  -4 -12  -1   15.80    8.10
   4 -12   1    7.80    6.80
  -4 -12  -1   13.80    5.40
   4 -12   1    1.60    4.60
   4 -12   1    4.30    6.60
   4 -12   1   24.20    8.90
  -4  12  -1   19.70   11.30
   4  12   1   11.20    7.80
   4  12   1   11.00    7.40
  -4  12  -1   10.20    7.20
   4  12   1   16.40    6.50
  -4  12  -1   24.90    7.50
   4  12   1    5.80    4.90
   5 -12   1   49.10   12.80
  -5 -12  -1   26.20   10.80
   5 -12   1   30.10   12.90
   5 -12   1   46.40   11.80
   5 -12   1   33.30   10.40
   5 -12   1   36.00   10.90
   5 -12   1   40.70    9.40
   5 -12   1   47.80    3.60
  -5 -12  -1   38.90    8.00
  -5 -12  -1   21.90    7.40
   5  12   1   41.20    9.80
   5  12   1   40.40    9.00
  -5  12  -1   50.29   16.90
   5  12   1   40.30   12.40
   5  12   1   31.80   12.60
  -5  12  -1   39.20   12.10
  -5  12  -1   27.20   19.10
  -5  12  -1   57.99   12.10
  -5  12  -1    4.70   17.30
  -4 -13   1   13.40    5.80
   4 -13  -1   16.30    2.10
   4 -13  -1    7.90    7.20
   4 -13  -1   14.30    8.50
   4 -13  -1   13.00    7.60
   4 -13  -1   23.40    9.80
  -4 -13   1    4.30    6.50
   4 -13  -1   19.70    6.80
  -4 -13   1    8.90    5.90
  -4 -13   1   23.70    9.90
   4  13  -1   10.30    6.30
   4  13  -1    2.80    6.10
  -4  13   1   11.00    6.70
   4  13  -1    2.30    6.70
  -4  13   1   27.20    9.60
  -4  13   1   29.50   12.60
   3 -13  -1   54.99   10.10
   3 -13  -1   65.09   12.80
   3 -13  -1   53.59   11.20
  -3 -13   1   77.89   12.50
   3 -13  -1   74.19    4.40
   3 -13  -1   68.39   11.50
  -3 -13   1   72.09   13.80
  -3 -13   1   50.19    8.90
   3 -13  -1   87.69   15.10
  -3 -13   1   76.39   10.70
  -3 -13   1   63.59   10.30
   3 -13  -1   67.19   11.30
  -3  13   1   72.29   11.90
   3  13  -1   86.19   12.90
  -3  13   1   60.09   15.40
   3  13  -1   62.99   13.20
  -3  13   1   58.49   12.00
  -3  13   1   91.39   12.80
  -3  13   1   58.99   10.00
   3  13  -1   79.49   11.10
   2 -13  -1    5.70    5.50
  -2 -13   1    2.60    5.40
  -2 -13   1   -2.90    5.50
  -2 -13   1    1.40    4.40
   2 -13  -1   -1.30    4.00
  -2 -13   1    4.70    6.00
  -2 -13   1   -0.30    4.30
   2 -13  -1    1.30    1.40
   2 -13  -1    9.60    6.60
   2 -13  -1    5.80    5.60
  -2 -13   1    6.00    3.80
   2 -13  -1    3.90    5.40
   2 -13  -1    8.10    6.50
  -2  13   1    2.70    7.50
  -2  13   1   -1.20    9.10
  -2  13   1    0.20    5.90
   2  13  -1   -3.90    5.10
  -2  13   1   -0.90    4.70
   2  13  -1   -2.10    7.60
   2  13  -1   -7.60    3.70
   2  13  -1   -2.60    5.10
  -2  13   1    3.20    5.10
   1 -13  -1  113.99   14.20
  -1 -13   1  126.89   16.00
   1 -13  -1  138.89   15.30
  -1 -13   1  141.59   15.30
   1 -13  -1  119.49   15.50
  -1 -13   1  107.99   13.60
  -1 -13   1  124.09   13.90
  -1 -13   1  136.59   13.90
   1 -13  -1  117.89    6.00
   1 -13  -1  140.49   16.90
  -1 -13   1  143.59   11.70
   1 -13  -1  126.89   14.80
   1 -13  -1  112.19   13.70
  -1  13   1  142.09   14.80
   1  13  -1   94.49   19.80
  -1  13   1  117.19   15.90
   1  13  -1  114.99   17.10
  -1  13   1  124.09   20.60
   1  13  -1  132.19   14.30
  -1  13   1  125.79   19.80
  -1  13   1  124.09   13.40
   1  13  -1  118.79   14.80
  -1  13   1  118.09   14.30
   0 -13   1   14.50    6.70
   0 -13   1   12.20    6.90
   0 -13  -1    9.00    1.90
   0 -13   1   12.70    5.90
   0 -13  -1    9.90    6.00
   0 -13  -1    8.90    5.70
   0 -13   1   11.10    6.30
   0 -13  -1   16.40    6.70
   0 -13  -1    7.80    6.20
   0 -13   1    5.30    5.60
   0 -13  -1    5.50    5.00
   0 -13   1   22.60    6.00
   0 -13  -1    8.60    5.50
   0 -13  -1    4.50    4.80
   0  13  -1    4.80   10.00
   0  13   1   10.40    4.70
   0  13  -1    7.50    5.70
   0  13   1    9.00    6.60
   0  13  -1   -6.40   12.00
   0  13  -1   -0.70    6.40
   0  13   1    6.30    5.40
   0  13  -1   13.60    7.00
   0  13  -1   11.20    5.50
   0  13   1    6.30    9.40
  -1 -13  -1   61.39   10.10
   1 -13   1   50.89   10.20
   1 -13   1   57.79   11.50
  -1 -13  -1   42.30    8.20
   1 -13   1   39.00    3.40
  -1 -13  -1   46.30   10.20
   1 -13   1   47.90    9.30
  -1 -13  -1   64.79    9.80
  -1 -13  -1   42.00    9.20
   1 -13   1   44.30    9.40
   1 -13   1   32.50    8.80
   1 -13   1   49.40    9.90
  -1 -13  -1   57.69    7.50
  -1  13  -1   52.09   10.10
   1  13   1   53.19   15.40
  -1  13  -1   44.00   13.00
   1  13   1   44.80    9.70
  -1  13  -1   61.79   15.70
  -1  13  -1   42.90    9.70
   1  13   1   42.80    8.50
  -1  13  -1   38.10    8.50
   1  13   1   31.90   10.80
  -2 -13  -1   39.50   10.10
   2 -13   1   47.00    9.80
   2 -13   1   43.00    9.50
  -2 -13  -1   32.10    8.40
   2 -13   1   38.10    9.50
   2 -13   1   47.80   10.30
   2 -13   1   30.90    3.10
  -2 -13  -1   40.50    8.10
  -2 -13  -1   36.50    5.30
   2 -13   1   35.20    9.70
   2 -13   1   40.20   10.50
  -2 -13  -1   48.50    8.50
  -2  13  -1   39.20    9.60
  -2  13  -1   36.40   11.90
  -2  13  -1   25.90   11.80
   2  13   1   40.10   11.60
   2  13   1   30.70    7.60
   2  13   1   19.30    7.70
   2  13   1   34.60    9.30
  -2  13  -1   48.30   10.30
   3 -13   1   20.40    9.20
   3 -13   1   26.00    2.70
   3 -13   1   12.00    6.00
  -3 -13  -1   17.40    7.40
  -3 -13  -1    7.10    5.70
   3 -13   1   32.30    9.30
   3 -13   1   34.90    9.90
  -3 -13  -1   23.90    7.50
   3 -13   1   30.00    9.70
   3 -13   1   25.90    8.20
  -3  13  -1   30.50   13.60
  -3  13  -1   37.60   10.60
   3  13   1   28.30    8.80
   3  13   1   12.70    6.60
   3  13   1   19.00    8.80
  -3  13  -1   19.40    8.30
  -3  13  -1   29.10    9.80
   3  13   1   40.40   10.70
  -4 -13  -1   -1.80    5.80
   4 -13   1    3.40    1.60
   4 -13   1  -10.00    4.90
   4 -13   1    6.70    5.30
  -4 -13  -1    3.60    5.20
  -4 -13  -1    6.90    6.10
   4 -13   1    9.40    6.60
  -4 -13  -1   -5.00    4.00
   4 -13   1    2.60    6.90
   4 -13   1   -1.10    5.90
   4  13   1   -4.90    5.90
  -4  13  -1   -3.10    4.70
   4  13   1   -4.80    7.10
  -4  13  -1    6.60    7.10
  -4  13  -1   12.20    5.20
   4  13   1    2.10    5.60
   4  13   1    5.00   11.90
   2 -14  -1   88.79   14.00
  -2 -14   1  167.28   14.90
   2 -14  -1  141.89   18.70
  -2 -14   1  123.99   15.90
  -2 -14   1  127.89   14.40
  -2 -14   1  130.09   20.20
   2 -14  -1  138.39   16.60
   2 -14  -1  147.69   18.70
   2  14  -1  111.69   14.60
  -2  14   1  126.69   21.20
   2  14  -1  120.09   16.70
  -2  14   1  147.79   19.00
  -2  14   1  117.29   15.70
   2  14  -1  107.59   20.80
  -2  14   1  120.99   17.60
  -1 -14   1   15.80    7.90
  -1 -14   1    7.30    5.40
   1 -14  -1   16.50    7.20
   1 -14  -1   17.30   11.80
  -1 -14   1    8.60    5.80
   1 -14  -1   11.70    6.50
   1 -14  -1   11.20    6.30
  -1 -14   1    5.70    7.20
  -1 -14   1   12.50    6.00
   1  14  -1    8.80    6.30
  -1  14   1   16.20    7.40
  -1  14   1   11.00    7.30
  -1  14   1   23.20   11.40
   1  14  -1   -7.70    8.40
  -1  14   1    0.00    8.60
   1  14  -1   11.80    7.90
   0 -14  -1    6.90    5.60
   0 -14  -1    7.00    5.50
   0 -14  -1   11.30    4.00
   0 -14   1   -2.10    4.90
   0 -14  -1    8.10    6.50
   0 -14  -1    1.80    5.20
   0 -14   1   10.20    6.90
   0 -14   1    0.50    4.60
   0 -14   1    1.60    4.90
   0  14   1   10.90   18.40
   0  14   1  -18.40   11.20
   0  14  -1    2.30    5.90
   0  14  -1  -13.70    8.40
   0  14   1   -5.20    5.50
   0  14  -1    7.90   13.40
   0  14  -1   -7.40    4.90
   0  14   1   -0.90    5.20
   0  14   1   -1.20    4.90
   1 -14   1   19.60    7.80
   1 -14   1   28.50    7.70
  -1 -14  -1   35.40    8.50
  -1 -14  -1   27.00    7.50
  -1 -14  -1   35.30    8.20
  -1 -14  -1   32.20   10.10
   1 -14   1   32.40    9.60
   1 -14   1   29.00    8.60
   1 -14   1   41.10    9.90
  -1 -14  -1   18.30    3.60
  -1  14  -1   18.20    7.90
   1  14   1   20.70   16.30
   1  14   1   30.20   10.40
  -1  14  -1   17.60    7.00
   1  14   1   16.40    7.70
  -1  14  -1   57.49   15.30
   1  14   1   26.00    8.10
  -1  14  -1   38.70   13.80
   2 -14   1   74.59   13.20
   2 -14   1   45.40   10.10
   2 -14   1   48.30   11.80
  -2 -14  -1   37.10    9.20
  -2 -14  -1   49.40    9.70
  -2 -14  -1   64.69   10.10
   2 -14   1   41.30   11.80
   2 -14   1   64.09   12.70
  -2 -14  -1   64.29   10.80
   2  14   1   51.79   11.60
  -2  14  -1   58.99   10.80
  -2  14  -1   62.59   14.00
   2  14   1   66.49   17.20
   2  14   1   44.90   12.90
  -2  14  -1   57.69   11.80
  -9   0   2    5.40    6.40
  -9   0   2    5.60    8.30
  -9   0   2   -3.50    5.50
   9   0  -2    2.50    4.90
   9   0  -2   12.10    5.80
  -9   0   2    9.70    5.10
   9   0  -2    0.90    1.50
   9   0  -2    5.30    6.20
   9   0  -2   -7.20    5.20
   9   0  -2    0.90    5.80
  -8   0   2   -6.90    4.90
   8   0  -2    1.10    5.20
   8   0  -2    3.60    5.50
  -8   0   2    3.50    7.70
  -8   0   2   -1.50    5.90
   8   0  -2   -0.40    1.30
   8   0  -2    7.00    6.40
  -8   0   2   -2.60    4.40
   8   0  -2   11.00    6.40
   8   0  -2   -6.60    5.50
  -8   0   2    6.30    6.10
  -8   0   2   -2.50    4.80
  -8   0   2    2.20    1.60
  -7   0   2    3.60    6.20
   7   0  -2   -1.20    4.90
   7   0  -2   -3.80    5.00
  -7   0   2    2.10    5.40
  -7   0   2    4.00    6.20
  -7   0   2   -9.40    6.30
   7   0  -2   -2.40    5.20
  -7   0   2    5.00    6.50
   7   0  -2    5.60    5.80
  -7   0   2    3.40    5.90
   7   0  -2    2.40    4.40
   7   0  -2    4.80    7.00
   7   0  -2   -1.10    1.30
   7   0  -2   -3.50    4.40
  -7   0   2    1.80    1.50
  -7   0   2   -5.00    4.20
  -7   0   2   -3.80    3.80
   7   0  -2   -1.60    5.90
   7   0  -2    8.10    8.80
   6   0  -2    8.80    5.20
   6   0  -2   -1.00    4.40
   6   0  -2    2.80    3.90
   6   0  -2    2.00    1.20
   6   0  -2    2.90    5.10
  -6   0   2    1.40    1.20
   6   0  -2    9.70    5.50
  -6   0   2    2.70    3.90
  -6   0   2   -0.40    4.50
   6   0  -2    2.90    5.20
  -6   0   2    1.90    3.60
  -6   0   2    6.20    5.30
  -6   0   2    2.00    4.40
  -6   0   2    4.60    6.80
   6   0  -2   -3.80    4.60
  -6   0   2    6.10    5.60
   6   0  -2    6.40    4.70
   6   0  -2    0.20    7.10
  -6   0   2   -2.80    4.60
  -6   0   2   -6.40    3.90
  -5   0   2    1.60    3.50
   5   0  -2   -4.60    2.50
  -5   0   2   -2.60    2.50
  -5   0   2   -0.60    3.60
   5   0  -2    2.00    4.20
   5   0  -2    5.50    6.30
   5   0  -2   -0.30    4.30
  -5   0   2    0.30    4.10
   5   0  -2   -1.00    0.90
   5   0  -2    5.40    4.50
  -5   0   2    4.40    4.30
  -5   0   2   -2.80    4.00
  -5   0   2   -1.40    4.90
  -5   0   2    1.70    4.10
   5   0  -2    2.30    3.10
   5   0  -2    2.80    3.90
  -5   0   2    3.40    4.60
   5   0  -2    5.20    4.60
  -4   0   2 2233.28  185.78
   4   0  -2 1990.50  185.98
   3   0  -2   -0.90    2.80
  -3   0   2    0.10    0.70
  -3   0   2   -2.60    4.20
   3   0  -2   -0.90    1.70
  -3   0   2   -4.90    2.70
   3   0  -2    1.40    0.80
  -3   0   2   -0.40    3.00
  -3   0   2   -2.90    3.20
  -3   0   2   -3.20    2.90
   3   0  -2    1.50    2.40
   3   0  -2    2.50    3.00
   3   0  -2   -3.50    2.80
   3   0  -2   -1.30    3.10
   3   0  -2   -2.10    3.00
   3   0  -2   -2.60    4.60
  -3   0   2   -1.70    3.20
  -3   0   2   -1.90    3.20
  -3   0   2    0.60    2.50
  -3   0   2    1.60    3.30
  -2   0   2   23.10    3.60
  -2   0   2   36.20    4.50
   2   0  -2   28.20    3.90
   2   0  -2   35.80    4.60
   2   0  -2   20.40    4.30
  -2   0   2   39.20    5.00
   2   0  -2   33.90    3.80
  -2   0   2   39.90    5.00
   2   0  -2   36.40    4.60
  -2   0   2   40.00    5.70
  -2   0   2   36.40    3.90
  -2   0   2   28.40    4.20
   2   0  -2   31.20    4.30
  -2   0   2   31.70    4.60
  -2   0   2   32.90    1.70
   2   0  -2   45.10    5.20
   2   0  -2   29.40    4.20
   2   0  -2   33.60    1.70
   1   0  -2   -1.40    1.90
   1   0  -2   -1.60    2.20
   1   0  -2   -0.20    1.40
   1   0  -2    0.60    1.40
  -1   0   2    0.60    1.00
   1   0  -2    0.40    0.30
   1   0  -2    0.60    1.00
   1   0  -2    0.20    1.10
   1   0  -2    0.60    0.90
  -1   0   2    0.40    0.30
  -1   0   2   -0.40    1.40
  -1   0   2   -1.20    1.20
  -1   0   2   -0.40    1.40
  -1   0   2   -0.10    1.60
   1   0  -2   -0.20    1.40
   1   0  -2   -0.10    1.20
  -1   0   2   -0.30    2.30
  -1   0   2   -1.70    1.20
  -1   0   2   -1.40    2.10
   0   0   2    1.20    0.60
   1   0   2   -1.50    2.50
  -1   0  -2   -0.60    1.90
   1   0   2   -1.30    1.60
   1   0   2    0.20    0.50
  -1   0  -2   -0.20    1.50
  -1   0  -2    0.00    1.60
   1   0   2    1.00    1.60
  -1   0  -2   -0.30    0.40
   1   0   2    0.90    1.90
  -1   0  -2   -0.50    1.50
  -1   0  -2   -1.60    1.30
  -1   0  -2    0.20    1.40
  -1   0  -2    0.60    1.50
   1   0   2    0.20    1.50
   1   0   2    2.90    2.80
   1   0   2    0.00    1.70
  -1   0  -2   -1.20    1.60
  -1   0  -2   -3.50    2.20
   1   0   2    4.10    2.10
   1   0   2   -1.80    1.30
  -2   0  -2  661.83   74.49
   2   0   2  757.92   74.69
  -3   0  -2   -1.80    5.10
   3   0   2   -0.20    3.30
   3   0   2   -0.10    3.90
  -3   0  -2   -0.60    3.00
   3   0   2   -0.30    4.30
  -3   0  -2    0.50    1.00
   3   0   2   -1.70    3.20
  -3   0  -2   -0.90    3.00
   3   0   2    0.20    0.90
  -3   0  -2    3.60    3.70
   3   0   2    1.10    3.20
   3   0   2    2.20    3.40
  -3   0  -2   -2.50    2.60
  -3   0  -2   -1.20    3.50
   3   0   2    4.20    4.60
   3   0   2   -1.00    3.60
  -3   0  -2   -0.10    3.30
   3   0   2    0.20    2.90
  -3   0  -2   -0.10    3.50
  -4   0  -2   11.30    2.70
  -4   0  -2    3.20    4.70
  -4   0  -2   14.50    5.10
   4   0   2   18.40    5.40
  -4   0  -2   14.30    1.70
   4   0   2   10.20    4.80
   4   0   2    2.40    5.90
   4   0   2   19.30    5.50
   4   0   2   16.60    6.20
  -4   0  -2   14.90    5.10
   4   0   2   12.30    4.80
  -4   0  -2   16.20    4.90
   4   0   2   15.30    5.20
  -4   0  -2   18.20    6.50
   4   0   2   16.50    1.90
  -4   0  -2   12.70    5.80
  -4   0  -2   13.80    5.40
   4   0   2    8.40    5.90
   4   0   2   14.40    5.50
   4   0   2   14.60    5.60
  -4   0  -2   16.40    5.80
   5   0   2   -2.30    3.80
   5   0   2   -2.20    3.10
   5   0   2   -4.40    5.10
  -5   0  -2   -3.10    4.60
  -5   0  -2    1.60    3.60
   5   0   2   -0.90    3.40
  -5   0  -2   -5.00    3.10
  -5   0  -2    0.30    3.70
  -5   0  -2    0.50    3.60
   5   0   2   -2.10    5.60
   5   0   2    7.50    5.10
   5   0   2   -2.80    3.60
  -5   0  -2   -0.40    1.70
  -5   0  -2   -1.30    4.10
  -5   0  -2   -2.40    3.40
   5   0   2    4.80    4.70
  -5   0  -2    0.70    1.10
   5   0   2    0.10    1.20
  -5   0  -2   -1.20    3.90
  -6   0  -2   70.09   12.10
  -6   0  -2   59.79    3.90
   6   0   2   61.99   10.50
  -6   0  -2   52.69    9.80
  -6   0  -2   64.49   10.30
   6   0   2   55.69   11.00
  -6   0  -2   75.59   11.10
   6   0   2   60.59    9.80
   6   0   2   65.79    4.10
  -6   0  -2   87.69   12.00
  -6   0  -2   82.19   11.30
  -6   0  -2   61.59   10.30
   6   0   2   56.19   10.30
   6   0   2   48.20   11.40
   6   0   2   87.49   11.60
   6   0   2   50.09   11.10
   6   0   2   68.89   11.60
   6   0   2   74.49   10.80
  -6   0  -2   62.49   11.90
   7   0   2   11.80    8.60
   7   0   2    0.40    1.50
  -7   0  -2   -4.50    5.00
   7   0   2   -0.30    6.80
  -7   0  -2    2.30    4.90
  -7   0  -2   -2.90    4.80
   7   0   2   -7.60    4.30
  -7   0  -2   -0.10    6.00
  -7   0  -2   -3.10    5.30
  -7   0  -2    1.60    1.80
   7   0   2   -1.40    5.50
   7   0   2   -6.90    6.90
   7   0   2    7.90    6.90
   7   0   2   -1.60    5.00
   7   0   2   -1.70    5.90
   7   0   2    1.00    5.20
  -7   0  -2   -0.80    5.10
  -7   0  -2   -5.80    4.00
  -7   0  -2    7.40    7.70
  -8   0  -2   42.80   11.00
   8   0   2   68.89   12.40
  -8   0  -2   42.70   10.10
   8   0   2   38.30   10.00
   8   0   2   58.89   12.30
   8   0   2   82.99   13.70
  -8   0  -2   53.59   12.40
   8   0   2   60.09    4.30
   8   0   2   56.99   13.80
  -8   0  -2   52.69   10.20
   8   0   2   64.59   11.40
  -8   0  -2   53.69   12.20
   8   0   2   59.29   12.50
   8   0   2   29.60   11.50
  -9   0  -2   -2.20    5.50
   9   0   2   -1.90    5.80
   9   0   2   16.90    7.00
   9   0   2  -15.00    8.00
   9   0   2   -5.30    6.30
  -9   0  -2    5.00    7.90
  -9   0  -2    0.40    5.90
   9   0   2  -17.90    8.20
   9   0   2    2.10    2.00
   9   0   2   -7.30    4.60
   9   0   2    6.50    6.70
   9  -1  -2   32.10    8.80
   9  -1  -2    8.30    7.10
   9  -1  -2   10.10    7.50
  -9  -1   2   10.40    8.20
   9  -1  -2    5.20    5.70
   9  -1  -2   13.80    8.20
  -9  -1   2    4.60    3.50
  -9  -1   2   20.70    8.00
  -9  -1   2    4.20    7.00
   9  -1  -2    7.00    2.00
  -9  -1   2    5.80    8.60
   9   1  -2    9.20    2.10
   9   1  -2    2.60    6.00
  -9   1   2    8.60    7.30
   9   1  -2    3.20    5.60
  -9   1   2   10.10    9.20
  -9   1   2   11.10    5.40
  -9   1   2    5.70    6.40
   9   1  -2    5.30    6.60
   9   1  -2   20.40    7.60
   9   1  -2   -3.50    6.40
  -8  -1   2   12.00    7.20
  -8  -1   2   -5.20    6.90
   8  -1  -2    4.60    5.50
  -8  -1   2   -1.00    5.30
   8  -1  -2    2.90    6.60
  -8  -1   2    5.40    6.20
  -8  -1   2    9.50    6.00
  -8  -1   2    2.00    6.30
   8  -1  -2   12.20    7.20
  -8  -1   2   -3.90    4.60
   8  -1  -2    1.00    4.90
  -8  -1   2    5.80    1.90
   8  -1  -2    3.00    1.60
  -8  -1   2    9.80    5.30
   8  -1  -2   11.70    7.10
  -8   1   2    7.50    8.70
   8   1  -2    5.40    5.90
  -8   1   2   -0.30    4.50
   8   1  -2   12.20    6.70
   8   1  -2    1.00    6.30
  -8   1   2    7.80    7.50
   8   1  -2    2.20    1.70
  -8   1   2    3.30    1.70
   8   1  -2    6.80    6.10
   8   1  -2    8.80    6.60
  -8   1   2   11.40    6.90
  -8   1   2   21.20    8.70
  -8   1   2   11.00    7.20
   8   1  -2    0.90    5.50
   8   1  -2    1.40    5.70
  -7  -1   2   43.70   11.70
  -7  -1   2   42.70   11.10
  -7  -1   2   25.40    7.00
   7  -1  -2   27.50    9.00
  -7  -1   2   24.30    2.60
   7  -1  -2   28.60   10.40
  -7  -1   2   23.60    8.00
   7  -1  -2   38.90   10.50
  -7  -1   2   26.30    7.60
   7  -1  -2   31.60    8.40
   7  -1  -2   30.60    8.40
  -7  -1   2   31.60    9.50
  -7  -1   2   33.80    9.80
   7  -1  -2   31.50    8.80
   7  -1  -2   35.40    8.10
  -7  -1   2   32.20    8.60
   7  -1  -2   33.00    3.00
  -7  -1   2   16.60    7.10
  -7   1   2   35.50    3.10
  -7   1   2   50.39   17.50
   7   1  -2   37.00    7.60
  -7   1   2   28.80    9.10
  -7   1   2   38.60   11.30
  -7   1   2   37.30    9.40
   7   1  -2   38.40    8.50
  -7   1   2   51.79    9.70
   7   1  -2   24.60   10.20
  -7   1   2   48.80   10.50
   7   1  -2   35.20    9.50
   7   1  -2   45.00   11.60
   7   1  -2   28.30    2.80
   7   1  -2   45.70   10.90
   7   1  -2   32.60    8.60
   7   1  -2   24.90    8.30
  -7   1   2   28.70   12.70
  -7   1   2   29.80    9.00
   6  -1  -2   82.09   12.10
  -6  -1   2   61.29    4.00
   6  -1  -2   84.39   11.90
   6  -1  -2   71.09   11.00
  -6  -1   2   73.29   10.80
  -6  -1   2   79.19   11.60
  -6  -1   2   66.19    9.90
  -6  -1   2   69.29   10.80
   6  -1  -2   60.59    9.10
  -6  -1   2   82.39   13.00
   6  -1  -2   81.69   11.60
   6  -1  -2   49.10   11.40
  -6  -1   2   64.49   10.70
   6  -1  -2   62.19    3.80
   6  -1  -2   58.59   11.20
  -6  -1   2   56.99   11.60
  -6  -1   2   67.99   10.80
  -6  -1   2   59.39   10.80
   6   1  -2   75.99   11.50
   6   1  -2   83.09   12.20
  -6   1   2   69.09   11.00
  -6   1   2   67.29   10.70
  -6   1   2   63.89   10.40
  -6   1   2   99.19   14.50
  -6   1   2   62.69   11.00
   6   1  -2   65.29    3.90
   6   1  -2   69.09    9.80
   6   1  -2   84.79   11.60
   6   1  -2   68.39    8.90
  -6   1   2   71.09    8.10
  -6   1   2   57.59    9.00
  -6   1   2   78.69   12.00
   6   1  -2   85.59   12.90
   6   1  -2   83.29   10.30
   6   1  -2   68.79   10.90
   6   1  -2   67.99   12.60
  -6   1   2   71.99    3.90
  -6   1   2   72.49   11.40
   5  -1  -2   68.39   11.40
  -5  -1   2   80.99   11.90
   5  -1  -2   53.19    9.10
  -5  -1   2   66.49    9.90
  -5  -1   2   54.09    9.00
   5  -1  -2   42.40    8.70
  -5  -1   2   62.09    8.80
  -5  -1   2   61.29    3.60
  -5  -1   2   72.69   10.80
   5  -1  -2  104.89   11.90
  -5  -1   2   65.49    9.50
   5  -1  -2   67.29    3.50
  -5  -1   2   53.79    8.80
  -5  -1   2   62.89    8.90
   5  -1  -2   59.49    8.30
  -5  -1   2   84.09   10.30
   5  -1  -2   43.90    7.90
   5  -1  -2   73.39    9.60
   5   1  -2   58.59    9.50
   5   1  -2   66.69    9.00
  -5   1   2   65.09    9.80
   5   1  -2   66.59    9.00
  -5   1   2   61.49    9.50
   5   1  -2   82.49   10.70
   5   1  -2   54.29    8.70
  -5   1   2   68.89    3.50
   5   1  -2   64.49    7.20
   5   1  -2   63.89    3.50
  -5   1   2   78.59   10.30
   5   1  -2   92.99   11.30
  -5   1   2   61.39    8.60
  -5   1   2   58.59    7.20
  -5   1   2   71.79   10.80
  -5   1   2   45.50    9.00
  -5   1   2   79.19   11.10
   5   1  -2   55.39   10.30
  -5   1   2   70.19    9.50
  -4  -1   2   66.79    8.40
  -4  -1   2   74.19    9.70
  -4  -1   2   75.19   10.50
  -4  -1   2   71.19    3.70
   4  -1  -2   71.89    9.10
   4  -1  -2   64.49    9.00
   4  -1  -2   64.79    9.00
  -4  -1   2   91.59   10.90
   4  -1  -2   82.59   10.00
   4  -1  -2   60.79   10.70
  -4  -1   2   57.19    8.10
   4  -1  -2   61.19    8.50
   4  -1  -2   77.29    3.90
  -4  -1   2   69.69    9.20
   4  -1  -2   68.39    8.30
  -4  -1   2   49.50    7.30
  -4  -1   2   67.69    8.50
  -4  -1   2   95.19    9.80
  -4   1   2   80.49    9.50
  -4   1   2   62.89    7.30
   4   1  -2   73.49    3.70
   4   1  -2   72.19   10.70
  -4   1   2   78.59    3.60
   4   1  -2   60.99    8.30
   4   1  -2   69.09    8.40
   4   1  -2   65.69    8.00
  -4   1   2   73.69    9.20
   4   1  -2   56.39    8.40
  -4   1   2   72.39    9.20
   4   1  -2   62.19    8.70
  -4   1   2   74.99    8.00
  -4   1   2   63.09   10.30
  -4   1   2   68.59    9.40
  -4   1   2   80.19    9.40
  -4   1   2   97.49   10.30
   4   1  -2   51.89    8.00
   3  -1  -2 3374.96  169.58
   3  -1  -2 3489.05  176.28
  -3  -1   2 3225.38  178.48
   3   1  -2 3356.76  173.88
   2  -1  -2 1773.32  104.59
  -2  -1   2 1945.91  106.59
   2   1  -2 2071.49  103.49
  -1  -1   2 3983.10  165.68
  -1   1   2 4102.19  168.88
   1   1  -2 4577.84  167.88
   0  -1  -2    0.30    0.30
   0   1  -2    0.00    0.20
  -1  -1  -2  390.56   16.40
   1  -1   2  394.66   20.30
   1  -1   2  355.76   16.90
  -1  -1  -2  352.56   16.40
   1  -1   2  383.16   16.20
  -1  -1  -2  384.66   16.00
   1  -1   2  347.37   19.50
   1  -1   2  382.26   17.90
  -1   1  -2  361.36   15.80
  -1   1  -2  415.96   20.00
  -1   1  -2  386.46   17.70
  -1   1  -2  379.26   19.80
   1   1   2  389.26   16.20
  -2  -1  -2  676.03   29.40
   2  -1   2  669.23   32.40
  -2  -1  -2  659.03   28.70
   2  -1   2  726.33   30.70
   2  -1   2  706.73   29.80
   2  -1   2  737.33   32.70
  -2  -1  -2  657.33   29.70
  -2   1  -2  682.33   29.20
   2   1   2  689.53   29.40
  -2   1  -2  729.73   31.40
   2   1   2  721.23   29.70
   3  -1   2    2.60    3.40
   3  -1   2   -5.90    4.80
  -3  -1  -2    1.40    3.70
  -3  -1  -2    5.90    3.70
  -3  -1  -2    0.30    2.90
   3  -1   2   -2.60    3.40
   3  -1   2    1.30    4.60
  -3  -1  -2    1.50    1.20
  -3  -1  -2    5.60    4.40
   3  -1   2    2.00    3.60
   3  -1   2    1.30    1.00
   3  -1   2    3.60    3.90
  -3  -1  -2   -4.70    2.90
  -3  -1  -2   -0.20    4.60
  -3  -1  -2    0.80    3.50
   3  -1   2    2.20    6.00
  -3  -1  -2    5.20    3.70
   3  -1   2   -2.10    5.00
   3  -1   2   -2.10    3.30
   3   1   2    5.60    4.10
   3   1   2   -0.20    4.00
  -3   1  -2    5.80    4.20
   3   1   2    4.30    3.70
  -3   1  -2    2.60    3.80
  -3   1  -2    6.10    4.10
   3   1   2    0.10    3.50
   3   1   2    6.00    5.30
  -3   1  -2    1.90    3.90
  -3   1  -2    4.60    3.60
  -3   1  -2    5.30    3.60
  -3   1  -2    3.30    1.10
  -3   1  -2    2.10    4.90
  -3   1  -2   -1.30    3.50
  -3   1  -2   -0.80    3.40
  -4  -1  -2  510.05   26.10
  -4  -1  -2  522.15   26.50
   4  -1   2  527.35   20.00
  -4  -1  -2  532.25   26.40
  -4  -1  -2  512.55   25.80
  -4  -1  -2  503.75   20.00
   4  -1   2  523.15   25.90
   4  -1   2  518.15   26.20
  -4  -1  -2  511.55   25.60
  -4  -1  -2  522.35   26.80
   4  -1   2  479.75   26.40
   4  -1   2  523.55   26.90
   4  -1   2  504.85   28.30
   4  -1   2  510.85   26.10
  -4  -1  -2  509.05   26.90
   4  -1   2  525.95   29.20
   4  -1   2  540.15   27.10
   4  -1   2  528.65   27.00
   4  -1   2  515.15   29.50
  -4  -1  -2  489.25   26.00
  -4   1  -2  532.95   26.80
   4   1   2  499.45   27.70
  -4   1  -2  547.85   26.50
   4   1   2  504.45   26.40
  -4   1  -2  500.65   26.00
  -4   1  -2  523.15   27.40
   4   1   2  543.95   26.50
   4   1   2  529.85   20.10
  -4   1  -2  502.25   25.70
   4   1   2  476.25   25.80
  -4   1  -2  525.25   20.00
   4   1   2  509.15   25.70
   4   1   2  498.55   26.30
  -4   1  -2  517.45   25.80
   4   1   2  464.95   25.60
  -4   1  -2  480.35   25.60
   4   1   2  516.35   26.60
  -4   1  -2  512.35   26.60
  -5  -1  -2   22.80    6.40
  -5  -1  -2   25.90    7.40
   5  -1   2   23.00    8.40
   5  -1   2   22.90    8.00
  -5  -1  -2   26.00    6.70
   5  -1   2   20.50    6.20
  -5  -1  -2   25.80    2.40
   5  -1   2   25.40    2.40
   5  -1   2   27.70    7.10
   5  -1   2   12.20    5.50
   5  -1   2   25.30    7.00
  -5  -1  -2   26.10    6.70
  -5  -1  -2   22.20    6.90
   5  -1   2   11.70    7.50
  -5  -1  -2   36.80    7.20
   5  -1   2   26.00    6.40
  -5  -1  -2   19.50    6.20
  -5  -1  -2   29.80    4.70
   5  -1   2   19.00    6.20
   5   1   2   16.50    5.30
  -5   1  -2   12.80    5.00
   5   1   2   21.40    2.10
  -5   1  -2   14.40    6.90
   5   1   2   26.80    7.30
  -5   1  -2   10.70    5.20
  -5   1  -2   15.80    5.10
   5   1   2   19.20    5.80
  -5   1  -2   18.90    6.30
   5   1   2   33.60    7.30
  -5   1  -2   15.60    5.60
   5   1   2   14.70    7.00
   5   1   2   15.30    6.50
   5   1   2   26.20    8.30
  -5   1  -2   22.90    2.20
   5   1   2   21.00    6.10
   5   1   2   27.20    6.80
  -5   1  -2   19.30    5.60
  -5   1  -2   16.40    6.00
   6  -1   2   73.49   13.50
  -6  -1  -2   81.39   11.90
  -6  -1  -2  104.59   13.30
   6  -1   2   71.99   10.20
  -6  -1  -2   86.09   12.10
   6  -1   2   59.19   12.30
   6  -1   2   69.69   11.70
  -6  -1  -2   70.89   10.90
  -6  -1  -2   79.69    4.50
  -6  -1  -2   97.69   13.20
  -6  -1  -2   84.89   13.00
   6  -1   2   65.29   11.40
   6  -1   2   62.79   10.10
   6  -1   2   68.89    4.40
  -6  -1  -2   89.79    8.00
   6  -1   2   81.79   11.40
  -6  -1  -2   69.29   11.40
   6  -1   2   81.89   13.90
  -6  -1  -2   71.89   10.90
   6  -1   2   85.09   12.60
  -6   1  -2   60.09    9.60
  -6   1  -2   87.89   12.10
   6   1   2  101.29   14.60
  -6   1  -2   69.99    4.30
  -6   1  -2  105.19   13.80
  -6   1  -2   65.69   10.30
  -6   1  -2  111.99   13.20
   6   1   2   80.69   11.70
  -6   1  -2   68.29   11.10
   6   1   2   69.29   12.80
  -6   1  -2   73.09   12.80
  -6   1  -2   67.99   11.00
   6   1   2   92.59   12.20
   6   1   2   83.69    4.60
   6   1   2   89.89   11.70
   6   1   2   64.99   10.90
   6   1   2   84.99   12.60
   6   1   2   83.09   12.50
  -7  -1  -2   92.99   13.80
  -7  -1  -2   93.69    5.20
  -7  -1  -2   83.59   13.10
  -7  -1  -2   90.79   14.30
   7  -1   2   61.69   11.00
  -7  -1  -2   79.69    6.50
   7  -1   2   84.19   12.30
  -7  -1  -2  101.09   14.00
  -7  -1  -2  109.49   15.00
  -7  -1  -2   90.29   12.70
   7  -1   2   99.09   14.40
  -7  -1  -2  103.19   15.60
   7  -1   2   83.79    5.10
   7  -1   2   93.99   13.50
   7  -1   2   77.69   13.10
   7  -1   2   72.09   12.10
   7  -1   2   86.79   15.60
   7  -1   2   76.69   20.40
  -7  -1  -2   87.09   12.80
   7  -1   2   84.79   15.70
  -7   1  -2   98.79    7.00
   7   1   2   94.79   14.20
  -7   1  -2   96.69   13.80
   7   1   2  164.78   24.00
   7   1   2   98.89   16.50
  -7   1  -2   76.59   11.80
  -7   1  -2   77.59   12.50
   7   1   2   86.79    5.20
   7   1   2   87.89   14.00
  -7   1  -2  113.69   14.50
  -7   1  -2   79.99   14.20
  -7   1  -2   98.69   14.70
   7   1   2   77.19   13.50
   7   1   2   90.59   12.80
   7   1   2  108.79   15.20
   7   1   2   95.89   12.80
  -7   1  -2   90.49   13.60
   7   1   2   96.39   13.50
   8  -1   2   21.00   11.30
   8  -1   2   29.70    8.70
  -8  -1  -2   32.40   10.30
   8  -1   2   26.30   11.90
   8  -1   2   65.59   12.80
   8  -1   2   24.00    8.40
  -8  -1  -2   34.40   10.10
  -8  -1  -2   33.60    9.40
  -8  -1  -2   25.60    7.40
   8  -1   2   27.50    8.20
   8  -1   2   13.00    7.70
   8  -1   2   21.20    8.80
   8  -1   2   18.50    2.50
  -8  -1  -2   28.60   10.00
  -8   1  -2   18.00    8.50
   8   1   2    9.50    6.70
   8   1   2   28.70    8.40
   8   1   2   26.30   10.50
   8   1   2   15.20    6.90
   8   1   2   30.70    9.60
   8   1   2   32.90   10.80
  -8   1  -2   19.30    8.10
  -8   1  -2   31.40    9.40
  -8   1  -2   43.70   11.90
   8   1   2   14.60    7.50
  -8   1  -2   24.80    9.20
   8   1   2   29.80   10.60
   8   1   2   21.70    2.60
   9  -1   2   62.69   12.70
   9  -1   2  105.59   15.30
  -9  -1  -2  101.89   18.00
  -9  -1  -2   66.99   14.10
   9  -1   2   72.89   15.50
   9  -1   2   75.59   15.20
   9  -1   2   80.39    5.40
   9  -1   2   72.19   14.50
  -9  -1  -2   98.19   15.10
   9   1   2   78.99    5.30
  -9   1  -2   66.89   14.30
   9   1   2   48.50   19.80
   9   1   2   90.09   16.30
   9   1   2   93.39   15.00
   9   1   2   86.69   14.80
  -9   1  -2  100.59   16.60
   9   1   2   75.59   15.60
   9   1   2   75.59   16.90
  -9   1  -2   85.09   15.20
   9   1   2   70.29   15.10
  -9  -2   2   47.90   12.70
  -9  -2   2   46.50   11.60
  -9  -2   2   33.50    9.40
   9  -2  -2   23.20    8.20
  -9  -2   2   41.80   11.40
   9  -2  -2   35.90    3.40
   9  -2  -2   21.10    9.00
   9  -2  -2   40.50   11.70
  -9  -2   2   29.30    6.80
   9  -2  -2   34.70    9.90
   9  -2  -2   46.30   10.10
  -9   2   2   35.30   10.20
  -9   2   2   51.99   10.00
  -9   2   2   13.40    8.50
   9   2  -2   27.40    8.70
   9   2  -2   67.89   17.00
   9   2  -2   28.00    3.20
   9   2  -2   13.80    8.70
  -9   2   2   44.00   13.00
   9   2  -2   34.20   10.10
   9   2  -2   23.60    8.60
  -8  -2   2    6.20    6.60
  -8  -2   2   10.70    5.60
   8  -2  -2   12.70    7.50
   8  -2  -2    4.80    7.60
   8  -2  -2   19.80    8.20
   8  -2  -2    8.40    1.90
  -8  -2   2   10.10    8.30
   8  -2  -2   19.60    8.40
   8  -2  -2   19.80    6.90
  -8  -2   2   13.80    7.00
  -8  -2   2   13.10    7.60
  -8  -2   2   12.80    8.90
   8   2  -2    5.90    7.30
   8   2  -2   17.70    7.00
  -8   2   2    9.90    5.40
   8   2  -2    8.20    6.40
   8   2  -2    7.90    1.80
  -8   2   2   -1.60    7.70
  -8   2   2   20.00    8.90
  -8   2   2    9.40    1.80
  -8   2   2   -6.40    6.00
   8   2  -2   24.90    8.80
   8   2  -2   17.80    7.80
   8   2  -2    3.70    5.20
  -8   2   2   13.90    7.20
  -7  -2   2  288.37   23.30
  -7  -2   2  296.67   23.20
   7  -2  -2  307.57   12.60
   7  -2  -2  318.57   24.50
   7  -2  -2  288.67   22.30
   7  -2  -2  300.17   25.10
  -7  -2   2  267.57   21.90
   7  -2  -2  294.57   22.50
  -7  -2   2  318.07   22.60
  -7  -2   2  321.87   22.20
   7  -2  -2  280.07   32.70
  -7  -2   2  297.47   12.80
   7  -2  -2  322.67   20.80
  -7  -2   2  278.07   20.20
  -7  -2   2  324.77   22.80
  -7  -2   2  321.47   22.70
  -7  -2   2  274.77   22.50
   7   2  -2  304.77   23.20
   7   2  -2  304.97   20.40
  -7   2   2  301.17   22.90
  -7   2   2  300.87   20.20
   7   2  -2  276.87   19.10
  -7   2   2  289.37   22.50
  -7   2   2  316.27   22.70
  -7   2   2  299.77   12.40
  -7   2   2  337.77   23.40
   7   2  -2  280.17   22.40
   7   2  -2  234.98   28.40
   7   2  -2  285.77   24.90
  -7   2   2  316.17   25.20
  -7   2   2  305.97   21.80
   7   2  -2  347.17   25.90
  -7   2   2  267.97   21.40
   7   2  -2  296.27   21.20
  -6  -2   2  136.19   14.40
  -6  -2   2  128.19    6.40
   6  -2  -2  160.08   17.70
   6  -2  -2  180.88   19.60
  -6  -2   2  148.69   16.20
  -6  -2   2  139.19   16.00
   6  -2  -2  152.58   14.90
  -6  -2   2  144.39   15.80
   6  -2  -2  155.18   12.70
   6  -2  -2  174.18   17.80
  -6  -2   2  115.79   14.40
  -6  -2   2  122.19   13.70
   6  -2  -2  118.39   14.70
  -6  -2   2  170.78   17.50
   6  -2  -2  127.49   14.40
   6  -2  -2  127.99    6.20
  -6  -2   2   99.89   13.00
  -6  -2   2  120.69   13.80
  -6   2   2  138.19    6.20
   6   2  -2  137.49   12.70
  -6   2   2  170.68   14.40
   6   2  -2  141.09   14.60
  -6   2   2  138.89   12.20
   6   2  -2  136.19   14.40
  -6   2   2  161.28   19.00
   6   2  -2  123.39    6.30
   6   2  -2  143.89   15.10
   6   2  -2  160.98   17.10
   6   2  -2  135.69   16.80
  -6   2   2  153.48   16.30
  -6   2   2  115.69   14.00
   6   2  -2  154.48   14.30
  -6   2   2  145.39   16.60
  -6   2   2  137.69   15.00
  -6   2   2  141.79   16.00
  -5  -2   2  480.25   25.80
  -5  -2   2  491.75   27.20
   5  -2  -2  499.75   27.80
   5  -2  -2  493.45   26.70
   5  -2  -2  473.95   26.40
  -5  -2   2  498.75   26.40
   5  -2  -2  474.25   18.90
   5  -2  -2  520.85   29.20
  -5  -2   2  487.85   26.80
   5  -2  -2  474.35   26.70
  -5  -2   2  511.95   28.00
   5  -2  -2  487.55   25.70
  -5  -2   2  453.15   25.40
   5  -2  -2  468.25   24.70
  -5  -2   2  481.15   27.30
  -5  -2   2  507.75   19.20
  -5  -2   2  506.85   26.50
  -5  -2   2  476.15   26.80
  -5   2   2  476.85   25.60
  -5   2   2  472.35   26.60
   5   2  -2  481.45   25.60
  -5   2   2  509.35   27.00
  -5   2   2  462.35   24.30
   5   2  -2  484.25   26.50
  -5   2   2  484.95   28.80
   5   2  -2  520.15   26.30
   5   2  -2  451.15   24.90
   5   2  -2  446.16   26.20
  -5   2   2  436.46   26.40
   5   2  -2  496.85   27.10
  -5   2   2  504.65   18.90
  -5   2   2  481.75   27.10
   5   2  -2  489.65   19.00
  -5   2   2  479.95   26.60
   5   2  -2  459.55   28.00
  -4  -2   2  744.33   34.80
   4  -2  -2  705.53   35.00
  -4  -2   2  738.93   34.30
   4  -2  -2  767.62   34.20
   4  -2  -2  701.03   35.70
   4  -2  -2  719.23   38.50
  -4  -2   2  726.83   35.10
   4  -2  -2  741.53   35.00
  -4  -2   2  710.63   35.30
   4  -2  -2  781.92   33.30
  -4  -2   2  763.22   34.70
   4  -2  -2  741.53   34.90
  -4  -2   2  747.83   35.70
   4  -2  -2  755.92   35.70
  -4  -2   2  730.63   33.90
   4  -2  -2  771.12   36.80
   4   2  -2  727.23   36.10
  -4   2   2  772.62   32.90
   4   2  -2  755.52   33.90
   4   2  -2  700.93   34.80
   4   2  -2  757.32   34.10
  -4   2   2  779.52   35.50
  -4   2   2  703.23   35.10
  -4   2   2  693.53   34.40
  -4   2   2  685.53   35.30
   4   2  -2  692.93   33.20
   4   2  -2  736.53   35.40
   4   2  -2  733.53   34.60
  -4   2   2  707.73   36.60
  -4   2   2  738.23   34.10
  -4   2   2  790.12   35.20
   3  -2  -2   -4.10    3.30
   3  -2  -2   -1.10    3.60
   3  -2  -2   -0.50    0.80
   3  -2  -2   -0.80    5.90
  -3  -2   2   -2.00    4.90
  -3  -2   2   -1.20    3.60
  -3  -2   2    1.30    3.80
  -3  -2   2   -0.20    3.70
   3  -2  -2    2.50    4.00
  -3  -2   2    0.20    1.00
   3  -2  -2    0.70    4.10
  -3  -2   2    0.10    3.60
  -3  -2   2    0.60    3.10
   3  -2  -2    6.80    2.90
  -3   2   2    3.20    6.20
  -3   2   2   -0.50    2.50
  -3   2   2   -0.10    3.60
  -3   2   2    0.00    0.90
   3   2  -2    0.10    3.80
  -3   2   2    0.80    3.90
   3   2  -2    0.10    0.90
   3   2  -2   -1.20    2.50
  -3   2   2    4.10    3.60
   3   2  -2    0.90    3.80
  -3   2   2   -1.30    3.90
   3   2  -2    0.30    3.80
  -3   2   2    1.30    3.40
   3   2  -2   11.40    4.50
   3   2  -2    5.60    5.40
  -3   2   2    0.40    4.00
  -3   2   2    7.90    3.60
  -2  -2   2  445.76   20.50
  -2  -2   2  474.65   20.30
   2  -2  -2  425.26   20.00
  -2  -2   2  454.15   20.50
  -2  -2   2  489.75   21.40
   2  -2  -2  424.26   20.40
  -2  -2   2  415.26   20.20
  -2  -2   2  490.35   21.30
  -2  -2   2  457.25   20.40
   2  -2  -2  451.65   20.70
   2  -2  -2  475.25   21.30
   2  -2  -2  445.26   20.90
   2  -2  -2  452.55   21.10
   2  -2  -2  433.26   21.40
  -2   2   2  475.35   22.20
  -2   2   2  451.55   21.30
   2   2  -2  470.55   20.60
  -2   2   2  470.15   21.10
   2   2  -2  442.46   20.70
   2   2  -2  467.65   20.70
   2   2  -2  446.76   20.10
   2   2  -2  467.55   20.20
   2   2  -2  490.45   20.10
   2   2  -2  458.85   21.40
  -2   2   2  436.86   19.00
  -2   2   2  422.06   20.00
  -2   2   2  432.76   20.30
   1  -2  -2 3370.66  133.89
  -1  -2   2 2935.61  133.79
   1   2  -2 3256.97  132.29
  -1   2   2 3072.19  134.89
   0   2  -2 3006.10  119.19
   0   2   2 2917.81  122.29
  -1  -2  -2   -0.60    1.30
  -1  -2  -2    3.10    2.00
   1  -2   2    2.70    2.10
   1  -2   2    2.70    2.00
   1  -2   2    1.20    0.60
  -1  -2  -2    0.80    0.60
   1  -2   2    1.10    2.50
   1  -2   2   -0.40    1.70
  -1  -2  -2    5.10    1.90
   1  -2   2   -1.20    4.00
   1  -2   2    1.10    1.90
  -1  -2  -2    1.30    2.00
   1  -2   2    0.80    2.00
   1  -2   2   -4.20    3.20
  -1  -2  -2    5.40    1.70
  -1  -2  -2   -2.10    1.50
  -1  -2  -2    0.00    1.60
   1  -2   2   -0.80    1.90
  -1   2  -2    7.60    5.20
   1   2   2    0.20    1.60
   1   2   2    0.90    2.10
   1   2   2    1.60    0.60
  -1   2  -2    0.00    1.60
  -1   2  -2    0.40    1.90
   1   2   2    2.00    1.80
   1   2   2   -0.50    1.50
   1   2   2    0.90    1.30
  -1   2  -2    1.90    1.90
  -1   2  -2   -1.30    1.70
   1   2   2    0.00    1.60
  -1   2  -2    7.50    3.40
  -1   2  -2    1.80    2.20
  -1   2  -2   -0.50    3.30
   1   2   2    0.30    1.70
  -1   2  -2    4.40    2.20
   2  -2   2 2731.93  138.29
  -2  -2  -2 2772.62  141.39
  -2   2  -2 2902.31  139.39
   2   2   2 3012.90  146.29
   3  -2   2  256.17   14.70
   3  -2   2  280.77   17.20
   3  -2   2  255.87   10.60
  -3  -2  -2  266.77   17.40
   3  -2   2  251.17   15.40
  -3  -2  -2  251.47   15.60
   3  -2   2  246.68   16.00
  -3  -2  -2  259.87   15.40
  -3  -2  -2  237.68   15.30
   3  -2   2  256.87   20.40
   3  -2   2  265.27   16.10
   3  -2   2  266.87   17.20
   3  -2   2  259.37   17.90
  -3  -2  -2  253.17   14.30
   3  -2   2  264.77   16.30
  -3  -2  -2  254.47   14.40
  -3  -2  -2  257.37   14.90
  -3  -2  -2  251.37   15.20
   3  -2   2  267.07   21.20
  -3  -2  -2  248.98   10.30
   3  -2   2  280.37   15.40
   3   2   2  267.97   15.60
   3   2   2  260.47   16.80
   3   2   2  251.27   14.90
   3   2   2  283.87   15.50
  -3   2  -2  256.67   17.30
  -3   2  -2  258.67   17.80
  -3   2  -2  241.58   15.10
  -3   2  -2  245.28   10.20
   3   2   2  264.87   15.10
  -3   2  -2  250.27   14.50
  -3   2  -2  275.37   15.30
  -3   2  -2  250.07   15.20
   3   2   2  255.37   10.30
   3   2   2  257.47   15.30
  -3   2  -2  228.18   14.30
  -3   2  -2  256.27   16.00
   3   2   2  251.77   14.50
  -3   2  -2  256.07   20.30
   4  -2   2  156.68   13.10
  -4  -2  -2  151.98   12.90
   4  -2   2  139.69   11.70
   4  -2   2  154.58   12.30
  -4  -2  -2  141.59    7.00
  -4  -2  -2  155.48   12.60
  -4  -2  -2  157.98   12.70
  -4  -2  -2  157.58   11.60
   4  -2   2  156.68   13.20
  -4  -2  -2  147.99   11.90
   4  -2   2  128.19   15.80
   4  -2   2  148.79   11.30
   4  -2   2  149.99   12.90
   4  -2   2  166.38   13.90
   4  -2   2  159.28   17.00
  -4  -2  -2  142.99   15.40
   4  -2   2  151.18    6.60
   4  -2   2  149.39   12.00
  -4  -2  -2  138.59   11.10
   4   2   2  143.19    6.60
  -4   2  -2  178.48   12.80
  -4   2  -2  145.49   11.90
  -4   2  -2  142.89   12.30
   4   2   2  150.98   11.80
   4   2   2  154.78   12.50
   4   2   2  148.79   11.50
   4   2   2  139.29   11.50
   4   2   2  143.99   12.10
  -4   2  -2  149.88   12.50
  -4   2  -2  160.48   14.30
  -4   2  -2  154.48   12.40
   4   2   2  140.19   11.80
  -4   2  -2  173.78   15.80
  -4   2  -2  145.09   11.20
  -4   2  -2  138.89   11.60
  -4   2  -2  150.78    6.50
  -5  -2  -2  983.90   44.90
   5  -2   2 1034.20   45.90
   5  -2   2 1013.30   46.10
   5  -2   2  991.60   49.10
   5  -2   2  991.50   45.90
  -5  -2  -2 1080.19   46.60
   5  -2   2  999.80   47.20
  -5  -2  -2  976.10   46.00
  -5  -2  -2 1007.60   48.70
   5  -2   2 1014.90   46.90
   5  -2   2  896.11   47.40
   5  -2   2 1018.00   47.20
  -5  -2  -2  905.61   44.90
  -5  -2  -2  978.40   44.70
  -5  -2  -2  967.50   37.70
   5  -2   2 1039.80   45.00
  -5  -2  -2  940.91   46.60
   5  -2   2  869.41   48.20
  -5  -2  -2 1012.80   46.30
  -5   2  -2  960.80   45.20
   5   2   2  934.31   45.10
   5   2   2  981.10   46.30
   5   2   2 1007.10   45.50
  -5   2  -2  974.60   46.40
   5   2   2  988.30   47.70
  -5   2  -2  945.21   44.90
  -5   2  -2 1037.10   46.00
  -5   2  -2  970.20   44.60
   5   2   2  960.80   45.50
  -5   2  -2  974.10   45.80
   5   2   2  991.30   46.50
   5   2   2 1001.40   46.10
   5   2   2  970.80   44.70
  -5   2  -2  993.80   37.50
  -5   2  -2  978.70   46.90
  -5   2  -2  984.10   44.60
  -6  -2  -2    4.60    1.50
   6  -2   2    4.70    5.50
   6  -2   2    7.70    5.90
  -6  -2  -2    6.60    5.70
   6  -2   2    4.30    1.50
  -6  -2  -2    1.60    5.10
   6  -2   2    2.70    4.60
  -6  -2  -2    3.40    4.70
   6  -2   2   11.10    8.60
   6  -2   2    4.00    5.80
   6  -2   2    8.60    8.30
  -6  -2  -2    8.30    6.00
   6  -2   2    4.30    5.80
   6  -2   2    2.70    5.00
  -6  -2  -2    4.30    5.90
  -6  -2  -2   -0.20    5.80
   6  -2   2   -2.30    3.80
  -6  -2  -2    5.60    5.10
   6  -2   2    7.50    9.00
  -6  -2  -2    1.40    4.70
   6   2   2    2.30    5.20
  -6   2  -2    5.90    4.70
  -6   2  -2    9.50    5.60
   6   2   2    2.70    6.90
  -6   2  -2   -0.20    6.50
  -6   2  -2   -3.90    4.50
  -6   2  -2    6.70    5.20
  -6   2  -2   -2.20    5.00
  -6   2  -2   -0.30    4.50
   6   2   2   -0.70    4.30
   6   2   2   -0.60    4.40
   6   2   2    6.40    5.20
  -6   2  -2    4.20    5.70
   6   2   2    8.20    5.30
  -6   2  -2    4.00    1.60
   6   2   2    0.90    4.70
   6   2   2    4.90    5.90
   6   2   2    6.10    1.80
   6   2   2    3.20    4.90
   7  -2   2   69.29   11.90
   7  -2   2   48.70   11.00
  -7  -2  -2   51.59   10.30
   7  -2   2   49.60   10.70
  -7  -2  -2   43.30    3.70
  -7  -2  -2   56.29   11.50
   7  -2   2   41.40    9.20
   7  -2   2   60.69   11.10
  -7  -2  -2   50.89   11.40
   7  -2   2   51.59   10.50
  -7  -2  -2   50.99    9.80
  -7  -2  -2   48.00   10.00
  -7  -2  -2   82.89   12.60
  -7  -2  -2   45.10    9.50
   7  -2   2   54.89   13.10
  -7  -2  -2   47.40   10.90
   7  -2   2   51.39    3.90
  -7  -2  -2   55.89   11.20
   7   2   2   58.89   10.80
   7   2   2   60.39   13.00
   7   2   2   46.80   10.20
   7   2   2   48.90   12.10
  -7   2  -2   44.80    9.40
  -7   2  -2   47.90   10.10
  -7   2  -2   63.19   13.40
   7   2   2   69.09   11.70
   7   2   2   31.20    8.80
   7   2   2   47.90    3.80
   7   2   2   44.60    9.70
  -7   2  -2   45.10   11.80
  -7   2  -2   45.30   10.70
   7   2   2   55.69   11.80
  -7   2  -2   51.29    4.40
  -7   2  -2   46.10   14.50
   7   2   2   58.09   11.40
  -7   2  -2   30.00    8.80
  -7   2  -2   59.59   10.70
   8  -2   2   32.50   10.00
   8  -2   2   19.40    7.80
   8  -2   2   41.00    9.70
  -8  -2  -2   33.80   10.10
   8  -2   2   40.30   10.00
   8  -2   2   31.20   10.40
  -8  -2  -2   36.50    5.60
   8  -2   2   37.20    3.40
  -8  -2  -2   30.30    9.40
  -8  -2  -2   24.60    7.90
  -8  -2  -2   29.50   10.60
  -8  -2  -2   44.00    9.10
   8  -2   2   43.10   10.50
   8   2   2   35.30   10.30
   8   2   2   29.50    9.30
  -8   2  -2   51.89   12.20
  -8   2  -2   41.40   11.80
   8   2   2   63.29   11.60
   8   2   2   41.10   10.50
  -8   2  -2   34.70    9.20
   8   2   2   32.40   10.20
   8   2   2   41.10    3.70
  -8   2  -2   26.80    9.00
   8   2   2   28.80    8.90
   8   2   2  114.39   25.80
   9  -2   2   -1.90    5.70
   9  -2   2   12.50    6.80
  -9  -2  -2    8.00    7.00
  -9  -2  -2    3.30    8.00
   9  -2   2    1.00    6.10
   9  -2   2   17.70    6.10
  -9   2  -2   21.70   16.30
   9   2   2   11.60    7.10
   9   2   2   16.10    6.80
  -9   2  -2    4.70    6.50
   9   2   2  -11.80    6.40
   9   2   2   -1.70    5.50
   9   2   2    6.50    7.00
   9   2   2    9.90    7.70
  -9   2  -2    0.40    7.40
   9  -3  -2   46.10   12.40
  -9  -3   2   45.10   10.80
  -9  -3   2   36.60   11.10
   9  -3  -2   40.50    3.60
  -9  -3   2   35.40    7.70
   9  -3  -2   44.70   10.30
   9  -3  -2   48.00   11.80
  -9  -3   2   35.70    9.70
  -9   3   2   39.20   11.80
   9   3  -2   38.40   10.20
   9   3  -2   28.70   10.00
   9   3  -2   44.70   15.60
  -9   3   2   53.29   13.90
   9   3  -2   10.80    6.40
  -9   3   2   49.60   13.10
   9   3  -2   35.00    9.60
   9   3  -2   30.20    3.10
  -8  -3   2  224.88   23.40
   8  -3  -2  252.07   19.10
  -8  -3   2  230.68   19.10
   8  -3  -2  182.88   22.60
   8  -3  -2  255.47   23.30
   8  -3  -2  172.68   20.30
   8  -3  -2  224.78   10.00
  -8  -3   2  254.47   26.60
  -8  -3   2  246.88   21.30
  -8  -3   2  264.37   24.10
  -8  -3   2  213.48   18.40
   8  -3  -2  250.47   21.30
  -8   3   2  217.48    9.80
   8   3  -2  232.18   19.10
  -8   3   2  237.38   25.80
  -8   3   2  241.98   18.30
   8   3  -2  239.28   19.40
   8   3  -2  200.68   17.40
  -8   3   2  247.28   21.20
   8   3  -2  221.28   10.10
  -8   3   2  239.98   20.40
   8   3  -2  172.88   18.70
   8   3  -2  201.68   18.20
   8   3  -2  232.48   21.10
  -7  -3   2   11.80    8.50
  -7  -3   2   26.40    8.20
  -7  -3   2    9.50    6.40
   7  -3  -2   23.40    8.80
   7  -3  -2   24.60    2.50
  -7  -3   2   24.40    8.30
  -7  -3   2   28.40    8.20
  -7  -3   2   26.80    9.50
   7  -3  -2   16.40    6.80
   7  -3  -2   23.00    9.00
   7  -3  -2   11.40    7.40
  -7  -3   2   15.20    6.80
   7  -3  -2   20.50    9.60
  -7  -3   2   18.00    2.30
   7  -3  -2    3.30    6.00
  -7  -3   2   13.80    7.80
   7  -3  -2   22.80    6.90
  -7  -3   2   30.30   12.60
  -7   3   2   19.60    5.90
   7   3  -2   16.80    2.10
   7   3  -2   27.60    8.90
   7   3  -2    9.30    5.30
  -7   3   2   24.60    8.70
  -7   3   2   14.90    6.80
   7   3  -2   18.10    6.80
  -7   3   2   24.70    7.80
  -7   3   2   22.10    8.40
  -7   3   2   20.70   10.00
   7   3  -2   20.20    7.50
   7   3  -2    6.10    6.60
   7   3  -2   11.80    9.10
  -7   3   2   23.10    2.30
  -7   3   2   35.60    9.80
   7   3  -2   25.90    8.90
  -6  -3   2  182.68   16.00
   6  -3  -2  184.18   14.30
   6  -3  -2  174.18    7.80
  -6  -3   2  163.58   15.50
  -6  -3   2  192.48   18.80
  -6  -3   2  156.68   18.30
   6  -3  -2  191.68   15.20
   6  -3  -2  193.88   16.90
  -6  -3   2  174.38    8.10
  -6  -3   2  176.68   16.20
  -6  -3   2  190.08   16.00
  -6  -3   2  179.28   18.20
  -6  -3   2  203.98   15.30
   6  -3  -2  129.59   17.10
   6  -3  -2  219.58   18.60
   6  -3  -2  191.28   15.80
   6  -3  -2  184.68   18.60
  -6  -3   2  191.68   15.40
  -6   3   2  163.68   15.50
   6   3  -2  171.08   14.60
   6   3  -2  189.48   14.90
  -6   3   2  196.38   16.50
   6   3  -2  175.48    8.00
  -6   3   2  157.18   14.00
  -6   3   2  168.08   16.00
  -6   3   2  185.28    7.70
  -6   3   2  182.88   16.70
  -6   3   2  167.28   18.50
  -6   3   2  196.18   20.30
   6   3  -2  181.78   18.50
  -6   3   2  183.38   13.80
   6   3  -2  167.58   15.20
   6   3  -2  157.08   14.10
   6   3  -2  178.78   20.20
   6   3  -2  180.18   16.30
  -5  -3   2   -3.80    3.60
  -5  -3   2   -5.00    3.80
  -5  -3   2   -1.20    3.10
  -5  -3   2    1.60    4.00
  -5  -3   2   -0.70    1.00
   5  -3  -2   -1.30    3.50
   5  -3  -2   -0.90    4.20
   5  -3  -2   -4.30    3.80
  -5  -3   2    1.10    5.20
   5  -3  -2    2.20    6.20
   5  -3  -2   -0.50    0.90
   5  -3  -2    2.30    4.60
  -5  -3   2    0.80    3.90
   5  -3  -2   -1.90    4.20
  -5  -3   2   -3.20    3.50
   5  -3  -2    2.30    3.20
   5  -3  -2   -3.90    3.70
  -5   3   2   -0.60    4.00
   5   3  -2    2.30    4.40
  -5   3   2    6.00    4.80
   5   3  -2   -3.30    2.70
  -5   3   2    2.20    4.20
  -5   3   2    0.00    4.20
   5   3  -2    0.00    5.50
  -5   3   2    4.60    4.70
   5   3  -2    8.00    3.90
   5   3  -2    1.20    1.10
  -5   3   2    5.20    6.80
  -5   3   2   -1.10    3.70
   5   3  -2   -1.50    4.90
  -5   3   2   -2.20    2.40
  -5   3   2    0.60    0.90
   5   3  -2    6.60    4.80
   5   3  -2   -4.50    3.30
  -4  -3   2  244.38   15.60
   4  -3  -2  262.07   16.60
   4  -3  -2  263.57   18.00
  -4  -3   2  265.77   16.90
  -4  -3   2  244.78   16.30
   4  -3  -2  255.87   15.70
   4  -3  -2  265.37   17.50
  -4  -3   2  281.47   17.80
   4  -3  -2  261.97   16.40
   4  -3  -2  281.17   18.20
  -4  -3   2  255.17   15.50
  -4  -3   2  275.47   19.00
  -4  -3   2  258.37   17.20
  -4  -3   2  262.17   11.10
   4  -3  -2  273.97   18.80
   4   3  -2  248.48   15.40
   4   3  -2  264.17   18.10
   4   3  -2  250.17   15.60
  -4   3   2  265.97   19.40
  -4   3   2  249.48   15.90
  -4   3   2  273.67   10.30
  -4   3   2  268.87   14.50
  -4   3   2  232.68   16.80
   4   3  -2  238.68   15.90
  -4   3   2  285.47   17.80
  -4   3   2  264.27   16.80
   4   3  -2  243.08   15.20
   4   3  -2  257.07   10.50
  -4   3   2  259.57   14.90
  -4   3   2  264.37   15.10
  -4   3   2  248.08   15.50
   4   3  -2  245.98   16.80
  -3  -3   2  870.91   36.90
   3  -3  -2  807.32   37.50
   3  -3  -2  762.32   36.60
  -3  -3   2  819.62   37.00
  -3  -3   2  784.22   35.00
   3  -3  -2  802.22   36.10
   3  -3  -2  888.71   37.50
   3  -3  -2  804.32   36.40
   3  -3  -2  821.72   36.10
  -3  -3   2  818.72   36.10
  -3  -3   2  823.32   36.10
  -3  -3   2  836.42   36.30
   3  -3  -2  816.52   35.30
   3  -3  -2  788.52   37.60
   3   3  -2  873.41   36.80
  -3   3   2  812.82   36.10
  -3   3   2  810.22   33.80
   3   3  -2  745.23   35.50
  -3   3   2  803.12   38.70
   3   3  -2  812.12   35.20
   3   3  -2  839.22   36.20
  -3   3   2  792.22   35.00
  -3   3   2  823.32   37.10
   3   3  -2  829.52   37.60
  -3   3   2  807.22   35.80
  -3   3   2  784.02   36.70
  -3   3   2  715.03   35.60
   3   3  -2  778.72   35.10
   2  -3  -2  133.39    8.40
   2  -3  -2  116.79    8.50
  -2  -3   2  133.09    9.00
   2  -3  -2  136.79    9.00
   2  -3  -2  127.69    9.30
  -2  -3   2  144.29    8.90
  -2  -3   2  114.59    8.40
   2  -3  -2  131.29    9.70
   2  -3  -2  136.29    5.20
  -2  -3   2  136.79    8.10
   2  -3  -2  128.19    8.90
   2  -3  -2  133.69   10.20
  -2  -3   2  107.99    8.00
   2  -3  -2  134.79    6.80
  -2  -3   2  126.69    5.40
   2  -3  -2  130.09    7.40
   2   3  -2  140.39    9.90
  -2   3   2  127.29    9.60
   2   3  -2  126.69    7.90
  -2   3   2  134.99    9.10
  -2   3   2  138.19    9.40
   2   3  -2  129.59    8.00
   2   3  -2  130.39    8.60
   2   3  -2  126.89    8.30
   2   3  -2  119.29    8.40
  -2   3   2  134.69    8.60
  -2   3   2  119.99    9.10
  -2   3   2  126.39    8.10
  -1  -3   2  165.98    9.60
  -1  -3   2  178.88    9.70
   1  -3  -2  195.98    9.70
  -1  -3   2  196.98    9.50
   1  -3  -2  180.58   10.10
  -1  -3   2  184.78    9.50
  -1  -3   2  196.08   10.00
   1  -3  -2  176.98   10.30
  -1  -3   2  193.88   10.10
   1  -3  -2  187.48   10.20
   1  -3  -2  183.08    9.60
  -1  -3   2  179.48    9.40
   1  -3  -2  200.68    9.90
  -1  -3   2  198.38    9.30
   1  -3  -2  196.78    9.50
  -1  -3   2  189.98    9.10
  -1   3   2  184.98    9.30
  -1   3   2  212.78   10.30
  -1   3   2  182.98    9.80
   1   3  -2  191.28    9.50
  -1   3   2  178.38    9.60
   1   3  -2  197.48    9.60
   1   3  -2  188.98    9.40
  -1   3   2  193.98   10.10
   1   3  -2  182.78    9.50
   1   3  -2  178.18   10.20
  -1   3   2  186.28    9.30
   1   3  -2  212.38    9.40
   1   3  -2  188.98    9.30
  -1   3   2  193.28   11.10
   0  -3  -2   48.00    3.90
   0  -3   2   58.19    3.80
   0  -3  -2   42.30    4.00
   0  -3  -2   53.29    4.00
   0  -3  -2   54.79    3.80
   0  -3   2   46.70    4.30
   0  -3  -2   57.49    2.30
   0  -3  -2   51.79    4.00
   0  -3   2   59.49    3.90
   0  -3  -2   54.29    3.90
   0  -3   2   46.30    4.30
   0  -3   2   53.59    4.20
   0  -3  -2   51.69    4.40
   0  -3  -2   48.60    3.70
   0  -3   2   62.59    4.10
   0  -3   2   61.29    4.70
   0   3   2   51.69    3.80
   0   3   2   50.39    4.30
   0   3  -2   58.89    5.40
   0   3  -2   47.00    4.20
   0   3  -2   47.10    3.70
   0   3   2   57.79    3.90
   0   3  -2   56.69    4.00
   0   3   2   51.09    3.80
   0   3   2   58.09    4.60
   0   3   2   56.19    4.40
   0   3   2   59.39    3.80
   0   3  -2   55.49    4.30
   0   3  -2   58.49    4.00
   0   3  -2   49.50    4.50
  -1  -3  -2    4.50    0.70
  -1  -3  -2    4.60    1.80
  -1  -3  -2    4.40    2.00
   1  -3   2    2.30    2.20
   1  -3   2    3.10    2.10
   1  -3   2    4.60    1.90
  -1  -3  -2    6.20    2.10
   1  -3   2    3.70    2.20
  -1  -3  -2    0.20    1.70
   1  -3   2    0.60    2.70
  -1  -3  -2    3.30    2.20
   1  -3   2   -1.10    4.00
  -1  -3  -2    6.10    2.00
   1  -3   2    4.50    2.00
  -1  -3  -2    5.20    1.20
  -1  -3  -2    4.70    1.60
   1  -3   2    0.20    1.90
   1   3   2    4.90    2.10
  -1   3  -2    0.30    2.90
   1   3   2    6.30    2.20
   1   3   2    1.90    1.50
   1   3   2    4.90    2.10
   1   3   2    4.80    1.90
  -1   3  -2    4.10    1.90
  -1   3  -2    3.50    1.70
  -1   3  -2    3.50    1.90
   1   3   2    3.80    0.60
  -1   3  -2    3.20    1.90
   1   3   2    1.50    1.30
  -1   3  -2    0.90    2.20
  -1   3  -2    0.90    1.90
   1   3   2    4.80    2.00
  -1   3  -2    5.90    3.90
   2  -3   2 1067.39   45.80
   2  -3   2 1053.19   45.40
  -2  -3  -2 1030.70   44.00
  -2   3  -2 1131.49   50.39
  -2   3  -2 1049.70   50.19
   3  -3   2  704.53   31.70
  -3  -3  -2  711.73   32.70
   3  -3   2  661.93   33.90
   3  -3   2  732.23   32.10
   3  -3   2  675.73   32.30
  -3  -3  -2  667.53   32.00
   3  -3   2  697.23   32.40
  -3  -3  -2  681.53   31.20
  -3  -3  -2  675.03   31.80
   3  -3   2  649.74   31.30
  -3  -3  -2  684.33   31.50
   3  -3   2  685.73   30.90
  -3  -3  -2  723.43   30.90
  -3  -3  -2  695.83   31.00
   3  -3   2  683.53   32.70
  -3   3  -2  724.63   34.20
  -3   3  -2  665.03   30.60
   3   3   2  703.63   31.30
  -3   3  -2  663.53   30.60
   3   3   2  724.23   31.80
  -3   3  -2  705.13   31.20
   3   3   2  681.13   31.80
  -3   3  -2  668.43   31.50
  -3   3  -2  665.83   36.60
  -3   3  -2  718.53   31.50
  -3   3  -2  683.33   36.50
  -3   3  -2  674.63   32.30
  -3   3  -2  674.43   31.60
   3   3   2  713.33   30.70
   3   3   2  670.03   32.50
   3   3   2  714.33   32.00
  -4  -3  -2  432.46   23.70
  -4  -3  -2  455.65   17.50
   4  -3   2  439.06   17.40
   4  -3   2  469.45   18.70
   4  -3   2  420.36   25.60
   4  -3   2  436.96   24.80
  -4  -3  -2  471.75   24.70
   4  -3   2  457.65   24.10
  -4  -3  -2  425.76   23.10
  -4  -3  -2  453.75   24.70
  -4  -3  -2  418.36   22.50
   4  -3   2  428.96   24.70
   4  -3   2  437.26   23.40
   4  -3   2  471.25   23.10
  -4  -3  -2  448.16   24.10
   4  -3   2  416.26   24.20
  -4  -3  -2  428.66   22.60
   4  -3   2  412.66   24.60
  -4  -3  -2  469.35   23.40
   4  -3   2  442.36   23.50
  -4   3  -2  417.96   25.30
   4   3   2  417.56   22.80
  -4   3  -2  458.25   25.90
   4   3   2  417.86   22.40
  -4   3  -2  432.16   23.00
   4   3   2  432.16   23.90
  -4   3  -2  474.55   26.40
   4   3   2  442.46   23.70
  -4   3  -2  423.86   23.40
   4   3   2  466.95   23.80
  -4   3  -2  455.35   23.60
  -4   3  -2  432.66   22.50
  -4   3  -2  438.96   22.60
   4   3   2  457.55   23.80
   4   3   2  386.16   24.40
  -4   3  -2  460.75   17.30
   4   3   2  451.75   17.40
   5  -3   2   15.60    6.50
  -5  -3  -2   35.80    8.30
  -5  -3  -2   20.60    6.60
   5  -3   2   33.30    7.40
   5  -3   2   16.90    5.90
  -5  -3  -2   30.10    6.40
  -5  -3  -2   20.90    5.90
  -5  -3  -2   21.60    2.20
   5  -3   2   36.10    9.20
  -5  -3  -2   20.80    6.40
  -5  -3  -2   17.40    6.00
   5  -3   2   26.10    6.70
  -5  -3  -2   14.50    5.10
   5  -3   2   20.70    6.80
   5  -3   2   22.80    5.80
   5  -3   2   27.50    2.40
   5  -3   2   20.10    7.90
   5  -3   2   20.90    6.90
  -5  -3  -2   21.00    6.60
  -5   3  -2   22.70    7.00
  -5   3  -2   18.10    8.00
  -5   3  -2   31.70    6.50
  -5   3  -2   14.00    6.90
   5   3   2   25.20    6.90
  -5   3  -2   33.50    7.10
   5   3   2   17.20    5.90
   5   3   2   29.20    2.50
  -5   3  -2   29.10    7.10
   5   3   2   22.30    6.30
  -5   3  -2   32.00    6.90
   5   3   2   20.40    5.80
   5   3   2   20.20    6.00
  -5   3  -2   27.90    6.80
  -5   3  -2   25.30    2.30
  -5   3  -2   25.00    6.70
  -5   3  -2   28.20    7.60
   5   3   2   23.70    6.90
   5   3   2   34.50    8.80
  -6  -3  -2  548.35   33.10
   6  -3   2  560.84   33.60
   6  -3   2  619.34   34.50
  -6  -3  -2  575.84   32.70
  -6  -3  -2  600.54   31.90
   6  -3   2  597.54   35.40
  -6  -3  -2  546.75   32.20
  -6  -3  -2  610.44   31.90
  -6  -3  -2  595.44   32.50
  -6  -3  -2  571.24   30.90
   6  -3   2  533.85   31.20
   6  -3   2  594.84   31.10
  -6  -3  -2  582.44   31.10
   6  -3   2  547.45   22.80
   6  -3   2  566.34   33.70
   6  -3   2  579.14   32.60
   6  -3   2  600.64   33.90
   6  -3   2  556.34   31.90
  -6  -3  -2  584.14   23.00
   6   3   2  592.14   22.90
  -6   3  -2  535.65   30.40
   6   3   2  613.24   33.30
  -6   3  -2  587.54   34.40
  -6   3  -2  531.95   30.90
  -6   3  -2  576.54   22.70
  -6   3  -2  565.54   32.90
  -6   3  -2  558.44   32.50
   6   3   2  603.64   31.10
   6   3   2  640.44   33.40
  -6   3  -2  587.14   31.90
   6   3   2  572.44   31.30
  -6   3  -2  589.74   32.00
   6   3   2  547.85   31.50
  -6   3  -2  609.84   30.90
   6   3   2  570.24   34.60
   6   3   2  590.14   32.30
   7  -3   2    3.40    5.60
   7  -3   2    4.50    1.80
  -7  -3  -2    6.20    2.00
   7  -3   2   16.60    8.20
  -7  -3  -2    1.80    4.90
   7  -3   2   -2.80    7.30
   7  -3   2    0.00    6.40
   7  -3   2    1.40    5.70
  -7  -3  -2    0.10    5.10
  -7  -3  -2    3.50    6.50
  -7  -3  -2    3.60    6.10
   7  -3   2    4.60    5.70
  -7  -3  -2    6.80    6.30
  -7  -3  -2   10.80    5.80
   7  -3   2    2.50    5.10
  -7  -3  -2    0.30    4.70
   7  -3   2    0.40    4.90
   7  -3   2   16.90    9.20
  -7  -3  -2   14.00    7.10
  -7  -3  -2    3.40    5.40
  -7   3  -2    9.20    6.50
   7   3   2    0.00    4.40
   7   3   2   15.80    7.80
   7   3   2   -0.80    4.70
  -7   3  -2   12.00    7.50
  -7   3  -2    2.70    5.40
   7   3   2    0.90    5.40
   7   3   2    2.50    6.10
  -7   3  -2   11.30    5.80
   7   3   2   -3.00    6.90
   7   3   2    6.20    1.90
  -7   3  -2    4.50    6.40
   7   3   2    6.50    5.30
   7   3   2    3.00    5.30
  -7   3  -2   -1.70    4.60
  -7   3  -2   -1.60    7.90
   8  -3   2   12.50    6.70
   8  -3   2    0.30    5.90
  -8  -3  -2   14.30    8.70
  -8  -3  -2    6.10    4.80
   8  -3   2   18.50    7.40
   8  -3   2    9.30    2.00
   8  -3   2   10.70    7.60
   8  -3   2    2.10    6.10
  -8  -3  -2    5.50    7.40
  -8  -3  -2    4.50    6.00
  -8  -3  -2   16.10    6.70
   8  -3   2   22.50    7.00
  -8  -3  -2    8.30    6.10
  -8   3  -2   20.10    9.10
  -8   3  -2   13.80    7.10
   8   3   2    3.80    6.40
   8   3   2   10.70    8.00
   8   3   2    5.60    7.10
   8   3   2    8.30    6.70
   8   3   2    3.30    5.30
   8   3   2    6.60    1.80
  -8   3  -2   11.50    7.50
   8   3   2    9.90    7.10
   8   3   2   14.00    7.10
  -8   3  -2   18.00    9.60
   8   3   2    5.50    5.90
  -9  -3  -2    0.00    6.50
  -9  -3  -2    6.30    7.70
   9  -3   2    4.80    7.00
  -9  -3  -2   -1.10    6.90
   9  -3   2    2.40    6.30
   9  -3   2    1.20    1.80
   9  -3   2    9.20    8.70
   9  -3   2   -4.80    4.40
  -9   3  -2    1.80    8.00
   9   3   2    1.30    7.50
  -9   3  -2    3.70    7.20
   9   3   2   17.00    8.00
   9   3   2    2.40    2.10
   9   3   2   -2.70    5.20
  -9   3  -2   11.00   10.60
   9   3   2    0.80    5.80
   9   3   2    6.60    7.60
   9  -4  -2  112.69   17.10
  -9  -4   2  136.79   18.80
  -9  -4   2  120.39   19.00
  -9  -4   2  131.09   17.80
  -9  -4   2  119.99   15.10
   9  -4  -2  111.79   18.70
   9  -4  -2  118.99    6.40
   9  -4  -2  115.89   15.90
   9  -4  -2  123.09   18.20
   9   4  -2  112.29   15.80
   9   4  -2  135.29   19.20
  -9   4   2  103.69   17.70
  -9   4   2  148.29   20.30
   9   4  -2  110.59   15.90
   9   4  -2  100.59   15.20
   9   4  -2  139.69   19.80
  -9   4   2  147.39   22.40
   9   4  -2  123.59   20.20
  -8  -4   2   11.50    6.60
  -8  -4   2   13.80    7.10
   8  -4  -2   14.70    2.20
  -8  -4   2   18.80    7.90
  -8  -4   2    2.20    6.90
   8  -4  -2   34.80    9.30
   8  -4  -2    8.30    5.20
   8  -4  -2    7.80    8.20
   8  -4  -2   18.00    8.50
  -8  -4   2   14.80    7.60
  -8  -4   2   16.70    9.20
   8   4  -2    4.50    5.60
   8   4  -2    8.40    2.00
  -8   4   2   10.40    1.80
   8   4  -2    9.00   11.80
  -8   4   2   16.20    9.40
   8   4  -2   19.80    7.80
  -8   4   2   32.40   13.20
  -8   4   2   10.30    5.30
   8   4  -2    6.60    7.70
   8   4  -2   22.50    6.70
   8   4  -2   12.00    6.30
  -8   4   2   24.80   11.20
  -8   4   2   12.70    8.20
   8   4  -2    7.00    6.90
   7  -4  -2  416.76   28.20
  -7  -4   2  381.76   26.90
   7  -4  -2  419.26   30.10
  -7  -4   2  412.76   25.80
   7  -4  -2  414.66   16.70
   7  -4  -2  379.36   26.10
  -7  -4   2  480.25   28.70
  -7  -4   2  357.36   27.20
   7  -4  -2  405.16   28.00
  -7  -4   2  400.36   26.10
  -7  -4   2  423.46   28.10
  -7  -4   2  396.26   17.10
  -7  -4   2  394.46   28.60
   7  -4  -2  395.96   25.20
   7  -4  -2  421.16   29.60
   7  -4  -2  451.45   26.90
  -7  -4   2  406.96   27.30
  -7  -4   2  469.15   28.70
   7  -4  -2  422.06   25.20
  -7   4   2  413.46   28.80
  -7   4   2  396.36   26.00
  -7   4   2  409.36   16.50
  -7   4   2  410.56   27.70
   7   4  -2  379.96   25.20
  -7   4   2  429.86   24.20
  -7   4   2  428.26   28.40
   7   4  -2  405.16   16.90
   7   4  -2  447.56   27.90
   7   4  -2  426.86   28.30
   7   4  -2  434.86   25.90
  -7   4   2  435.26   31.20
   7   4  -2  401.06   29.90
   7   4  -2  424.86   27.40
   7   4  -2  442.16   26.30
  -7   4   2  430.46   27.30
   7   4  -2  426.06   27.80
  -7   4   2  381.06   24.80
  -6  -4   2   -0.80    5.80
   6  -4  -2   16.80    5.70
  -6  -4   2    6.10    5.60
   6  -4  -2    7.80    1.50
  -6  -4   2    4.10    5.60
  -6  -4   2    8.30    6.60
  -6  -4   2    4.80    4.80
   6  -4  -2    1.10    4.40
   6  -4  -2   14.00    6.70
   6  -4  -2   -1.40    7.10
   6  -4  -2    3.00    6.40
  -6  -4   2    7.60    5.40
   6  -4  -2    3.90    5.00
   6  -4  -2    6.70    4.50
  -6  -4   2    5.20    5.20
  -6  -4   2    6.70    1.70
   6  -4  -2    7.80    6.30
   6  -4  -2    7.80    6.60
   6  -4  -2    8.70    6.70
  -6  -4   2   10.00    6.10
   6   4  -2   -1.40    4.10
  -6   4   2    4.80    5.60
   6   4  -2    6.90    5.90
  -6   4   2    1.60    5.20
  -6   4   2    5.50    1.30
   6   4  -2    4.30    1.60
   6   4  -2    7.60    5.80
   6   4  -2   12.00    7.00
  -6   4   2   14.90    9.10
   6   4  -2    7.20    6.70
   6   4  -2    4.30    7.10
   6   4  -2    2.30    4.80
  -6   4   2   11.90    6.10
  -6   4   2   -1.70    3.80
  -6   4   2    9.10    5.20
   6   4  -2    5.10    4.70
  -6   4   2   -3.10    5.10
  -6   4   2   12.10    6.60
   5  -4  -2   56.39    8.40
   5  -4  -2   35.50    8.90
  -5  -4   2   51.69    8.30
   5  -4  -2   56.49    9.40
  -5  -4   2   43.60    8.70
  -5  -4   2   67.89   10.30
  -5  -4   2   69.29    8.90
   5  -4  -2   64.79   11.70
  -5  -4   2   52.99    3.50
   5  -4  -2   51.39    3.10
  -5  -4   2   62.29   10.80
   5  -4  -2   68.79   12.40
   5  -4  -2   55.09   10.00
   5  -4  -2   48.70    7.10
   5  -4  -2   51.29    8.40
  -5  -4   2   47.60    8.80
   5  -4  -2   63.29   10.40
   5  -4  -2   56.19   10.00
  -5  -4   2   48.30    9.00
  -5   4   2   53.69    7.90
   5   4  -2   53.29    9.70
  -5   4   2   37.50    7.50
   5   4  -2   68.99   10.10
   5   4  -2   57.19    9.50
   5   4  -2   64.19   11.40
  -5   4   2   47.60   10.80
  -5   4   2   60.49    7.90
   5   4  -2   49.70    8.70
  -5   4   2   55.99    9.80
   5   4  -2   74.39    9.30
  -5   4   2   63.09   10.00
  -5   4   2   61.89    8.90
   5   4  -2   54.69    3.40
   5   4  -2   56.49    8.10
  -5   4   2   52.39    3.00
  -5   4   2   71.59    8.40
   5   4  -2   51.79    8.40
  -4  -4   2   77.99    8.60
   4  -4  -2   86.09   10.40
   4  -4  -2   72.69    9.20
   4  -4  -2   90.99    9.30
   4  -4  -2   95.89   11.50
   4  -4  -2   88.99    4.10
  -4  -4   2   87.79    4.40
  -4  -4   2   72.99    9.30
   4  -4  -2   88.49   10.00
   4  -4  -2   97.59   11.40
   4  -4  -2   92.79   11.30
  -4  -4   2   87.89   11.50
  -4  -4   2   96.69   11.50
   4  -4  -2  112.19   13.60
   4  -4  -2  102.99   10.00
  -4  -4   2   76.49    9.50
   4  -4  -2   80.29    8.40
  -4  -4   2   71.29    9.20
  -4  -4   2   73.19    8.70
  -4   4   2   86.19   10.50
  -4   4   2  109.59   11.80
  -4   4   2   80.69    9.80
   4   4  -2   81.99   10.10
   4   4  -2   93.29    9.40
   4   4  -2   94.29   10.10
  -4   4   2  136.09   15.30
  -4   4   2   86.19    3.90
  -4   4   2   86.49   10.30
   4   4  -2   77.79    8.70
  -4   4   2   86.59    7.50
  -4   4   2   90.19   10.00
   4   4  -2   91.19   10.00
   4   4  -2   79.69    8.50
  -4   4   2   90.89   11.10
  -4   4   2   79.79   10.60
   4   4  -2  107.59   12.20
   4   4  -2   85.09    4.30
  -3  -4   2 1753.52   71.19
  -3   4   2 1706.93   70.59
  -3   4   2 1732.13   71.49
  -2  -4   2 1025.30   44.00
  -2   4   2  988.40   43.60
   2   4  -2 1095.39   45.00
  -2   4   2 1074.29   46.40
  -2   4   2 1064.89   43.10
   1  -4  -2  700.63   30.40
  -1  -4   2  680.33   30.10
   1  -4  -2  716.93   29.80
  -1  -4   2  690.83   29.60
   1  -4  -2  727.03   30.30
   1   4  -2  729.63   30.60
   1   4  -2  714.63   29.80
   0  -4   2 2166.58  108.39
   0  -4  -2 2213.08  111.79
   0   4  -2 2374.36  109.49
   0   4   2 2217.58  110.59
  -1  -4  -2 2081.29  117.69
   1  -4   2 2288.27  120.29
   1   4   2 2982.70  120.79
  -1   4  -2 2166.68  128.29
  -2  -4  -2 1031.80   43.80
   2  -4   2 1027.80   45.70
   2  -4   2 1031.00   44.30
  -2  -4  -2 1037.10   44.20
   2  -4   2 1075.99   46.80
   2  -4   2 1057.39   45.10
   2   4   2 1015.90   44.00
  -2   4  -2 1100.49   48.50
  -3  -4  -2  349.47   19.40
   3  -4   2  346.47   19.60
   3  -4   2  330.07   13.20
  -3  -4  -2  325.67   18.60
   3  -4   2  308.17   22.80
   3  -4   2  333.57   21.00
  -3  -4  -2  346.27   19.50
   3  -4   2  315.17   19.10
   3  -4   2  324.87   19.80
  -3  -4  -2  344.17   18.60
   3  -4   2  318.27   18.10
  -3  -4  -2  344.37   17.40
   3  -4   2  352.36   19.00
  -3  -4  -2  358.76   13.40
   3  -4   2  340.17   18.40
   3  -4   2  335.97   17.60
  -3  -4  -2  335.17   17.60
  -3  -4  -2  332.37   18.40
   3   4   2  308.47   18.10
   3   4   2  339.57   17.30
  -3   4  -2  321.17   18.40
   3   4   2  323.87   18.70
  -3   4  -2  307.87   24.40
   3   4   2  330.17   15.60
  -3   4  -2  372.16   22.00
   3   4   2  313.87   17.50
   3   4   2  301.87   18.00
  -3   4  -2  344.47   18.50
   3   4   2  365.46   20.00
  -3   4  -2  318.97   17.50
  -3   4  -2  356.96   18.10
   3   4   2  320.27   18.00
  -3   4  -2  322.37   19.00
  -3   4  -2  356.76   26.40
   3   4   2  338.57   13.30
  -3   4  -2  333.77   17.20
   4  -4   2   36.50    7.50
   4  -4   2   37.80    4.90
   4  -4   2   24.80    5.50
   4  -4   2   29.00    6.00
  -4  -4  -2   46.50   12.10
  -4  -4  -2   30.10    6.40
   4  -4   2   34.10    8.10
  -4  -4  -2   27.60    5.90
  -4  -4  -2   36.40    7.20
   4  -4   2   28.40    6.90
  -4  -4  -2   36.10    7.00
   4  -4   2   30.60    7.20
   4  -4   2   35.20    2.50
  -4  -4  -2   35.40    2.70
  -4  -4  -2   28.80    6.30
  -4  -4  -2   31.00    5.60
   4  -4   2   29.10    6.50
   4  -4   2   32.50    6.30
   4  -4   2   30.00    7.60
  -4   4  -2   26.60    6.60
   4   4   2   40.00    7.70
   4   4   2   21.00    5.50
  -4   4  -2   40.30   10.00
  -4   4  -2   26.60    5.80
   4   4   2   43.50    6.60
  -4   4  -2   40.20    9.40
   4   4   2   29.70    6.10
  -4   4  -2   33.20    2.60
   4   4   2   29.80    6.30
  -4   4  -2   28.30    5.60
  -4   4  -2   32.80    6.50
  -4   4  -2   33.90    8.50
   4   4   2   29.80    5.70
   4   4   2   41.40    2.60
  -4   4  -2   30.00    5.90
   4   4   2   26.40    7.40
  -5  -4  -2  254.57   18.80
   5  -4   2  251.77   19.40
  -5  -4  -2  275.87   11.50
   5  -4   2  251.17   12.70
   5  -4   2  280.47   21.60
   5  -4   2  257.67   18.00
  -5  -4  -2  302.87   19.00
   5  -4   2  258.47   11.30
  -5  -4  -2  316.37   20.00
   5  -4   2  293.37   21.60
  -5  -4  -2  306.87   18.10
   5  -4   2  252.47   18.10
  -5  -4  -2  275.37   19.00
   5  -4   2  301.47   20.60
   5  -4   2  287.07   17.80
  -5  -4  -2  240.58   17.10
  -5  -4  -2  293.97   20.40
   5  -4   2  299.27   20.80
  -5  -4  -2  275.67   17.70
   5  -4   2  312.07   19.70
  -5   4  -2  234.98   20.00
  -5   4  -2  279.97   11.10
   5   4   2  291.47   17.50
  -5   4  -2  300.67   17.90
   5   4   2  288.67   21.00
   5   4   2  274.47   18.50
   5   4   2  276.97   11.40
  -5   4  -2  240.78   18.60
  -5   4  -2  244.48   17.70
  -5   4  -2  274.77   19.30
   5   4   2  281.37   19.70
   5   4   2  260.37   18.10
   5   4   2  267.37   17.70
   5   4   2  257.97   18.60
  -5   4  -2  263.57   18.30
  -5   4  -2  255.77   17.50
  -5   4  -2  274.37   21.30
  -5   4  -2  285.97   17.40
  -5   4  -2  278.27   23.50
   6  -4   2   -1.80    3.90
  -6  -4  -2    0.00    5.70
   6  -4   2    1.00    9.30
  -6  -4  -2    5.20    4.80
  -6  -4  -2   -1.60    3.80
  -6  -4  -2    4.60    4.60
   6  -4   2   -3.40    4.60
   6  -4   2   -3.00    4.60
  -6  -4  -2   -0.50    5.40
  -6  -4  -2    2.10    5.00
   6  -4   2   -0.10    6.40
   6  -4   2   -1.30    1.30
  -6  -4  -2    2.70    6.00
  -6  -4  -2    1.80    4.80
   6  -4   2    5.40    5.20
   6  -4   2    2.00    7.90
  -6  -4  -2    1.60    1.50
   6  -4   2   -0.30    8.10
   6  -4   2    3.60    5.10
  -6   4  -2    0.90    1.20
  -6   4  -2    1.80    5.40
  -6   4  -2   -6.30    3.60
   6   4   2   -2.80    6.10
   6   4   2    2.40    5.60
  -6   4  -2    2.50    5.00
  -6   4  -2  -16.00    5.80
   6   4   2   -4.90    4.70
  -6   4  -2    3.50    4.90
  -6   4  -2   -3.30    4.20
  -6   4  -2   -1.30    5.10
  -6   4  -2    0.50    4.70
   6   4   2   -3.70    6.10
   6   4   2    6.50    4.90
  -6   4  -2    2.60    5.50
  -7  -4  -2    3.00    1.90
  -7  -4  -2    2.10    5.50
  -7  -4  -2   -3.10    3.90
   7  -4   2    0.70    1.60
  -7  -4  -2   11.10    7.00
   7  -4   2    6.90    5.90
   7  -4   2    0.50    6.20
  -7  -4  -2   10.50    5.90
   7  -4   2    7.60    6.30
  -7  -4  -2   -0.90    5.40
   7  -4   2    6.80    5.60
   7  -4   2   16.70    9.80
  -7  -4  -2    3.80    7.20
  -7  -4  -2    2.80    5.60
   7  -4   2    0.80    6.00
   7  -4   2   -0.50   10.30
  -7  -4  -2   -0.90    5.40
   7  -4   2    4.80    5.40
  -7   4  -2    6.00    5.60
  -7   4  -2   -0.20    1.30
  -7   4  -2   -0.80    6.00
  -7   4  -2   11.80    9.10
  -7   4  -2    3.00    6.40
   7   4   2    4.60    6.30
   7   4   2   -2.90    4.20
   7   4   2   13.40    6.50
  -7   4  -2    0.30    4.60
   7   4   2    2.90    7.20
  -7   4  -2   -1.60    4.90
   7   4   2    9.10    5.70
   7   4   2    1.40    1.40
   7   4   2    0.80    4.60
  -7   4  -2    4.80    5.30
  -8  -4  -2    5.20    7.30
   8  -4   2    9.10    6.40
  -8  -4  -2   -3.50    4.80
  -8  -4  -2    5.50    4.30
   8  -4   2   -1.60    6.30
  -8  -4  -2    2.00    6.00
   8  -4   2    4.50    1.90
  -8  -4  -2    0.30    5.50
   8  -4   2    2.60    6.60
   8  -4   2    1.30    5.20
   8  -4   2    5.30    6.90
   8  -4   2    1.70    5.90
   8   4   2    0.50    1.60
   8   4   2    1.00    6.00
  -8   4  -2    8.30    8.50
   8   4   2    4.70    5.50
  -8   4  -2   -1.00    6.60
   8   4   2   -1.70    4.90
   8   4   2   -2.70    5.90
  -8   4  -2   -0.60    6.50
   8   4   2    3.10    6.50
   8   4   2    1.60    5.40
   8   4   2    3.20    5.20
  -9  -4  -2   -7.50    9.80
   9  -4   2   41.80    8.60
   9  -4   2   14.50    2.60
   9  -4   2    5.90    7.10
   9  -4   2    8.10    7.40
  -9  -4  -2    1.50    6.90
  -9  -4  -2    4.70    6.40
   9  -4   2   12.60    9.40
   9  -4   2   13.80    7.50
   9   4   2   10.50    8.30
   9   4   2    7.30    2.40
   9   4   2   31.20    9.50
  -9   4  -2    8.20    7.90
   9   4   2    6.10    6.50
  -9   4  -2    9.70    7.60
  -9   4  -2    3.00    9.40
   9   4   2    1.80    6.00
   9   4   2    2.40    6.70
   9   4   2    6.30    6.30
   9   4   2   13.20    8.70
   9   5  -2   81.19   14.40
   9   5  -2   38.60    3.70
   8  -5  -2  127.59   16.50
  -8  -5   2  119.99   18.00
  -8  -5   2  115.39   16.20
   8  -5  -2  124.69   19.60
   8  -5  -2  142.39   19.50
   8  -5  -2  142.89   19.60
  -8  -5   2  136.49   17.00
  -8  -5   2  129.09   15.90
   8  -5  -2  115.79    6.10
  -8  -5   2  110.09   18.00
   8  -5  -2  115.99   14.90
  -8   5   2   79.09   12.40
   8   5  -2   96.79   15.20
  -8   5   2  135.29   20.90
  -8   5   2  130.09   18.60
  -8   5   2  112.29   18.20
   8   5  -2  140.49   17.00
  -8   5   2  108.99    5.80
   8   5  -2  134.29   16.00
   8   5  -2  133.59   18.00
   8   5  -2  134.29   17.70
  -8   5   2  123.09   14.70
   8   5  -2  122.49    6.40
   8   5  -2   90.49   14.00
  -7  -5   2   37.30    9.90
   7  -5  -2   57.99   12.40
  -7  -5   2   56.09    5.10
   7  -5  -2   55.39   11.10
   7  -5  -2   57.29    3.80
   7  -5  -2   56.29   12.80
   7  -5  -2   93.29   13.80
  -7  -5   2   76.19   13.50
  -7  -5   2   62.09   12.00
   7  -5  -2   58.29   13.50
  -7  -5   2   69.59   11.00
  -7  -5   2   41.20   11.00
   7  -5  -2   72.49   11.00
   7  -5  -2   49.30    7.90
   7  -5  -2   64.99   13.10
  -7  -5   2   43.60    9.30
  -7  -5   2   56.19   18.30
   7  -5  -2   62.79   10.80
  -7   5   2   71.49   13.40
  -7   5   2   36.60    7.90
  -7   5   2   32.30   11.80
  -7   5   2   74.59   11.60
   7   5  -2   51.19   10.50
  -7   5   2   47.90    3.40
   7   5  -2   48.10    9.10
   7   5  -2   52.79    3.90
   7   5  -2   43.70   11.20
   7   5  -2   62.99   12.70
   7   5  -2   48.40   10.80
  -7   5   2   66.69   11.80
   7   5  -2   49.99    9.60
  -7   5   2   74.69   13.40
   7   5  -2   52.29   10.00
  -6  -5   2  305.77   27.00
   6  -5  -2  347.57   25.60
   6  -5  -2  388.56   23.80
  -6  -5   2  430.76   25.60
  -6  -5   2  331.17   21.70
   6  -5  -2  345.17   14.20
  -6  -5   2  373.96   22.10
   6  -5  -2  343.17   21.80
   6  -5  -2  325.97   24.10
  -6  -5   2  326.77   23.30
   6  -5  -2  371.76   21.70
   6  -5  -2  349.17   25.40
  -6  -5   2  329.97   24.50
  -6  -5   2  352.96   15.20
   6  -5  -2  365.16   26.30
  -6  -5   2  381.06   30.00
   6  -5  -2  341.57   21.10
   6  -5  -2  361.46   21.80
   6   5  -2  383.76   43.00
  -6   5   2  337.97   20.00
   6   5  -2  333.27   22.20
   6   5  -2  340.87   24.40
   6   5  -2  342.57   29.30
  -6   5   2  346.27   19.90
  -6   5   2  334.07   24.10
   6   5  -2  374.36   14.60
   6   5  -2  321.47   23.20
  -6   5   2  366.66   25.20
  -6   5   2  377.76   28.20
   6   5  -2  343.57   22.70
   6   5  -2  345.77   22.40
  -6   5   2  323.37   21.40
  -6   5   2  342.57   25.50
  -6   5   2  325.17   22.20
  -6   5   2  346.57   20.80
   6   5  -2  329.47   21.40
  -6   5   2  325.17   28.50
  -5  -5   2  596.44   37.30
  -5  -5   2  620.94   30.20
   5  -5  -2  621.44   30.10
   5  -5  -2  622.14   34.00
   5  -5  -2  630.54   34.70
  -5  -5   2  610.44   32.70
  -5  -5   2  658.63   32.50
   5  -5  -2  565.64   29.80
  -5  -5   2  594.44   32.30
   5  -5  -2  583.54   30.90
   5  -5  -2  590.24   23.40
   5  -5  -2  654.83   31.50
   5  -5  -2  560.94   32.70
  -5  -5   2  590.54   32.20
  -5  -5   2  617.74   30.60
   5  -5  -2  608.04   34.10
   5  -5  -2  614.54   29.80
  -5  -5   2  593.64   23.80
   5  -5  -2  613.24   32.80
  -5   5   2  634.74   30.50
   5   5  -2  591.54   23.60
  -5   5   2  583.54   31.00
  -5   5   2  599.14   32.40
   5   5  -2  604.84   30.70
  -5   5   2  616.14   32.60
   5   5  -2  609.94   33.00
   5   5  -2  591.34   32.20
  -5   5   2  609.24   31.40
   5   5  -2  623.04   34.60
  -5   5   2  574.34   33.20
   5   5  -2  605.04   31.50
  -5   5   2  549.35   31.70
   5   5  -2  614.84   30.50
  -5   5   2  612.64   35.90
   5   5  -2  638.44   30.40
   5   5  -2  606.44   30.00
  -5   5   2  570.94   33.10
   4  -5  -2   83.19   11.10
   4  -5  -2   96.79    9.30
  -4  -5   2  124.59   13.20
  -4  -5   2   97.19   11.30
  -4  -5   2   95.59   11.10
   4  -5  -2   97.29   10.40
   4  -5  -2  106.59   13.30
   4  -5  -2  100.69    4.50
  -4  -5   2   94.69    8.70
  -4  -5   2   95.39    8.80
   4  -5  -2   75.29   10.90
   4  -5  -2  123.29   12.00
   4  -5  -2   86.99    9.40
   4  -5  -2  116.89    9.20
   4  -5  -2  115.19   12.40
  -4  -5   2   99.99    4.90
  -4  -5   2   96.59   11.20
   4  -5  -2   73.69   10.20
  -4  -5   2   87.69   10.20
  -4   5   2  103.89   11.50
   4   5  -2   79.09    8.70
  -4   5   2  107.99   12.10
   4   5  -2   99.29    8.90
   4   5  -2   90.49    4.70
   4   5  -2  119.69   10.20
  -4   5   2   91.79    9.90
  -4   5   2  111.39   14.30
  -4   5   2  106.99   11.30
  -4   5   2  105.19   14.20
   4   5  -2  104.99    9.70
   4   5  -2  124.19   13.60
  -4   5   2   98.39    8.80
   4   5  -2  102.29   11.10
   4   5  -2   98.19   13.10
   4   5  -2  102.89   10.40
  -4   5   2   83.59   10.40
  -3  -5   2  474.75   25.10
   3  -5  -2  494.95   26.60
  -3  -5   2  481.25   25.60
   3  -5  -2  521.95   24.80
  -3  -5   2  500.95   23.40
  -3  -5   2  511.75   23.70
  -3  -5   2  464.05   24.50
   3  -5  -2  472.85   19.30
  -3  -5   2  477.05   24.70
   3  -5  -2  516.35   26.60
   3  -5  -2  526.55   26.50
   3  -5  -2  502.55   25.90
   3  -5  -2  531.75   24.10
  -3  -5   2  503.95   19.40
   3  -5  -2  476.85   25.00
  -3  -5   2  496.65   24.80
  -3   5   2  527.15   24.20
  -3   5   2  501.65   24.70
   3   5  -2  474.05   22.70
  -3   5   2  533.35   25.30
   3   5  -2  536.75   25.70
   3   5  -2  490.55   24.30
   3   5  -2  491.95   19.30
   3   5  -2  506.25   27.40
   3   5  -2  491.45   26.40
  -3   5   2  469.35   27.50
   3   5  -2  498.95   23.50
   3   5  -2  473.95   23.40
  -3   5   2  495.65   23.60
  -3   5   2  491.15   25.80
  -2  -5   2  694.03   33.50
  -2  -5   2  759.12   33.30
   2  -5  -2  768.52   35.10
   2  -5  -2  765.92   33.20
  -2  -5   2  772.72   33.60
  -2  -5   2  734.53   31.90
   2  -5  -2  774.22   32.70
  -2  -5   2  720.53   33.00
  -2  -5   2  757.52   32.40
   2  -5  -2  752.82   34.50
  -2  -5   2  801.02   34.30
   2  -5  -2  792.82   34.20
  -2  -5   2  732.23   32.80
  -2  -5   2  767.02   33.90
   2  -5  -2  789.22   33.60
   2  -5  -2  778.22   34.60
   2   5  -2  748.03   32.90
  -2   5   2  772.82   36.70
  -2   5   2  756.92   32.20
  -2   5   2  736.93   33.40
  -2   5   2  746.23   33.60
   2   5  -2  765.62   34.60
  -2   5   2  771.52   33.30
   2   5  -2  751.22   33.10
  -2   5   2  796.62   32.70
   2   5  -2  754.02   31.30
   2   5  -2  750.82   33.40
  -2   5   2  752.12   31.50
   2   5  -2  713.13   32.70
  -1  -5   2   18.90    5.10
  -1  -5   2   17.20    4.10
   1  -5  -2   14.00    4.30
  -1  -5   2   19.80    1.80
   1  -5  -2   11.30    4.00
   1  -5  -2   21.80    4.20
   1  -5  -2   17.60    4.30
  -1  -5   2   23.50    4.50
  -1  -5   2   16.90    3.90
  -1  -5   2   16.10    4.20
   1  -5  -2   12.50    5.00
  -1  -5   2   13.90    3.90
  -1  -5   2   14.90    3.40
  -1  -5   2   13.50    3.20
   1  -5  -2   19.60    4.30
  -1  -5   2   21.40    4.20
  -1   5   2   19.30    3.60
  -1   5   2   30.60    7.30
  -1   5   2   14.90    4.60
  -1   5   2   20.80    5.00
  -1   5   2   31.00    4.70
  -1   5   2   14.20    4.40
   1   5  -2   19.00    4.40
   1   5  -2   24.20    5.30
  -1   5   2   22.50    4.60
   1   5  -2   12.10    3.50
   1   5  -2   23.30    4.20
   1   5  -2   15.30    3.60
   1   5  -2   23.40    4.60
   0  -5   2  598.14   27.30
   0  -5  -2  628.04   27.00
   0  -5  -2  628.14   27.30
   0  -5  -2  626.14   26.30
   0  -5   2  620.44   26.30
   0  -5   2  618.74   27.30
   0  -5   2  644.04   27.00
   0   5   2  618.74   27.30
   0   5  -2  653.43   29.20
   0   5  -2  624.34   27.50
   0   5  -2  632.74   26.50
   0   5  -2  613.74   27.00
   0   5   2  606.04   26.40
   0   5   2  643.64   28.00
   0   5  -2  583.74   26.10
   1  -5   2  324.87   16.70
  -1  -5  -2  344.97   13.40
  -1  -5  -2  337.97   16.20
  -1  -5  -2  347.97   17.00
   1  -5   2  333.17   18.00
   1  -5   2  312.87   16.50
   1  -5   2  349.37   17.00
  -1  -5  -2  343.17   16.30
   1  -5   2  339.07   17.60
  -1  -5  -2  350.06   17.20
  -1  -5  -2  360.36   14.20
  -1  -5  -2  333.67   16.50
  -1  -5  -2  357.86   15.70
  -1  -5  -2  352.26   17.30
  -1  -5  -2  340.17   17.40
   1  -5   2  345.57   16.40
   1  -5   2  362.06   18.70
   1   5   2  336.37   17.10
  -1   5  -2  330.47   22.40
  -1   5  -2  342.67   18.70
  -1   5  -2  352.16   17.40
  -1   5  -2  333.67   16.10
   1   5   2  336.07   16.80
  -1   5  -2  339.77   16.20
   1   5   2  352.26   15.60
   1   5   2  343.87   17.90
   1   5   2  323.57   16.70
  -1   5  -2  331.47   17.60
  -1   5  -2  374.96   21.10
   1   5   2  337.07   16.50
   1   5   2  344.07   16.20
  -1   5  -2  356.36   17.20
   1   5   2  339.97   13.30
   1   5   2  365.16   17.00
  -2  -5  -2   19.20    4.60
  -2  -5  -2   15.90    4.10
  -2  -5  -2   15.10    4.60
   2  -5   2   13.70    4.50
  -2  -5  -2   27.90    5.30
  -2  -5  -2   16.50    3.10
   2  -5   2   30.90    5.80
  -2  -5  -2   23.50    2.10
  -2  -5  -2   16.20    3.60
  -2  -5  -2   26.80    5.10
   2  -5   2   11.90    5.00
   2  -5   2   19.10    5.30
   2  -5   2   22.50    5.60
  -2  -5  -2   22.30    5.30
   2  -5   2   22.40    7.10
   2  -5   2   12.70    5.70
   2  -5   2   40.30   10.20
  -2   5  -2   14.40    5.20
  -2   5  -2   20.20    5.10
   2   5   2   15.10    4.20
  -2   5  -2   15.30    5.10
  -2   5  -2   17.20    7.80
  -2   5  -2   25.60    4.30
   2   5   2   16.00    4.00
   2   5   2   22.00    4.80
  -2   5  -2   20.40    7.00
   2   5   2   21.10    1.90
   2   5   2   13.40    4.20
   2   5   2   15.10    4.00
   2   5   2   19.30    4.30
   2   5   2   20.00    6.00
  -2   5  -2   16.80    4.30
  -2   5  -2   17.00    4.70
  -3  -5  -2 1554.24   65.59
   3  -5   2 1560.44   66.79
   3  -5   2 1579.24   64.49
  -3  -5  -2 1563.64   65.19
   3  -5   2 1571.84   66.79
  -3  -5  -2 1515.75   64.39
   3  -5   2 1517.65   64.69
  -3  -5  -2 1621.54   65.99
   3   5   2 1530.55   64.49
   3   5   2 1540.85   64.99
  -3   5  -2 1635.04   73.19
   3   5   2 1502.95   64.49
  -3   5  -2 1535.45   65.79
  -3   5  -2 1623.34   68.09
   3   5   2 1494.05   65.39
  -4  -5  -2  145.29   13.00
   4  -5   2  173.98   16.90
  -4  -5  -2  146.69   12.30
   4  -5   2  118.39   13.20
  -4  -5  -2  132.19   12.50
   4  -5   2  125.89    5.90
  -4  -5  -2  137.49   10.40
   4  -5   2  130.59   13.60
   4  -5   2  133.99   10.80
  -4  -5  -2  130.39    6.10
   4  -5   2  117.69   11.10
   4  -5   2  153.08   13.60
   4  -5   2  141.19   12.40
  -4  -5  -2  127.99   11.50
   4  -5   2  104.89   13.30
  -4  -5  -2  146.89   12.40
  -4  -5  -2  129.19   12.00
   4  -5   2  129.19   11.40
  -4   5  -2  135.99   18.50
  -4   5  -2  128.19   11.60
  -4   5  -2  133.59   11.30
   4   5   2  132.19   11.30
  -4   5  -2  118.69   16.60
   4   5   2  123.69   10.80
   4   5   2  150.88   12.70
  -4   5  -2  108.99   10.00
  -4   5  -2  115.29   14.50
   4   5   2  131.69    6.00
  -4   5  -2  116.09   13.10
   4   5   2  125.59   10.20
  -4   5  -2  127.49   11.50
   4   5   2  118.99   13.40
   4   5   2  132.79   13.00
   4   5   2  112.29   10.30
   4   5   2  132.59   13.70
  -4   5  -2  135.19   10.30
   5  -5   2   94.49   12.10
  -5  -5  -2   88.79   10.80
  -5  -5  -2   92.59   11.40
  -5  -5  -2   85.89   12.50
   5  -5   2   75.29   10.40
   5  -5   2   78.79   12.20
  -5  -5  -2   97.79   11.10
   5  -5   2   87.99    4.70
   5  -5   2   69.19   11.40
  -5  -5  -2   86.29    4.90
   5  -5   2  116.49   14.70
   5  -5   2   88.69   10.80
  -5  -5  -2   68.09   10.30
   5  -5   2   78.19   13.30
   5  -5   2  125.79   16.20
  -5  -5  -2  100.49   11.20
  -5  -5  -2   77.39   11.50
  -5  -5  -2   68.69   10.50
   5  -5   2   75.69   11.80
  -5   5  -2  102.49   15.70
   5   5   2   79.19   11.50
   5   5   2   99.39   13.00
  -5   5  -2   80.99   10.70
   5   5   2   98.69    9.70
   5   5   2   73.69    9.60
   5   5   2   87.99    4.70
   5   5   2  115.09   12.30
   5   5   2   99.69   12.20
   5   5   2   80.89   12.60
  -5   5  -2   84.09   10.50
  -5   5  -2   90.89   14.30
   5   5   2   98.29   12.10
  -5   5  -2  120.29   15.10
  -5   5  -2   83.69   12.10
  -5   5  -2   87.99   11.20
  -5   5  -2   90.29   10.70
  -6  -5  -2  170.18    8.40
   6  -5   2  171.78    8.20
  -6  -5  -2  190.08   20.00
   6  -5   2  169.08   18.80
  -6  -5  -2  158.78   24.80
   6  -5   2  185.28   20.40
  -6  -5  -2  161.38   17.80
  -6  -5  -2  194.88   15.70
  -6  -5  -2  207.28   20.90
   6  -5   2  196.98   22.00
   6  -5   2  223.98   23.30
  -6  -5  -2  175.68   15.20
  -6  -5  -2  175.28   19.00
  -6  -5  -2  164.98   14.20
   6  -5   2  204.68   16.80
   6  -5   2  217.58   16.00
   6  -5   2  197.38   17.60
   6  -5   2  217.68   22.70
   6  -5   2  183.38   16.10
  -6   5  -2  200.88   18.50
  -6   5  -2  191.58   17.40
   6   5   2  178.78   16.00
  -6   5  -2  138.29   16.40
   6   5   2  175.98    8.30
  -6   5  -2  193.58   15.80
  -6   5  -2  178.68   20.40
  -6   5  -2  183.78   19.60
   6   5   2  181.28   15.10
   6   5   2  179.48   15.70
   6   5   2  154.58   17.60
   6   5   2  180.78   20.50
  -6   5  -2  189.08   15.40
  -6   5  -2  196.08   20.00
   6   5   2  181.88   14.80
   6   5   2  189.88   17.00
  -6   5  -2  176.18   15.70
  -7  -5  -2   82.19   12.70
  -7  -5  -2   72.29   11.40
   7  -5   2   86.39   13.20
   7  -5   2   95.89    5.30
  -7  -5  -2   96.79   13.80
  -7  -5  -2   94.69   15.90
   7  -5   2  103.99   16.30
   7  -5   2  120.09   18.10
   7  -5   2  171.78   32.70
  -7  -5  -2   67.79   15.70
   7  -5   2   99.79   13.20
  -7  -5  -2   63.29   10.60
   7  -5   2  114.59   14.70
   7  -5   2  110.49   15.90
   7  -5   2  123.69   16.70
  -7   5  -2   90.29   15.20
  -7   5  -2   97.29   13.00
  -7   5  -2   80.89   11.40
   7   5   2   90.49    5.30
  -7   5  -2   94.89   15.20
   7   5   2  105.79   13.40
   7   5   2   81.99   13.90
   7   5   2  103.09   14.10
  -7   5  -2   85.29    4.90
  -7   5  -2   94.39   12.80
   7   5   2   95.19   15.00
   7   5   2   76.19   11.80
  -7   5  -2   78.69   11.90
  -7   5  -2  122.59   18.30
   7   5   2   72.69   12.60
  -8  -5  -2   -3.90    4.60
   8  -5   2   20.70    7.00
   8  -5   2    5.90    7.20
   8  -5   2   13.40    9.00
   8  -5   2    0.30    1.60
  -8  -5  -2    3.80    4.40
   8  -5   2    8.40    7.40
  -8  -5  -2    0.20    5.20
   8  -5   2    5.60    6.80
  -8  -5  -2   -5.30    6.20
   8  -5   2   -4.30    4.20
   8   5   2    8.00    5.80
   8   5   2    8.40    4.90
   8   5   2   -6.10    4.10
   8   5   2   -2.50    5.00
   8   5   2    4.00    5.00
  -8   5  -2    5.80    8.50
  -8   5  -2   12.70    7.80
   8   5   2    0.40    1.70
  -8   5  -2   -6.20    6.40
   8   5   2   -3.60    4.70
   8  -6  -2   25.30    7.90
   8  -6  -2   23.50    9.50
   8  -6  -2    1.60    7.60
   8  -6  -2   17.80    9.30
  -8  -6   2   11.80    6.30
  -8  -6   2   19.40    9.00
  -8  -6   2   12.70    8.60
  -8  -6   2    5.60    6.00
   8  -6  -2   11.20    6.40
   8  -6  -2   13.60    2.20
   8   6  -2    9.70    6.70
  -8   6   2   33.40    8.50
  -8   6   2   11.80    8.10
  -8   6   2    9.90    8.80
   8   6  -2    5.70    6.80
   8   6  -2   11.20    6.30
   8   6  -2   21.70    8.70
   8   6  -2    8.50    6.70
   8   6  -2   14.00    6.80
   8   6  -2   12.40    2.30
  -8   6   2   22.50   11.50
   7  -6  -2  105.29   13.40
  -7  -6   2   77.59   13.30
  -7  -6   2   67.09   10.50
   7  -6  -2   85.59   13.00
   7  -6  -2   69.29   13.80
   7  -6  -2   78.29   13.90
   7  -6  -2   83.69    4.80
   7  -6  -2   86.69   11.10
   7  -6  -2   87.09   14.60
  -7  -6   2   82.79   13.70
   7  -6  -2   72.59   13.80
  -7  -6   2   93.29   15.00
   7  -6  -2   65.79   10.70
  -7  -6   2  100.59   16.80
   7   6  -2  120.69   14.90
  -7   6   2   71.79   12.00
   7   6  -2   82.09   14.40
  -7   6   2   72.19   13.50
   7   6  -2  103.59   13.30
   7   6  -2   88.79   12.00
   7   6  -2   78.89   12.50
  -7   6   2  104.49   13.70
  -7   6   2   48.20   13.80
   7   6  -2   81.99    5.00
  -7   6   2   86.39   14.10
   7   6  -2   93.89   12.80
  -7   6   2   96.39    9.10
   6  -6  -2   54.79   10.40
   6  -6  -2   52.19   11.70
  -6  -6   2   30.20    8.40
   6  -6  -2   44.10   10.60
  -6  -6   2   44.90    9.70
   6  -6  -2   27.50    8.40
  -6  -6   2   36.70   10.20
  -6  -6   2   27.10    8.40
  -6  -6   2   32.30    7.50
   6  -6  -2   33.50   11.70
  -6  -6   2   51.49   10.80
   6  -6  -2   38.70    3.10
  -6  -6   2   38.90    3.50
  -6  -6   2   37.40    7.50
   6  -6  -2   42.80    8.30
   6  -6  -2   53.19   12.60
   6  -6  -2   54.39   13.10
   6  -6  -2   41.50    8.90
   6   6  -2   44.30    3.50
  -6   6   2   25.60    7.60
  -6   6   2   48.10    9.30
  -6   6   2   46.50   12.50
  -6   6   2   22.00    7.30
   6   6  -2   38.10    8.20
   6   6  -2   28.80   10.60
  -6   6   2   53.09    8.60
   6   6  -2   28.10    8.00
   6   6  -2   42.80    8.10
   6   6  -2   37.50    9.20
   6   6  -2   40.70    8.20
  -6   6   2   59.89   11.10
   6   6  -2   43.50   10.00
   6   6  -2   31.00    7.80
  -6   6   2   41.80    9.00
  -6   6   2   45.90   10.90
  -5  -6   2  189.98    8.70
   5  -6  -2  188.38   17.10
   5  -6  -2  160.18   18.00
   5  -6  -2  197.38   16.90
  -5  -6   2  187.18   14.10
  -5  -6   2  161.98   15.30
  -5  -6   2  178.58   15.80
   5  -6  -2  222.78   14.70
  -5  -6   2  209.48   14.80
   5  -6  -2  218.18   18.60
   5  -6  -2  188.58   15.00
  -5  -6   2  195.38   20.10
  -5  -6   2  210.18   16.90
   5  -6  -2  188.78   14.30
   5  -6  -2  196.48   14.30
   5  -6  -2  168.38   16.80
   5  -6  -2  205.68    8.30
  -5  -6   2  168.68   15.70
   5  -6  -2  176.38   18.50
  -5   6   2  155.58   13.50
   5   6  -2  173.78   13.80
  -5   6   2  186.68   16.00
  -5   6   2  195.58   20.00
   5   6  -2  196.98   16.30
  -5   6   2  195.88   15.60
   5   6  -2  197.88   15.00
   5   6  -2  210.98   15.80
  -5   6   2  193.08   14.50
   5   6  -2  190.08   19.50
  -5   6   2  177.28   16.10
   5   6  -2  198.98   14.10
   5   6  -2  185.88   18.70
  -5   6   2  166.58   18.80
  -5   6   2  181.38   20.70
  -5   6   2  196.08   17.70
   5   6  -2  185.78   14.00
   5   6  -2  203.18    8.50
  -4  -6   2  395.46   24.10
  -4  -6   2  376.36   22.90
   4  -6  -2  385.26   21.10
   4  -6  -2  402.66   15.40
   4  -6  -2  397.76   20.90
  -4  -6   2  396.56   15.80
  -4  -6   2  390.26   22.40
   4  -6  -2  390.46   23.30
  -4  -6   2  396.36   22.80
   4  -6  -2  362.96   22.80
   4  -6  -2  361.36   23.80
  -4  -6   2  385.86   22.80
  -4  -6   2  392.36   20.60
   4  -6  -2  413.96   22.10
  -4  -6   2  385.16   20.70
   4  -6  -2  401.76   24.20
   4  -6  -2  362.06   23.30
   4  -6  -2  373.86   24.50
   4   6  -2  359.76   20.50
   4   6  -2  406.76   21.90
   4   6  -2  397.96   20.90
  -4   6   2  405.96   22.40
   4   6  -2  371.66   22.30
  -4   6   2  403.36   23.90
   4   6  -2  414.16   15.70
  -4   6   2  356.76   22.10
   4   6  -2  394.56   24.50
  -4   6   2  403.46   26.40
  -4   6   2  377.96   22.60
   4   6  -2  394.96   19.80
   4   6  -2  417.86   22.20
  -4   6   2  392.86   21.30
   4   6  -2  374.36   22.80
  -4   6   2  411.06   21.00
  -3  -6   2    4.10    3.90
  -3  -6   2    1.20    2.70
   3  -6  -2    1.40    3.70
   3  -6  -2    1.10    0.90
  -3  -6   2    1.50    1.10
  -3  -6   2    4.90    4.00
   3  -6  -2   -1.10    3.60
   3  -6  -2    1.50    3.80
   3  -6  -2    6.60    4.70
  -3  -6   2    4.30    3.30
  -3  -6   2    2.90    3.60
  -3  -6   2    4.50    3.00
   3  -6  -2   -2.50    4.50
   3  -6  -2    1.80    4.00
  -3  -6   2    4.30    4.00
   3  -6  -2    5.40    3.60
   3  -6  -2    1.40    2.80
  -3  -6   2    1.00    2.70
   3   6  -2    2.60    3.30
  -3   6   2    3.00    3.30
   3   6  -2    2.40    3.20
  -3   6   2    4.90    3.40
   3   6  -2    6.60    4.60
  -3   6   2    1.20    3.50
  -3   6   2    1.20    3.90
  -3   6   2   -5.30    2.60
   3   6  -2   -0.30    2.40
   3   6  -2    5.80    4.30
   3   6  -2    4.70    1.20
   3   6  -2    2.30    2.80
  -3   6   2    1.70    6.30
   3   6  -2   -2.70    2.50
   3   6  -2   -1.10    2.60
  -3   6   2    2.60    3.70
  -2  -6   2   35.60    2.40
  -2  -6   2   38.10    6.20
   2  -6  -2   33.60    6.40
   2  -6  -2   45.80    7.10
  -2  -6   2   35.60    5.80
  -2  -6   2   25.90    4.30
  -2  -6   2   33.70    5.70
  -2  -6   2   36.30    6.40
   2  -6  -2   46.60    6.70
  -2  -6   2   24.60    5.10
   2  -6  -2   26.10    6.00
  -2  -6   2   16.90    4.80
  -2  -6   2   31.90    5.00
   2  -6  -2   33.50    5.90
   2  -6  -2   30.00    6.20
  -2  -6   2   25.60    4.20
  -2   6   2   23.20    5.60
   2   6  -2   34.60    5.50
  -2   6   2   28.00    4.80
  -2   6   2   26.40    5.60
  -2   6   2   33.70    6.10
   2   6  -2   34.20    5.90
   2   6  -2   30.50    6.60
  -2   6   2   31.80    5.90
   2   6  -2   29.70    4.70
   2   6  -2   45.70    9.00
  -2   6   2   43.20    5.90
   2   6  -2   26.80    5.50
  -2   6   2   29.30    5.80
  -2   6   2   41.30    8.70
  -1  -6   2 2911.21  176.08
   1  -6  -2 3095.49  170.08
  -1   6   2 3075.79  183.88
   1   6  -2 3216.08  163.38
   0  -6   2  487.85   23.30
   0  -6  -2  518.55   22.30
   0  -6   2  487.45   23.30
   0  -6   2  532.15   23.30
   0  -6   2  485.95   23.40
   0  -6   2  518.15   22.40
   0  -6  -2  476.95   22.60
   0  -6  -2  525.25   22.60
   0  -6  -2  499.85   22.50
   0  -6  -2  488.65   23.40
   0  -6   2  479.95   22.00
   0  -6  -2  505.25   23.50
   0  -6   2  504.75   22.50
   0  -6  -2  545.35   23.40
   0   6  -2  482.35   22.20
   0   6  -2  486.25   22.80
   0   6   2  490.75   23.30
   0   6   2  468.15   24.00
   0   6  -2  500.85   23.70
   0   6  -2  494.05   22.70
   0   6  -2  484.75   25.00
   0   6   2  499.05   22.30
   0   6   2  511.85   23.60
   0   6  -2  477.65   22.40
   0   6   2  492.45   22.40
   0   6  -2  475.95   23.10
   0   6   2  462.05   22.40
   0   6   2  501.35   22.00
  -1  -6  -2  195.98    9.40
   1  -6   2  184.68   12.10
  -1  -6  -2  210.88   11.90
   1  -6   2  183.08   12.20
   1  -6   2  221.98   11.60
  -1  -6  -2  211.08   12.80
  -1  -6  -2  207.28   11.10
   1  -6   2  222.18   13.70
  -1  -6  -2  203.18   12.60
  -1  -6  -2  197.28   11.50
   1  -6   2  209.78   12.20
  -1  -6  -2  190.58    8.30
  -1  -6  -2  231.88   12.70
  -1  -6  -2  215.08   12.90
  -1  -6  -2  186.88   11.10
   1  -6   2  194.58   12.90
   1  -6   2  201.28   13.50
  -1   6  -2  215.28   16.10
   1   6   2  188.48   11.80
   1   6   2  212.28   12.70
  -1   6  -2  210.18   11.50
  -1   6  -2  199.28   12.50
  -1   6  -2  205.88   13.20
   1   6   2  191.78   11.30
   1   6   2  204.18   11.80
   1   6   2  206.08   13.40
   1   6   2  192.28   12.00
  -1   6  -2  228.78   11.80
  -1   6  -2  225.88   12.80
   1   6   2  215.88   11.00
  -1   6  -2  239.28   19.30
  -1   6  -2  212.68   12.70
  -2  -6  -2   29.10    5.70
  -2  -6  -2   53.09    4.90
  -2  -6  -2   52.39    5.80
   2  -6   2   34.70    6.50
  -2  -6  -2   40.40    6.20
  -2  -6  -2   38.50    5.20
   2  -6   2   58.49    7.30
   2  -6   2   46.50    7.70
   2  -6   2   43.10    7.90
   2  -6   2   60.59    6.80
   2  -6   2   47.70    6.80
  -2  -6  -2   45.40    6.60
  -2  -6  -2   40.90    2.70
  -2  -6  -2   55.89    7.60
   2  -6   2   41.60    7.00
  -2  -6  -2   44.00    6.00
  -2   6  -2   37.50    8.50
  -2   6  -2   51.89    6.60
   2   6   2   46.80    7.70
  -2   6  -2   50.79    5.80
   2   6   2   43.10    2.60
   2   6   2   53.29    6.70
  -2   6  -2   63.39    7.90
   2   6   2   36.00    5.30
  -2   6  -2   34.00    8.00
  -2   6  -2   24.10    5.70
  -2   6  -2   51.69    5.70
   2   6   2   48.30    6.50
   2   6   2   35.70    4.90
   2   6   2   51.29    6.70
  -3  -6  -2  111.99    9.10
  -3  -6  -2  115.49    5.40
   3  -6   2  122.39   11.30
   3  -6   2  119.09    5.30
  -3  -6  -2  123.09   10.40
  -3  -6  -2  114.89   10.70
  -3  -6  -2  112.59    8.70
   3  -6   2  126.09   10.40
   3  -6   2  134.99   12.20
  -3  -6  -2  114.99    7.70
   3  -6   2  134.39   13.60
   3  -6   2  113.69    9.60
   3  -6   2  142.29   14.90
   3  -6   2  112.49   10.00
   3  -6   2  117.49   10.80
   3  -6   2  100.69   10.70
  -3  -6  -2  119.59   10.40
  -3  -6  -2  111.49   10.10
  -3   6  -2  102.29    9.20
   3   6   2  131.09   13.00
  -3   6  -2  120.29    9.30
   3   6   2   84.29    9.70
  -3   6  -2  115.29   10.90
   3   6   2  124.09   10.90
  -3   6  -2   95.19   13.30
   3   6   2  124.09    9.90
  -3   6  -2  122.69   10.80
   3   6   2  116.39    8.90
   3   6   2  103.59    9.10
   3   6   2  107.59    5.20
  -3   6  -2  120.19    9.50
  -3   6  -2  116.99   11.20
  -3   6  -2  124.59   10.50
   4  -6   2   30.40    7.00
   4  -6   2   15.50    6.20
  -4  -6  -2   28.40    6.00
   4  -6   2   33.50    8.40
   4  -6   2   29.60    5.80
   4  -6   2   27.30    9.30
   4  -6   2   32.30    2.60
   4  -6   2   16.10    6.50
   4  -6   2   40.60    7.50
  -4  -6  -2   43.30    7.60
   4  -6   2   37.30    9.80
  -4  -6  -2   25.80    7.50
   4  -6   2   30.80    6.50
  -4  -6  -2   37.70    7.50
  -4  -6  -2   35.90    2.90
  -4  -6  -2   24.80    6.40
  -4  -6  -2   37.60    7.40
  -4  -6  -2   23.50    5.40
   4   6   2   38.30    4.90
  -4   6  -2   39.30   10.50
   4   6   2   29.10    5.90
  -4   6  -2   40.60   13.10
  -4   6  -2   29.60    6.50
   4   6   2   30.10    2.70
  -4   6  -2   33.50    6.30
   4   6   2   42.70    8.00
   4   6   2   32.40    7.60
  -4   6  -2   17.60   11.10
   4   6   2   34.50    5.90
   4   6   2   27.60    6.10
   4   6   2   29.70    6.30
   4   6   2   43.10    9.00
  -4   6  -2   37.10    7.50
  -4   6  -2   33.20    7.60
  -4   6  -2   33.30    6.80
  -4   6  -2   31.80    6.40
   5  -6   2   82.09   11.30
  -5  -6  -2   72.29   10.00
  -5  -6  -2   64.89    9.10
  -5  -6  -2   83.49   11.90
   5  -6   2   64.69   11.70
   5  -6   2   55.89   12.10
   5  -6   2   80.99    4.40
   5  -6   2   87.29   12.30
   5  -6   2   69.19   10.30
  -5  -6  -2   74.39    4.60
   5  -6   2   94.99   14.20
   5  -6   2   78.89   12.90
  -5  -6  -2  100.09   13.80
   5  -6   2   61.79    8.30
   5  -6   2  109.99   16.90
  -5  -6  -2   74.59   11.30
  -5  -6  -2   62.29    9.90
  -5  -6  -2   75.19   11.20
   5  -6   2   77.59   10.50
  -5   6  -2   69.19   10.00
   5   6   2   85.09   10.20
  -5   6  -2   72.09   14.90
  -5   6  -2   77.89   12.90
  -5   6  -2   78.69   11.30
   5   6   2   67.19    7.40
  -5   6  -2   74.29    9.70
   5   6   2   70.39   10.40
  -5   6  -2   91.19   12.80
   5   6   2   79.79   11.20
   5   6   2   63.09   11.80
   5   6   2   84.29    4.50
  -5   6  -2   82.09   10.30
  -5   6  -2   83.49   14.50
   5   6   2   60.19    9.00
   5   6   2   67.69   11.30
   5   6   2  103.29   15.40
  -5   6  -2   59.09   14.40
   6  -6   2   42.20   10.10
  -6  -6  -2   28.70    7.50
   6  -6   2   25.10    2.60
   6  -6   2   30.40   10.60
  -6  -6  -2   25.80    2.90
   6  -6   2   50.79   11.50
  -6  -6  -2   15.70    7.90
   6  -6   2   40.30    8.50
   6  -6   2   36.60    8.90
  -6  -6  -2   26.20    8.80
  -6  -6  -2   33.50    7.90
   6  -6   2   27.90   10.00
  -6  -6  -2   36.40    9.40
  -6  -6  -2   28.60    8.20
  -6  -6  -2   30.30    7.00
  -6  -6  -2   22.00    7.70
   6  -6   2   35.50    8.20
   6  -6   2   29.00    8.80
   6  -6   2   19.70    8.50
   6   6   2   40.20   10.80
   6   6   2   32.80    8.40
  -6   6  -2   23.70    7.70
   6   6   2   21.00    5.90
  -6   6  -2   30.40    7.50
  -6   6  -2   33.80   11.60
   6   6   2   30.30    9.30
   6   6   2   27.20    6.80
  -6   6  -2   28.90    7.70
   6   6   2   33.40    3.10
   6   6   2   15.40    6.50
   6   6   2   31.10    7.60
   6   6   2   35.00    8.20
  -6   6  -2   25.50    9.90
  -6   6  -2   26.70    9.70
  -6   6  -2   30.80    7.00
   7  -6   2    2.90    5.80
   7  -6   2    0.50    1.50
   7  -6   2   -7.90    4.70
  -7  -6  -2    0.20    4.30
   7  -6   2    8.60    5.20
   7  -6   2    2.90    5.60
  -7  -6  -2   -0.50    4.90
  -7  -6  -2   14.10    8.10
  -7  -6  -2   -1.20    6.00
   7  -6   2    7.70    7.30
   7  -6   2    5.70    6.50
   7  -6   2    4.70    5.10
  -7  -6  -2    2.90    4.90
   7   6   2    2.20    6.20
  -7   6  -2   -5.00    7.50
   7   6   2   -0.70    4.30
   7   6   2    4.00    5.10
   7   6   2   -3.30    4.50
  -7   6  -2    1.00    5.70
  -7   6  -2    4.20    7.00
   7   6   2    7.40    6.60
   7   6   2    3.10    4.90
  -7   6  -2    1.10    5.30
   7   6   2    0.40    1.70
   7   6   2   -0.40    5.30
  -7   6  -2    6.80    5.20
  -7   6  -2   -3.70    4.80
   8  -6   2   38.70   11.70
  -8  -6  -2   64.69   10.70
   8  -6   2   28.80   12.80
  -8  -6  -2   45.30    9.60
  -8  -6  -2   35.70    9.60
   8  -6   2   27.60   10.10
   8  -6   2   44.00    3.90
   8  -6   2   59.89   11.40
   8  -6   2   53.19   11.60
  -8  -6  -2   40.00   10.20
   8  -6   2   39.60   12.80
   8   6   2   44.50    4.20
  -8   6  -2   32.50   12.20
   8   6   2   43.60   10.40
   8   6   2   20.40    8.80
  -8   6  -2   47.90   13.10
   8   6   2   66.69   13.90
  -8   6  -2   42.10   11.20
   8   6   2   48.90    9.60
   8   6   2   29.50    8.00
   8   6   2   38.90   10.30
   8  -7  -2   19.40    9.10
   8  -7  -2   20.90    2.50
  -8  -7   2   16.90    7.20
   8  -7  -2   28.40    8.30
  -8  -7   2   13.80    6.80
  -8  -7   2   40.30   11.70
  -8  -7   2   21.20   11.70
   8  -7  -2   20.80    9.70
   8  -7  -2   16.70    9.10
   8   7  -2   14.70    6.80
   8   7  -2   16.70    2.90
   8   7  -2   16.60    8.10
  -8   7   2   25.10   10.00
   8   7  -2   16.70    7.80
  -8   7   2    8.00    7.60
   8   7  -2   26.50    9.60
   8   7  -2   24.70    7.80
   7  -7  -2   -7.60    6.60
   7  -7  -2   -1.60    4.60
   7  -7  -2   -2.40    4.80
   7  -7  -2    9.30    6.80
  -7  -7   2    4.20    5.10
   7  -7  -2    8.20    7.60
   7  -7  -2    1.30    1.40
  -7  -7   2    2.40    6.90
  -7  -7   2    6.60    7.30
   7  -7  -2    0.00    5.80
   7  -7  -2   -0.10    3.90
  -7  -7   2    6.80    5.60
   7   7  -2   -1.10    5.40
   7   7  -2   -2.50    4.30
   7   7  -2    1.30    4.80
  -7   7   2    7.50    9.10
  -7   7   2   -4.40    4.00
  -7   7   2    4.80    5.10
   7   7  -2    0.20    1.70
  -7   7   2    2.50    6.70
  -7   7   2    7.90    5.50
  -7   7   2    1.50    5.90
   7   7  -2   11.90    7.30
   7   7  -2    1.10    4.80
  -6  -7   2  240.28   22.50
  -6  -7   2  274.67   20.90
   6  -7  -2  293.77   21.00
   6  -7  -2  273.97   23.00
  -6  -7   2  279.87   22.40
   6  -7  -2  292.67   11.80
   6  -7  -2  250.47   23.10
   6  -7  -2  354.96   23.80
  -6  -7   2  293.07   19.50
  -6  -7   2  282.67   12.40
   6  -7  -2  271.27   22.90
  -6  -7   2  290.17   19.10
   6  -7  -2  258.47   23.50
  -6  -7   2  260.67   22.10
  -6  -7   2  262.27   21.30
   6  -7  -2  293.87   20.30
   6  -7  -2  264.47   18.90
   6  -7  -2  271.47   18.70
  -6   7   2  291.07   23.30
  -6   7   2  253.07   27.10
  -6   7   2  258.97   19.90
  -6   7   2  268.87   22.80
   6   7  -2  263.07   18.60
   6   7  -2  300.87   20.90
   6   7  -2  303.17   19.40
  -6   7   2  315.27   22.60
  -6   7   2  295.87   19.10
   6   7  -2  266.67   17.40
  -6   7   2  250.57   22.00
   6   7  -2  294.17   20.40
  -6   7   2  245.28   20.40
  -6   7   2  289.37   19.30
   6   7  -2  270.47   21.60
   6   7  -2  294.07   12.00
   6   7  -2  257.47   23.60
   6   7  -2  263.97   22.10
  -5  -7   2   88.29   13.60
   5  -7  -2   98.99   13.30
  -5  -7   2   95.99   11.00
   5  -7  -2   99.89   15.20
   5  -7  -2   89.09   10.70
  -5  -7   2  107.79   13.80
   5  -7  -2  114.39   14.80
  -5  -7   2  112.39   12.30
  -5  -7   2  147.69   16.00
   5  -7  -2  104.19    5.10
   5  -7  -2  102.19   11.50
  -5  -7   2  101.89   10.00
   5  -7  -2   97.89   16.30
   5  -7  -2   83.69   14.20
   5  -7  -2   96.09   12.00
  -5   7   2   86.79   10.60
  -5   7   2  102.19   17.00
  -5   7   2   81.29   23.50
   5   7  -2   99.19   13.10
   5   7  -2  100.79   13.10
  -5   7   2  112.19   14.50
  -5   7   2  111.19   15.20
  -5   7   2  113.29   18.10
   5   7  -2  115.49   12.80
   5   7  -2  129.99   16.80
   5   7  -2  107.49   12.60
   5   7  -2  103.39   13.90
   5   7  -2  103.99   11.50
  -5   7   2   98.59   11.00
  -5   7   2  111.09   14.30
   5   7  -2  108.69    5.40
   5   7  -2   90.99    9.50
  -4  -7   2  255.07   17.70
   4  -7  -2  260.77   19.50
  -4  -7   2  245.08   10.60
   4  -7  -2  227.08   19.10
  -4  -7   2  240.88   17.50
  -4  -7   2  256.77   15.60
  -4  -7   2  259.37   15.30
   4  -7  -2  259.07   15.80
   4  -7  -2  228.28   10.00
  -4  -7   2  233.48   17.70
   4  -7  -2  256.17   16.70
   4  -7  -2  276.67   18.60
   4  -7  -2  247.38   18.90
  -4  -7   2  235.48   16.70
   4  -7  -2  262.57   15.90
   4  -7  -2  240.48   18.20
  -4  -7   2  255.67   15.80
   4   7  -2  221.58   16.00
  -4   7   2  220.78   17.20
  -4   7   2  238.08   15.40
   4   7  -2  264.97   18.50
   4   7  -2  235.58   15.50
  -4   7   2  254.27   19.20
  -4   7   2  264.57   22.30
  -4   7   2  278.47   17.10
  -4   7   2  248.58   15.60
  -4   7   2  275.77   18.00
   4   7  -2  224.88   19.00
   4   7  -2  259.77   10.40
   4   7  -2  252.07   13.60
   4   7  -2  244.38   17.50
   4   7  -2  236.48   15.30
   4   7  -2  235.18   16.40
  -3  -7   2   54.49    8.30
   3  -7  -2   49.99    8.70
  -3  -7   2   46.10    6.40
  -3  -7   2   87.49   10.00
   3  -7  -2   37.00    8.10
   3  -7  -2   50.29    8.70
  -3  -7   2   61.29    3.60
  -3  -7   2   49.80    6.40
   3  -7  -2   76.69    8.30
  -3  -7   2   48.80    7.70
  -3  -7   2   65.29    9.10
   3  -7  -2   76.39    9.90
   3  -7  -2   65.99    8.70
   3  -7  -2   59.19    3.10
   3  -7  -2   58.29    9.40
  -3  -7   2   77.79   10.50
  -3  -7   2   66.99    7.40
   3  -7  -2   63.09    7.50
   3   7  -2   84.99    9.90
  -3   7   2   73.59    9.50
  -3   7   2   62.99    9.00
   3   7  -2   69.99    5.90
   3   7  -2   50.99    7.20
  -3   7   2   64.09   11.50
  -3   7   2   64.79    6.40
   3   7  -2   63.39    7.10
   3   7  -2   59.49    9.20
  -3   7   2   74.99   10.60
   3   7  -2   44.00    8.70
  -3   7   2   58.79    7.60
  -3   7   2   69.89    7.60
   3   7  -2   46.90    7.20
  -3   7   2   45.30    7.00
  -2  -7   2  412.56   21.60
   2  -7  -2  403.66   22.00
   2  -7  -2  411.06   23.20
  -2  -7   2  402.76   20.10
   2  -7  -2  361.36   22.20
   2  -7  -2  408.96   20.50
   2  -7  -2  405.96   21.60
  -2  -7   2  430.26   22.60
  -2  -7   2  436.56   22.40
  -2  -7   2  451.85   22.80
   2  -7  -2  426.96   21.50
  -2  -7   2  423.26   21.70
  -2  -7   2  446.36   16.50
  -2  -7   2  411.56   19.90
   2  -7  -2  414.96   22.10
  -2  -7   2  405.76   20.10
  -2  -7   2  423.86   21.70
  -2   7   2  404.26   21.70
  -2   7   2  386.16   22.30
  -2   7   2  421.66   22.90
   2   7  -2  421.26   22.10
  -2   7   2  423.56   21.50
   2   7  -2  419.26   22.90
   2   7  -2  435.36   21.70
  -2   7   2  434.06   20.70
  -2   7   2  416.16   20.20
   2   7  -2  418.76   21.50
  -2   7   2  431.36   21.40
   2   7  -2  412.56   20.10
  -2   7   2  414.66   25.30
   2   7  -2  372.96   22.60
   1  -7  -2    1.80    3.50
   1  -7  -2    7.20    3.50
  -1  -7   2    3.20    1.00
   1  -7  -2    1.50    3.30
   1  -7  -2   -1.10    3.50
  -1  -7   2    1.70    3.10
  -1  -7   2    1.50    3.30
  -1  -7   2    1.30    3.50
  -1  -7   2    2.90    2.90
   1  -7  -2    0.50    2.70
  -1  -7   2    3.20    3.50
  -1  -7   2    1.00    2.60
  -1  -7   2    3.70    3.10
   1  -7  -2    1.10    3.70
   1  -7  -2    3.20    3.50
  -1  -7   2   -2.30    2.40
  -1  -7   2    3.00    2.70
  -1   7   2    8.50    4.50
  -1   7   2    5.30    3.90
   1   7  -2    2.20    2.60
   1   7  -2    2.20    3.00
   1   7  -2    0.40    4.00
  -1   7   2    8.20    3.40
   1   7  -2    4.00    3.10
  -1   7   2    2.10    3.60
  -1   7   2   -1.40    3.00
   1   7  -2    2.10    3.60
   1   7  -2    3.50    2.80
  -1   7   2    3.80    3.00
   1   7  -2    3.50    2.90
  -1   7   2   -0.60    5.00
   0  -7  -2  118.99    8.60
   0  -7   2  126.59    9.30
   0  -7  -2  128.09   10.20
   0  -7  -2  135.69    9.60
   0  -7   2  131.39    8.90
   0  -7   2  126.09   10.00
   0  -7   2  130.99    9.30
   0  -7   2  128.69   10.20
   0  -7  -2  124.09    9.60
   0  -7  -2  121.29    9.20
   0  -7   2  130.69    9.70
   0  -7   2  126.09    9.40
   0  -7  -2  142.79    5.60
   0  -7  -2  128.79    9.40
   0  -7  -2  110.39    9.00
   0   7   2  128.79    8.80
   0   7   2  121.39   10.10
   0   7   2  149.99    9.60
   0   7  -2  122.39    8.70
   0   7  -2  138.79   10.70
   0   7   2  136.09    9.70
   0   7   2  135.79   11.50
   0   7  -2  129.39    9.60
   0   7  -2  124.19   12.80
   0   7  -2  121.09    8.70
   0   7  -2  128.29    9.50
   0   7   2  151.08   10.80
   0   7   2  144.29    8.90
   1  -7   2  285.47   15.10
   1  -7   2  253.07   16.20
  -1  -7  -2  259.27   14.10
   1  -7   2  276.77   15.30
  -1  -7  -2  285.27   14.70
  -1  -7  -2  262.07   15.50
  -1  -7  -2  252.47   15.30
  -1  -7  -2  268.07   15.30
  -1  -7  -2  263.57   14.50
   1  -7   2  272.37   15.00
  -1  -7  -2  286.97   14.50
   1  -7   2  261.17   15.80
  -1  -7  -2  283.37   10.80
   1  -7   2  280.17   14.40
  -1  -7  -2  262.37   15.40
   1  -7   2  268.87   16.00
  -1  -7  -2  262.17   12.20
  -1   7  -2  258.57   21.30
   1   7   2  265.37   14.40
   1   7   2  246.98   15.80
   1   7   2  267.17   13.80
  -1   7  -2  274.97   14.30
   1   7   2  264.57   15.20
  -1   7  -2  247.08   18.20
  -1   7  -2  265.17   14.00
   1   7   2  250.37   15.50
   1   7   2  257.37   14.80
  -1   7  -2  260.77   15.20
   1   7   2  267.67   14.80
  -1   7  -2  286.17   15.60
  -1   7  -2  278.87   15.40
  -2  -7  -2  488.45   23.70
  -2  -7  -2  472.65   23.50
  -2  -7  -2  454.35   23.90
  -2  -7  -2  466.85   18.60
   2  -7   2  471.35   23.90
  -2  -7  -2  498.95   25.10
   2  -7   2  441.96   24.40
  -2  -7  -2  482.65   21.40
   2  -7   2  474.55   23.50
   2  -7   2  448.96   24.20
  -2  -7  -2  491.25   22.40
   2  -7   2  441.66   25.30
   2  -7   2  440.36   24.90
  -2   7  -2  517.15   28.30
   2   7   2  500.05   25.50
  -2   7  -2  474.85   23.80
  -2   7  -2  446.16   23.70
  -2   7  -2  466.35   22.50
  -2   7  -2  483.85   27.40
   2   7   2  461.55   23.60
   2   7   2  510.05   22.60
   2   7   2  473.55   23.50
  -2   7  -2  480.85   24.80
  -2   7  -2  468.65   23.20
   2   7   2  491.65   24.10
   2   7   2  487.55   18.50
   2   7   2  462.75   23.90
   2   7   2  466.85   23.20
  -2   7  -2  497.95   22.50
   3  -7   2   79.19   10.10
  -3  -7  -2   60.29    8.30
   3  -7   2   83.49   11.30
  -3  -7  -2   60.59    7.30
   3  -7   2   71.19   10.30
   3  -7   2  109.89   13.10
  -3  -7  -2   68.39    8.60
  -3  -7  -2   65.09    9.10
   3  -7   2   83.59    9.90
   3  -7   2   78.09    9.50
  -3  -7  -2   67.99    4.00
  -3  -7  -2   61.49    9.60
  -3  -7  -2   72.39    8.30
  -3  -7  -2   74.89    6.40
   3  -7   2   70.49    3.80
  -3  -7  -2   75.49    9.80
   3  -7   2   67.09   10.10
   3  -7   2   71.49    8.10
  -3   7  -2   81.49    8.70
  -3   7  -2   68.29   10.30
  -3   7  -2   75.09    8.60
   3   7   2   68.99    9.40
   3   7   2   76.09    9.10
   3   7   2   62.49    8.90
   3   7   2   75.29    3.90
  -3   7  -2   71.19    9.40
   3   7   2   66.29    8.00
  -3   7  -2   68.59    8.00
   3   7   2   63.09    7.80
   3   7   2   76.29    9.10
   3   7   2   80.19   11.30
  -3   7  -2   80.19    9.90
  -3   7  -2   57.69    9.40
  -3   7  -2  103.39   14.20
  -4  -7  -2  186.18   15.00
  -4  -7  -2  187.98   15.40
   4  -7   2  198.98   17.30
  -4  -7  -2  204.78    9.00
   4  -7   2  208.48    8.80
  -4  -7  -2  204.68   15.90
   4  -7   2  204.58   18.10
   4  -7   2  226.78   20.80
   4  -7   2  202.68   15.40
  -4  -7  -2  190.48   16.50
  -4  -7  -2  201.68   12.00
   4  -7   2  190.18   16.10
  -4  -7  -2  219.88   14.20
   4  -7   2  216.28   18.20
   4  -7   2  187.48   16.60
   4  -7   2  197.88   15.10
  -4  -7  -2  202.18   13.40
   4  -7   2  206.88   14.40
  -4  -7  -2  199.98   16.40
  -4   7  -2  219.48   15.80
   4   7   2  229.88   14.20
   4   7   2  218.78   16.20
  -4   7  -2  193.78   14.20
  -4   7  -2  198.78   20.70
   4   7   2  186.68   14.20
   4   7   2  212.08    8.90
  -4   7  -2  228.18   16.80
   4   7   2  193.48   17.20
  -4   7  -2  191.88   25.00
  -4   7  -2  179.48   25.40
   4   7   2  193.88   15.10
  -4   7  -2  208.28   14.00
   4   7   2  190.68   16.10
  -4   7  -2  188.18   13.80
[truncated: 2,586,824 more chars]
