# Supplementary material for: Molecular Mimics of Intermetallic Phases: Selective Alkylamide‐Ligand Deprotection Drives Co/Ga Cluster Formation
Source: Angew Chem Int Ed Engl. 2026 Mar 13;65(19):e23687. doi: 10.1002/anie.202523687 (PMC13134592; doi:10.1002/anie.202523687)
Supplement: Supplementary file 2 — Supporting File 2: anie71710‐sup‐0002‐Data.zip. [file ANIE-65-e23687-s001.zip › NapFa13_fine.cif]

data_napfa13_0m_a_sq
_audit_contact_author_name        ?
_audit_contact_author_phone       ?
_audit_contact_author_email       ?
_audit_contact_author_address     ?
_audit_creation_method
;FinalCif V155 by Daniel Kratzert, Freiburg 2025, 
https://dkratzert.de/finalcif.html
;

loop_
_publ_author_name
_publ_author_address
_publ_author_email
_publ_author_phone
_publ_author_id_orcid
_publ_author_id_iucr
_publ_author_footnote
'Napoli, Fabrizio E.'
;Technical University of Munich
TUM School of Natural Sciences
Chair of Inorganic and Metal-Organic Chemistry
Lichtenbergstra\&se 4
D-85748 Garching
Germany
;
''              ''              '' '' ''
'B\"uhler, Raphael'
;Technical University of Munich
TUM School of Natural Sciences
Chair of Inorganic and Metal-Organic Chemistry
Lichtenbergstra\&se 4
D-85748 Garching
Germany
;
''              ''              '' '' ''
'Stephan, Johannes'
;Technical University of Munich
TUM School of Natural Sciences
Chair of Inorganic and Metal-Organic Chemistry
Lichtenbergstra\&se 4
D-85748 Garching
Germany
;
''              ''              '' '' ''
'Kahlal, Samia'
;CNRS
Univ Rennes
ISCR-UMR 6226
F-35000 Rennes
France

;
''              ''              '' '' ''
'Saillard, Jean-Yves'
;CNRS
Univ Rennes
ISCR-UMR 6226
F-35000 Rennes
France

;
''              ''              '' '' ''
'Gemel, Christian'
;Technical University of Munich
TUM School of Natural Sciences
Chair of Inorganic and Metal-Organic Chemistry
Lichtenbergstra\&se 4
D-85748 Garching
Germany
;
''              ''              '' '' ''
'Fischer, Roland A.'
;Technical University of Munich
TUM School of Natural Sciences
Chair of Inorganic and Metal-Organic Chemistry
Lichtenbergstra\&se 4
D-85748 Garching
Germany
;
roland.fischer@tum.de '+49 (0)89 289 13081' '' '' ''

loop_
_publ_contact_author_name
_publ_contact_author_address
_publ_contact_author_email
_publ_contact_author_phone
_publ_contact_author_id_orcid
_publ_contact_author_id_iucr
'Fischer, Roland A.'
;Technical University of Munich
TUM School of Natural Sciences
Chair of Inorganic and Metal-Organic Chemistry
Lichtenbergstra\&se 4
D-85748 Garching
Germany
;
roland.fischer@tum.de '+49 (0)89 289 13081' '' ''

_publ_section_title               'Molecular Mimics of Intermetallic Phases: Selective Alkylamide-Ligand Deprotection Drives Alloyed Co/Ga Cluster Core Formation'
_publ_section_abstract            'The heterobimetallic M14 cluster [Co3Ga2]H(\m2-GaTMP)9 (1, TMP = 2,2,6,6-tetramethyl-piperidinyl) was obtained by treating CoCl2 with GaTMP in presence of Mg and H2 as reduction additives. 1 features a trigonal bipyramidal Co3Ga2 kernel with one substituent-free Ga atom and one exposed GaH moiety inside a metallo-environment of nine edge-bridging GaTMP ligands. The resulting Co3Ga11 cluster core mimics a packing motif of the structurally related intermetallic phase Co2Al5. The GaTMP ligands not only donate their lone pairs to the Co, but also to the exposed, bare Ga of the Co3Ga2 kernel, thus contributing to increase the delocalization over the whole M14 core, according to bonding analysis. The synthesis of 1 represents proof-of-concept to steer the coordination of GaTMP to transition metal centers towards a kernel-alloyed Co/Ga cluster formation. This is rationalized by Mg/H2 induced Ga deprotection and TMP-trapping in the Hauser-base complex [Mg(TMP)(THF)\m2Cl]2. The method bears potential for generalization and first results were obtained for related Fe/Ga clusters.'
_publ_section_references
;
Allen, F. H. (2004). ENCIFER. J. Appl. Cryst. 37, 335-338. 

Bruker (2022). APEX suite of crystallographic software. APEX 4 Version
2022.10-0. Bruker AXS Inc., Madison, Wisconsin, USA.

Bruker (2016). SADABS, Version 2016/2. Bruker AXS Inc., Madison, Wisconsin, USA.

Bruker (2019). SAINT, Version 8.40A. Bruker AXS Inc., Madison, Wisconsin, USA.

Flack, H.D. (1983). Acta Cryst. A39, 876-881.
 
Huebschle, C. B.; Sheldrick, G. M.; Dittrich, B. (2011). SHELXLE. J. Appl. 
Cryst., 44, (2011) 1281 - 1284.   

Macrae, C. F.; Bruno, I. J.; Chisholm, A. J.; Edgington, P. R.; McCabe, P.;
Pidcock, E.; Rodriguez-Monge, L.; Taylor, R.; van de Streek, J.; Wood, P. A.
(2008). J. Appl. Cryst. 41, 466-470

Sheldrick, G. M. (2015). Acta Cryst. A71, 3-8.
 
Sheldrick, G. M. (2015). Acta Cryst. C71, 3-8.

Spek, A. L. (2011). PLATON, A Multipurpose Crystallographic Tool, Utrecht 
University, Utrecht, The Netherlands.
  
Spek, A.L. (2003). J. Appl. Cryst. 36, 7-13.

Wilson, A.J.C. (1992). Ed. International Tables for Crystallography, Volume C, 
Kluwer Academic Publishers, Dordrecht, The Netherlands.
;
_publ_section_figure_captions
;
View of the title compound with the atom numbering scheme. Displacement
ellipsoids for non-H atoms are drawn at the 50% probability level.
;
_publ_section_exptl_prep
;
The crystal was fixed on the top of a kapton micro sampler with perfluorinated
ether and transferred to the diffractometer.
;
_publ_section_exptl_refinement
;
Solution and refinements with the program APEX (Bruker, 2022) and SHELXL
(Sheldrick, 2015) in conjunction with SHELXLE (Huebschle, 2011).
Hydrogen atoms could not be located in the difference Fourier maps and were
calculated in ideal positions (riding model).
;
_publ_contact_letter              'Date of submission: October 2025'
_publ_requested_journal           'Angewandte Chemie International Edition'
_shelx_SHELXL_version_number      '2019/1'
_chemical_name_systematic         ?
_chemical_name_common             ?
_chemical_formula_sum             'C81 H162 Co3 Ga11 N9'
_chemical_formula_moiety          ?
_chemical_formula_weight          2205.90
_chemical_melting_point           ?
_space_group_crystal_system       triclinic
_space_group_IT_number            2
_space_group_name_H-M_alt         'P -1'
_space_group_name_Hall            '-P 1'
_shelx_space_group_comment
;
The symmetry employed for this shelxl refinement is uniquely defined
by the following loop, which should always be used as a source of
symmetry information in preference to the above space-group names.
They are only intended as comments.
;

loop_
_space_group_symop_operation_xyz
'x, y, z'
'-x, -y, -z'

_cell_length_a                    16.884(11)
_cell_length_b                    16.891(11)
_cell_length_c                    23.81(2)
_cell_angle_alpha                 89.98(3)
_cell_angle_beta                  69.29(2)
_cell_angle_gamma                 60.055(11)
_cell_volume                      5371(8)
_cell_formula_units_Z             2
_cell_measurement_temperature     100(2)
_cell_measurement_reflns_used     9795
_cell_measurement_theta_min       2.4125
_cell_measurement_theta_max       25.11
_exptl_crystal_description        fragment
_exptl_crystal_colour             black
_exptl_crystal_recrystallization_method ?
_exptl_crystal_density_meas       ?
_exptl_crystal_density_method     ?
_exptl_crystal_density_diffrn     1.364
_exptl_crystal_F_000              2266
_exptl_crystal_size_max           0.133
_exptl_crystal_size_mid           0.125
_exptl_crystal_size_min           0.060
_exptl_absorpt_coefficient_mu     3.196
_exptl_absorpt_correction_type    multi-scan
_exptl_absorpt_correction_T_min   0.6232
_exptl_absorpt_correction_T_max   0.7454
_exptl_absorpt_process_details    'SADABS 2016/2 (Bruker, 2016)'
_exptl_absorpt_special_details    ?
_shelx_estimated_absorpt_T_min    ?
_shelx_estimated_absorpt_T_max    ?
_exptl_transmission_factor_min    ?
_exptl_transmission_factor_max    ?
_exptl_special_details
;
Diffractometer operator            Johannes Stephan
scanspeed                           3-10 s per frame
dx                                  65 mm
1976 frames measured in 8 data sets
phi-scans with delta_phi         = 0.5
omega-scans with delta_omega     = 0.5
shutterless mode
;
_diffrn_ambient_temperature       100(2)
_diffrn_ambient_environment       N~2~
_diffrn_radiation_type            MoK\a
_diffrn_radiation_wavelength      0.71073
_diffrn_radiation_source          'TXS rotating anode'
_diffrn_radiation_monochromator   'Helios optic'
_diffrn_measurement_ambient_temperature_device_make ?
_diffrn_radiation_probe           x-ray
_diffrn_source                    'TXS rotating anode'
_diffrn_source_type               ?
_diffrn_source_voltage            50.0
_diffrn_source_current            50.0
_diffrn_detector                  CPAD
_diffrn_detector_type             'Bruker PHOTON III'
_diffrn_detector_area_resol_mean  16
_diffrn_measurement_device        'three-angle diffractometer'
_diffrn_measurement_device_type   'Bruker D8 VENTURE'
_diffrn_measurement_method        '\w and \f scans'
_diffrn_measurement_specimen_support 'MiTeGen micromount'
_diffrn_reflns_number             128907
_diffrn_reflns_av_unetI/netI      0.0502
_diffrn_reflns_av_R_equivalents   0.0839
_diffrn_reflns_theta_min          2.090
_diffrn_reflns_theta_max          25.077
_diffrn_reflns_theta_full         25.077
_diffrn_reflns_limit_h_min        -20
_diffrn_reflns_limit_h_max        19
_diffrn_reflns_limit_k_min        -20
_diffrn_reflns_limit_k_max        20
_diffrn_reflns_limit_l_min        -28
_diffrn_reflns_limit_l_max        28
_diffrn_measured_fraction_theta_max 0.995
_diffrn_measured_fraction_theta_full 0.995
_diffrn_reflns_Laue_measured_fraction_max 0.995
_diffrn_reflns_Laue_measured_fraction_full 0.995
_diffrn_reflns_point_group_measured_fraction_max 0.995
_diffrn_reflns_point_group_measured_fraction_full 0.995
_reflns_number_total              19017
_reflns_number_gt                 12539
_reflns_threshold_expression      'I > 2\s(I)'
_reflns_Friedel_coverage          0.000
_reflns_Friedel_fraction_max      .
_reflns_Friedel_fraction_full     .
_reflns_special_details
;
 Reflections were merged by SHELXL according to the crystal
 class for the calculation of statistics and refinement.
 
 Structure factors included contributions from the .fab file.
 
 _reflns_Friedel_fraction is defined as the number of unique
 Friedel pairs measured divided by the number that would be
 possible theoretically, ignoring centric projections and
 systematic absences.
;
_computing_data_collection        'Bruker BIS V6.2.16/2021-10-23 && APEX4 2021.10-0'
_computing_cell_refinement        'SAINT V8.40B'
_computing_data_reduction         'SAINT V8.40B'
_computing_structure_solution     'SHELXT (Sheldrick, 2015)'
_computing_structure_refinement   'SHELXL (Sheldrick, 2015), SHELXLE (Huebschle, 2011)'
_computing_molecular_graphics
;Mercury (Macrae, 2008), PLATON
(Spek, 2011)
;
_computing_publication_material   'PLATON (Spek, 2011), enCIFer (Allen, 2004)'
_refine_special_details           ?
_refine_ls_structure_factor_coef  Fsqd
_refine_ls_matrix_type            full
_refine_ls_weighting_scheme       calc
_refine_ls_weighting_details      'w=1/[\s^2^(Fo^2^)+(0.0891P)^2^+40.0754P] where P=(Fo^2^+2Fc^2^)/3'
_atom_sites_solution_primary      direct
_atom_sites_solution_secondary    difmap
_atom_sites_solution_hydrogens    geom
_refine_ls_hydrogen_treatment     constr
_refine_ls_number_reflns          19017
_refine_ls_number_parameters      1821
_refine_ls_number_restraints      4140
_refine_ls_R_factor_all           0.1075
_refine_ls_R_factor_gt            0.0705
_refine_ls_wR_factor_ref          0.2041
_refine_ls_wR_factor_gt           0.1760
_refine_ls_goodness_of_fit_ref    1.036
_refine_ls_restrained_S_all       0.951
_refine_ls_shift/su_max           0.011
_refine_ls_shift/su_mean          0.001
_refine_diff_density_max          3.269
_refine_diff_density_min          -2.212
_refine_diff_density_rms          0.134
_refine_ls_extinction_method      none
_refine_ls_extinction_coef        .

loop_
_atom_type_symbol
_atom_type_description
_atom_type_scat_dispersion_real
_atom_type_scat_dispersion_imag
_atom_type_scat_source
'C'  'C'  0.0033 0.0016 'International Tables Vol C Tables 4.2.6.8 and 6.1.1.4'
'H'  'H'  0.0000 0.0000 'International Tables Vol C Tables 4.2.6.8 and 6.1.1.4'
'Co' 'Co' 0.3494 0.9721 'International Tables Vol C Tables 4.2.6.8 and 6.1.1.4'
'Ga' 'Ga' 0.2307 1.6083 'International Tables Vol C Tables 4.2.6.8 and 6.1.1.4'
'N'  'N'  0.0061 0.0033 'International Tables Vol C Tables 4.2.6.8 and 6.1.1.4'

_geom_special_details
;
 All esds (except the esd in the dihedral angle between two l.s. planes)
 are estimated using the full covariance matrix.  The cell esds are taken
 into account individually in the estimation of esds in distances, angles
 and torsion angles; correlations between esds in cell parameters are only
 used when they are defined by crystal symmetry.  An approximate (isotropic)
 treatment of cell esds is used for estimating esds involving l.s. planes.
;
_diffrn_measurement_ambient_temperature_make 'Oxford Cryostream'
_platon_squeeze_void_probe_radius 1.20

loop_
_atom_site_label
_atom_site_type_symbol
_atom_site_fract_x
_atom_site_fract_y
_atom_site_fract_z
_atom_site_U_iso_or_equiv
_atom_site_adp_type
_atom_site_occupancy
_atom_site_site_symmetry_order
_atom_site_calc_flag
_atom_site_refinement_flags_posn
_atom_site_refinement_flags_adp
_atom_site_refinement_flags_occupancy
_atom_site_disorder_assembly
_atom_site_disorder_group
Ga1  Ga 0.71548(7)  0.74084(7) 0.17287(5) 0.0491(3) Uani 1        1 d    . . . . .
Ga2  Ga 0.37082(9)  0.88842(7) 0.17293(5) 0.0491(3) Uani 1        1 d    . . . . .
Ga3  Ga 0.56787(7)  0.54379(7) 0.17292(5) 0.0491(3) Uani 1        1 d    . . . . .
Ga4  Ga 0.66010(6)  0.58990(6) 0.25002(4) 0.0328(2) Uani 1        1 d    . . . . .
Ga5  Ga 0.50005(7)  0.91005(6) 0.24996(4) 0.0326(2) Uani 1        1 d    . . . . .
Ga6  Ga 0.33990(6)  0.75000(6) 0.24997(4) 0.0326(2) Uani 1        1 d    . . . . .
Ga7  Ga 0.43205(7)  0.61164(7) 0.32710(5) 0.0491(3) Uani 1        1 d    . . . . .
Ga8  Ga 0.62918(9)  0.75922(7) 0.32708(5) 0.0490(3) Uani 1        1 d    . . . . .
Ga9  Ga 0.28453(7)  0.95627(7) 0.32711(5) 0.0490(3) Uani 1        1 d    . . . . .
Ga10 Ga 0.55590(10) 0.72207(9) 0.16627(6) 0.0679(3) Uani 1        1 d    . . . . .
Ga11 Ga 0.44411(10) 0.77790(9) 0.33373(6) 0.0674(3) Uani 1        1 d    . . . . .
Co1  Co 0.59124(8)  0.75006(8) 0.24998(5) 0.0366(3) Uani 1        1 d    . . . . .
Co2  Co 0.40878(8)  0.84132(8) 0.25000(5) 0.0365(3) Uani 1        1 d    . . . . .
Co3  Co 0.49990(8)  0.65872(8) 0.25002(5) 0.0364(3) Uani 1        1 d    . . . . .
N1   N  0.8116(18)  0.7449(19) 0.1071(10) 0.053(4)  Uani 0.633(5) 1 d    . U P A 1
C1   C  0.8928(15)  0.7433(18) 0.1189(9)  0.075(4)  Uani 0.633(5) 1 d    . U P A 1
C2   C  0.9304(16)  0.7980(17) 0.0774(9)  0.078(4)  Uani 0.633(5) 1 d    . U P A 1
H2A  H  0.877254    0.865387   0.090739   0.093     Uiso 0.633(5) 1 calc R U P A 1
H2B  H  0.989225    0.790828   0.082525   0.093     Uiso 0.633(5) 1 calc R U P A 1
C3   C  0.9597(16)  0.7649(16) 0.0093(9)  0.070(4)  Uani 0.633(5) 1 d    . U P A 1
H3A  H  0.981051    0.802959   -0.015834  0.084     Uiso 0.633(5) 1 calc R U P A 1
H3B  H  1.015292    0.698400   -0.005741  0.084     Uiso 0.633(5) 1 calc R U P A 1
C4   C  0.878(3)    0.776(4)   0.006(2)   0.064(4)  Uani 0.633(5) 1 d    . U P A 1
H4A  H  0.893785    0.758175   -0.038184  0.077     Uiso 0.633(5) 1 calc R U P A 1
H4B  H  0.825723    0.843316   0.019798   0.077     Uiso 0.633(5) 1 calc R U P A 1
C5   C  0.8275(13)  0.7231(13) 0.0410(8)  0.052(3)  Uani 0.633(5) 1 d    . U P A 1
C6   C  0.8468(19)  0.796(2)   0.1836(11) 0.101(6)  Uani 0.633(5) 1 d    . U P A 1
H6A  H  0.898349    0.796656   0.193500   0.151     Uiso 0.633(5) 1 calc R U P A 1
H6B  H  0.818138    0.766330   0.211923   0.151     Uiso 0.633(5) 1 calc R U P A 1
H6C  H  0.793947    0.860912   0.187844   0.151     Uiso 0.633(5) 1 calc R U P A 1
C7   C  0.9810(18)  0.648(2)   0.1111(15) 0.115(7)  Uani 0.633(5) 1 d    . U P A 1
H7A  H  0.960266    0.617395   0.143041   0.173     Uiso 0.633(5) 1 calc R U P A 1
H7B  H  1.033707    0.654307   0.114714   0.173     Uiso 0.633(5) 1 calc R U P A 1
H7C  H  1.006485    0.610201   0.070462   0.173     Uiso 0.633(5) 1 calc R U P A 1
C8   C  0.7276(14)  0.7575(17) 0.0398(9)  0.083(5)  Uani 0.633(5) 1 d    . U P A 1
H8A  H  0.735051    0.750820   -0.002928  0.125     Uiso 0.633(5) 1 calc R U P A 1
H8B  H  0.681565    0.823623   0.060934   0.125     Uiso 0.633(5) 1 calc R U P A 1
H8C  H  0.700731    0.720757   0.060709   0.125     Uiso 0.633(5) 1 calc R U P A 1
C9   C  0.8936(15)  0.6189(13) 0.0113(9)  0.079(5)  Uani 0.633(5) 1 d    . U P A 1
H9A  H  0.897995    0.609791   -0.030609  0.118     Uiso 0.633(5) 1 calc R U P A 1
H9B  H  0.864657    0.585742   0.035516   0.118     Uiso 0.633(5) 1 calc R U P A 1
H9C  H  0.960805    0.594260   0.009777   0.118     Uiso 0.633(5) 1 calc R U P A 1
N1A  N  0.819(4)    0.754(4)   0.1180(18) 0.062(6)  Uani 0.367(5) 1 d    . U P A 2
C1A  C  0.857(3)    0.811(3)   0.1394(16) 0.070(5)  Uani 0.367(5) 1 d    . U P A 2
C2A  C  0.876(3)    0.866(3)   0.0914(15) 0.072(6)  Uani 0.367(5) 1 d    . U P A 2
H2AA H  0.914731    0.889472   0.100278   0.086     Uiso 0.367(5) 1 calc R U P A 2
H2AB H  0.811044    0.920885   0.096306   0.086     Uiso 0.367(5) 1 calc R U P A 2
C3A  C  0.932(3)    0.813(3)   0.0247(17) 0.072(7)  Uani 0.367(5) 1 d    . U P A 2
H3AA H  0.999205    0.758597   0.018107   0.086     Uiso 0.367(5) 1 calc R U P A 2
H3AB H  0.942048    0.854486   -0.002712  0.086     Uiso 0.367(5) 1 calc R U P A 2
C4A  C  0.864(6)    0.776(7)   0.008(4)   0.067(6)  Uani 0.367(5) 1 d    . U P A 2
H4AA H  0.795711    0.828524   0.015859   0.080     Uiso 0.367(5) 1 calc R U P A 2
H4AB H  0.897633    0.740583   -0.035158  0.080     Uiso 0.367(5) 1 calc R U P A 2
C5A  C  0.862(3)    0.710(3)   0.0553(17) 0.071(5)  Uani 0.367(5) 1 d    . U P A 2
C6A  C  0.787(3)    0.868(3)   0.1982(14) 0.067(6)  Uani 0.367(5) 1 d    . U P A 2
H6AA H  0.814434    0.897759   0.213738   0.101     Uiso 0.367(5) 1 calc R U P A 2
H6AB H  0.773417    0.829247   0.226109   0.101     Uiso 0.367(5) 1 calc R U P A 2
H6AC H  0.724936    0.915892   0.195642   0.101     Uiso 0.367(5) 1 calc R U P A 2
C7A  C  0.959(3)    0.736(3)   0.1436(18) 0.091(8)  Uani 0.367(5) 1 d    . U P A 2
H7AA H  0.977169    0.767782   0.166564   0.137     Uiso 0.367(5) 1 calc R U P A 2
H7AB H  1.012089    0.705335   0.102019   0.137     Uiso 0.367(5) 1 calc R U P A 2
H7AC H  0.950808    0.689279   0.164745   0.137     Uiso 0.367(5) 1 calc R U P A 2
C8A  C  0.795(3)    0.685(3)   0.0434(14) 0.073(6)  Uani 0.367(5) 1 d    . U P A 2
H8AA H  0.826623    0.650652   0.000814   0.110     Uiso 0.367(5) 1 calc R U P A 2
H8AB H  0.731049    0.742917   0.050098   0.110     Uiso 0.367(5) 1 calc R U P A 2
H8AC H  0.782088    0.646591   0.071540   0.110     Uiso 0.367(5) 1 calc R U P A 2
C9A  C  0.965(3)    0.611(2)   0.0354(18) 0.093(9)  Uani 0.367(5) 1 d    . U P A 2
H9AA H  0.991517    0.585909   -0.008675  0.140     Uiso 0.367(5) 1 calc R U P A 2
H9AB H  0.953295    0.567434   0.058790   0.140     Uiso 0.367(5) 1 calc R U P A 2
H9AC H  1.013683    0.619140   0.043866   0.140     Uiso 0.367(5) 1 calc R U P A 2
N2   N  0.334(2)    0.921(2)   0.1078(13) 0.063(3)  Uani 0.633(5) 1 d    . U P A 1
C10  C  0.2466(17)  1.0112(15) 0.1185(9)  0.078(3)  Uani 0.633(5) 1 d    . U P A 1
C11  C  0.1937(16)  1.0082(15) 0.0778(9)  0.077(3)  Uani 0.633(5) 1 d    . U P A 1
H11A H  0.166237    0.968261   0.091383   0.093     Uiso 0.633(5) 1 calc R U P A 1
H11B H  0.137039    1.072146   0.083224   0.093     Uiso 0.633(5) 1 calc R U P A 1
C12  C  0.2651(16)  0.9699(15) 0.0098(9)  0.070(4)  Uani 0.633(5) 1 d    . U P A 1
H12A H  0.290090    1.011244   -0.005330  0.084     Uiso 0.633(5) 1 calc R U P A 1
H12B H  0.230756    0.965590   -0.015090  0.084     Uiso 0.633(5) 1 calc R U P A 1
C13  C  0.352(2)    0.8722(17) 0.0056(16) 0.064(3)  Uani 0.633(5) 1 d    . U P A 1
H13A H  0.324761    0.832243   0.019267   0.077     Uiso 0.633(5) 1 calc R U P A 1
H13B H  0.399100    0.844691   -0.038255  0.077     Uiso 0.633(5) 1 calc R U P A 1
C14  C  0.4096(17)  0.8670(14) 0.0408(9)  0.063(3)  Uani 0.633(5) 1 d    . U P A 1
C15  C  0.1724(18)  1.0286(17) 0.1833(10) 0.099(5)  Uani 0.633(5) 1 d    . U P A 1
H15A H  0.117324    1.094417   0.196334   0.149     Uiso 0.633(5) 1 calc R U P A 1
H15B H  0.206128    1.014215   0.211329   0.149     Uiso 0.633(5) 1 calc R U P A 1
H15C H  0.145722    0.988496   0.184062   0.149     Uiso 0.633(5) 1 calc R U P A 1
C16  C  0.256(2)    1.0926(15) 0.1145(13) 0.105(5)  Uani 0.633(5) 1 d    . U P A 1
H16A H  0.190483    1.149227   0.124227   0.157     Uiso 0.633(5) 1 calc R U P A 1
H16B H  0.302188    1.084818   0.072727   0.157     Uiso 0.633(5) 1 calc R U P A 1
H16C H  0.282691    1.098221   0.143887   0.157     Uiso 0.633(5) 1 calc R U P A 1
C17  C  0.4754(16)  0.7686(14) 0.0399(9)  0.086(5)  Uani 0.633(5) 1 d    . U P A 1
H17A H  0.520648    0.734181   -0.002768  0.129     Uiso 0.633(5) 1 calc R U P A 1
H17B H  0.434840    0.741906   0.058517   0.129     Uiso 0.633(5) 1 calc R U P A 1
H17C H  0.514643    0.763595   0.063197   0.129     Uiso 0.633(5) 1 calc R U P A 1
C18  C  0.4766(16)  0.9042(15) 0.0114(9)  0.075(4)  Uani 0.633(5) 1 d    . U P A 1
H18A H  0.522200    0.868048   -0.030883  0.113     Uiso 0.633(5) 1 calc R U P A 1
H18B H  0.515556    0.898282   0.035117   0.113     Uiso 0.633(5) 1 calc R U P A 1
H18C H  0.435178    0.970219   0.010822   0.113     Uiso 0.633(5) 1 calc R U P A 1
N2A  N  0.316(4)    0.932(4)   0.117(2)   0.064(4)  Uani 0.367(5) 1 d    . U P A 2
C10A C  0.199(3)    0.997(2)   0.1370(17) 0.070(4)  Uani 0.367(5) 1 d    . U P A 2
C11A C  0.166(3)    0.967(2)   0.0915(14) 0.071(4)  Uani 0.367(5) 1 d    . U P A 2
H11C H  0.171886    0.906310   0.097054   0.085     Uiso 0.367(5) 1 calc R U P A 2
H11D H  0.095163    1.014180   0.100649   0.085     Uiso 0.367(5) 1 calc R U P A 2
C12A C  0.231(3)    0.957(3)   0.0257(16) 0.070(4)  Uani 0.367(5) 1 d    . U P A 2
H12C H  0.208555    0.938691   -0.002112  0.084     Uiso 0.367(5) 1 calc R U P A 2
H12D H  0.221748    1.018947   0.020200   0.084     Uiso 0.367(5) 1 calc R U P A 2
C13A C  0.331(4)    0.893(3)   0.009(3)   0.066(4)  Uani 0.367(5) 1 d    . U P A 2
H13C H  0.368732    0.893482   -0.033726  0.080     Uiso 0.367(5) 1 calc R U P A 2
H13D H  0.341794    0.829902   0.009123   0.080     Uiso 0.367(5) 1 calc R U P A 2
C14A C  0.375(3)    0.914(3)   0.0545(16) 0.067(3)  Uani 0.367(5) 1 d    . U P A 2
C15A C  0.147(3)    0.987(3)   0.2010(14) 0.071(6)  Uani 0.367(5) 1 d    . U P A 2
H15D H  0.074393    1.030869   0.215831   0.107     Uiso 0.367(5) 1 calc R U P A 2
H15E H  0.171029    1.000558   0.229255   0.107     Uiso 0.367(5) 1 calc R U P A 2
H15F H  0.161569    0.922780   0.199021   0.107     Uiso 0.367(5) 1 calc R U P A 2
C16A C  0.158(3)    1.104(2)   0.1455(16) 0.083(5)  Uani 0.367(5) 1 d    . U P A 2
H16D H  0.085185    1.139925   0.169177   0.124     Uiso 0.367(5) 1 calc R U P A 2
H16E H  0.173500    1.120363   0.105065   0.124     Uiso 0.367(5) 1 calc R U P A 2
H16F H  0.189216    1.119958   0.167556   0.124     Uiso 0.367(5) 1 calc R U P A 2
C17A C  0.477(3)    0.839(3)   0.0432(15) 0.075(5)  Uani 0.367(5) 1 d    . U P A 2
H17D H  0.522915    0.831596   0.001556   0.112     Uiso 0.367(5) 1 calc R U P A 2
H17E H  0.479009    0.779921   0.047034   0.112     Uiso 0.367(5) 1 calc R U P A 2
H17F H  0.497652    0.853440   0.073268   0.112     Uiso 0.367(5) 1 calc R U P A 2
C18A C  0.390(3)    0.998(3)   0.0344(16) 0.080(6)  Uani 0.367(5) 1 d    . U P A 2
H18D H  0.410222    0.991676   -0.010054  0.120     Uiso 0.367(5) 1 calc R U P A 2
H18E H  0.442959    0.994341   0.044978   0.120     Uiso 0.367(5) 1 calc R U P A 2
H18F H  0.327669    1.057645   0.056061   0.120     Uiso 0.367(5) 1 calc R U P A 2
N3   N  0.6380(18)  0.4430(14) 0.1069(9)  0.051(4)  Uani 0.633(5) 1 d    . U P A 1
C19  C  0.6245(17)  0.3647(14) 0.1191(9)  0.075(4)  Uani 0.633(5) 1 d    . U P A 1
C20  C  0.7200(17)  0.2721(13) 0.0774(9)  0.079(5)  Uani 0.633(5) 1 d    . U P A 1
H20A H  0.774315    0.257372   0.090692   0.095     Uiso 0.633(5) 1 calc R U P A 1
H20B H  0.706944    0.220986   0.082748   0.095     Uiso 0.633(5) 1 calc R U P A 1
C21  C  0.7548(17)  0.2752(14) 0.0101(9)  0.070(5)  Uani 0.633(5) 1 d    . U P A 1
H21A H  0.704068    0.284272   -0.005297  0.083     Uiso 0.633(5) 1 calc R U P A 1
H21B H  0.818555    0.216088   -0.014558  0.083     Uiso 0.633(5) 1 calc R U P A 1
C22  C  0.769(2)    0.3580(17) 0.0054(14) 0.058(5)  Uani 0.633(5) 1 d    . U P A 1
H22A H  0.823209    0.344613   0.018736   0.070     Uiso 0.633(5) 1 calc R U P A 1
H22B H  0.792696    0.361526   -0.038373  0.070     Uiso 0.633(5) 1 calc R U P A 1
C23  C  0.6822(13)  0.4493(13) 0.0408(8)  0.051(3)  Uani 0.633(5) 1 d    . U P A 1
C24  C  0.613(2)    0.3571(16) 0.1838(11) 0.101(6)  Uani 0.633(5) 1 d    . U P A 1
H24A H  0.597248    0.309076   0.194717   0.152     Uiso 0.633(5) 1 calc R U P A 1
H24B H  0.558523    0.417443   0.211804   0.152     Uiso 0.633(5) 1 calc R U P A 1
H24C H  0.675482    0.339715   0.187291   0.152     Uiso 0.633(5) 1 calc R U P A 1
C25  C  0.5365(19)  0.3720(18) 0.1132(14) 0.115(7)  Uani 0.633(5) 1 d    . U P A 1
H25A H  0.536390    0.314876   0.120367   0.172     Uiso 0.633(5) 1 calc R U P A 1
H25B H  0.540022    0.379840   0.071792   0.172     Uiso 0.633(5) 1 calc R U P A 1
H25C H  0.474898    0.426092   0.143683   0.172     Uiso 0.633(5) 1 calc R U P A 1
C26  C  0.7187(18)  0.5130(15) 0.0398(8)  0.079(5)  Uani 0.633(5) 1 d    . U P A 1
H26A H  0.753683    0.513224   -0.002970  0.119     Uiso 0.633(5) 1 calc R U P A 1
H26B H  0.764873    0.491500   0.060171   0.119     Uiso 0.633(5) 1 calc R U P A 1
H26C H  0.661796    0.576499   0.061379   0.119     Uiso 0.633(5) 1 calc R U P A 1
C27  C  0.6076(15)  0.4885(13) 0.0115(9)  0.077(5)  Uani 0.633(5) 1 d    . U P A 1
H27A H  0.641207    0.489628   -0.031249  0.115     Uiso 0.633(5) 1 calc R U P A 1
H27B H  0.553048    0.552257   0.034395   0.115     Uiso 0.633(5) 1 calc R U P A 1
H27C H  0.580244    0.448939   0.012410   0.115     Uiso 0.633(5) 1 calc R U P A 1
N3A  N  0.635(3)    0.427(3)   0.1193(17) 0.060(6)  Uani 0.367(5) 1 d    . U P A 2
C19A C  0.670(3)    0.333(2)   0.1375(17) 0.069(5)  Uani 0.367(5) 1 d    . U P A 2
C20A C  0.777(2)    0.257(2)   0.0921(15) 0.071(6)  Uani 0.367(5) 1 d    . U P A 2
H20C H  0.825250    0.269256   0.097205   0.086     Uiso 0.367(5) 1 calc R U P A 2
H20D H  0.791907    0.194980   0.101898   0.086     Uiso 0.367(5) 1 calc R U P A 2
C21A C  0.788(3)    0.253(3)   0.0248(18) 0.077(8)  Uani 0.367(5) 1 d    . U P A 2
H21C H  0.857019    0.203290   -0.002887  0.092     Uiso 0.367(5) 1 calc R U P A 2
H21D H  0.741102    0.238756   0.019196   0.092     Uiso 0.367(5) 1 calc R U P A 2
C22A C  0.769(4)    0.337(3)   0.009(3)   0.070(8)  Uani 0.367(5) 1 d    . U P A 2
H22C H  0.774549    0.333724   -0.033439  0.085     Uiso 0.367(5) 1 calc R U P A 2
H22D H  0.820384    0.348425   0.011141   0.085     Uiso 0.367(5) 1 calc R U P A 2
C23A C  0.655(3)    0.428(3)   0.0562(17) 0.072(6)  Uani 0.367(5) 1 d    . U P A 2
C24A C  0.668(3)    0.346(2)   0.1989(15) 0.069(7)  Uani 0.367(5) 1 d    . U P A 2
H24D H  0.690898    0.286056   0.212007   0.103     Uiso 0.367(5) 1 calc R U P A 2
H24E H  0.599752    0.392273   0.228092   0.103     Uiso 0.367(5) 1 calc R U P A 2
H24F H  0.712647    0.367520   0.197570   0.103     Uiso 0.367(5) 1 calc R U P A 2
C25A C  0.593(3)    0.304(3)   0.1460(18) 0.090(8)  Uani 0.367(5) 1 d    . U P A 2
H25D H  0.606029    0.253504   0.168835   0.134     Uiso 0.367(5) 1 calc R U P A 2
H25E H  0.600025    0.281288   0.105540   0.134     Uiso 0.367(5) 1 calc R U P A 2
H25F H  0.525090    0.357649   0.168876   0.134     Uiso 0.367(5) 1 calc R U P A 2
C26A C  0.641(3)    0.522(2)   0.0443(14) 0.076(7)  Uani 0.367(5) 1 d    . U P A 2
H26D H  0.653977    0.522728   0.000936   0.114     Uiso 0.367(5) 1 calc R U P A 2
H26E H  0.689000    0.529938   0.054004   0.114     Uiso 0.367(5) 1 calc R U P A 2
H26F H  0.572987    0.572459   0.070324   0.114     Uiso 0.367(5) 1 calc R U P A 2
C27A C  0.578(3)    0.425(3)   0.0340(18) 0.094(8)  Uani 0.367(5) 1 d    . U P A 2
H27D H  0.608557    0.405200   -0.010903  0.140     Uiso 0.367(5) 1 calc R U P A 2
H27E H  0.517401    0.487913   0.046641   0.140     Uiso 0.367(5) 1 calc R U P A 2
H27F H  0.560717    0.381166   0.052517   0.140     Uiso 0.367(5) 1 calc R U P A 2
N4   N  0.772(3)    0.479(3)   0.2546(14) 0.042(5)  Uani 0.502(5) 1 d    . U P B 1
C28  C  0.756(3)    0.445(3)   0.3108(14) 0.055(5)  Uani 0.502(5) 1 d    . U P B 1
C29  C  0.8486(17)  0.3916(17) 0.3211(10) 0.076(5)  Uani 0.502(5) 1 d    . U P B 1
H29A H  0.837164    0.360063   0.355464   0.091     Uiso 0.502(5) 1 calc R U P B 1
H29B H  0.865174    0.435711   0.333209   0.091     Uiso 0.502(5) 1 calc R U P B 1
C30  C  0.938(2)    0.317(2)   0.2631(11) 0.092(8)  Uani 0.502(5) 1 d    . U P B 1
H30A H  0.923332    0.272084   0.250746   0.110     Uiso 0.502(5) 1 calc R U P B 1
H30B H  0.998993    0.282903   0.271396   0.110     Uiso 0.502(5) 1 calc R U P B 1
C31  C  0.9548(16)  0.3724(18) 0.2099(10) 0.074(5)  Uani 0.502(5) 1 d    . U P B 1
H31A H  0.971260    0.416424   0.222160   0.089     Uiso 0.502(5) 1 calc R U P B 1
H31B H  1.011313    0.327456   0.171620   0.089     Uiso 0.502(5) 1 calc R U P B 1
C32  C  0.862(3)    0.425(3)   0.1991(15) 0.054(5)  Uani 0.502(5) 1 d    . U P B 1
C33  C  0.6750(15)  0.5218(14) 0.3662(8)  0.049(4)  Uani 0.502(5) 1 d    . U P B 1
H33A H  0.668310    0.495667   0.403149   0.073     Uiso 0.502(5) 1 calc R U P B 1
H33B H  0.611421    0.551916   0.361644   0.073     Uiso 0.502(5) 1 calc R U P B 1
H33C H  0.692534    0.568203   0.370042   0.073     Uiso 0.502(5) 1 calc R U P B 1
C34  C  0.716(2)    0.3754(16) 0.3064(10) 0.077(5)  Uani 0.502(5) 1 d    . U P B 1
H34A H  0.690998    0.362928   0.347132   0.115     Uiso 0.502(5) 1 calc R U P B 1
H34B H  0.771343    0.316292   0.277349   0.115     Uiso 0.502(5) 1 calc R U P B 1
H34C H  0.661986    0.405297   0.292251   0.115     Uiso 0.502(5) 1 calc R U P B 1
C35  C  0.8723(14)  0.4850(14) 0.1542(9)  0.055(5)  Uani 0.502(5) 1 d    . U P B 1
H35A H  0.934707    0.446864   0.117470   0.083     Uiso 0.502(5) 1 calc R U P B 1
H35B H  0.873514    0.535515   0.173278   0.083     Uiso 0.502(5) 1 calc R U P B 1
H35C H  0.815438    0.511929   0.142391   0.083     Uiso 0.502(5) 1 calc R U P B 1
C36  C  0.8556(16)  0.3499(15) 0.1623(9)  0.065(5)  Uani 0.502(5) 1 d    . U P B 1
H36A H  0.914179    0.318312   0.122876   0.098     Uiso 0.502(5) 1 calc R U P B 1
H36B H  0.794535    0.382134   0.154741   0.098     Uiso 0.502(5) 1 calc R U P B 1
H36C H  0.854153    0.303572   0.186714   0.098     Uiso 0.502(5) 1 calc R U P B 1
N4A  N  0.771(3)    0.479(3)   0.2459(14) 0.040(5)  Uani 0.498(5) 1 d    . U P B 2
C28A C  0.866(3)    0.436(3)   0.1892(15) 0.054(5)  Uani 0.498(5) 1 d    . U P B 2
C29A C  0.9299(18)  0.3300(16) 0.1788(10) 0.075(5)  Uani 0.498(5) 1 d    . U P B 2
H29C H  0.995521    0.306379   0.144142   0.091     Uiso 0.498(5) 1 calc R U P B 2
H29D H  0.896665    0.302079   0.167595   0.091     Uiso 0.498(5) 1 calc R U P B 2
C30A C  0.947(2)    0.299(2)   0.2373(12) 0.091(8)  Uani 0.498(5) 1 d    . U P B 2
H30C H  0.977781    0.327924   0.250351   0.110     Uiso 0.498(5) 1 calc R U P B 2
H30D H  0.990641    0.230032   0.229455   0.110     Uiso 0.498(5) 1 calc R U P B 2
C31A C  0.8379(18)  0.3347(16) 0.2881(10) 0.076(5)  Uani 0.498(5) 1 d    . U P B 2
H31C H  0.807272    0.306744   0.273553   0.091     Uiso 0.498(5) 1 calc R U P B 2
H31D H  0.842607    0.314678   0.326455   0.091     Uiso 0.498(5) 1 calc R U P B 2
C32A C  0.774(2)    0.438(3)   0.3004(16) 0.058(5)  Uani 0.498(5) 1 d    . U P B 2
C33A C  0.8434(14)  0.4589(15) 0.1340(8)  0.050(4)  Uani 0.498(5) 1 d    . U P B 2
H33D H  0.906066    0.434292   0.097435   0.074     Uiso 0.498(5) 1 calc R U P B 2
H33E H  0.801768    0.526983   0.139741   0.074     Uiso 0.498(5) 1 calc R U P B 2
H33F H  0.807393    0.430541   0.128597   0.074     Uiso 0.498(5) 1 calc R U P B 2
C34A C  0.9306(16)  0.4764(18) 0.1938(10) 0.073(5)  Uani 0.498(5) 1 d    . U P B 2
H34D H  0.987869    0.455259   0.154265   0.109     Uiso 0.498(5) 1 calc R U P B 2
H34E H  0.954736    0.454221   0.225961   0.109     Uiso 0.498(5) 1 calc R U P B 2
H34F H  0.889200    0.544982   0.204042   0.109     Uiso 0.498(5) 1 calc R U P B 2
C35A C  0.6684(14)  0.4738(14) 0.3453(9)  0.051(4)  Uani 0.498(5) 1 d    . U P B 2
H35D H  0.669181    0.448474   0.382266   0.077     Uiso 0.498(5) 1 calc R U P B 2
H35E H  0.636797    0.453783   0.326126   0.077     Uiso 0.498(5) 1 calc R U P B 2
H35F H  0.630479    0.542326   0.356593   0.077     Uiso 0.498(5) 1 calc R U P B 2
C36A C  0.8128(17)  0.4832(16) 0.3379(9)  0.065(5)  Uani 0.498(5) 1 d    . U P B 2
H36D H  0.796761    0.471518   0.379620   0.097     Uiso 0.498(5) 1 calc R U P B 2
H36E H  0.779167    0.550789   0.340195   0.097     Uiso 0.498(5) 1 calc R U P B 2
H36F H  0.885368    0.454136   0.316353   0.097     Uiso 0.498(5) 1 calc R U P B 2
N5   N  0.50(2)     1.021(18)  0.250(13)  0.052(3)  Uani 0.502(5) 1 d    . U P B 1
C37  C  0.507(4)    1.059(4)   0.191(2)   0.060(3)  Uani 0.502(5) 1 d    . U P B 1
C38  C  0.563(2)    1.1060(16) 0.1781(10) 0.068(3)  Uani 0.502(5) 1 d    . U P B 1
H38A H  0.556107    1.136574   0.143189   0.082     Uiso 0.502(5) 1 calc R U P B 1
H38B H  0.635103    1.059251   0.166403   0.082     Uiso 0.502(5) 1 calc R U P B 1
C39  C  0.522(2)    1.1823(17) 0.2371(11) 0.072(3)  Uani 0.502(5) 1 d    . U P B 1
H39A H  0.559515    1.213872   0.228736   0.086     Uiso 0.502(5) 1 calc R U P B 1
H39B H  0.450048    1.230051   0.248973   0.086     Uiso 0.502(5) 1 calc R U P B 1
C40  C  0.537(2)    1.1278(16) 0.2892(10) 0.067(3)  Uani 0.502(5) 1 d    . U P B 1
H40A H  0.608909    1.082272   0.277054   0.081     Uiso 0.502(5) 1 calc R U P B 1
H40B H  0.511683    1.172490   0.327224   0.081     Uiso 0.502(5) 1 calc R U P B 1
C41  C  0.482(3)    1.076(3)   0.3025(18) 0.059(3)  Uani 0.502(5) 1 d    . U P B 1
C42  C  0.5622(18)  0.9775(14) 0.1345(8)  0.055(4)  Uani 0.502(5) 1 d    . U P B 1
H42A H  0.560862    1.003183   0.097664   0.082     Uiso 0.502(5) 1 calc R U P B 1
H42B H  0.528665    0.942663   0.140974   0.082     Uiso 0.502(5) 1 calc R U P B 1
H42C H  0.631782    0.935351   0.128938   0.082     Uiso 0.502(5) 1 calc R U P B 1
C43  C  0.3983(18)  1.1242(16) 0.1934(10) 0.073(4)  Uani 0.502(5) 1 d    . U P B 1
H43A H  0.403160    1.146552   0.155007   0.110     Uiso 0.502(5) 1 calc R U P B 1
H43B H  0.358687    1.177879   0.228233   0.110     Uiso 0.502(5) 1 calc R U P B 1
H43C H  0.365807    1.088662   0.198036   0.110     Uiso 0.502(5) 1 calc R U P B 1
C44  C  0.5127(19)  1.0131(15) 0.3455(9)  0.058(4)  Uani 0.502(5) 1 d    . U P B 1
H44A H  0.498687    1.050431   0.383184   0.086     Uiso 0.502(5) 1 calc R U P B 1
H44B H  0.584451    0.965634   0.325444   0.086     Uiso 0.502(5) 1 calc R U P B 1
H44C H  0.474797    0.982369   0.355742   0.086     Uiso 0.502(5) 1 calc R U P B 1
C45  C  0.3672(18)  1.1511(15) 0.3370(9)  0.065(4)  Uani 0.502(5) 1 d    . U P B 1
H45A H  0.352193    1.174549   0.379399   0.098     Uiso 0.502(5) 1 calc R U P B 1
H45B H  0.329060    1.122349   0.337203   0.098     Uiso 0.502(5) 1 calc R U P B 1
H45C H  0.348709    1.203096   0.315819   0.098     Uiso 0.502(5) 1 calc R U P B 1
N5A  N  0.50(2)     1.021(18)  0.250(13)  0.051(3)  Uani 0.498(5) 1 d    . U P B 2
C37A C  0.494(3)    1.065(3)   0.3090(17) 0.056(3)  Uani 0.498(5) 1 d    . U P B 2
C38A C  0.440(2)    1.1703(15) 0.3205(10) 0.068(3)  Uani 0.498(5) 1 d    . U P B 2
H38C H  0.450014    1.193008   0.354373   0.081     Uiso 0.498(5) 1 calc R U P B 2
H38D H  0.367720    1.197321   0.333722   0.081     Uiso 0.498(5) 1 calc R U P B 2
C39A C  0.478(2)    1.2048(18) 0.2638(11) 0.073(3)  Uani 0.498(5) 1 d    . U P B 2
H39C H  0.549123    1.182650   0.251809   0.087     Uiso 0.498(5) 1 calc R U P B 2
H39D H  0.438568    1.274061   0.272494   0.087     Uiso 0.498(5) 1 calc R U P B 2
C40A C  0.464(2)    1.1638(15) 0.2103(10) 0.069(3)  Uani 0.498(5) 1 d    . U P B 2
H40C H  0.391898    1.190428   0.222076   0.083     Uiso 0.498(5) 1 calc R U P B 2
H40D H  0.489325    1.183944   0.172531   0.083     Uiso 0.498(5) 1 calc R U P B 2
C41A C  0.519(4)    1.058(4)   0.196(2)   0.059(3)  Uani 0.498(5) 1 d    . U P B 2
C42A C  0.4369(17)  1.0402(14) 0.3658(8)  0.049(3)  Uani 0.498(5) 1 d    . U P B 2
H42D H  0.438687    1.064114   0.402554   0.073     Uiso 0.498(5) 1 calc R U P B 2
H42E H  0.468853    0.972122   0.359633   0.073     Uiso 0.498(5) 1 calc R U P B 2
H42F H  0.367216    1.068971   0.371150   0.073     Uiso 0.498(5) 1 calc R U P B 2
C43A C  0.6014(18)  1.0241(17) 0.3058(10) 0.067(4)  Uani 0.498(5) 1 d    . U P B 2
H43D H  0.597152    1.042708   0.346227   0.101     Uiso 0.498(5) 1 calc R U P B 2
H43E H  0.635220    1.048498   0.275412   0.101     Uiso 0.498(5) 1 calc R U P B 2
H43F H  0.639476    0.955656   0.293613   0.101     Uiso 0.498(5) 1 calc R U P B 2
C44A C  0.487(2)    1.0260(15) 0.1554(9)  0.059(4)  Uani 0.498(5) 1 d    . U P B 2
H44D H  0.493357    1.054634   0.119616   0.089     Uiso 0.498(5) 1 calc R U P B 2
H44E H  0.417049    1.044589   0.177751   0.089     Uiso 0.498(5) 1 calc R U P B 2
H44F H  0.529459    0.957667   0.141737   0.089     Uiso 0.498(5) 1 calc R U P B 2
C45A C  0.6341(17)  1.0166(15) 0.1615(9)  0.063(4)  Uani 0.498(5) 1 d    . U P B 2
H45D H  0.649929    1.020411   0.118177   0.095     Uiso 0.498(5) 1 calc R U P B 2
H45E H  0.671819    0.951023   0.164156   0.095     Uiso 0.498(5) 1 calc R U P B 2
H45F H  0.652412    1.052812   0.180371   0.095     Uiso 0.498(5) 1 calc R U P B 2
N6   N  0.23(2)     0.75(2)    0.250(14)  0.052(3)  Uani 0.502(5) 1 d    . U P B 1
C46  C  0.134(3)    0.803(3)   0.3098(16) 0.057(3)  Uani 0.502(5) 1 d    . U P B 1
C47  C  0.0700(16)  0.7579(18) 0.3205(9)  0.064(3)  Uani 0.502(5) 1 d    . U P B 1
H47A H  0.105068    0.696160   0.330551   0.077     Uiso 0.502(5) 1 calc R U P B 1
H47B H  0.005054    0.798307   0.355976   0.077     Uiso 0.502(5) 1 calc R U P B 1
C48  C  0.0514(17)  0.746(2)   0.2649(10) 0.068(3)  Uani 0.502(5) 1 d    . U P B 1
H48A H  0.018073    0.806557   0.253300   0.082     Uiso 0.502(5) 1 calc R U P B 1
H48B H  0.008430    0.719598   0.273103   0.082     Uiso 0.502(5) 1 calc R U P B 1
C49  C  0.1626(16)  0.6728(18) 0.2099(10) 0.066(3)  Uani 0.502(5) 1 d    . U P B 1
H49A H  0.195852    0.613123   0.222670   0.080     Uiso 0.502(5) 1 calc R U P B 1
H49B H  0.155210    0.659246   0.172174   0.080     Uiso 0.502(5) 1 calc R U P B 1
C50  C  0.225(2)    0.715(3)   0.1966(18) 0.058(3)  Uani 0.502(5) 1 d    . U P B 1
C51  C  0.1557(14)  0.8041(16) 0.3661(8)  0.051(4)  Uani 0.502(5) 1 d    . U P B 1
H51A H  0.092992    0.846443   0.401680   0.076     Uiso 0.502(5) 1 calc R U P B 1
H51B H  0.201541    0.826038   0.359095   0.076     Uiso 0.502(5) 1 calc R U P B 1
H51C H  0.186445    0.740863   0.373900   0.076     Uiso 0.502(5) 1 calc R U P B 1
C52  C  0.0688(16)  0.9082(17) 0.3065(10) 0.073(5)  Uani 0.502(5) 1 d    . U P B 1
H52A H  0.014631    0.944157   0.347115   0.110     Uiso 0.502(5) 1 calc R U P B 1
H52B H  0.040267    0.911551   0.276554   0.110     Uiso 0.502(5) 1 calc R U P B 1
H52C H  0.111154    0.934396   0.293860   0.110     Uiso 0.502(5) 1 calc R U P B 1
C53  C  0.3314(15)  0.6426(17) 0.1551(9)  0.058(4)  Uani 0.502(5) 1 d    . U P B 1
H53A H  0.332923    0.613131   0.118974   0.086     Uiso 0.502(5) 1 calc R U P B 1
H53B H  0.360788    0.594837   0.177295   0.086     Uiso 0.502(5) 1 calc R U P B 1
H53C H  0.369990    0.672429   0.141913   0.086     Uiso 0.502(5) 1 calc R U P B 1
C54  C  0.1876(16)  0.7959(17) 0.1618(9)  0.065(4)  Uani 0.502(5) 1 d    . U P B 1
H54A H  0.192860    0.770775   0.122637   0.098     Uiso 0.502(5) 1 calc R U P B 1
H54B H  0.228901    0.823190   0.153774   0.098     Uiso 0.502(5) 1 calc R U P B 1
H54C H  0.117663    0.844345   0.187125   0.098     Uiso 0.502(5) 1 calc R U P B 1
N6A  N  0.229(19)   0.75(2)    0.250(14)  0.051(3)  Uani 0.498(5) 1 d    . U P B 2
C46A C  0.246(2)    0.698(3)   0.1917(17) 0.055(3)  Uani 0.498(5) 1 d    . U P B 2
C47A C  0.1493(15)  0.7420(18) 0.1790(9)  0.064(3)  Uani 0.498(5) 1 d    . U P B 2
H47C H  0.133392    0.803093   0.167985   0.077     Uiso 0.498(5) 1 calc R U P B 2
H47D H  0.160636    0.700217   0.144051   0.077     Uiso 0.498(5) 1 calc R U P B 2
C48A C  0.0625(18)  0.755(2)   0.2361(10) 0.068(3)  Uani 0.498(5) 1 d    . U P B 2
H48C H  0.078445    0.694785   0.248237   0.081     Uiso 0.498(5) 1 calc R U P B 2
H48D H  0.001317    0.780921   0.228201   0.081     Uiso 0.498(5) 1 calc R U P B 2
C49A C  0.0464(15)  0.8267(18) 0.2887(10) 0.065(3)  Uani 0.498(5) 1 d    . U P B 2
H49C H  0.033450    0.885819   0.275127   0.077     Uiso 0.498(5) 1 calc R U P B 2
H49D H  -0.012609   0.841229   0.326280   0.077     Uiso 0.498(5) 1 calc R U P B 2
C50A C  0.136(3)    0.786(3)   0.3027(16) 0.057(3)  Uani 0.498(5) 1 d    . U P B 2
C51A C  0.3259(15)  0.6972(17) 0.1337(9)  0.054(4)  Uani 0.498(5) 1 d    . U P B 2
H51D H  0.333323    0.662587   0.097250   0.081     Uiso 0.498(5) 1 calc R U P B 2
H51E H  0.390027    0.666830   0.137560   0.081     Uiso 0.498(5) 1 calc R U P B 2
H51F H  0.305065    0.761646   0.129478   0.081     Uiso 0.498(5) 1 calc R U P B 2
C52A C  0.2850(18)  0.5905(16) 0.1930(10) 0.068(4)  Uani 0.498(5) 1 d    . U P B 2
H52D H  0.299231    0.557630   0.153448   0.103     Uiso 0.498(5) 1 calc R U P B 2
H52E H  0.233638    0.586102   0.226061   0.103     Uiso 0.498(5) 1 calc R U P B 2
H52F H  0.346307    0.561931   0.200227   0.103     Uiso 0.498(5) 1 calc R U P B 2
C53A C  0.1289(15)  0.8598(17) 0.3445(9)  0.057(4)  Uani 0.498(5) 1 d    . U P B 2
H53D H  0.065270    0.889315   0.380822   0.086     Uiso 0.498(5) 1 calc R U P B 2
H53E H  0.132459    0.907527   0.322125   0.086     Uiso 0.498(5) 1 calc R U P B 2
H53F H  0.184533    0.829978   0.357318   0.086     Uiso 0.498(5) 1 calc R U P B 2
C54A C  0.1456(16)  0.7048(16) 0.3375(9)  0.063(4)  Uani 0.498(5) 1 d    . U P B 2
H54D H  0.090925    0.730682   0.378649   0.095     Uiso 0.498(5) 1 calc R U P B 2
H54E H  0.209922    0.673363   0.341161   0.095     Uiso 0.498(5) 1 calc R U P B 2
H54F H  0.141955    0.659624   0.314373   0.095     Uiso 0.498(5) 1 calc R U P B 2
N7   N  0.363(2)    0.5801(17) 0.3937(10) 0.056(4)  Uani 0.633(5) 1 d    . U P A 1
C55  C  0.3758(17)  0.4891(15) 0.3817(10) 0.078(4)  Uani 0.633(5) 1 d    . U P A 1
C56  C  0.2802(16)  0.4915(15) 0.4227(9)  0.075(4)  Uani 0.633(5) 1 d    . U P A 1
H56A H  0.226094    0.530891   0.409186   0.089     Uiso 0.633(5) 1 calc R U P A 1
H56B H  0.293341    0.427283   0.417385   0.089     Uiso 0.633(5) 1 calc R U P A 1
C57  C  0.2459(16)  0.5296(15) 0.4899(9)  0.066(4)  Uani 0.633(5) 1 d    . U P A 1
H57A H  0.297128    0.488577   0.504987   0.079     Uiso 0.633(5) 1 calc R U P A 1
H57B H  0.182572    0.533473   0.514802   0.079     Uiso 0.633(5) 1 calc R U P A 1
C58  C  0.230(2)    0.6270(18) 0.4943(15) 0.060(4)  Uani 0.633(5) 1 d    . U P A 1
H58A H  0.176176    0.667062   0.480994   0.072     Uiso 0.633(5) 1 calc R U P A 1
H58B H  0.207000    0.654239   0.538025   0.072     Uiso 0.633(5) 1 calc R U P A 1
C59  C  0.3179(14)  0.6305(13) 0.4583(8)  0.053(3)  Uani 0.633(5) 1 d    . U P A 1
C60  C  0.385(2)    0.4706(18) 0.3157(11) 0.105(6)  Uani 0.633(5) 1 d    . U P A 1
H60A H  0.407990    0.404868   0.303011   0.158     Uiso 0.633(5) 1 calc R U P A 1
H60B H  0.432703    0.484356   0.287681   0.158     Uiso 0.633(5) 1 calc R U P A 1
H60C H  0.319140    0.510911   0.314505   0.158     Uiso 0.633(5) 1 calc R U P A 1
C61  C  0.4613(19)  0.4087(16) 0.3906(14) 0.116(7)  Uani 0.633(5) 1 d    . U P A 1
H61A H  0.459288    0.352309   0.385280   0.173     Uiso 0.633(5) 1 calc R U P A 1
H61B H  0.456219    0.422787   0.432102   0.173     Uiso 0.633(5) 1 calc R U P A 1
H61C H  0.524562    0.398241   0.360175   0.173     Uiso 0.633(5) 1 calc R U P A 1
C62  C  0.2838(19)  0.7318(13) 0.4588(9)  0.082(5)  Uani 0.633(5) 1 d    . U P A 1
H62A H  0.248783    0.767244   0.501440   0.123     Uiso 0.633(5) 1 calc R U P A 1
H62B H  0.238370    0.757395   0.437943   0.123     Uiso 0.633(5) 1 calc R U P A 1
H62C H  0.342060    0.736701   0.437424   0.123     Uiso 0.633(5) 1 calc R U P A 1
C63  C  0.3909(15)  0.5966(16) 0.4889(9)  0.079(5)  Uani 0.633(5) 1 d    . U P A 1
H63A H  0.357180    0.635108   0.530502   0.118     Uiso 0.633(5) 1 calc R U P A 1
H63B H  0.448039    0.601789   0.464744   0.118     Uiso 0.633(5) 1 calc R U P A 1
H63C H  0.414556    0.531131   0.491166   0.118     Uiso 0.633(5) 1 calc R U P A 1
N7A  N  0.364(4)    0.565(3)   0.3817(19) 0.061(5)  Uani 0.367(5) 1 d    . U P A 2
C55A C  0.331(3)    0.503(2)   0.3631(17) 0.070(5)  Uani 0.367(5) 1 d    . U P A 2
C56A C  0.223(2)    0.534(3)   0.4082(15) 0.072(6)  Uani 0.367(5) 1 d    . U P A 2
H56C H  0.175392    0.595354   0.402687   0.086     Uiso 0.367(5) 1 calc R U P A 2
H56D H  0.208070    0.488030   0.398083   0.086     Uiso 0.367(5) 1 calc R U P A 2
C57A C  0.210(3)    0.543(3)   0.4755(17) 0.073(6)  Uani 0.367(5) 1 d    . U P A 2
H57C H  0.139832    0.563810   0.502435   0.088     Uiso 0.367(5) 1 calc R U P A 2
H57D H  0.254226    0.480771   0.481829   0.088     Uiso 0.367(5) 1 calc R U P A 2
C58A C  0.232(4)    0.605(4)   0.492(3)   0.069(7)  Uani 0.367(5) 1 d    . U P A 2
H58C H  0.227788    0.604599   0.534288   0.083     Uiso 0.367(5) 1 calc R U P A 2
H58D H  0.180504    0.669147   0.491652   0.083     Uiso 0.367(5) 1 calc R U P A 2
C59A C  0.347(3)    0.581(3)   0.4439(17) 0.069(5)  Uani 0.367(5) 1 d    . U P A 2
C60A C  0.330(3)    0.515(2)   0.2996(15) 0.070(7)  Uani 0.367(5) 1 d    . U P A 2
H60D H  0.311834    0.473873   0.286142   0.106     Uiso 0.367(5) 1 calc R U P A 2
H60E H  0.396883    0.497759   0.270115   0.106     Uiso 0.367(5) 1 calc R U P A 2
H60F H  0.281289    0.580019   0.301824   0.106     Uiso 0.367(5) 1 calc R U P A 2
C61A C  0.406(3)    0.396(2)   0.3524(17) 0.088(8)  Uani 0.367(5) 1 d    . U P A 2
H61D H  0.392314    0.361930   0.327370   0.132     Uiso 0.367(5) 1 calc R U P A 2
H61E H  0.396994    0.377541   0.392144   0.132     Uiso 0.367(5) 1 calc R U P A 2
H61F H  0.474487    0.380847   0.330972   0.132     Uiso 0.367(5) 1 calc R U P A 2
C62A C  0.356(3)    0.662(3)   0.4571(14) 0.073(6)  Uani 0.367(5) 1 d    . U P A 2
H62D H  0.347920    0.672023   0.499767   0.110     Uiso 0.367(5) 1 calc R U P A 2
H62E H  0.303513    0.718491   0.450888   0.110     Uiso 0.367(5) 1 calc R U P A 2
H62F H  0.421736    0.649078   0.429237   0.110     Uiso 0.367(5) 1 calc R U P A 2
C63A C  0.426(2)    0.502(3)   0.4647(16) 0.088(8)  Uani 0.367(5) 1 d    . U P A 2
H63D H  0.402779    0.517332   0.509446   0.131     Uiso 0.367(5) 1 calc R U P A 2
H63E H  0.490727    0.496569   0.444794   0.131     Uiso 0.367(5) 1 calc R U P A 2
H63F H  0.434299    0.441616   0.452633   0.131     Uiso 0.367(5) 1 calc R U P A 2
N8   N  0.6628(15)  0.7565(19) 0.3939(10) 0.056(4)  Uani 0.633(5) 1 d    . U P A 1
C64  C  0.7539(17)  0.7565(19) 0.3819(10) 0.078(4)  Uani 0.633(5) 1 d    . U P A 1
C65  C  0.8052(16)  0.7038(18) 0.4226(9)  0.082(5)  Uani 0.633(5) 1 d    . U P A 1
H65A H  0.861184    0.712198   0.417247   0.099     Uiso 0.633(5) 1 calc R U P A 1
H65B H  0.833515    0.636139   0.409575   0.099     Uiso 0.633(5) 1 calc R U P A 1
C66  C  0.7331(17)  0.7374(17) 0.4908(10) 0.073(5)  Uani 0.633(5) 1 d    . U P A 1
H66A H  0.766899    0.698970   0.516038   0.088     Uiso 0.633(5) 1 calc R U P A 1
H66B H  0.707796    0.803704   0.505848   0.088     Uiso 0.633(5) 1 calc R U P A 1
C67  C  0.648(2)    0.726(3)   0.4937(17) 0.064(5)  Uani 0.633(5) 1 d    . U P A 1
H67A H  0.676089    0.658440   0.479808   0.077     Uiso 0.633(5) 1 calc R U P A 1
H67B H  0.600350    0.744750   0.537375   0.077     Uiso 0.633(5) 1 calc R U P A 1
C68  C  0.5913(16)  0.7769(14) 0.4585(8)  0.055(3)  Uani 0.633(5) 1 d    . U P A 1
C69  C  0.8260(19)  0.705(2)   0.3165(11) 0.107(6)  Uani 0.633(5) 1 d    . U P A 1
H69A H  0.888912    0.701524   0.307833   0.161     Uiso 0.633(5) 1 calc R U P A 1
H69B H  0.796924    0.737755   0.288375   0.161     Uiso 0.633(5) 1 calc R U P A 1
H69C H  0.839163    0.641201   0.310807   0.161     Uiso 0.633(5) 1 calc R U P A 1
C70  C  0.738(2)    0.853(2)   0.3898(14) 0.114(7)  Uani 0.633(5) 1 d    . U P A 1
H70A H  0.800192    0.847310   0.387705   0.171     Uiso 0.633(5) 1 calc R U P A 1
H70B H  0.683946    0.891452   0.429810   0.171     Uiso 0.633(5) 1 calc R U P A 1
H70C H  0.721320    0.882664   0.356956   0.171     Uiso 0.633(5) 1 calc R U P A 1
C71  C  0.5257(16)  0.7426(17) 0.4592(9)  0.081(5)  Uani 0.633(5) 1 d    . U P A 1
H71D H  0.480704    0.752737   0.501795   0.122     Uiso 0.633(5) 1 calc R U P A 1
H71E H  0.566860    0.675652   0.440257   0.122     Uiso 0.633(5) 1 calc R U P A 1
H71F H  0.486084    0.776837   0.436030   0.122     Uiso 0.633(5) 1 calc R U P A 1
C72  C  0.5231(16)  0.8804(13) 0.4885(9)  0.081(5)  Uani 0.633(5) 1 d    . U P A 1
H72A H  0.478484    0.888811   0.530795   0.122     Uiso 0.633(5) 1 calc R U P A 1
H72B H  0.483127    0.913098   0.465158   0.122     Uiso 0.633(5) 1 calc R U P A 1
H72C H  0.563659    0.906248   0.488759   0.122     Uiso 0.633(5) 1 calc R U P A 1
N8A  N  0.689(3)    0.746(3)   0.3811(17) 0.059(6)  Uani 0.367(5) 1 d    . U P A 2
C64A C  0.805(3)    0.693(3)   0.3618(17) 0.069(5)  Uani 0.367(5) 1 d    . U P A 2
C65A C  0.834(3)    0.634(3)   0.4091(15) 0.072(6)  Uani 0.367(5) 1 d    . U P A 2
H65C H  0.828532    0.578727   0.403926   0.087     Uiso 0.367(5) 1 calc R U P A 2
H65D H  0.904860    0.610205   0.400538   0.087     Uiso 0.367(5) 1 calc R U P A 2
C66A C  0.768(3)    0.689(3)   0.4756(18) 0.073(7)  Uani 0.367(5) 1 d    . U P A 2
H66C H  0.791697    0.648898   0.503470   0.087     Uiso 0.367(5) 1 calc R U P A 2
H66D H  0.775522    0.743065   0.481018   0.087     Uiso 0.367(5) 1 calc R U P A 2
C67A C  0.669(4)    0.722(5)   0.492(3)   0.066(7)  Uani 0.367(5) 1 d    . U P A 2
H67C H  0.630045    0.758856   0.534704   0.080     Uiso 0.367(5) 1 calc R U P A 2
H67D H  0.660677    0.668244   0.489897   0.080     Uiso 0.367(5) 1 calc R U P A 2
C68A C  0.627(3)    0.790(3)   0.4441(18) 0.072(5)  Uani 0.367(5) 1 d    . U P A 2
C69A C  0.854(3)    0.633(3)   0.3012(15) 0.068(7)  Uani 0.367(5) 1 d    . U P A 2
H69D H  0.926561    0.599313   0.287921   0.102     Uiso 0.367(5) 1 calc R U P A 2
H69E H  0.834895    0.671632   0.271937   0.102     Uiso 0.367(5) 1 calc R U P A 2
H69F H  0.832924    0.588150   0.302890   0.102     Uiso 0.367(5) 1 calc R U P A 2
C70A C  0.839(3)    0.764(3)   0.3560(18) 0.092(7)  Uani 0.367(5) 1 d    . U P A 2
H70D H  0.911344    0.730702   0.332660   0.137     Uiso 0.367(5) 1 calc R U P A 2
H70E H  0.820576    0.795330   0.397077   0.137     Uiso 0.367(5) 1 calc R U P A 2
H70F H  0.805316    0.810525   0.334443   0.137     Uiso 0.367(5) 1 calc R U P A 2
C71A C  0.523(3)    0.813(3)   0.4573(15) 0.077(7)  Uani 0.367(5) 1 d    . U P A 2
H71A H  0.479428    0.844003   0.500754   0.115     Uiso 0.367(5) 1 calc R U P A 2
H71B H  0.524344    0.755427   0.448534   0.115     Uiso 0.367(5) 1 calc R U P A 2
H71C H  0.496397    0.855001   0.431400   0.115     Uiso 0.367(5) 1 calc R U P A 2
C72A C  0.613(3)    0.889(2)   0.4634(16) 0.087(8)  Uani 0.367(5) 1 d    . U P A 2
H72D H  0.567801    0.916846   0.506902   0.130     Uiso 0.367(5) 1 calc R U P A 2
H72E H  0.585730    0.931557   0.438090   0.130     Uiso 0.367(5) 1 calc R U P A 2
H72F H  0.678740    0.878912   0.456917   0.130     Uiso 0.367(5) 1 calc R U P A 2
N9   N  0.187(2)    1.0577(18) 0.3933(11) 0.060(3)  Uani 0.633(5) 1 d    . U P A 1
C73  C  0.1062(15)  1.1354(14) 0.3823(9)  0.075(3)  Uani 0.633(5) 1 d    . U P A 1
C74  C  0.0695(16)  1.2282(13) 0.4220(9)  0.078(3)  Uani 0.633(5) 1 d    . U P A 1
H74A H  0.011377    1.279381   0.416076   0.094     Uiso 0.633(5) 1 calc R U P A 1
H74B H  0.123328    1.241596   0.408295   0.094     Uiso 0.633(5) 1 calc R U P A 1
C75  C  0.0389(15)  1.2261(14) 0.4905(9)  0.072(4)  Uani 0.633(5) 1 d    . U P A 1
H75A H  -0.018162   1.217181   0.506000   0.086     Uiso 0.633(5) 1 calc R U P A 1
H75B H  0.019421    1.285190   0.514950   0.086     Uiso 0.633(5) 1 calc R U P A 1
C76  C  0.1328(18)  1.1421(15) 0.4948(13) 0.062(3)  Uani 0.633(5) 1 d    . U P A 1
H76A H  0.186360    1.155876   0.482073   0.075     Uiso 0.633(5) 1 calc R U P A 1
H76B H  0.116123    1.137647   0.538515   0.075     Uiso 0.633(5) 1 calc R U P A 1
C77  C  0.1729(14)  1.0510(14) 0.4585(8)  0.060(3)  Uani 0.633(5) 1 d    . U P A 1
C78  C  0.1550(17)  1.1443(16) 0.3168(10) 0.097(5)  Uani 0.633(5) 1 d    . U P A 1
H78A H  0.102806    1.187015   0.303470   0.146     Uiso 0.633(5) 1 calc R U P A 1
H78B H  0.196541    1.082607   0.288911   0.146     Uiso 0.633(5) 1 calc R U P A 1
H78C H  0.196882    1.169023   0.316089   0.146     Uiso 0.633(5) 1 calc R U P A 1
C79  C  0.0173(16)  1.1298(16) 0.3916(12) 0.101(5)  Uani 0.633(5) 1 d    . U P A 1
H79A H  0.033183    1.086314   0.356334   0.152     Uiso 0.633(5) 1 calc R U P A 1
H79B H  -0.039083   1.191998   0.395250   0.152     Uiso 0.633(5) 1 calc R U P A 1
H79C H  -0.000635   1.107422   0.429227   0.152     Uiso 0.633(5) 1 calc R U P A 1
C80  C  0.2730(14)  0.9851(15) 0.4596(9)  0.080(5)  Uani 0.633(5) 1 d    . U P A 1
H80A H  0.265060    0.982734   0.502235   0.120     Uiso 0.633(5) 1 calc R U P A 1
H80B H  0.318077    1.007071   0.440603   0.120     Uiso 0.633(5) 1 calc R U P A 1
H80C H  0.301210    0.922416   0.436554   0.120     Uiso 0.633(5) 1 calc R U P A 1
C81  C  0.1076(14)  1.0123(13) 0.4882(9)  0.078(4)  Uani 0.633(5) 1 d    . U P A 1
H81A H  0.101934    1.009084   0.530455   0.117     Uiso 0.633(5) 1 calc R U P A 1
H81B H  0.137859    0.949481   0.464560   0.117     Uiso 0.633(5) 1 calc R U P A 1
H81C H  0.040834    1.053460   0.488790   0.117     Uiso 0.633(5) 1 calc R U P A 1
N9A  N  0.184(4)    1.069(3)   0.3822(19) 0.063(4)  Uani 0.367(5) 1 d    . U P A 2
C73A C  0.138(3)    1.164(2)   0.3647(17) 0.071(4)  Uani 0.367(5) 1 d    . U P A 2
C74A C  0.125(3)    1.242(2)   0.4089(14) 0.071(4)  Uani 0.367(5) 1 d    . U P A 2
H74C H  0.191076    1.229562   0.402951   0.085     Uiso 0.367(5) 1 calc R U P A 2
H74D H  0.086943    1.303398   0.399336   0.085     Uiso 0.367(5) 1 calc R U P A 2
C75A C  0.069(3)    1.243(2)   0.4745(16) 0.069(4)  Uani 0.367(5) 1 d    . U P A 2
H75C H  0.060152    1.293714   0.501975   0.083     Uiso 0.367(5) 1 calc R U P A 2
H75D H  0.001510    1.258279   0.480303   0.083     Uiso 0.367(5) 1 calc R U P A 2
C76A C  0.115(4)    1.164(3)   0.491(2)   0.065(4)  Uani 0.367(5) 1 d    . U P A 2
H76C H  0.072986    1.168808   0.533584   0.078     Uiso 0.367(5) 1 calc R U P A 2
H76D H  0.178951    1.152221   0.489209   0.078     Uiso 0.367(5) 1 calc R U P A 2
C77A C  0.137(3)    1.072(2)   0.4451(16) 0.066(3)  Uani 0.367(5) 1 d    . U P A 2
C78A C  0.214(3)    1.153(2)   0.2993(15) 0.072(6)  Uani 0.367(5) 1 d    . U P A 2
H78D H  0.186279    1.212307   0.285550   0.109     Uiso 0.367(5) 1 calc R U P A 2
H78E H  0.227288    1.103137   0.270045   0.109     Uiso 0.367(5) 1 calc R U P A 2
H78F H  0.277108    1.138108   0.301539   0.109     Uiso 0.367(5) 1 calc R U P A 2
C79A C  0.045(2)    1.196(2)   0.3521(16) 0.084(5)  Uani 0.367(5) 1 d    . U P A 2
H79D H  0.038515    1.241004   0.325482   0.126     Uiso 0.367(5) 1 calc R U P A 2
H79E H  -0.014916   1.225603   0.391134   0.126     Uiso 0.367(5) 1 calc R U P A 2
H79F H  0.050480    1.141673   0.331779   0.126     Uiso 0.367(5) 1 calc R U P A 2
C80A C  0.206(2)    0.980(2)   0.4564(14) 0.072(5)  Uani 0.367(5) 1 d    . U P A 2
H80D H  0.177712    0.979389   0.499972   0.108     Uiso 0.367(5) 1 calc R U P A 2
H80E H  0.271602    0.972482   0.445750   0.108     Uiso 0.367(5) 1 calc R U P A 2
H80F H  0.213888    0.929164   0.431035   0.108     Uiso 0.367(5) 1 calc R U P A 2
C81A C  0.036(2)    1.077(3)   0.4632(17) 0.083(6)  Uani 0.367(5) 1 d    . U P A 2
H81D H  0.010401    1.073402   0.506452   0.125     Uiso 0.367(5) 1 calc R U P A 2
H81E H  0.046465    1.024524   0.437180   0.125     Uiso 0.367(5) 1 calc R U P A 2
H81F H  -0.013439   1.136139   0.457291   0.125     Uiso 0.367(5) 1 calc R U P A 2

loop_
_atom_site_aniso_label
_atom_site_aniso_U_11
_atom_site_aniso_U_22
_atom_site_aniso_U_33
_atom_site_aniso_U_23
_atom_site_aniso_U_13
_atom_site_aniso_U_12
Ga1  0.0339(5) 0.0472(6) 0.0471(6) 0.0181(5)  -0.0052(4) -0.0164(4)
Ga2  0.0769(7) 0.0523(6) 0.0481(6) 0.0266(5)  -0.0420(6) -0.0438(6)
Ga3  0.0384(5) 0.0507(6) 0.0479(6) -0.0126(5) -0.0133(5) -0.0197(5)
Ga4  0.0333(5) 0.0324(4) 0.0243(4) 0.0041(3)  -0.0119(4) -0.0119(4)
Ga5  0.0387(5) 0.0325(4) 0.0241(4) 0.0042(3)  -0.0078(4) -0.0207(4)
Ga6  0.0325(5) 0.0448(5) 0.0242(4) 0.0082(4)  -0.0117(4) -0.0230(4)
Ga7  0.0380(5) 0.0530(6) 0.0470(6) 0.0262(5)  -0.0127(5) -0.0212(5)
Ga8  0.0761(7) 0.0463(6) 0.0480(6) 0.0177(5)  -0.0414(6) -0.0377(5)
Ga9  0.0338(5) 0.0509(6) 0.0474(6) -0.0130(5) -0.0055(4) -0.0198(5)
Ga10 0.0677(8) 0.0678(8) 0.0704(8) 0.0161(6)  -0.0295(7) -0.0367(7)
Ga11 0.0672(8) 0.0668(8) 0.0703(8) 0.0156(6)  -0.0296(7) -0.0362(7)
Co1  0.0381(6) 0.0368(6) 0.0349(6) 0.0085(5)  -0.0150(5) -0.0201(5)
Co2  0.0371(6) 0.0375(6) 0.0350(6) 0.0069(5)  -0.0145(5) -0.0202(5)
Co3  0.0353(6) 0.0379(6) 0.0350(6) 0.0072(5)  -0.0141(5) -0.0190(5)
N1   0.043(6)  0.075(8)  0.047(6)  0.025(5)   -0.013(5)  -0.039(5)
C1   0.065(7)  0.122(10) 0.070(7)  0.041(7)   -0.033(6)  -0.068(7)
C2   0.069(9)  0.110(10) 0.061(7)  0.018(7)   -0.010(6)  -0.063(8)
C3   0.069(9)  0.081(11) 0.059(8)  0.019(7)   -0.009(6)  -0.050(9)
C4   0.061(9)  0.066(8)  0.051(7)  0.010(6)   -0.005(7)  -0.035(8)
C5   0.047(7)  0.064(7)  0.043(6)  0.016(5)   -0.013(5)  -0.031(6)
C6   0.088(12) 0.174(16) 0.075(8)  0.037(8)   -0.036(8)  -0.092(11)
C7   0.079(9)  0.140(11) 0.145(16) 0.060(10)  -0.057(10) -0.062(8)
C8   0.060(8)  0.129(14) 0.045(9)  0.003(9)   -0.016(7)  -0.044(8)
C9   0.072(9)  0.072(7)  0.071(10) 0.007(6)   -0.006(8)  -0.040(7)
N1A  0.055(10) 0.074(10) 0.050(8)  0.027(7)   -0.015(7)  -0.034(8)
C1A  0.068(10) 0.096(11) 0.054(8)  0.033(7)   -0.022(7)  -0.051(8)
C2A  0.069(13) 0.095(12) 0.057(9)  0.030(8)   -0.021(8)  -0.051(10)
C3A  0.072(12) 0.083(13) 0.057(9)  0.030(9)   -0.018(8)  -0.045(11)
C4A  0.062(13) 0.073(10) 0.049(9)  0.020(8)   -0.010(9)  -0.034(10)
C5A  0.072(10) 0.076(9)  0.050(8)  0.023(7)   -0.012(7)  -0.039(8)
C6A  0.066(12) 0.099(14) 0.053(9)  0.032(8)   -0.026(8)  -0.054(11)
C7A  0.075(11) 0.122(15) 0.078(15) 0.042(12)  -0.033(10) -0.051(10)
C8A  0.075(12) 0.079(14) 0.045(12) 0.012(10)  -0.005(10) -0.039(12)
C9A  0.077(11) 0.080(11) 0.079(16) 0.030(10)  -0.005(10) -0.030(9)
N2   0.085(6)  0.070(5)  0.054(5)  0.025(4)   -0.044(5)  -0.044(5)
C10  0.093(6)  0.076(5)  0.062(5)  0.021(4)   -0.049(5)  -0.032(5)
C11  0.089(6)  0.083(6)  0.058(5)  0.026(4)   -0.045(5)  -0.035(5)
C12  0.086(7)  0.083(6)  0.055(5)  0.026(5)   -0.043(5)  -0.045(5)
C13  0.085(6)  0.075(6)  0.053(5)  0.028(5)   -0.038(5)  -0.050(5)
C14  0.085(6)  0.071(5)  0.052(5)  0.027(4)   -0.038(4)  -0.047(5)
C15  0.101(8)  0.092(9)  0.067(7)  0.021(6)   -0.046(6)  -0.019(7)
C16  0.121(11) 0.075(8)  0.107(10) 0.021(7)   -0.058(9)  -0.038(7)
C17  0.101(9)  0.075(7)  0.048(8)  0.020(6)   -0.018(7)  -0.033(6)
C18  0.091(8)  0.097(8)  0.065(7)  0.033(6)   -0.045(6)  -0.059(6)
N2A  0.087(6)  0.070(6)  0.055(5)  0.026(5)   -0.045(5)  -0.044(5)
C10A 0.088(6)  0.075(6)  0.056(5)  0.023(5)   -0.047(5)  -0.038(5)
C11A 0.087(7)  0.079(7)  0.057(6)  0.024(5)   -0.046(5)  -0.041(6)
C12A 0.088(7)  0.080(6)  0.056(5)  0.025(5)   -0.044(5)  -0.044(5)
C13A 0.087(7)  0.076(6)  0.054(5)  0.028(5)   -0.040(5)  -0.048(5)
C14A 0.088(6)  0.077(6)  0.055(5)  0.027(5)   -0.042(5)  -0.048(5)
C15A 0.083(10) 0.077(11) 0.056(7)  0.020(7)   -0.044(7)  -0.035(9)
C16A 0.104(9)  0.075(7)  0.069(9)  0.021(6)   -0.051(8)  -0.037(6)
C17A 0.092(8)  0.086(9)  0.056(8)  0.025(7)   -0.037(7)  -0.048(7)
C18A 0.111(11) 0.093(9)  0.066(10) 0.034(8)   -0.048(9)  -0.066(8)
N3   0.054(7)  0.046(7)  0.046(6)  -0.007(4)  -0.010(5)  -0.028(5)
C19  0.081(8)  0.054(7)  0.069(7)  -0.006(5)  0.003(6)   -0.043(6)
C20  0.094(9)  0.059(7)  0.058(7)  -0.008(5)  -0.013(6)  -0.034(7)
C21  0.072(10) 0.055(8)  0.056(8)  -0.008(6)  -0.015(7)  -0.024(7)
C22  0.059(7)  0.061(7)  0.046(7)  -0.001(5)  -0.020(6)  -0.027(6)
C23  0.055(7)  0.055(7)  0.042(6)  0.002(5)   -0.015(5)  -0.032(5)
C24  0.132(15) 0.074(11) 0.074(8)  -0.002(7)  -0.004(8)  -0.063(11)
C25  0.102(11) 0.097(14) 0.141(16) -0.003(12) -0.025(10) -0.067(10)
C26  0.119(13) 0.105(11) 0.040(9)  0.014(8)   -0.022(9)  -0.084(11)
C27  0.077(9)  0.065(9)  0.070(10) -0.006(8)  -0.036(8)  -0.022(8)
N3A  0.054(10) 0.058(9)  0.051(8)  -0.009(6)  -0.009(7)  -0.026(7)
C19A 0.064(10) 0.058(9)  0.063(8)  -0.004(7)  -0.007(7)  -0.030(8)
C20A 0.066(10) 0.064(10) 0.065(9)  -0.006(7)  -0.012(7)  -0.031(8)
C21A 0.064(13) 0.067(10) 0.065(10) -0.011(8)  -0.011(8)  -0.021(9)
C22A 0.058(10) 0.068(10) 0.057(10) -0.011(8)  -0.012(8)  -0.022(8)
C23A 0.058(9)  0.071(9)  0.053(8)  -0.008(7)  -0.012(7)  -0.018(7)
C24A 0.073(16) 0.059(14) 0.062(9)  0.004(8)   -0.010(9)  -0.039(12)
C25A 0.082(13) 0.084(15) 0.085(16) -0.012(12) -0.006(11) -0.050(12)
C26A 0.076(15) 0.077(11) 0.038(12) -0.008(9)  -0.011(11) -0.024(10)
C27A 0.064(12) 0.097(18) 0.076(16) -0.025(13) -0.021(11) -0.020(12)
N4   0.041(7)  0.036(7)  0.029(7)  0.013(5)   -0.012(5)  -0.009(6)
C28  0.066(8)  0.040(7)  0.029(7)  0.018(6)   -0.014(6)  -0.012(6)
C29  0.070(8)  0.072(10) 0.044(8)  0.021(7)   -0.022(6)  -0.011(7)
C30  0.073(10) 0.080(10) 0.049(9)  0.019(8)   -0.020(8)  0.005(8)
C31  0.050(7)  0.080(10) 0.046(8)  0.014(7)   -0.019(6)  -0.004(6)
C32  0.044(7)  0.052(8)  0.031(7)  0.011(5)   -0.010(5)  -0.004(6)
C33  0.061(9)  0.045(8)  0.026(7)  0.019(6)   -0.013(6)  -0.021(7)
C34  0.105(13) 0.062(10) 0.055(11) 0.028(8)   -0.028(10) -0.043(10)
C35  0.036(9)  0.052(9)  0.029(8)  0.004(7)   0.001(7)   0.000(7)
C36  0.054(10) 0.059(9)  0.040(9)  0.001(7)   -0.007(8)  -0.010(8)
N4A  0.033(6)  0.047(8)  0.029(7)  0.007(6)   -0.015(5)  -0.012(6)
C28A 0.031(7)  0.068(8)  0.032(7)  0.006(5)   -0.010(6)  -0.007(6)
C29A 0.059(9)  0.070(8)  0.046(8)  0.007(6)   -0.015(7)  -0.003(6)
C30A 0.069(9)  0.080(12) 0.053(9)  0.016(8)   -0.021(8)  0.005(8)
C31A 0.075(9)  0.060(7)  0.047(8)  0.014(6)   -0.024(7)  -0.007(6)
C32A 0.050(8)  0.060(8)  0.035(7)  0.014(6)   -0.018(6)  -0.010(6)
C33A 0.032(8)  0.061(10) 0.026(7)  0.003(6)   -0.005(6)  -0.010(8)
C34A 0.046(9)  0.102(12) 0.050(10) 0.006(9)   -0.014(8)  -0.029(9)
C35A 0.054(8)  0.048(10) 0.034(8)  0.018(7)   -0.021(6)  -0.012(7)
C36A 0.065(11) 0.076(11) 0.041(9)  0.021(8)   -0.028(8)  -0.026(9)
N5   0.081(5)  0.053(4)  0.038(4)  0.013(3)   -0.025(3)  -0.045(4)
C37  0.091(5)  0.053(4)  0.041(4)  0.016(4)   -0.021(4)  -0.045(4)
C38  0.098(6)  0.059(5)  0.048(5)  0.012(4)   -0.017(4)  -0.051(4)
C39  0.102(6)  0.059(5)  0.052(5)  0.008(4)   -0.013(5)  -0.053(5)
C40  0.096(5)  0.061(5)  0.050(5)  0.005(4)   -0.018(4)  -0.053(4)
C41  0.089(5)  0.058(5)  0.042(4)  0.009(4)   -0.022(4)  -0.050(4)
C42  0.087(8)  0.051(6)  0.033(6)  0.021(5)   -0.023(6)  -0.043(6)
C43  0.095(7)  0.063(7)  0.050(7)  0.019(6)   -0.026(6)  -0.036(6)
C44  0.090(8)  0.061(7)  0.040(6)  0.008(5)   -0.026(6)  -0.053(6)
C45  0.092(7)  0.066(7)  0.039(7)  0.005(6)   -0.023(5)  -0.046(6)
N5A  0.080(5)  0.053(4)  0.039(4)  0.011(3)   -0.026(3)  -0.046(4)
C37A 0.086(5)  0.058(5)  0.041(4)  0.007(4)   -0.024(4)  -0.052(4)
C38A 0.099(6)  0.060(5)  0.048(5)  0.005(4)   -0.019(4)  -0.052(5)
C39A 0.103(6)  0.059(5)  0.052(5)  0.006(4)   -0.014(5)  -0.052(5)
C40A 0.099(6)  0.057(5)  0.049(5)  0.012(4)   -0.018(4)  -0.048(4)
C41A 0.090(5)  0.053(4)  0.041(4)  0.013(4)   -0.022(4)  -0.046(4)
C42A 0.080(8)  0.059(7)  0.032(6)  0.003(5)   -0.027(5)  -0.052(6)
C43A 0.089(7)  0.080(8)  0.052(7)  0.003(6)   -0.027(5)  -0.058(6)
C44A 0.091(8)  0.052(7)  0.042(6)  0.017(5)   -0.024(6)  -0.045(6)
C45A 0.090(7)  0.065(7)  0.043(7)  0.015(6)   -0.021(5)  -0.050(6)
N6   0.047(4)  0.079(5)  0.037(4)  0.007(4)   -0.015(3)  -0.041(4)
C46  0.046(4)  0.089(5)  0.038(4)  0.007(4)   -0.013(4)  -0.040(4)
C47  0.050(5)  0.100(6)  0.045(5)  0.005(4)   -0.011(4)  -0.047(4)
C48  0.054(5)  0.107(6)  0.047(5)  0.005(5)   -0.016(4)  -0.049(5)
C49  0.059(5)  0.099(6)  0.046(5)  0.003(4)   -0.017(4)  -0.049(4)
C50  0.054(5)  0.089(5)  0.040(4)  0.004(4)   -0.017(4)  -0.045(4)
C51  0.040(6)  0.081(8)  0.031(6)  0.007(5)   -0.008(5)  -0.037(6)
C52  0.055(7)  0.092(7)  0.049(8)  0.008(6)   -0.011(6)  -0.030(6)
C53  0.057(6)  0.092(8)  0.034(6)  -0.001(6)  -0.020(5)  -0.045(6)
C54  0.062(7)  0.094(8)  0.040(7)  0.005(6)   -0.019(6)  -0.042(6)
N6A  0.047(4)  0.078(5)  0.037(4)  0.006(4)   -0.015(3)  -0.042(4)
C46A 0.054(5)  0.087(5)  0.038(4)  0.004(4)   -0.017(4)  -0.048(4)
C47A 0.057(5)  0.101(6)  0.044(5)  0.002(5)   -0.021(4)  -0.048(4)
C48A 0.055(5)  0.108(6)  0.048(5)  0.003(5)   -0.018(5)  -0.050(5)
C49A 0.050(4)  0.101(6)  0.046(5)  0.004(4)   -0.015(4)  -0.045(4)
C50A 0.047(4)  0.089(5)  0.040(4)  0.005(4)   -0.013(3)  -0.043(4)
C51A 0.057(7)  0.084(8)  0.033(6)  0.003(6)   -0.017(5)  -0.047(6)
C52A 0.075(8)  0.088(7)  0.046(7)  0.000(5)   -0.015(6)  -0.052(6)
C53A 0.044(7)  0.087(8)  0.040(7)  0.001(6)   -0.009(6)  -0.040(6)
C54A 0.051(7)  0.092(7)  0.040(7)  0.005(6)   -0.004(6)  -0.042(6)
N7   0.061(7)  0.058(7)  0.046(7)  0.019(5)   -0.010(5)  -0.037(6)
C55  0.085(9)  0.064(7)  0.070(7)  0.008(6)   0.000(6)   -0.050(6)
C56  0.093(9)  0.081(9)  0.058(7)  0.025(6)   -0.015(6)  -0.062(7)
C57  0.067(10) 0.081(9)  0.056(7)  0.025(6)   -0.013(6)  -0.051(8)
C58  0.066(7)  0.071(9)  0.046(7)  0.025(6)   -0.021(5)  -0.041(7)
C59  0.061(7)  0.055(7)  0.042(6)  0.020(5)   -0.016(5)  -0.034(6)
C60  0.139(16) 0.095(13) 0.074(8)  0.011(7)   -0.007(8)  -0.081(13)
C61  0.107(11) 0.073(10) 0.147(16) 0.033(10)  -0.031(10) -0.048(8)
C62  0.128(14) 0.067(8)  0.045(9)  0.016(6)   -0.029(9)  -0.052(8)
C63  0.080(9)  0.109(12) 0.069(9)  0.044(9)   -0.035(8)  -0.062(9)
N7A  0.056(10) 0.063(11) 0.055(8)  0.025(7)   -0.014(7)  -0.032(8)
C55A 0.069(10) 0.069(10) 0.062(8)  0.020(7)   -0.011(7)  -0.041(8)
C56A 0.070(10) 0.078(13) 0.062(9)  0.023(8)   -0.014(7)  -0.044(9)
C57A 0.064(12) 0.082(13) 0.064(9)  0.025(8)   -0.015(8)  -0.040(10)
C58A 0.059(9)  0.079(13) 0.059(10) 0.025(9)   -0.015(7)  -0.036(9)
C59A 0.058(9)  0.087(11) 0.054(8)  0.026(7)   -0.016(7)  -0.038(8)
C60A 0.083(16) 0.064(15) 0.061(9)  0.017(9)   -0.015(9)  -0.048(13)
C61A 0.084(13) 0.072(10) 0.077(15) 0.025(8)   -0.003(11) -0.040(9)
C62A 0.077(15) 0.101(12) 0.043(12) 0.029(9)   -0.020(11) -0.052(11)
C63A 0.053(11) 0.122(15) 0.070(15) 0.053(12)  -0.013(10) -0.042(11)
N8   0.070(8)  0.077(9)  0.050(7)  0.022(6)   -0.040(5)  -0.049(7)
C64  0.081(8)  0.122(10) 0.073(7)  0.042(7)   -0.048(6)  -0.072(7)
C65  0.082(8)  0.115(11) 0.065(7)  0.020(7)   -0.044(6)  -0.054(8)
C66  0.079(9)  0.090(12) 0.062(8)  0.021(8)   -0.045(7)  -0.042(9)
C67  0.077(9)  0.066(8)  0.051(7)  0.008(6)   -0.034(7)  -0.035(8)
C68  0.070(7)  0.067(7)  0.044(6)  0.012(5)   -0.028(6)  -0.043(6)
C69  0.099(11) 0.183(16) 0.078(8)  0.038(9)   -0.048(7)  -0.093(11)
C70  0.135(15) 0.142(11) 0.140(16) 0.060(10)  -0.085(13) -0.106(11)
C71  0.092(10) 0.121(13) 0.044(9)  -0.001(9)  -0.015(8)  -0.074(10)
C72  0.094(11) 0.071(8)  0.073(10) 0.006(6)   -0.052(8)  -0.029(7)
N8A  0.079(9)  0.073(10) 0.052(8)  0.025(7)   -0.043(7)  -0.047(8)
C64A 0.078(10) 0.096(11) 0.060(8)  0.034(8)   -0.044(7)  -0.054(8)
C65A 0.082(11) 0.093(12) 0.062(9)  0.031(8)   -0.046(8)  -0.050(10)
C66A 0.088(11) 0.084(14) 0.062(9)  0.031(9)   -0.047(8)  -0.046(10)
C67A 0.086(11) 0.071(11) 0.056(9)  0.023(8)   -0.042(8)  -0.042(9)
C68A 0.090(10) 0.073(9)  0.055(8)  0.023(7)   -0.042(7)  -0.037(8)
C69A 0.070(13) 0.101(14) 0.058(9)  0.031(9)   -0.037(8)  -0.055(11)
C70A 0.121(16) 0.123(14) 0.083(15) 0.044(12)  -0.062(13) -0.087(13)
C71A 0.089(11) 0.085(16) 0.050(13) 0.012(11)  -0.034(9)  -0.038(10)
C72A 0.13(2)   0.076(11) 0.068(15) 0.030(10)  -0.065(14) -0.053(12)
N9   0.052(4)  0.058(5)  0.055(5)  -0.009(4)  -0.016(4)  -0.022(4)
C73  0.061(5)  0.065(5)  0.062(5)  -0.009(4)  -0.021(4)  -0.012(4)
C74  0.066(5)  0.064(5)  0.060(5)  -0.007(4)  -0.013(4)  -0.013(4)
C75  0.063(6)  0.061(6)  0.058(5)  -0.007(5)  -0.010(5)  -0.020(5)
C76  0.055(5)  0.060(5)  0.055(5)  -0.004(4)  -0.012(4)  -0.026(4)
C77  0.051(5)  0.061(5)  0.051(5)  -0.003(4)  -0.014(4)  -0.024(4)
C78  0.074(8)  0.078(8)  0.069(6)  -0.002(6)  -0.022(6)  0.002(7)
C79  0.069(7)  0.091(9)  0.106(10) -0.015(8)  -0.032(6)  -0.019(6)
C80  0.059(7)  0.096(9)  0.047(8)  0.012(7)   -0.013(6)  -0.021(6)
C81  0.065(7)  0.065(7)  0.070(8)  -0.007(6)  -0.002(6)  -0.030(6)
N9A  0.053(5)  0.060(5)  0.056(5)  -0.008(4)  -0.016(4)  -0.020(4)
C73A 0.059(5)  0.062(5)  0.058(5)  -0.007(4)  -0.019(4)  -0.014(4)
C74A 0.062(7)  0.061(6)  0.058(6)  -0.007(5)  -0.016(5)  -0.017(5)
C75A 0.060(6)  0.062(6)  0.058(5)  -0.009(5)  -0.014(5)  -0.021(5)
C76A 0.056(6)  0.062(6)  0.056(5)  -0.007(5)  -0.013(5)  -0.024(5)
C77A 0.057(5)  0.062(5)  0.057(5)  -0.008(4)  -0.012(4)  -0.025(4)
C78A 0.061(9)  0.066(11) 0.057(7)  0.000(7)   -0.022(7)  -0.012(8)
C79A 0.063(7)  0.077(9)  0.073(8)  -0.011(7)  -0.025(6)  -0.012(6)
C80A 0.062(8)  0.070(7)  0.053(8)  -0.005(6)  -0.006(6)  -0.026(6)
C81A 0.064(7)  0.078(10) 0.080(10) -0.020(9)  -0.008(7)  -0.033(7)

loop_
_geom_bond_atom_site_label_1
_geom_bond_atom_site_label_2
_geom_bond_distance
_geom_bond_site_symmetry_2
_geom_bond_publ_flag
Ga1  N1   1.85(2)    . ?
Ga1  N1A  1.89(5)    . ?
Ga1  Co1  2.178(2)   . ?
Ga1  Ga10 2.922(2)   . ?
Ga2  N2A  1.85(6)    . ?
Ga2  N2   1.85(3)    . ?
Ga2  Co2  2.175(2)   . ?
Ga2  Ga10 2.927(2)   . ?
Ga3  N3   1.86(2)    . ?
Ga3  N3A  1.88(5)    . ?
Ga3  Co3  2.178(2)   . ?
Ga3  Ga10 2.924(3)   . ?
Ga4  N4A  1.84(4)    . ?
Ga4  N4   1.93(4)    . ?
Ga4  Co3  2.351(2)   . ?
Ga4  Co1  2.352(2)   . ?
Ga5  N5A  1.9(3)     . ?
Ga5  N5   1.9(3)     . ?
Ga5  Co2  2.3468(18) . ?
Ga5  Co1  2.350(2)   . ?
Ga6  N6   1.9(4)     . ?
Ga6  N6A  1.9(4)     . ?
Ga6  Co3  2.349(2)   . ?
Ga6  Co2  2.3501(18) . ?
Ga7  N7A  1.86(5)    . ?
Ga7  N7   1.87(3)    . ?
Ga7  Co3  2.176(2)   . ?
Ga7  Ga11 2.923(3)   . ?
Ga8  N8A  1.85(5)    . ?
Ga8  N8   1.86(2)    . ?
Ga8  Co1  2.176(2)   . ?
Ga8  Ga11 2.925(3)   . ?
Ga9  N9A  1.85(5)    . ?
Ga9  N9   1.86(3)    . ?
Ga9  Co2  2.180(2)   . ?
Ga9  Ga11 2.925(2)   . ?
Ga10 Co1  2.382(3)   . ?
Ga10 Co3  2.385(2)   . ?
Ga10 Co2  2.389(2)   . ?
Ga11 Co2  2.383(3)   . ?
Ga11 Co3  2.386(3)   . ?
Ga11 Co1  2.387(2)   . ?
Co1  Co2  2.669(2)   . ?
Co1  Co3  2.671(2)   . ?
Co2  Co3  2.673(2)   . ?
N1   C1   1.48(3)    . ?
N1   C5   1.51(3)    . ?
C1   C6   1.50(3)    . ?
C1   C7   1.50(3)    . ?
C1   C2   1.54(3)    . ?
C2   C3   1.53(3)    . ?
C2   H2A  0.9900     . ?
C2   H2B  0.9900     . ?
C3   C4   1.34(4)    . ?
C3   H3A  0.9900     . ?
C3   H3B  0.9900     . ?
C4   C5   1.56(4)    . ?
C4   H4A  0.9900     . ?
C4   H4B  0.9900     . ?
C5   C8   1.50(3)    . ?
C5   C9   1.52(3)    . ?
C6   H6A  0.9800     . ?
C6   H6B  0.9800     . ?
C6   H6C  0.9800     . ?
C7   H7A  0.9800     . ?
C7   H7B  0.9800     . ?
C7   H7C  0.9800     . ?
C8   H8A  0.9800     . ?
C8   H8B  0.9800     . ?
C8   H8C  0.9800     . ?
C9   H9A  0.9800     . ?
C9   H9B  0.9800     . ?
C9   H9C  0.9800     . ?
N1A  C5A  1.42(5)    . ?
N1A  C1A  1.56(6)    . ?
C1A  C6A  1.41(5)    . ?
C1A  C2A  1.52(4)    . ?
C1A  C7A  1.59(5)    . ?
C2A  C3A  1.52(5)    . ?
C2A  H2AA 0.9900     . ?
C2A  H2AB 0.9900     . ?
C3A  C4A  1.72(9)    . ?
C3A  H3AA 0.9900     . ?
C3A  H3AB 0.9900     . ?
C4A  C5A  1.59(9)    . ?
C4A  H4AA 0.9900     . ?
C4A  H4AB 0.9900     . ?
C5A  C8A  1.50(5)    . ?
C5A  C9A  1.60(5)    . ?
C6A  H6AA 0.9800     . ?
C6A  H6AB 0.9800     . ?
C6A  H6AC 0.9800     . ?
C7A  H7AA 0.9800     . ?
C7A  H7AB 0.9800     . ?
C7A  H7AC 0.9800     . ?
C8A  H8AA 0.9800     . ?
C8A  H8AB 0.9800     . ?
C8A  H8AC 0.9800     . ?
C9A  H9AA 0.9800     . ?
C9A  H9AB 0.9800     . ?
C9A  H9AC 0.9800     . ?
N2   C10  1.44(4)    . ?
N2   C14  1.55(3)    . ?
C10  C16  1.46(3)    . ?
C10  C15  1.52(3)    . ?
C10  C11  1.55(3)    . ?
C11  C12  1.53(3)    . ?
C11  H11A 0.9900     . ?
C11  H11B 0.9900     . ?
C12  C13  1.54(3)    . ?
C12  H12A 0.9900     . ?
C12  H12B 0.9900     . ?
C13  C14  1.46(3)    . ?
C13  H13A 0.9900     . ?
C13  H13B 0.9900     . ?
C14  C17  1.46(3)    . ?
C14  C18  1.52(3)    . ?
C15  H15A 0.9800     . ?
C15  H15B 0.9800     . ?
C15  H15C 0.9800     . ?
C16  H16A 0.9800     . ?
C16  H16B 0.9800     . ?
C16  H16C 0.9800     . ?
C17  H17A 0.9800     . ?
C17  H17B 0.9800     . ?
C17  H17C 0.9800     . ?
C18  H18A 0.9800     . ?
C18  H18B 0.9800     . ?
C18  H18C 0.9800     . ?
N2A  C14A 1.39(6)    . ?
N2A  C10A 1.57(6)    . ?
C10A C15A 1.53(5)    . ?
C10A C16A 1.57(5)    . ?
C10A C11A 1.57(4)    . ?
C11A C12A 1.51(5)    . ?
C11A H11C 0.9900     . ?
C11A H11D 0.9900     . ?
C12A C13A 1.37(6)    . ?
C12A H12C 0.9900     . ?
C12A H12D 0.9900     . ?
C13A C14A 1.65(6)    . ?
C13A H13C 0.9900     . ?
C13A H13D 0.9900     . ?
C14A C17A 1.46(5)    . ?
C14A C18A 1.60(5)    . ?
C15A H15D 0.9800     . ?
C15A H15E 0.9800     . ?
C15A H15F 0.9800     . ?
C16A H16D 0.9800     . ?
C16A H16E 0.9800     . ?
C16A H16F 0.9800     . ?
C17A H17D 0.9800     . ?
C17A H17E 0.9800     . ?
C17A H17F 0.9800     . ?
C18A H18D 0.9800     . ?
C18A H18E 0.9800     . ?
C18A H18F 0.9800     . ?
N3   C19  1.46(3)    . ?
N3   C23  1.51(2)    . ?
C19  C25  1.49(3)    . ?
C19  C24  1.50(3)    . ?
C19  C20  1.54(3)    . ?
C20  C21  1.51(3)    . ?
C20  H20A 0.9900     . ?
C20  H20B 0.9900     . ?
C21  C22  1.53(3)    . ?
C21  H21A 0.9900     . ?
C21  H21B 0.9900     . ?
C22  C23  1.45(3)    . ?
C22  H22A 0.9900     . ?
C22  H22B 0.9900     . ?
C23  C26  1.48(2)    . ?
C23  C27  1.52(3)    . ?
C24  H24A 0.9800     . ?
C24  H24B 0.9800     . ?
C24  H24C 0.9800     . ?
C25  H25A 0.9800     . ?
C25  H25B 0.9800     . ?
C25  H25C 0.9800     . ?
C26  H26A 0.9800     . ?
C26  H26B 0.9800     . ?
C26  H26C 0.9800     . ?
C27  H27A 0.9800     . ?
C27  H27B 0.9800     . ?
C27  H27C 0.9800     . ?
N3A  C23A 1.42(5)    . ?
N3A  C19A 1.52(5)    . ?
C19A C24A 1.47(5)    . ?
C19A C20A 1.54(4)    . ?
C19A C25A 1.55(5)    . ?
C20A C21A 1.54(5)    . ?
C20A H20C 0.9900     . ?
C20A H20D 0.9900     . ?
C21A C22A 1.36(6)    . ?
C21A H21C 0.9900     . ?
C21A H21D 0.9900     . ?
C22A C23A 1.69(6)    . ?
C22A H22C 0.9900     . ?
C22A H22D 0.9900     . ?
C23A C26A 1.53(5)    . ?
C23A C27A 1.58(5)    . ?
C24A H24D 0.9800     . ?
C24A H24E 0.9800     . ?
C24A H24F 0.9800     . ?
C25A H25D 0.9800     . ?
C25A H25E 0.9800     . ?
C25A H25F 0.9800     . ?
C26A H26D 0.9800     . ?
C26A H26E 0.9800     . ?
C26A H26F 0.9800     . ?
C27A H27D 0.9800     . ?
C27A H27E 0.9800     . ?
C27A H27F 0.9800     . ?
N4   C32  1.44(5)    . ?
N4   C28  1.45(4)    . ?
C28  C29  1.48(5)    . ?
C28  C33  1.50(4)    . ?
C28  C34  1.63(5)    . ?
C29  C30  1.55(3)    . ?
C29  H29A 0.9900     . ?
C29  H29B 0.9900     . ?
C30  C31  1.60(4)    . ?
C30  H30A 0.9900     . ?
C30  H30B 0.9900     . ?
C31  C32  1.49(4)    . ?
C31  H31A 0.9900     . ?
C31  H31B 0.9900     . ?
C32  C35  1.50(3)    . ?
C32  C36  1.61(5)    . ?
C33  H33A 0.9800     . ?
C33  H33B 0.9800     . ?
C33  H33C 0.9800     . ?
C34  H34A 0.9800     . ?
C34  H34B 0.9800     . ?
C34  H34C 0.9800     . ?
C35  H35A 0.9800     . ?
C35  H35B 0.9800     . ?
C35  H35C 0.9800     . ?
C36  H36A 0.9800     . ?
C36  H36B 0.9800     . ?
C36  H36C 0.9800     . ?
N4A  C32A 1.48(4)    . ?
N4A  C28A 1.50(5)    . ?
C28A C33A 1.49(4)    . ?
C28A C29A 1.52(5)    . ?
C28A C34A 1.58(5)    . ?
C29A C30A 1.56(3)    . ?
C29A H29C 0.9900     . ?
C29A H29D 0.9900     . ?
C30A C31A 1.59(4)    . ?
C30A H30C 0.9900     . ?
C30A H30D 0.9900     . ?
C31A C32A 1.48(5)    . ?
C31A H31C 0.9900     . ?
C31A H31D 0.9900     . ?
C32A C35A 1.51(4)    . ?
C32A C36A 1.64(5)    . ?
C33A H33D 0.9800     . ?
C33A H33E 0.9800     . ?
C33A H33F 0.9800     . ?
C34A H34D 0.9800     . ?
C34A H34E 0.9800     . ?
C34A H34F 0.9800     . ?
C35A H35D 0.9800     . ?
C35A H35E 0.9800     . ?
C35A H35F 0.9800     . ?
C36A H36D 0.9800     . ?
C36A H36E 0.9800     . ?
C36A H36F 0.9800     . ?
N5   C41  1.4(3)     . ?
N5   C37  1.5(3)     . ?
C37  C38  1.47(5)    . ?
C37  C42  1.56(5)    . ?
C37  C43  1.58(5)    . ?
C38  C39  1.59(3)    . ?
C38  H38A 0.9900     . ?
C38  H38B 0.9900     . ?
C39  C40  1.56(3)    . ?
C39  H39A 0.9900     . ?
C39  H39B 0.9900     . ?
C40  C41  1.52(5)    . ?
C40  H40A 0.9900     . ?
C40  H40B 0.9900     . ?
C41  C44  1.51(4)    . ?
C41  C45  1.57(5)    . ?
C42  H42A 0.9800     . ?
C42  H42B 0.9800     . ?
C42  H42C 0.9800     . ?
C43  H43A 0.9800     . ?
C43  H43B 0.9800     . ?
C43  H43C 0.9800     . ?
C44  H44A 0.9800     . ?
C44  H44B 0.9800     . ?
C44  H44C 0.9800     . ?
C45  H45A 0.9800     . ?
C45  H45B 0.9800     . ?
C45  H45C 0.9800     . ?
N5A  C41A 1.4(3)     . ?
N5A  C37A 1.5(3)     . ?
C37A C38A 1.51(4)    . ?
C37A C42A 1.55(4)    . ?
C37A C43A 1.56(5)    . ?
C38A C39A 1.52(3)    . ?
C38A H38C 0.9900     . ?
C38A H38D 0.9900     . ?
C39A C40A 1.59(3)    . ?
C39A H39C 0.9900     . ?
C39A H39D 0.9900     . ?
C40A C41A 1.52(6)    . ?
C40A H40C 0.9900     . ?
C40A H40D 0.9900     . ?
C41A C44A 1.47(5)    . ?
C41A C45A 1.58(6)    . ?
C42A H42D 0.9800     . ?
C42A H42E 0.9800     . ?
C42A H42F 0.9800     . ?
C43A H43D 0.9800     . ?
C43A H43E 0.9800     . ?
C43A H43F 0.9800     . ?
C44A H44D 0.9800     . ?
C44A H44E 0.9800     . ?
C44A H44F 0.9800     . ?
C45A H45D 0.9800     . ?
C45A H45E 0.9800     . ?
C45A H45F 0.9800     . ?
N6   C50  1.4(4)     . ?
N6   C46  1.5(3)     . ?
C46  C51  1.51(4)    . ?
C46  C47  1.56(4)    . ?
C46  C52  1.58(5)    . ?
C47  C48  1.50(3)    . ?
C47  H47A 0.9900     . ?
C47  H47B 0.9900     . ?
C48  C49  1.65(3)    . ?
C48  H48A 0.9900     . ?
C48  H48B 0.9900     . ?
C49  C50  1.50(5)    . ?
C49  H49A 0.9900     . ?
C49  H49B 0.9900     . ?
C50  C53  1.50(3)    . ?
C50  C54  1.57(5)    . ?
C51  H51A 0.9800     . ?
C51  H51B 0.9800     . ?
C51  H51C 0.9800     . ?
C52  H52A 0.9800     . ?
C52  H52B 0.9800     . ?
C52  H52C 0.9800     . ?
C53  H53A 0.9800     . ?
C53  H53B 0.9800     . ?
C53  H53C 0.9800     . ?
C54  H54A 0.9800     . ?
C54  H54B 0.9800     . ?
C54  H54C 0.9800     . ?
N6A  C50A 1.4(3)     . ?
N6A  C46A 1.5(3)     . ?
C46A C51A 1.55(4)    . ?
C46A C47A 1.56(4)    . ?
C46A C52A 1.60(5)    . ?
C47A C48A 1.52(3)    . ?
C47A H47C 0.9900     . ?
C47A H47D 0.9900     . ?
C48A C49A 1.59(3)    . ?
C48A H48C 0.9900     . ?
C48A H48D 0.9900     . ?
C49A C50A 1.48(5)    . ?
C49A H49C 0.9900     . ?
C49A H49D 0.9900     . ?
C50A C53A 1.52(4)    . ?
C50A C54A 1.58(5)    . ?
C51A H51D 0.9800     . ?
C51A H51E 0.9800     . ?
C51A H51F 0.9800     . ?
C52A H52D 0.9800     . ?
C52A H52E 0.9800     . ?
C52A H52F 0.9800     . ?
C53A H53D 0.9800     . ?
C53A H53E 0.9800     . ?
C53A H53F 0.9800     . ?
C54A H54D 0.9800     . ?
C54A H54E 0.9800     . ?
C54A H54F 0.9800     . ?
N7   C55  1.45(3)    . ?
N7   C59  1.48(3)    . ?
C55  C61  1.49(3)    . ?
C55  C60  1.54(3)    . ?
C55  C56  1.54(3)    . ?
C56  C57  1.51(3)    . ?
C56  H56A 0.9900     . ?
C56  H56B 0.9900     . ?
C57  C58  1.53(3)    . ?
C57  H57A 0.9900     . ?
C57  H57B 0.9900     . ?
C58  C59  1.46(3)    . ?
C58  H58A 0.9900     . ?
C58  H58B 0.9900     . ?
C59  C62  1.51(3)    . ?
C59  C63  1.52(3)    . ?
C60  H60A 0.9800     . ?
C60  H60B 0.9800     . ?
C60  H60C 0.9800     . ?
C61  H61A 0.9800     . ?
C61  H61B 0.9800     . ?
C61  H61C 0.9800     . ?
C62  H62A 0.9800     . ?
C62  H62B 0.9800     . ?
C62  H62C 0.9800     . ?
C63  H63A 0.9800     . ?
C63  H63B 0.9800     . ?
C63  H63C 0.9800     . ?
N7A  C59A 1.40(5)    . ?
N7A  C55A 1.54(6)    . ?
C55A C60A 1.53(5)    . ?
C55A C56A 1.55(4)    . ?
C55A C61A 1.56(5)    . ?
C56A C57A 1.53(5)    . ?
C56A H56C 0.9900     . ?
C56A H56D 0.9900     . ?
C57A C58A 1.37(6)    . ?
C57A H57C 0.9900     . ?
C57A H57D 0.9900     . ?
C58A C59A 1.70(6)    . ?
C58A H58C 0.9900     . ?
C58A H58D 0.9900     . ?
C59A C62A 1.50(5)    . ?
C59A C63A 1.58(5)    . ?
C60A H60D 0.9800     . ?
C60A H60E 0.9800     . ?
C60A H60F 0.9800     . ?
C61A H61D 0.9800     . ?
C61A H61E 0.9800     . ?
C61A H61F 0.9800     . ?
C62A H62D 0.9800     . ?
C62A H62E 0.9800     . ?
C62A H62F 0.9800     . ?
C63A H63D 0.9800     . ?
C63A H63E 0.9800     . ?
C63A H63F 0.9800     . ?
N8   C64  1.46(3)    . ?
N8   C68  1.49(3)    . ?
C64  C69  1.51(3)    . ?
C64  C70  1.52(3)    . ?
C64  C65  1.52(3)    . ?
C65  C66  1.53(3)    . ?
C65  H65A 0.9900     . ?
C65  H65B 0.9900     . ?
C66  C67  1.52(4)    . ?
C66  H66A 0.9900     . ?
C66  H66B 0.9900     . ?
C67  C68  1.45(4)    . ?
C67  H67A 0.9900     . ?
C67  H67B 0.9900     . ?
C68  C71  1.48(3)    . ?
C68  C72  1.52(3)    . ?
C69  H69A 0.9800     . ?
C69  H69B 0.9800     . ?
C69  H69C 0.9800     . ?
C70  H70A 0.9800     . ?
C70  H70B 0.9800     . ?
C70  H70C 0.9800     . ?
C71  H71D 0.9800     . ?
C71  H71E 0.9800     . ?
C71  H71F 0.9800     . ?
C72  H72A 0.9800     . ?
C72  H72B 0.9800     . ?
C72  H72C 0.9800     . ?
N8A  C68A 1.42(5)    . ?
N8A  C64A 1.56(5)    . ?
C64A C69A 1.45(5)    . ?
C64A C65A 1.55(4)    . ?
C64A C70A 1.55(5)    . ?
C65A C66A 1.53(5)    . ?
C65A H65C 0.9900     . ?
C65A H65D 0.9900     . ?
C66A C67A 1.36(6)    . ?
C66A H66C 0.9900     . ?
C66A H66D 0.9900     . ?
C67A C68A 1.70(6)    . ?
C67A H67C 0.9900     . ?
C67A H67D 0.9900     . ?
C68A C71A 1.50(5)    . ?
C68A C72A 1.63(5)    . ?
C69A H69D 0.9800     . ?
C69A H69E 0.9800     . ?
C69A H69F 0.9800     . ?
C70A H70D 0.9800     . ?
C70A H70E 0.9800     . ?
C70A H70F 0.9800     . ?
C71A H71A 0.9800     . ?
C71A H71B 0.9800     . ?
C71A H71C 0.9800     . ?
C72A H72D 0.9800     . ?
C72A H72E 0.9800     . ?
C72A H72F 0.9800     . ?
N9   C73  1.46(3)    . ?
N9   C77  1.50(3)    . ?
C73  C79  1.49(3)    . ?
C73  C74  1.53(3)    . ?
C73  C78  1.53(3)    . ?
C74  C75  1.53(3)    . ?
C74  H74A 0.9900     . ?
C74  H74B 0.9900     . ?
C75  C76  1.55(3)    . ?
C75  H75A 0.9900     . ?
C75  H75B 0.9900     . ?
C76  C77  1.46(3)    . ?
C76  H76A 0.9900     . ?
C76  H76B 0.9900     . ?
C77  C80  1.50(3)    . ?
C77  C81  1.52(3)    . ?
C78  H78A 0.9800     . ?
C78  H78B 0.9800     . ?
C78  H78C 0.9800     . ?
C79  H79A 0.9800     . ?
C79  H79B 0.9800     . ?
C79  H79C 0.9800     . ?
C80  H80A 0.9800     . ?
C80  H80B 0.9800     . ?
C80  H80C 0.9800     . ?
C81  H81A 0.9800     . ?
C81  H81B 0.9800     . ?
C81  H81C 0.9800     . ?
N9A  C77A 1.41(5)    . ?
N9A  C73A 1.53(5)    . ?
C73A C79A 1.53(5)    . ?
C73A C74A 1.56(5)    . ?
C73A C78A 1.57(5)    . ?
C74A C75A 1.50(5)    . ?
C74A H74C 0.9900     . ?
C74A H74D 0.9900     . ?
C75A C76A 1.31(5)    . ?
C75A H75C 0.9900     . ?
C75A H75D 0.9900     . ?
C76A C77A 1.69(6)    . ?
C76A H76C 0.9900     . ?
C76A H76D 0.9900     . ?
C77A C80A 1.50(5)    . ?
C77A C81A 1.57(5)    . ?
C78A H78D 0.9800     . ?
C78A H78E 0.9800     . ?
C78A H78F 0.9800     . ?
C79A H79D 0.9800     . ?
C79A H79E 0.9800     . ?
C79A H79F 0.9800     . ?
C80A H80D 0.9800     . ?
C80A H80E 0.9800     . ?
C80A H80F 0.9800     . ?
C81A H81D 0.9800     . ?
C81A H81E 0.9800     . ?
C81A H81F 0.9800     . ?

loop_
_geom_angle_atom_site_label_1
_geom_angle_atom_site_label_2
_geom_angle_atom_site_label_3
_geom_angle
_geom_angle_site_symmetry_1
_geom_angle_site_symmetry_3
_geom_angle_publ_flag
N1   Ga1  Co1  174.2(8)  . . ?
N1A  Ga1  Co1  167.3(13) . . ?
N1   Ga1  Ga10 125.0(6)  . . ?
N1A  Ga1  Ga10 136.3(12) . . ?
Co1  Ga1  Ga10 53.29(7)  . . ?
N2A  Ga2  Co2  169.2(17) . . ?
N2   Ga2  Co2  174.6(12) . . ?
N2A  Ga2  Ga10 133.8(14) . . ?
N2   Ga2  Ga10 126.0(8)  . . ?
Co2  Ga2  Ga10 53.39(6)  . . ?
N3   Ga3  Co3  174.3(8)  . . ?
N3A  Ga3  Co3  166.8(12) . . ?
N3   Ga3  Ga10 125.1(5)  . . ?
N3A  Ga3  Ga10 137.1(11) . . ?
Co3  Ga3  Ga10 53.34(6)  . . ?
N4A  Ga4  Co3  144.5(16) . . ?
N4   Ga4  Co3  146.4(15) . . ?
N4A  Ga4  Co1  146.1(16) . . ?
N4   Ga4  Co1  144.2(15) . . ?
Co3  Ga4  Co1  69.20(5)  . . ?
N5A  Ga5  Co2  145(9)    . . ?
N5   Ga5  Co2  145(9)    . . ?
N5A  Ga5  Co1  145(9)    . . ?
N5   Ga5  Co1  145(9)    . . ?
Co2  Ga5  Co1  69.27(7)  . . ?
N6   Ga6  Co3  145(10)   . . ?
N6A  Ga6  Co3  145(10)   . . ?
N6   Ga6  Co2  145(10)   . . ?
N6A  Ga6  Co2  146(10)   . . ?
Co3  Ga6  Co2  69.32(7)  . . ?
N7A  Ga7  Co3  167.6(14) . . ?
N7   Ga7  Co3  174.8(9)  . . ?
N7A  Ga7  Ga11 135.5(12) . . ?
N7   Ga7  Ga11 125.1(6)  . . ?
Co3  Ga7  Ga11 53.39(6)  . . ?
N8A  Ga8  Co1  167.4(12) . . ?
N8   Ga8  Co1  174.7(8)  . . ?
N8A  Ga8  Ga11 135.9(11) . . ?
N8   Ga8  Ga11 124.7(6)  . . ?
Co1  Ga8  Ga11 53.39(5)  . . ?
N9A  Ga9  Co2  168.3(14) . . ?
N9   Ga9  Co2  174.4(10) . . ?
N9A  Ga9  Ga11 135.1(12) . . ?
N9   Ga9  Ga11 125.4(6)  . . ?
Co2  Ga9  Ga11 53.25(7)  . . ?
Co1  Ga10 Co3  68.14(8)  . . ?
Co1  Ga10 Co2  68.04(8)  . . ?
Co3  Ga10 Co2  68.09(8)  . . ?
Co1  Ga10 Ga1  47.15(5)  . . ?
Co3  Ga10 Ga1  109.40(7) . . ?
Co2  Ga10 Ga1  103.79(8) . . ?
Co1  Ga10 Ga3  103.82(6) . . ?
Co3  Ga10 Ga3  47.11(5)  . . ?
Co2  Ga10 Ga3  109.35(7) . . ?
Ga1  Ga10 Ga3  119.77(5) . . ?
Co1  Ga10 Ga2  109.15(7) . . ?
Co3  Ga10 Ga2  103.64(7) . . ?
Co2  Ga10 Ga2  46.97(6)  . . ?
Ga1  Ga10 Ga2  119.73(7) . . ?
Ga3  Ga10 Ga2  119.77(7) . . ?
Co2  Ga11 Co3  68.17(8)  . . ?
Co2  Ga11 Co1  68.05(8)  . . ?
Co3  Ga11 Co1  68.04(7)  . . ?
Co2  Ga11 Ga7  103.84(7) . . ?
Co3  Ga11 Ga7  47.05(5)  . . ?
Co1  Ga11 Ga7  109.22(7) . . ?
Co2  Ga11 Ga8  109.19(6) . . ?
Co3  Ga11 Ga8  103.66(6) . . ?
Co1  Ga11 Ga8  47.03(6)  . . ?
Ga7  Ga11 Ga8  119.70(5) . . ?
Co2  Ga11 Ga9  47.15(5)  . . ?
Co3  Ga11 Ga9  109.42(8) . . ?
Co1  Ga11 Ga9  103.83(7) . . ?
Ga7  Ga11 Ga9  119.84(7) . . ?
Ga8  Ga11 Ga9  119.75(7) . . ?
Ga8  Co1  Ga1  102.08(9) . . ?
Ga8  Co1  Ga5  99.24(7)  . . ?
Ga1  Co1  Ga5  86.67(6)  . . ?
Ga8  Co1  Ga4  86.58(6)  . . ?
Ga1  Co1  Ga4  99.18(6)  . . ?
Ga5  Co1  Ga4  170.77(6) . . ?
Ga8  Co1  Ga10 173.51(7) . . ?
Ga1  Co1  Ga10 79.56(9)  . . ?
Ga5  Co1  Ga10 87.10(7)  . . ?
Ga4  Co1  Ga10 86.96(6)  . . ?
Ga8  Co1  Ga11 79.58(9)  . . ?
Ga1  Co1  Ga11 173.58(7) . . ?
Ga5  Co1  Ga11 86.94(6)  . . ?
Ga4  Co1  Ga11 87.08(6)  . . ?
Ga10 Co1  Ga11 99.49(9)  . . ?
Ga8  Co1  Co2  126.78(7) . . ?
Ga1  Co1  Co2  119.36(8) . . ?
Ga5  Co1  Co2  55.32(4)  . . ?
Ga4  Co1  Co2  115.45(6) . . ?
Ga10 Co1  Co2  56.11(6)  . . ?
Ga11 Co1  Co2  55.89(7)  . . ?
Ga8  Co1  Co3  119.24(6) . . ?
Ga1  Co1  Co3  126.86(8) . . ?
Ga5  Co1  Co3  115.38(7) . . ?
Ga4  Co1  Co3  55.39(6)  . . ?
Ga10 Co1  Co3  55.99(5)  . . ?
Ga11 Co1  Co3  55.96(6)  . . ?
Co2  Co1  Co3  60.07(6)  . . ?
Ga2  Co2  Ga9  102.04(9) . . ?
Ga2  Co2  Ga5  99.27(6)  . . ?
Ga9  Co2  Ga5  86.65(8)  . . ?
Ga2  Co2  Ga6  86.55(6)  . . ?
Ga9  Co2  Ga6  99.25(8)  . . ?
Ga5  Co2  Ga6  170.73(6) . . ?
Ga2  Co2  Ga11 173.47(7) . . ?
Ga9  Co2  Ga11 79.61(9)  . . ?
Ga5  Co2  Ga11 87.11(6)  . . ?
Ga6  Co2  Ga11 86.94(6)  . . ?
Ga2  Co2  Ga10 79.64(9)  . . ?
Ga9  Co2  Ga10 173.62(7) . . ?
Ga5  Co2  Ga10 87.00(8)  . . ?
Ga6  Co2  Ga10 86.97(8)  . . ?
Ga11 Co2  Ga10 99.42(9)  . . ?
Ga2  Co2  Co1  126.84(7) . . ?
Ga9  Co2  Co1  119.41(7) . . ?
Ga5  Co2  Co1  55.41(6)  . . ?
Ga6  Co2  Co1  115.32(7) . . ?
Ga11 Co2  Co1  56.05(5)  . . ?
Ga10 Co2  Co1  55.86(7)  . . ?
Ga2  Co2  Co3  119.23(7) . . ?
Ga9  Co2  Co3  126.89(7) . . ?
Ga5  Co2  Co3  115.41(7) . . ?
Ga6  Co2  Co3  55.33(6)  . . ?
Ga11 Co2  Co3  55.97(6)  . . ?
Ga10 Co2  Co3  55.89(6)  . . ?
Co1  Co2  Co3  59.99(4)  . . ?
Ga7  Co3  Ga3  102.14(9) . . ?
Ga7  Co3  Ga6  86.57(7)  . . ?
Ga3  Co3  Ga6  99.42(7)  . . ?
Ga7  Co3  Ga4  99.33(7)  . . ?
Ga3  Co3  Ga4  86.43(6)  . . ?
Ga6  Co3  Ga4  170.70(6) . . ?
Ga7  Co3  Ga10 173.61(7) . . ?
Ga3  Co3  Ga10 79.55(9)  . . ?
Ga6  Co3  Ga10 87.08(7)  . . ?
Ga4  Co3  Ga10 86.90(7)  . . ?
Ga7  Co3  Ga11 79.57(9)  . . ?
Ga3  Co3  Ga11 173.52(7) . . ?
Ga6  Co3  Ga11 86.89(6)  . . ?
Ga4  Co3  Ga11 87.13(6)  . . ?
Ga10 Co3  Ga11 99.44(9)  . . ?
Ga7  Co3  Co1  126.89(7) . . ?
Ga3  Co3  Co1  119.19(7) . . ?
Ga6  Co3  Co1  115.29(7) . . ?
Ga4  Co3  Co1  55.41(6)  . . ?
Ga10 Co3  Co1  55.87(6)  . . ?
Ga11 Co3  Co1  56.00(6)  . . ?
Ga7  Co3  Co2  119.24(7) . . ?
Ga3  Co3  Co2  126.94(8) . . ?
Ga6  Co3  Co2  55.35(4)  . . ?
Ga4  Co3  Co2  115.35(5) . . ?
Ga10 Co3  Co2  56.02(6)  . . ?
Ga11 Co3  Co2  55.86(7)  . . ?
Co1  Co3  Co2  59.94(6)  . . ?
C1   N1   C5   118.1(19) . . ?
C1   N1   Ga1  116.3(14) . . ?
C5   N1   Ga1  123.3(13) . . ?
N1   C1   C6   106.7(18) . . ?
N1   C1   C7   116(2)    . . ?
C6   C1   C7   109(2)    . . ?
N1   C1   C2   109.9(17) . . ?
C6   C1   C2   106(2)    . . ?
C7   C1   C2   108.7(18) . . ?
C3   C2   C1   112.6(18) . . ?
C3   C2   H2A  109.1     . . ?
C1   C2   H2A  109.1     . . ?
C3   C2   H2B  109.1     . . ?
C1   C2   H2B  109.1     . . ?
H2A  C2   H2B  107.8     . . ?
C4   C3   C2   106(3)    . . ?
C4   C3   H3A  110.6     . . ?
C2   C3   H3A  110.6     . . ?
C4   C3   H3B  110.6     . . ?
C2   C3   H3B  110.6     . . ?
H3A  C3   H3B  108.7     . . ?
C3   C4   C5   122(4)    . . ?
C3   C4   H4A  106.9     . . ?
C5   C4   H4A  106.9     . . ?
C3   C4   H4B  106.9     . . ?
C5   C4   H4B  106.9     . . ?
H4A  C4   H4B  106.7     . . ?
C8   C5   N1   108.1(15) . . ?
C8   C5   C9   107.1(18) . . ?
N1   C5   C9   114.0(17) . . ?
C8   C5   C4   113(2)    . . ?
N1   C5   C4   105(2)    . . ?
C9   C5   C4   110(2)    . . ?
C1   C6   H6A  109.5     . . ?
C1   C6   H6B  109.5     . . ?
H6A  C6   H6B  109.5     . . ?
C1   C6   H6C  109.5     . . ?
H6A  C6   H6C  109.5     . . ?
H6B  C6   H6C  109.5     . . ?
C1   C7   H7A  109.5     . . ?
C1   C7   H7B  109.5     . . ?
H7A  C7   H7B  109.5     . . ?
C1   C7   H7C  109.5     . . ?
H7A  C7   H7C  109.5     . . ?
H7B  C7   H7C  109.5     . . ?
C5   C8   H8A  109.5     . . ?
C5   C8   H8B  109.5     . . ?
H8A  C8   H8B  109.5     . . ?
C5   C8   H8C  109.5     . . ?
H8A  C8   H8C  109.5     . . ?
H8B  C8   H8C  109.5     . . ?
C5   C9   H9A  109.5     . . ?
C5   C9   H9B  109.5     . . ?
H9A  C9   H9B  109.5     . . ?
C5   C9   H9C  109.5     . . ?
H9A  C9   H9C  109.5     . . ?
H9B  C9   H9C  109.5     . . ?
C5A  N1A  C1A  120(4)    . . ?
C5A  N1A  Ga1  117(3)    . . ?
C1A  N1A  Ga1  123(3)    . . ?
C6A  C1A  C2A  113(3)    . . ?
C6A  C1A  N1A  109(3)    . . ?
C2A  C1A  N1A  109(3)    . . ?
C6A  C1A  C7A  109(3)    . . ?
C2A  C1A  C7A  110(3)    . . ?
N1A  C1A  C7A  106(4)    . . ?
C1A  C2A  C3A  116(3)    . . ?
C1A  C2A  H2AA 108.2     . . ?
C3A  C2A  H2AA 108.2     . . ?
C1A  C2A  H2AB 108.2     . . ?
C3A  C2A  H2AB 108.2     . . ?
H2AA C2A  H2AB 107.4     . . ?
C2A  C3A  C4A  109(4)    . . ?
C2A  C3A  H3AA 110.0     . . ?
C4A  C3A  H3AA 110.0     . . ?
C2A  C3A  H3AB 110.0     . . ?
C4A  C3A  H3AB 110.0     . . ?
H3AA C3A  H3AB 108.4     . . ?
C5A  C4A  C3A  100(5)    . . ?
C5A  C4A  H4AA 111.7     . . ?
C3A  C4A  H4AA 111.7     . . ?
C5A  C4A  H4AB 111.7     . . ?
C3A  C4A  H4AB 111.7     . . ?
H4AA C4A  H4AB 109.5     . . ?
N1A  C5A  C8A  109(3)    . . ?
N1A  C5A  C4A  115(5)    . . ?
C8A  C5A  C4A  99(4)     . . ?
N1A  C5A  C9A  114(4)    . . ?
C8A  C5A  C9A  103(3)    . . ?
C4A  C5A  C9A  114(4)    . . ?
C1A  C6A  H6AA 109.5     . . ?
C1A  C6A  H6AB 109.5     . . ?
H6AA C6A  H6AB 109.5     . . ?
C1A  C6A  H6AC 109.5     . . ?
H6AA C6A  H6AC 109.5     . . ?
H6AB C6A  H6AC 109.5     . . ?
C1A  C7A  H7AA 109.5     . . ?
C1A  C7A  H7AB 109.5     . . ?
H7AA C7A  H7AB 109.5     . . ?
C1A  C7A  H7AC 109.5     . . ?
H7AA C7A  H7AC 109.5     . . ?
H7AB C7A  H7AC 109.5     . . ?
C5A  C8A  H8AA 109.5     . . ?
C5A  C8A  H8AB 109.5     . . ?
H8AA C8A  H8AB 109.5     . . ?
C5A  C8A  H8AC 109.5     . . ?
H8AA C8A  H8AC 109.5     . . ?
H8AB C8A  H8AC 109.5     . . ?
C5A  C9A  H9AA 109.5     . . ?
C5A  C9A  H9AB 109.5     . . ?
H9AA C9A  H9AB 109.5     . . ?
C5A  C9A  H9AC 109.5     . . ?
H9AA C9A  H9AC 109.5     . . ?
H9AB C9A  H9AC 109.5     . . ?
C10  N2   C14  119(2)    . . ?
C10  N2   Ga2  117.7(18) . . ?
C14  N2   Ga2  120.8(19) . . ?
N2   C10  C16  119(2)    . . ?
N2   C10  C15  106(2)    . . ?
C16  C10  C15  107(2)    . . ?
N2   C10  C11  111(2)    . . ?
C16  C10  C11  109.8(18) . . ?
C15  C10  C11  104(2)    . . ?
C12  C11  C10  111.8(18) . . ?
C12  C11  H11A 109.3     . . ?
C10  C11  H11A 109.3     . . ?
C12  C11  H11B 109.2     . . ?
C10  C11  H11B 109.3     . . ?
H11A C11  H11B 107.9     . . ?
C11  C12  C13  106.1(19) . . ?
C11  C12  H12A 110.5     . . ?
C13  C12  H12A 110.5     . . ?
C11  C12  H12B 110.5     . . ?
C13  C12  H12B 110.5     . . ?
H12A C12  H12B 108.7     . . ?
C14  C13  C12  117(2)    . . ?
C14  C13  H13A 108.1     . . ?
C12  C13  H13A 108.1     . . ?
C14  C13  H13B 108.1     . . ?
C12  C13  H13B 108.1     . . ?
H13A C13  H13B 107.3     . . ?
C17  C14  C13  108.2(19) . . ?
C17  C14  C18  107.0(19) . . ?
C13  C14  C18  111.1(18) . . ?
C17  C14  N2   109.8(19) . . ?
C13  C14  N2   108(2)    . . ?
C18  C14  N2   113(2)    . . ?
C10  C15  H15A 109.5     . . ?
C10  C15  H15B 109.5     . . ?
H15A C15  H15B 109.5     . . ?
C10  C15  H15C 109.5     . . ?
H15A C15  H15C 109.5     . . ?
H15B C15  H15C 109.5     . . ?
C10  C16  H16A 109.5     . . ?
C10  C16  H16B 109.5     . . ?
H16A C16  H16B 109.5     . . ?
C10  C16  H16C 109.5     . . ?
H16A C16  H16C 109.5     . . ?
H16B C16  H16C 109.5     . . ?
C14  C17  H17A 109.5     . . ?
C14  C17  H17B 109.5     . . ?
H17A C17  H17B 109.5     . . ?
C14  C17  H17C 109.5     . . ?
H17A C17  H17C 109.5     . . ?
H17B C17  H17C 109.5     . . ?
C14  C18  H18A 109.5     . . ?
C14  C18  H18B 109.5     . . ?
H18A C18  H18B 109.5     . . ?
C14  C18  H18C 109.5     . . ?
H18A C18  H18C 109.5     . . ?
H18B C18  H18C 109.5     . . ?
C14A N2A  C10A 117(4)    . . ?
C14A N2A  Ga2  121(4)    . . ?
C10A N2A  Ga2  122(3)    . . ?
C15A C10A C16A 104(3)    . . ?
C15A C10A C11A 109(3)    . . ?
C16A C10A C11A 110(3)    . . ?
C15A C10A N2A  108(3)    . . ?
C16A C10A N2A  115(4)    . . ?
C11A C10A N2A  110(3)    . . ?
C12A C11A C10A 110(3)    . . ?
C12A C11A H11C 109.6     . . ?
C10A C11A H11C 109.6     . . ?
C12A C11A H11D 109.6     . . ?
C10A C11A H11D 109.6     . . ?
H11C C11A H11D 108.1     . . ?
C13A C12A C11A 114(4)    . . ?
C13A C12A H12C 108.8     . . ?
C11A C12A H12C 108.8     . . ?
C13A C12A H12D 108.8     . . ?
C11A C12A H12D 108.8     . . ?
H12C C12A H12D 107.7     . . ?
C12A C13A C14A 113(4)    . . ?
C12A C13A H13C 109.0     . . ?
C14A C13A H13C 109.0     . . ?
C12A C13A H13D 109.0     . . ?
C14A C13A H13D 109.0     . . ?
H13C C13A H13D 107.8     . . ?
N2A  C14A C17A 108(3)    . . ?
N2A  C14A C18A 114(4)    . . ?
C17A C14A C18A 102(3)    . . ?
N2A  C14A C13A 113(4)    . . ?
C17A C14A C13A 113(3)    . . ?
C18A C14A C13A 106(3)    . . ?
C10A C15A H15D 109.5     . . ?
C10A C15A H15E 109.5     . . ?
H15D C15A H15E 109.5     . . ?
C10A C15A H15F 109.5     . . ?
H15D C15A H15F 109.5     . . ?
H15E C15A H15F 109.5     . . ?
C10A C16A H16D 109.5     . . ?
C10A C16A H16E 109.5     . . ?
H16D C16A H16E 109.5     . . ?
C10A C16A H16F 109.5     . . ?
H16D C16A H16F 109.5     . . ?
H16E C16A H16F 109.5     . . ?
C14A C17A H17D 109.5     . . ?
C14A C17A H17E 109.5     . . ?
H17D C17A H17E 109.5     . . ?
C14A C17A H17F 109.5     . . ?
H17D C17A H17F 109.5     . . ?
H17E C17A H17F 109.5     . . ?
C14A C18A H18D 109.5     . . ?
C14A C18A H18E 109.5     . . ?
H18D C18A H18E 109.5     . . ?
C14A C18A H18F 109.5     . . ?
H18D C18A H18F 109.5     . . ?
H18E C18A H18F 109.5     . . ?
C19  N3   C23  118.8(18) . . ?
C19  N3   Ga3  115.9(13) . . ?
C23  N3   Ga3  123.1(13) . . ?
N3   C19  C25  116(2)    . . ?
N3   C19  C24  107.6(18) . . ?
C25  C19  C24  107(2)    . . ?
N3   C19  C20  110.0(17) . . ?
C25  C19  C20  109.1(18) . . ?
C24  C19  C20  106(2)    . . ?
C21  C20  C19  113.3(18) . . ?
C21  C20  H20A 108.9     . . ?
C19  C20  H20A 108.9     . . ?
C21  C20  H20B 108.9     . . ?
C19  C20  H20B 108.9     . . ?
H20A C20  H20B 107.7     . . ?
C20  C21  C22  106.2(19) . . ?
C20  C21  H21A 110.5     . . ?
C22  C21  H21A 110.5     . . ?
C20  C21  H21B 110.5     . . ?
C22  C21  H21B 110.5     . . ?
H21A C21  H21B 108.7     . . ?
C23  C22  C21  117(2)    . . ?
C23  C22  H22A 108.1     . . ?
C21  C22  H22A 108.1     . . ?
C23  C22  H22B 108.1     . . ?
C21  C22  H22B 108.1     . . ?
H22A C22  H22B 107.3     . . ?
C22  C23  C26  106.6(18) . . ?
C22  C23  N3   109.2(18) . . ?
C26  C23  N3   108.1(15) . . ?
C22  C23  C27  111.8(18) . . ?
C26  C23  C27  107.1(18) . . ?
N3   C23  C27  113.7(17) . . ?
C19  C24  H24A 109.5     . . ?
C19  C24  H24B 109.5     . . ?
H24A C24  H24B 109.5     . . ?
C19  C24  H24C 109.5     . . ?
H24A C24  H24C 109.5     . . ?
H24B C24  H24C 109.5     . . ?
C19  C25  H25A 109.5     . . ?
C19  C25  H25B 109.5     . . ?
H25A C25  H25B 109.5     . . ?
C19  C25  H25C 109.5     . . ?
H25A C25  H25C 109.5     . . ?
H25B C25  H25C 109.5     . . ?
C23  C26  H26A 109.5     . . ?
C23  C26  H26B 109.5     . . ?
H26A C26  H26B 109.5     . . ?
C23  C26  H26C 109.5     . . ?
H26A C26  H26C 109.5     . . ?
H26B C26  H26C 109.5     . . ?
C23  C27  H27A 109.5     . . ?
C23  C27  H27B 109.5     . . ?
H27A C27  H27B 109.5     . . ?
C23  C27  H27C 109.5     . . ?
H27A C27  H27C 109.5     . . ?
H27B C27  H27C 109.5     . . ?
C23A N3A  C19A 117(4)    . . ?
C23A N3A  Ga3  117(3)    . . ?
C19A N3A  Ga3  126(3)    . . ?
C24A C19A N3A  107(3)    . . ?
C24A C19A C20A 109(3)    . . ?
N3A  C19A C20A 112(3)    . . ?
C24A C19A C25A 105(3)    . . ?
N3A  C19A C25A 111(4)    . . ?
C20A C19A C25A 112(3)    . . ?
C21A C20A C19A 112(3)    . . ?
C21A C20A H20C 109.3     . . ?
C19A C20A H20C 109.3     . . ?
C21A C20A H20D 109.3     . . ?
C19A C20A H20D 109.3     . . ?
H20C C20A H20D 107.9     . . ?
C22A C21A C20A 111(4)    . . ?
C22A C21A H21C 109.5     . . ?
C20A C21A H21C 109.5     . . ?
C22A C21A H21D 109.5     . . ?
C20A C21A H21D 109.5     . . ?
H21C C21A H21D 108.1     . . ?
C21A C22A C23A 113(4)    . . ?
C21A C22A H22C 109.0     . . ?
C23A C22A H22C 109.1     . . ?
C21A C22A H22D 109.1     . . ?
C23A C22A H22D 109.1     . . ?
H22C C22A H22D 107.8     . . ?
N3A  C23A C26A 109(3)    . . ?
N3A  C23A C27A 116(4)    . . ?
C26A C23A C27A 101(3)    . . ?
N3A  C23A C22A 112(4)    . . ?
C26A C23A C22A 112(3)    . . ?
C27A C23A C22A 106(3)    . . ?
C19A C24A H24D 109.5     . . ?
C19A C24A H24E 109.5     . . ?
H24D C24A H24E 109.5     . . ?
C19A C24A H24F 109.5     . . ?
H24D C24A H24F 109.5     . . ?
H24E C24A H24F 109.5     . . ?
C19A C25A H25D 109.5     . . ?
C19A C25A H25E 109.5     . . ?
H25D C25A H25E 109.5     . . ?
C19A C25A H25F 109.5     . . ?
H25D C25A H25F 109.5     . . ?
H25E C25A H25F 109.5     . . ?
C23A C26A H26D 109.5     . . ?
C23A C26A H26E 109.5     . . ?
H26D C26A H26E 109.5     . . ?
C23A C26A H26F 109.5     . . ?
H26D C26A H26F 109.5     . . ?
H26E C26A H26F 109.5     . . ?
C23A C27A H27D 109.5     . . ?
C23A C27A H27E 109.5     . . ?
H27D C27A H27E 109.5     . . ?
C23A C27A H27F 109.5     . . ?
H27D C27A H27F 109.5     . . ?
H27E C27A H27F 109.5     . . ?
C32  N4   C28  123(3)    . . ?
C32  N4   Ga4  118(2)    . . ?
C28  N4   Ga4  118(3)    . . ?
N4   C28  C29  112(3)    . . ?
N4   C28  C33  113(3)    . . ?
C29  C28  C33  109(3)    . . ?
N4   C28  C34  109(3)    . . ?
C29  C28  C34  108(3)    . . ?
C33  C28  C34  105(2)    . . ?
C28  C29  C30  112(2)    . . ?
C28  C29  H29A 109.2     . . ?
C30  C29  H29A 109.2     . . ?
C28  C29  H29B 109.2     . . ?
C30  C29  H29B 109.2     . . ?
H29A C29  H29B 107.9     . . ?
C29  C30  C31  107(2)    . . ?
C29  C30  H30A 110.3     . . ?
C31  C30  H30A 110.3     . . ?
C29  C30  H30B 110.3     . . ?
C31  C30  H30B 110.3     . . ?
H30A C30  H30B 108.6     . . ?
C32  C31  C30  109(2)    . . ?
C32  C31  H31A 109.8     . . ?
C30  C31  H31A 109.8     . . ?
C32  C31  H31B 109.8     . . ?
C30  C31  H31B 109.8     . . ?
H31A C31  H31B 108.3     . . ?
N4   C32  C31  114(3)    . . ?
N4   C32  C35  111(3)    . . ?
C31  C32  C35  110(3)    . . ?
N4   C32  C36  111(3)    . . ?
C31  C32  C36  107(3)    . . ?
C35  C32  C36  103(2)    . . ?
C28  C33  H33A 109.5     . . ?
C28  C33  H33B 109.5     . . ?
H33A C33  H33B 109.5     . . ?
C28  C33  H33C 109.5     . . ?
H33A C33  H33C 109.5     . . ?
H33B C33  H33C 109.5     . . ?
C28  C34  H34A 109.5     . . ?
C28  C34  H34B 109.5     . . ?
H34A C34  H34B 109.5     . . ?
C28  C34  H34C 109.5     . . ?
H34A C34  H34C 109.5     . . ?
H34B C34  H34C 109.5     . . ?
C32  C35  H35A 109.5     . . ?
C32  C35  H35B 109.5     . . ?
H35A C35  H35B 109.5     . . ?
C32  C35  H35C 109.5     . . ?
H35A C35  H35C 109.5     . . ?
H35B C35  H35C 109.5     . . ?
C32  C36  H36A 109.5     . . ?
C32  C36  H36B 109.5     . . ?
H36A C36  H36B 109.5     . . ?
C32  C36  H36C 109.5     . . ?
H36A C36  H36C 109.5     . . ?
H36B C36  H36C 109.5     . . ?
C32A N4A  C28A 117(3)    . . ?
C32A N4A  Ga4  122(3)    . . ?
C28A N4A  Ga4  120(2)    . . ?
C33A C28A N4A  110(3)    . . ?
C33A C28A C29A 108(3)    . . ?
N4A  C28A C29A 113(3)    . . ?
C33A C28A C34A 108(2)    . . ?
N4A  C28A C34A 110(3)    . . ?
C29A C28A C34A 108(3)    . . ?
C28A C29A C30A 112(2)    . . ?
C28A C29A H29C 109.3     . . ?
C30A C29A H29C 109.3     . . ?
C28A C29A H29D 109.3     . . ?
C30A C29A H29D 109.3     . . ?
H29C C29A H29D 108.0     . . ?
C29A C30A C31A 105(2)    . . ?
C29A C30A H30C 110.8     . . ?
C31A C30A H30C 110.8     . . ?
C29A C30A H30D 110.8     . . ?
C31A C30A H30D 110.8     . . ?
H30C C30A H30D 108.9     . . ?
C32A C31A C30A 110(3)    . . ?
C32A C31A H31C 109.7     . . ?
C30A C31A H31C 109.7     . . ?
C32A C31A H31D 109.7     . . ?
C30A C31A H31D 109.7     . . ?
H31C C31A H31D 108.2     . . ?
N4A  C32A C31A 116(3)    . . ?
N4A  C32A C35A 108(3)    . . ?
C31A C32A C35A 111(3)    . . ?
N4A  C32A C36A 109(3)    . . ?
C31A C32A C36A 109(3)    . . ?
C35A C32A C36A 103(2)    . . ?
C28A C33A H33D 109.5     . . ?
C28A C33A H33E 109.5     . . ?
H33D C33A H33E 109.5     . . ?
C28A C33A H33F 109.5     . . ?
H33D C33A H33F 109.5     . . ?
H33E C33A H33F 109.5     . . ?
C28A C34A H34D 109.5     . . ?
C28A C34A H34E 109.5     . . ?
H34D C34A H34E 109.5     . . ?
C28A C34A H34F 109.5     . . ?
H34D C34A H34F 109.5     . . ?
H34E C34A H34F 109.5     . . ?
C32A C35A H35D 109.5     . . ?
C32A C35A H35E 109.5     . . ?
H35D C35A H35E 109.5     . . ?
C32A C35A H35F 109.5     . . ?
H35D C35A H35F 109.5     . . ?
H35E C35A H35F 109.5     . . ?
C32A C36A H36D 109.5     . . ?
C32A C36A H36E 109.5     . . ?
H36D C36A H36E 109.5     . . ?
C32A C36A H36F 109.5     . . ?
H36D C36A H36F 109.5     . . ?
H36E C36A H36F 109.5     . . ?
C41  N5   C37  119(10)   . . ?
C41  N5   Ga5  124(10)   . . ?
C37  N5   Ga5  117(10)   . . ?
C38  C37  N5   114(10)   . . ?
C38  C37  C42  106(3)    . . ?
N5   C37  C42  110(10)   . . ?
C38  C37  C43  112(3)    . . ?
N5   C37  C43  110(10)   . . ?
C42  C37  C43  105(3)    . . ?
C37  C38  C39  110(2)    . . ?
C37  C38  H38A 109.7     . . ?
C39  C38  H38A 109.7     . . ?
C37  C38  H38B 109.7     . . ?
C39  C38  H38B 109.7     . . ?
H38A C38  H38B 108.2     . . ?
C40  C39  C38  105.9(18) . . ?
C40  C39  H39A 110.5     . . ?
C38  C39  H39A 110.5     . . ?
C40  C39  H39B 110.5     . . ?
C38  C39  H39B 110.5     . . ?
H39A C39  H39B 108.7     . . ?
C41  C40  C39  112(2)    . . ?
C41  C40  H40A 109.1     . . ?
C39  C40  H40A 109.1     . . ?
C41  C40  H40B 109.1     . . ?
C39  C40  H40B 109.1     . . ?
H40A C40  H40B 107.8     . . ?
N5   C41  C44  108(10)   . . ?
N5   C41  C40  114(10)   . . ?
C44  C41  C40  110(3)    . . ?
N5   C41  C45  110(10)   . . ?
C44  C41  C45  107(3)    . . ?
C40  C41  C45  108(3)    . . ?
C37  C42  H42A 109.5     . . ?
C37  C42  H42B 109.5     . . ?
H42A C42  H42B 109.5     . . ?
C37  C42  H42C 109.5     . . ?
H42A C42  H42C 109.5     . . ?
H42B C42  H42C 109.5     . . ?
C37  C43  H43A 109.5     . . ?
C37  C43  H43B 109.5     . . ?
H43A C43  H43B 109.5     . . ?
C37  C43  H43C 109.5     . . ?
H43A C43  H43C 109.5     . . ?
H43B C43  H43C 109.5     . . ?
C41  C44  H44A 109.5     . . ?
C41  C44  H44B 109.5     . . ?
H44A C44  H44B 109.5     . . ?
C41  C44  H44C 109.5     . . ?
H44A C44  H44C 109.5     . . ?
H44B C44  H44C 109.5     . . ?
C41  C45  H45A 109.5     . . ?
C41  C45  H45B 109.5     . . ?
H45A C45  H45B 109.5     . . ?
C41  C45  H45C 109.5     . . ?
H45A C45  H45C 109.5     . . ?
H45B C45  H45C 109.5     . . ?
C41A N5A  C37A 120(10)   . . ?
C41A N5A  Ga5  123(10)   . . ?
C37A N5A  Ga5  117(10)   . . ?
C38A C37A N5A  113(10)   . . ?
C38A C37A C42A 107(3)    . . ?
N5A  C37A C42A 111(10)   . . ?
C38A C37A C43A 109(3)    . . ?
N5A  C37A C43A 110(10)   . . ?
C42A C37A C43A 107(2)    . . ?
C37A C38A C39A 113(2)    . . ?
C37A C38A H38C 109.0     . . ?
C39A C38A H38C 109.0     . . ?
C37A C38A H38D 109.0     . . ?
C39A C38A H38D 109.0     . . ?
H38C C38A H38D 107.8     . . ?
C38A C39A C40A 107.1(19) . . ?
C38A C39A H39C 110.3     . . ?
C40A C39A H39C 110.3     . . ?
C38A C39A H39D 110.3     . . ?
C40A C39A H39D 110.3     . . ?
H39C C39A H39D 108.6     . . ?
C41A C40A C39A 113(2)    . . ?
C41A C40A H40C 108.9     . . ?
C39A C40A H40C 108.9     . . ?
C41A C40A H40D 108.9     . . ?
C39A C40A H40D 108.9     . . ?
H40C C40A H40D 107.7     . . ?
N5A  C41A C44A 108(10)   . . ?
N5A  C41A C40A 113(10)   . . ?
C44A C41A C40A 110(3)    . . ?
N5A  C41A C45A 110(10)   . . ?
C44A C41A C45A 108(3)    . . ?
C40A C41A C45A 108(3)    . . ?
C37A C42A H42D 109.5     . . ?
C37A C42A H42E 109.5     . . ?
H42D C42A H42E 109.5     . . ?
C37A C42A H42F 109.5     . . ?
H42D C42A H42F 109.5     . . ?
H42E C42A H42F 109.5     . . ?
C37A C43A H43D 109.5     . . ?
C37A C43A H43E 109.5     . . ?
H43D C43A H43E 109.5     . . ?
C37A C43A H43F 109.5     . . ?
H43D C43A H43F 109.5     . . ?
H43E C43A H43F 109.5     . . ?
C41A C44A H44D 109.5     . . ?
C41A C44A H44E 109.5     . . ?
H44D C44A H44E 109.5     . . ?
C41A C44A H44F 109.5     . . ?
H44D C44A H44F 109.5     . . ?
H44E C44A H44F 109.5     . . ?
C41A C45A H45D 109.5     . . ?
C41A C45A H45E 109.5     . . ?
H45D C45A H45E 109.5     . . ?
C41A C45A H45F 109.5     . . ?
H45D C45A H45F 109.5     . . ?
H45E C45A H45F 109.5     . . ?
C50  N6   C46  120(10)   . . ?
C50  N6   Ga6  124(10)   . . ?
C46  N6   Ga6  115(10)   . . ?
C51  C46  N6   113(10)   . . ?
C51  C46  C47  107(3)    . . ?
N6   C46  C47  111(10)   . . ?
C51  C46  C52  106(2)    . . ?
N6   C46  C52  110(10)   . . ?
C47  C46  C52  109(3)    . . ?
C48  C47  C46  112(2)    . . ?
C48  C47  H47A 109.3     . . ?
C46  C47  H47A 109.3     . . ?
C48  C47  H47B 109.3     . . ?
C46  C47  H47B 109.3     . . ?
H47A C47  H47B 107.9     . . ?
C47  C48  C49  105.7(18) . . ?
C47  C48  H48A 110.6     . . ?
C49  C48  H48A 110.6     . . ?
C47  C48  H48B 110.6     . . ?
C49  C48  H48B 110.6     . . ?
H48A C48  H48B 108.7     . . ?
C50  C49  C48  110(2)    . . ?
C50  C49  H49A 109.7     . . ?
C48  C49  H49A 109.7     . . ?
C50  C49  H49B 109.7     . . ?
C48  C49  H49B 109.7     . . ?
H49A C49  H49B 108.2     . . ?
N6   C50  C49  115(10)   . . ?
N6   C50  C53  106(10)   . . ?
C49  C50  C53  110(3)    . . ?
N6   C50  C54  109(10)   . . ?
C49  C50  C54  110(3)    . . ?
C53  C50  C54  107(3)    . . ?
C46  C51  H51A 109.5     . . ?
C46  C51  H51B 109.5     . . ?
H51A C51  H51B 109.5     . . ?
C46  C51  H51C 109.5     . . ?
H51A C51  H51C 109.5     . . ?
H51B C51  H51C 109.5     . . ?
C46  C52  H52A 109.5     . . ?
C46  C52  H52B 109.5     . . ?
H52A C52  H52B 109.5     . . ?
C46  C52  H52C 109.5     . . ?
H52A C52  H52C 109.5     . . ?
H52B C52  H52C 109.5     . . ?
C50  C53  H53A 109.5     . . ?
C50  C53  H53B 109.5     . . ?
H53A C53  H53B 109.5     . . ?
C50  C53  H53C 109.5     . . ?
H53A C53  H53C 109.5     . . ?
H53B C53  H53C 109.5     . . ?
C50  C54  H54A 109.5     . . ?
C50  C54  H54B 109.5     . . ?
H54A C54  H54B 109.5     . . ?
C50  C54  H54C 109.5     . . ?
H54A C54  H54C 109.5     . . ?
H54B C54  H54C 109.5     . . ?
C50A N6A  C46A 119(10)   . . ?
C50A N6A  Ga6  125(10)   . . ?
C46A N6A  Ga6  115(10)   . . ?
N6A  C46A C51A 114(10)   . . ?
N6A  C46A C47A 113(10)   . . ?
C51A C46A C47A 105(3)    . . ?
N6A  C46A C52A 111(10)   . . ?
C51A C46A C52A 105(2)    . . ?
C47A C46A C52A 109(3)    . . ?
C48A C47A C46A 110(2)    . . ?
C48A C47A H47C 109.8     . . ?
C46A C47A H47C 109.8     . . ?
C48A C47A H47D 109.8     . . ?
C46A C47A H47D 109.8     . . ?
H47C C47A H47D 108.2     . . ?
C47A C48A C49A 106.3(19) . . ?
C47A C48A H48C 110.5     . . ?
C49A C48A H48C 110.5     . . ?
C47A C48A H48D 110.5     . . ?
C49A C48A H48D 110.5     . . ?
H48C C48A H48D 108.7     . . ?
C50A C49A C48A 111(2)    . . ?
C50A C49A H49C 109.5     . . ?
C48A C49A H49C 109.5     . . ?
C50A C49A H49D 109.5     . . ?
C48A C49A H49D 109.5     . . ?
H49C C49A H49D 108.1     . . ?
N6A  C50A C49A 115(10)   . . ?
N6A  C50A C53A 106(10)   . . ?
C49A C50A C53A 111(3)    . . ?
N6A  C50A C54A 107(10)   . . ?
C49A C50A C54A 111(3)    . . ?
C53A C50A C54A 107(3)    . . ?
C46A C51A H51D 109.5     . . ?
C46A C51A H51E 109.5     . . ?
H51D C51A H51E 109.5     . . ?
C46A C51A H51F 109.5     . . ?
H51D C51A H51F 109.5     . . ?
H51E C51A H51F 109.5     . . ?
C46A C52A H52D 109.5     . . ?
C46A C52A H52E 109.5     . . ?
H52D C52A H52E 109.5     . . ?
C46A C52A H52F 109.5     . . ?
H52D C52A H52F 109.5     . . ?
H52E C52A H52F 109.5     . . ?
C50A C53A H53D 109.5     . . ?
C50A C53A H53E 109.5     . . ?
H53D C53A H53E 109.5     . . ?
C50A C53A H53F 109.5     . . ?
H53D C53A H53F 109.5     . . ?
H53E C53A H53F 109.5     . . ?
C50A C54A H54D 109.5     . . ?
C50A C54A H54E 109.5     . . ?
H54D C54A H54E 109.5     . . ?
C50A C54A H54F 109.5     . . ?
H54D C54A H54F 109.5     . . ?
H54E C54A H54F 109.5     . . ?
C55  N7   C59  119(2)    . . ?
C55  N7   Ga7  116.1(14) . . ?
C59  N7   Ga7  123.1(15) . . ?
N7   C55  C61  116(2)    . . ?
N7   C55  C60  107.5(19) . . ?
C61  C55  C60  111(2)    . . ?
N7   C55  C56  110.5(18) . . ?
C61  C55  C56  107.1(18) . . ?
C60  C55  C56  104(2)    . . ?
C57  C56  C55  112.1(18) . . ?
C57  C56  H56A 109.2     . . ?
C55  C56  H56A 109.2     . . ?
C57  C56  H56B 109.2     . . ?
C55  C56  H56B 109.2     . . ?
H56A C56  H56B 107.9     . . ?
C56  C57  C58  106.4(19) . . ?
C56  C57  H57A 110.5     . . ?
C58  C57  H57A 110.5     . . ?
C56  C57  H57B 110.5     . . ?
C58  C57  H57B 110.5     . . ?
H57A C57  H57B 108.6     . . ?
C59  C58  C57  116(2)    . . ?
C59  C58  H58A 108.4     . . ?
C57  C58  H58A 108.4     . . ?
C59  C58  H58B 108.4     . . ?
C57  C58  H58B 108.4     . . ?
H58A C58  H58B 107.5     . . ?
C58  C59  N7   110(2)    . . ?
C58  C59  C62  107.7(18) . . ?
N7   C59  C62  108.4(16) . . ?
C58  C59  C63  110.8(19) . . ?
N7   C59  C63  114.1(19) . . ?
C62  C59  C63  105.3(18) . . ?
C55  C60  H60A 109.5     . . ?
C55  C60  H60B 109.5     . . ?
H60A C60  H60B 109.5     . . ?
C55  C60  H60C 109.5     . . ?
H60A C60  H60C 109.5     . . ?
H60B C60  H60C 109.5     . . ?
C55  C61  H61A 109.5     . . ?
C55  C61  H61B 109.5     . . ?
H61A C61  H61B 109.5     . . ?
C55  C61  H61C 109.5     . . ?
H61A C61  H61C 109.5     . . ?
H61B C61  H61C 109.5     . . ?
C59  C62  H62A 109.5     . . ?
C59  C62  H62B 109.5     . . ?
H62A C62  H62B 109.5     . . ?
C59  C62  H62C 109.5     . . ?
H62A C62  H62C 109.5     . . ?
H62B C62  H62C 109.5     . . ?
C59  C63  H63A 109.5     . . ?
C59  C63  H63B 109.5     . . ?
H63A C63  H63B 109.5     . . ?
C59  C63  H63C 109.5     . . ?
H63A C63  H63C 109.5     . . ?
H63B C63  H63C 109.5     . . ?
C59A N7A  C55A 116(4)    . . ?
C59A N7A  Ga7  119(3)    . . ?
C55A N7A  Ga7  125(3)    . . ?
C60A C55A N7A  108(3)    . . ?
C60A C55A C56A 107(3)    . . ?
N7A  C55A C56A 111(3)    . . ?
C60A C55A C61A 103(3)    . . ?
N7A  C55A C61A 115(4)    . . ?
C56A C55A C61A 112(3)    . . ?
C57A C56A C55A 112(3)    . . ?
C57A C56A H56C 109.1     . . ?
C55A C56A H56C 109.1     . . ?
C57A C56A H56D 109.1     . . ?
C55A C56A H56D 109.1     . . ?
H56C C56A H56D 107.9     . . ?
C58A C57A C56A 112(4)    . . ?
C58A C57A H57C 109.3     . . ?
C56A C57A H57C 109.3     . . ?
C58A C57A H57D 109.3     . . ?
C56A C57A H57D 109.3     . . ?
H57C C57A H57D 107.9     . . ?
C57A C58A C59A 113(4)    . . ?
C57A C58A H58C 109.0     . . ?
C59A C58A H58C 109.0     . . ?
C57A C58A H58D 109.0     . . ?
C59A C58A H58D 109.0     . . ?
H58C C58A H58D 107.8     . . ?
N7A  C59A C62A 108(3)    . . ?
N7A  C59A C63A 117(4)    . . ?
C62A C59A C63A 102(3)    . . ?
N7A  C59A C58A 112(4)    . . ?
C62A C59A C58A 109(3)    . . ?
C63A C59A C58A 108(3)    . . ?
C55A C60A H60D 109.5     . . ?
C55A C60A H60E 109.5     . . ?
H60D C60A H60E 109.5     . . ?
C55A C60A H60F 109.5     . . ?
H60D C60A H60F 109.5     . . ?
H60E C60A H60F 109.5     . . ?
C55A C61A H61D 109.5     . . ?
C55A C61A H61E 109.5     . . ?
H61D C61A H61E 109.5     . . ?
C55A C61A H61F 109.5     . . ?
H61D C61A H61F 109.5     . . ?
H61E C61A H61F 109.5     . . ?
C59A C62A H62D 109.5     . . ?
C59A C62A H62E 109.5     . . ?
H62D C62A H62E 109.5     . . ?
C59A C62A H62F 109.5     . . ?
H62D C62A H62F 109.5     . . ?
H62E C62A H62F 109.5     . . ?
C59A C63A H63D 109.5     . . ?
C59A C63A H63E 109.5     . . ?
H63D C63A H63E 109.5     . . ?
C59A C63A H63F 109.5     . . ?
H63D C63A H63F 109.5     . . ?
H63E C63A H63F 109.5     . . ?
C64  N8   C68  120(2)    . . ?
C64  N8   Ga8  116.0(14) . . ?
C68  N8   Ga8  122.8(15) . . ?
N8   C64  C69  107.9(19) . . ?
N8   C64  C70  115(2)    . . ?
C69  C64  C70  108(2)    . . ?
N8   C64  C65  111.4(18) . . ?
C69  C64  C65  107(2)    . . ?
C70  C64  C65  107.9(19) . . ?
C64  C65  C66  112.3(19) . . ?
C64  C65  H65A 109.2     . . ?
C66  C65  H65A 109.2     . . ?
C64  C65  H65B 109.2     . . ?
C66  C65  H65B 109.2     . . ?
H65A C65  H65B 107.9     . . ?
C67  C66  C65  105(2)    . . ?
C67  C66  H66A 110.7     . . ?
C65  C66  H66A 110.7     . . ?
C67  C66  H66B 110.7     . . ?
C65  C66  H66B 110.7     . . ?
H66A C66  H66B 108.8     . . ?
C68  C67  C66  118(3)    . . ?
C68  C67  H67A 107.9     . . ?
C66  C67  H67A 107.9     . . ?
C68  C67  H67B 107.9     . . ?
C66  C67  H67B 107.9     . . ?
H67A C67  H67B 107.2     . . ?
C67  C68  C71  108(2)    . . ?
C67  C68  N8   109(2)    . . ?
C71  C68  N8   108.8(16) . . ?
C67  C68  C72  111(2)    . . ?
C71  C68  C72  106.7(19) . . ?
N8   C68  C72  113.8(18) . . ?
C64  C69  H69A 109.5     . . ?
C64  C69  H69B 109.5     . . ?
H69A C69  H69B 109.5     . . ?
C64  C69  H69C 109.5     . . ?
H69A C69  H69C 109.5     . . ?
H69B C69  H69C 109.5     . . ?
C64  C70  H70A 109.5     . . ?
C64  C70  H70B 109.5     . . ?
H70A C70  H70B 109.5     . . ?
C64  C70  H70C 109.5     . . ?
H70A C70  H70C 109.5     . . ?
H70B C70  H70C 109.5     . . ?
C68  C71  H71D 109.5     . . ?
C68  C71  H71E 109.5     . . ?
H71D C71  H71E 109.5     . . ?
C68  C71  H71F 109.5     . . ?
H71D C71  H71F 109.5     . . ?
H71E C71  H71F 109.5     . . ?
C68  C72  H72A 109.5     . . ?
C68  C72  H72B 109.5     . . ?
H72A C72  H72B 109.5     . . ?
C68  C72  H72C 109.5     . . ?
H72A C72  H72C 109.5     . . ?
H72B C72  H72C 109.5     . . ?
C68A N8A  C64A 117(4)    . . ?
C68A N8A  Ga8  118(3)    . . ?
C64A N8A  Ga8  125(3)    . . ?
C69A C64A C65A 111(3)    . . ?
C69A C64A C70A 107(3)    . . ?
C65A C64A C70A 111(3)    . . ?
C69A C64A N8A  108(3)    . . ?
C65A C64A N8A  110(3)    . . ?
C70A C64A N8A  110(4)    . . ?
C66A C65A C64A 113(3)    . . ?
C66A C65A H65C 109.1     . . ?
C64A C65A H65C 109.1     . . ?
C66A C65A H65D 109.1     . . ?
C64A C65A H65D 109.1     . . ?
H65C C65A H65D 107.8     . . ?
C67A C66A C65A 113(4)    . . ?
C67A C66A H66C 109.0     . . ?
C65A C66A H66C 109.0     . . ?
C67A C66A H66D 109.0     . . ?
C65A C66A H66D 109.0     . . ?
H66C C66A H66D 107.8     . . ?
C66A C67A C68A 111(5)    . . ?
C66A C67A H67C 109.5     . . ?
C68A C67A H67C 109.5     . . ?
C66A C67A H67D 109.5     . . ?
C68A C67A H67D 109.5     . . ?
H67C C67A H67D 108.1     . . ?
N8A  C68A C71A 110(3)    . . ?
N8A  C68A C72A 113(3)    . . ?
C71A C68A C72A 105(3)    . . ?
N8A  C68A C67A 113(4)    . . ?
C71A C68A C67A 109(3)    . . ?
C72A C68A C67A 107(3)    . . ?
C64A C69A H69D 109.5     . . ?
C64A C69A H69E 109.5     . . ?
H69D C69A H69E 109.5     . . ?
C64A C69A H69F 109.5     . . ?
H69D C69A H69F 109.5     . . ?
H69E C69A H69F 109.5     . . ?
C64A C70A H70D 109.5     . . ?
C64A C70A H70E 109.5     . . ?
H70D C70A H70E 109.5     . . ?
C64A C70A H70F 109.5     . . ?
H70D C70A H70F 109.5     . . ?
H70E C70A H70F 109.5     . . ?
C68A C71A H71A 109.5     . . ?
C68A C71A H71B 109.5     . . ?
H71A C71A H71B 109.5     . . ?
C68A C71A H71C 109.5     . . ?
H71A C71A H71C 109.5     . . ?
H71B C71A H71C 109.5     . . ?
C68A C72A H72D 109.5     . . ?
C68A C72A H72E 109.5     . . ?
H72D C72A H72E 109.5     . . ?
C68A C72A H72F 109.5     . . ?
H72D C72A H72F 109.5     . . ?
H72E C72A H72F 109.5     . . ?
C73  N9   C77  118(2)    . . ?
C73  N9   Ga9  117.0(15) . . ?
C77  N9   Ga9  122.4(16) . . ?
N9   C73  C79  117(2)    . . ?
N9   C73  C74  110.6(19) . . ?
C79  C73  C74  107.9(17) . . ?
N9   C73  C78  105.4(18) . . ?
C79  C73  C78  112(2)    . . ?
C74  C73  C78  103(2)    . . ?
C73  C74  C75  112.1(18) . . ?
C73  C74  H74A 109.2     . . ?
C75  C74  H74A 109.2     . . ?
C73  C74  H74B 109.2     . . ?
C75  C74  H74B 109.2     . . ?
H74A C74  H74B 107.9     . . ?
C74  C75  C76  105.4(18) . . ?
C74  C75  H75A 110.7     . . ?
C76  C75  H75A 110.7     . . ?
C74  C75  H75B 110.7     . . ?
C76  C75  H75B 110.7     . . ?
H75A C75  H75B 108.8     . . ?
C77  C76  C75  117(2)    . . ?
C77  C76  H76A 108.1     . . ?
C75  C76  H76A 108.1     . . ?
C77  C76  H76B 108.1     . . ?
C75  C76  H76B 108.1     . . ?
H76A C76  H76B 107.3     . . ?
C76  C77  C80  107.3(18) . . ?
C76  C77  N9   110(2)    . . ?
C80  C77  N9   108.8(17) . . ?
C76  C77  C81  110.7(18) . . ?
C80  C77  C81  106.4(18) . . ?
N9   C77  C81  113.5(19) . . ?
C73  C78  H78A 109.5     . . ?
C73  C78  H78B 109.5     . . ?
H78A C78  H78B 109.5     . . ?
C73  C78  H78C 109.5     . . ?
H78A C78  H78C 109.5     . . ?
H78B C78  H78C 109.5     . . ?
C73  C79  H79A 109.5     . . ?
C73  C79  H79B 109.5     . . ?
H79A C79  H79B 109.5     . . ?
C73  C79  H79C 109.5     . . ?
H79A C79  H79C 109.5     . . ?
H79B C79  H79C 109.5     . . ?
C77  C80  H80A 109.5     . . ?
C77  C80  H80B 109.5     . . ?
H80A C80  H80B 109.5     . . ?
C77  C80  H80C 109.5     . . ?
H80A C80  H80C 109.5     . . ?
H80B C80  H80C 109.5     . . ?
C77  C81  H81A 109.5     . . ?
C77  C81  H81B 109.5     . . ?
H81A C81  H81B 109.5     . . ?
C77  C81  H81C 109.5     . . ?
H81A C81  H81C 109.5     . . ?
H81B C81  H81C 109.5     . . ?
C77A N9A  C73A 114(4)    . . ?
C77A N9A  Ga9  121(3)    . . ?
C73A N9A  Ga9  125(3)    . . ?
N9A  C73A C79A 117(4)    . . ?
N9A  C73A C74A 112(3)    . . ?
C79A C73A C74A 112(3)    . . ?
N9A  C73A C78A 107(3)    . . ?
C79A C73A C78A 101(3)    . . ?
C74A C73A C78A 106(3)    . . ?
C75A C74A C73A 110(3)    . . ?
C75A C74A H74C 109.7     . . ?
C73A C74A H74C 109.7     . . ?
C75A C74A H74D 109.7     . . ?
C73A C74A H74D 109.7     . . ?
H74C C74A H74D 108.2     . . ?
C76A C75A C74A 113(4)    . . ?
C76A C75A H75C 108.9     . . ?
C74A C75A H75C 108.9     . . ?
C76A C75A H75D 108.9     . . ?
C74A C75A H75D 108.9     . . ?
H75C C75A H75D 107.8     . . ?
C75A C76A C77A 113(4)    . . ?
C75A C76A H76C 109.0     . . ?
C77A C76A H76C 109.0     . . ?
C75A C76A H76D 109.0     . . ?
C77A C76A H76D 109.0     . . ?
H76C C76A H76D 107.8     . . ?
N9A  C77A C80A 106(3)    . . ?
N9A  C77A C81A 114(4)    . . ?
C80A C77A C81A 105(3)    . . ?
N9A  C77A C76A 111(4)    . . ?
C80A C77A C76A 112(3)    . . ?
C81A C77A C76A 108(3)    . . ?
C73A C78A H78D 109.5     . . ?
C73A C78A H78E 109.5     . . ?
H78D C78A H78E 109.5     . . ?
C73A C78A H78F 109.5     . . ?
H78D C78A H78F 109.5     . . ?
H78E C78A H78F 109.5     . . ?
C73A C79A H79D 109.5     . . ?
C73A C79A H79E 109.5     . . ?
H79D C79A H79E 109.5     . . ?
C73A C79A H79F 109.5     . . ?
H79D C79A H79F 109.5     . . ?
H79E C79A H79F 109.5     . . ?
C77A C80A H80D 109.5     . . ?
C77A C80A H80E 109.5     . . ?
H80D C80A H80E 109.5     . . ?
C77A C80A H80F 109.5     . . ?
H80D C80A H80F 109.5     . . ?
H80E C80A H80F 109.5     . . ?
C77A C81A H81D 109.5     . . ?
C77A C81A H81E 109.5     . . ?
H81D C81A H81E 109.5     . . ?
C77A C81A H81F 109.5     . . ?
H81D C81A H81F 109.5     . . ?
H81E C81A H81F 109.5     . . ?

loop_
_geom_torsion_atom_site_label_1
_geom_torsion_atom_site_label_2
_geom_torsion_atom_site_label_3
_geom_torsion_atom_site_label_4
_geom_torsion
_geom_torsion_site_symmetry_1
_geom_torsion_site_symmetry_2
_geom_torsion_site_symmetry_3
_geom_torsion_site_symmetry_4
_geom_torsion_publ_flag
Ga10 Ga1  N1   C1   -172.9(15) . . . . ?
Ga10 Ga1  N1   C5   -10(3)     . . . . ?
C5   N1   C1   C6   162(2)     . . . . ?
Ga1  N1   C1   C6   -35(3)     . . . . ?
C5   N1   C1   C7   -77(3)     . . . . ?
Ga1  N1   C1   C7   87(2)      . . . . ?
C5   N1   C1   C2   47(3)      . . . . ?
Ga1  N1   C1   C2   -149.4(17) . . . . ?
N1   C1   C2   C3   -53(3)     . . . . ?
C6   C1   C2   C3   -168.0(19) . . . . ?
C7   C1   C2   C3   75(2)      . . . . ?
C1   C2   C3   C4   58(3)      . . . . ?
C2   C3   C4   C5   -60(5)     . . . . ?
C1   N1   C5   C8   -163(2)    . . . . ?
Ga1  N1   C5   C8   35(3)      . . . . ?
C1   N1   C5   C9   79(3)      . . . . ?
Ga1  N1   C5   C9   -84(2)     . . . . ?
C1   N1   C5   C4   -42(3)     . . . . ?
Ga1  N1   C5   C4   156(3)     . . . . ?
C3   C4   C5   C8   170(3)     . . . . ?
C3   C4   C5   N1   53(5)      . . . . ?
C3   C4   C5   C9   -71(5)     . . . . ?
Co1  Ga1  N1A  C5A  -168(4)    . . . . ?
Ga10 Ga1  N1A  C5A  -32(5)     . . . . ?
Co1  Ga1  N1A  C1A  13(10)     . . . . ?
Ga10 Ga1  N1A  C1A  148(2)     . . . . ?
C5A  N1A  C1A  C6A  165(4)     . . . . ?
Ga1  N1A  C1A  C6A  -16(5)     . . . . ?
C5A  N1A  C1A  C2A  40(5)      . . . . ?
Ga1  N1A  C1A  C2A  -140(3)    . . . . ?
C5A  N1A  C1A  C7A  -78(4)     . . . . ?
Ga1  N1A  C1A  C7A  102(4)     . . . . ?
C6A  C1A  C2A  C3A  -167(3)    . . . . ?
N1A  C1A  C2A  C3A  -45(4)     . . . . ?
C7A  C1A  C2A  C3A  71(4)      . . . . ?
C1A  C2A  C3A  C4A  60(5)      . . . . ?
C2A  C3A  C4A  C5A  -61(5)     . . . . ?
C1A  N1A  C5A  C8A  -163(4)    . . . . ?
Ga1  N1A  C5A  C8A  17(5)      . . . . ?
C1A  N1A  C5A  C4A  -53(6)     . . . . ?
Ga1  N1A  C5A  C4A  127(4)     . . . . ?
C1A  N1A  C5A  C9A  82(5)      . . . . ?
Ga1  N1A  C5A  C9A  -98(4)     . . . . ?
C3A  C4A  C5A  N1A  59(6)      . . . . ?
C3A  C4A  C5A  C8A  175(4)     . . . . ?
C3A  C4A  C5A  C9A  -76(6)     . . . . ?
Ga10 Ga2  N2   C10  -172.2(18) . . . . ?
Ga10 Ga2  N2   C14  -9(3)      . . . . ?
C14  N2   C10  C16  -80(3)     . . . . ?
Ga2  N2   C10  C16  83(3)      . . . . ?
C14  N2   C10  C15  160(3)     . . . . ?
Ga2  N2   C10  C15  -37(3)     . . . . ?
C14  N2   C10  C11  48(4)      . . . . ?
Ga2  N2   C10  C11  -149(2)    . . . . ?
N2   C10  C11  C12  -54(3)     . . . . ?
C16  C10  C11  C12  79(2)      . . . . ?
C15  C10  C11  C12  -167.4(18) . . . . ?
C10  C11  C12  C13  57(3)      . . . . ?
C11  C12  C13  C14  -59(3)     . . . . ?
C12  C13  C14  C17  170(2)     . . . . ?
C12  C13  C14  C18  -73(3)     . . . . ?
C12  C13  C14  N2   51(3)      . . . . ?
C10  N2   C14  C17  -163(3)    . . . . ?
Ga2  N2   C14  C17  34(3)      . . . . ?
C10  N2   C14  C13  -46(4)     . . . . ?
Ga2  N2   C14  C13  151(2)     . . . . ?
C10  N2   C14  C18  77(3)      . . . . ?
Ga2  N2   C14  C18  -85(3)     . . . . ?
Co2  Ga2  N2A  C14A -160(6)    . . . . ?
Ga10 Ga2  N2A  C14A -32(7)     . . . . ?
Co2  Ga2  N2A  C10A 25(14)     . . . . ?
Ga10 Ga2  N2A  C10A 153(3)     . . . . ?
C14A N2A  C10A C15A 165(4)     . . . . ?
Ga2  N2A  C10A C15A -20(6)     . . . . ?
C14A N2A  C10A C16A -79(5)     . . . . ?
Ga2  N2A  C10A C16A 96(5)      . . . . ?
C14A N2A  C10A C11A 47(6)      . . . . ?
Ga2  N2A  C10A C11A -139(4)    . . . . ?
C15A C10A C11A C12A -169(3)    . . . . ?
C16A C10A C11A C12A 78(4)      . . . . ?
N2A  C10A C11A C12A -50(4)     . . . . ?
C10A C11A C12A C13A 59(5)      . . . . ?
C11A C12A C13A C14A -56(6)     . . . . ?
C10A N2A  C14A C17A -169(4)    . . . . ?
Ga2  N2A  C14A C17A 16(6)      . . . . ?
C10A N2A  C14A C18A 78(6)      . . . . ?
Ga2  N2A  C14A C18A -97(5)     . . . . ?
C10A N2A  C14A C13A -43(6)     . . . . ?
Ga2  N2A  C14A C13A 142(4)     . . . . ?
C12A C13A C14A N2A  48(6)      . . . . ?
C12A C13A C14A C17A 171(4)     . . . . ?
C12A C13A C14A C18A -78(5)     . . . . ?
Ga10 Ga3  N3   C19  -173.2(15) . . . . ?
Ga10 Ga3  N3   C23  -10(2)     . . . . ?
C23  N3   C19  C25  -78(3)     . . . . ?
Ga3  N3   C19  C25  85(2)      . . . . ?
C23  N3   C19  C24  162(2)     . . . . ?
Ga3  N3   C19  C24  -35(3)     . . . . ?
C23  N3   C19  C20  46(3)      . . . . ?
Ga3  N3   C19  C20  -150.1(17) . . . . ?
N3   C19  C20  C21  -52(3)     . . . . ?
C25  C19  C20  C21  76(2)      . . . . ?
C24  C19  C20  C21  -168(2)    . . . . ?
C19  C20  C21  C22  56(3)      . . . . ?
C20  C21  C22  C23  -58(3)     . . . . ?
C21  C22  C23  C26  168(2)     . . . . ?
C21  C22  C23  N3   52(3)      . . . . ?
C21  C22  C23  C27  -75(3)     . . . . ?
C19  N3   C23  C22  -46(3)     . . . . ?
Ga3  N3   C23  C22  151.6(18)  . . . . ?
C19  N3   C23  C26  -162(2)    . . . . ?
Ga3  N3   C23  C26  36(2)      . . . . ?
C19  N3   C23  C27  80(2)      . . . . ?
Ga3  N3   C23  C27  -83(2)     . . . . ?
Co3  Ga3  N3A  C23A -169(4)    . . . . ?
Ga10 Ga3  N3A  C23A -31(5)     . . . . ?
Co3  Ga3  N3A  C19A 10(9)      . . . . ?
Ga10 Ga3  N3A  C19A 148(3)     . . . . ?
C23A N3A  C19A C24A 164(4)     . . . . ?
Ga3  N3A  C19A C24A -16(5)     . . . . ?
C23A N3A  C19A C20A 44(5)      . . . . ?
Ga3  N3A  C19A C20A -136(3)    . . . . ?
C23A N3A  C19A C25A -82(4)     . . . . ?
Ga3  N3A  C19A C25A 98(4)      . . . . ?
C24A C19A C20A C21A -169(3)    . . . . ?
N3A  C19A C20A C21A -50(4)     . . . . ?
C25A C19A C20A C21A 75(4)      . . . . ?
C19A C20A C21A C22A 60(5)      . . . . ?
C20A C21A C22A C23A -57(6)     . . . . ?
C19A N3A  C23A C26A -164(4)    . . . . ?
Ga3  N3A  C23A C26A 15(4)      . . . . ?
C19A N3A  C23A C27A 83(5)      . . . . ?
Ga3  N3A  C23A C27A -98(4)     . . . . ?
C19A N3A  C23A C22A -40(6)     . . . . ?
Ga3  N3A  C23A C22A 139(3)     . . . . ?
C21A C22A C23A N3A  49(7)      . . . . ?
C21A C22A C23A C26A 171(5)     . . . . ?
C21A C22A C23A C27A -79(6)     . . . . ?
C32  N4   C28  C29  39(6)      . . . . ?
Ga4  N4   C28  C29  -153(3)    . . . . ?
C32  N4   C28  C33  162(4)     . . . . ?
Ga4  N4   C28  C33  -30(5)     . . . . ?
C32  N4   C28  C34  -81(5)     . . . . ?
Ga4  N4   C28  C34  87(3)      . . . . ?
N4   C28  C29  C30  -49(4)     . . . . ?
C33  C28  C29  C30  -174(3)    . . . . ?
C34  C28  C29  C30  72(3)      . . . . ?
C28  C29  C30  C31  60(4)      . . . . ?
C29  C30  C31  C32  -59(4)     . . . . ?
C28  N4   C32  C31  -40(6)     . . . . ?
Ga4  N4   C32  C31  152(3)     . . . . ?
C28  N4   C32  C35  -165(4)    . . . . ?
Ga4  N4   C32  C35  27(5)      . . . . ?
C28  N4   C32  C36  81(5)      . . . . ?
Ga4  N4   C32  C36  -87(3)     . . . . ?
C30  C31  C32  N4   48(4)      . . . . ?
C30  C31  C32  C35  174(3)     . . . . ?
C30  C31  C32  C36  -75(3)     . . . . ?
Co3  Ga4  N4A  C32A -82(4)     . . . . ?
Co1  Ga4  N4A  C32A 106(4)     . . . . ?
Co3  Ga4  N4A  C28A 109(4)     . . . . ?
Co1  Ga4  N4A  C28A -63(4)     . . . . ?
C32A N4A  C28A C33A 159(4)     . . . . ?
Ga4  N4A  C28A C33A -31(5)     . . . . ?
C32A N4A  C28A C29A 38(5)      . . . . ?
Ga4  N4A  C28A C29A -152(3)    . . . . ?
C32A N4A  C28A C34A -83(4)     . . . . ?
Ga4  N4A  C28A C34A 88(3)      . . . . ?
C33A C28A C29A C30A -173(3)    . . . . ?
N4A  C28A C29A C30A -52(4)     . . . . ?
C34A C28A C29A C30A 70(3)      . . . . ?
C28A C29A C30A C31A 63(4)      . . . . ?
C29A C30A C31A C32A -62(4)     . . . . ?
C28A N4A  C32A C31A -40(6)     . . . . ?
Ga4  N4A  C32A C31A 151(3)     . . . . ?
C28A N4A  C32A C35A -165(4)    . . . . ?
Ga4  N4A  C32A C35A 25(5)      . . . . ?
C28A N4A  C32A C36A 84(4)      . . . . ?
Ga4  N4A  C32A C36A -86(4)     . . . . ?
C30A C31A C32A N4A  52(4)      . . . . ?
C30A C31A C32A C35A 176(3)     . . . . ?
C30A C31A C32A C36A -71(3)     . . . . ?
Co2  Ga5  N5   C41  102(23)    . . . . ?
Co1  Ga5  N5   C41  -78(23)    . . . . ?
Co2  Ga5  N5   C37  -70(21)    . . . . ?
Co1  Ga5  N5   C37  110(18)    . . . . ?
C41  N5   C37  C38  42(22)     . . . . ?
Ga5  N5   C37  C38  -146(12)   . . . . ?
C41  N5   C37  C42  161(15)    . . . . ?
Ga5  N5   C37  C42  -27(19)    . . . . ?
C41  N5   C37  C43  -85(21)    . . . . ?
Ga5  N5   C37  C43  87(14)     . . . . ?
N5   C37  C38  C39  -51(11)    . . . . ?
C42  C37  C38  C39  -173(2)    . . . . ?
C43  C37  C38  C39  74(3)      . . . . ?
C37  C38  C39  C40  60(3)      . . . . ?
C38  C39  C40  C41  -59(3)     . . . . ?
C37  N5   C41  C44  -161(15)   . . . . ?
Ga5  N5   C41  C44  27(22)     . . . . ?
C37  N5   C41  C40  -39(23)    . . . . ?
Ga5  N5   C41  C40  149(14)    . . . . ?
C37  N5   C41  C45  82(20)     . . . . ?
Ga5  N5   C41  C45  -90(18)    . . . . ?
C39  C40  C41  N5   50(13)     . . . . ?
C39  C40  C41  C44  171(2)     . . . . ?
C39  C40  C41  C45  -73(3)     . . . . ?
Co2  Ga5  N5A  C41A -78(23)    . . . . ?
Co1  Ga5  N5A  C41A 102(22)    . . . . ?
Co2  Ga5  N5A  C37A 110(18)    . . . . ?
Co1  Ga5  N5A  C37A -69(21)    . . . . ?
C41A N5A  C37A C38A 39(22)     . . . . ?
Ga5  N5A  C37A C38A -149(11)   . . . . ?
C41A N5A  C37A C42A 159(15)    . . . . ?
Ga5  N5A  C37A C42A -29(18)    . . . . ?
C41A N5A  C37A C43A -83(19)    . . . . ?
Ga5  N5A  C37A C43A 89(16)     . . . . ?
N5A  C37A C38A C39A -48(12)    . . . . ?
C42A C37A C38A C39A -170(2)    . . . . ?
C43A C37A C38A C39A 74(3)      . . . . ?
C37A C38A C39A C40A 57(3)      . . . . ?
C38A C39A C40A C41A -57(3)     . . . . ?
C37A N5A  C41A C44A -161(15)   . . . . ?
Ga5  N5A  C41A C44A 28(20)     . . . . ?
C37A N5A  C41A C40A -39(23)    . . . . ?
Ga5  N5A  C41A C40A 150(13)    . . . . ?
C37A N5A  C41A C45A 82(18)     . . . . ?
Ga5  N5A  C41A C45A -90(19)    . . . . ?
C39A C40A C41A N5A  49(14)     . . . . ?
C39A C40A C41A C44A 169(3)     . . . . ?
C39A C40A C41A C45A -73(3)     . . . . ?
Co3  Ga6  N6   C50  -78(32)    . . . . ?
Co2  Ga6  N6   C50  102(23)    . . . . ?
Co3  Ga6  N6   C46  110(18)    . . . . ?
Co2  Ga6  N6   C46  -70(29)    . . . . ?
C50  N6   C46  C51  159(19)    . . . . ?
Ga6  N6   C46  C51  -28(24)    . . . . ?
C50  N6   C46  C47  38(29)     . . . . ?
Ga6  N6   C46  C47  -149(15)   . . . . ?
C50  N6   C46  C52  -82(27)    . . . . ?
Ga6  N6   C46  C52  90(19)     . . . . ?
C51  C46  C47  C48  -175(2)    . . . . ?
N6   C46  C47  C48  -51(14)    . . . . ?
C52  C46  C47  C48  70(3)      . . . . ?
C46  C47  C48  C49  62(3)      . . . . ?
C47  C48  C49  C50  -62(3)     . . . . ?
C46  N6   C50  C49  -41(28)    . . . . ?
Ga6  N6   C50  C49  148(18)    . . . . ?
C46  N6   C50  C53  -162(20)   . . . . ?
Ga6  N6   C50  C53  27(27)     . . . . ?
C46  N6   C50  C54  84(26)     . . . . ?
Ga6  N6   C50  C54  -88(22)    . . . . ?
C48  C49  C50  N6   51(13)     . . . . ?
C48  C49  C50  C53  170(2)     . . . . ?
C48  C49  C50  C54  -73(3)     . . . . ?
Co3  Ga6  N6A  C50A 104(23)    . . . . ?
Co2  Ga6  N6A  C50A -76(33)    . . . . ?
Co3  Ga6  N6A  C46A -70(29)    . . . . ?
Co2  Ga6  N6A  C46A 110(18)    . . . . ?
C50A N6A  C46A C51A 157(19)    . . . . ?
Ga6  N6A  C46A C51A -29(23)    . . . . ?
C50A N6A  C46A C47A 38(29)     . . . . ?
Ga6  N6A  C46A C47A -148(13)   . . . . ?
C50A N6A  C46A C52A -85(23)    . . . . ?
Ga6  N6A  C46A C52A 90(20)     . . . . ?
N6A  C46A C47A C48A -50(16)    . . . . ?
C51A C46A C47A C48A -174(2)    . . . . ?
C52A C46A C47A C48A 73(3)      . . . . ?
C46A C47A C48A C49A 62(3)      . . . . ?
C47A C48A C49A C50A -63(3)     . . . . ?
C46A N6A  C50A C49A -39(29)    . . . . ?
Ga6  N6A  C50A C49A 148(18)    . . . . ?
C46A N6A  C50A C53A -161(20)   . . . . ?
Ga6  N6A  C50A C53A 25(27)     . . . . ?
C46A N6A  C50A C54A 85(24)     . . . . ?
Ga6  N6A  C50A C54A -89(24)    . . . . ?
C48A C49A C50A N6A  50(17)     . . . . ?
C48A C49A C50A C53A 170(2)     . . . . ?
C48A C49A C50A C54A -71(3)     . . . . ?
Ga11 Ga7  N7   C55  -173.0(16) . . . . ?
Ga11 Ga7  N7   C59  -9(3)      . . . . ?
C59  N7   C55  C61  -76(3)     . . . . ?
Ga7  N7   C55  C61  89(2)      . . . . ?
C59  N7   C55  C60  159(2)     . . . . ?
Ga7  N7   C55  C60  -36(3)     . . . . ?
C59  N7   C55  C56  46(3)      . . . . ?
Ga7  N7   C55  C56  -148.8(18) . . . . ?
N7   C55  C56  C57  -52(3)     . . . . ?
C61  C55  C56  C57  75(2)      . . . . ?
C60  C55  C56  C57  -167.5(19) . . . . ?
C55  C56  C57  C58  57(3)      . . . . ?
C56  C57  C58  C59  -59(3)     . . . . ?
C57  C58  C59  N7   51(3)      . . . . ?
C57  C58  C59  C62  169(2)     . . . . ?
C57  C58  C59  C63  -76(3)     . . . . ?
C55  N7   C59  C58  -46(3)     . . . . ?
Ga7  N7   C59  C58  151(2)     . . . . ?
C55  N7   C59  C62  -163(2)    . . . . ?
Ga7  N7   C59  C62  33(3)      . . . . ?
C55  N7   C59  C63  80(3)      . . . . ?
Ga7  N7   C59  C63  -84(3)     . . . . ?
Co3  Ga7  N7A  C59A -167(4)    . . . . ?
Ga11 Ga7  N7A  C59A -35(5)     . . . . ?
Co3  Ga7  N7A  C55A 19(11)     . . . . ?
Ga11 Ga7  N7A  C55A 151(3)     . . . . ?
C59A N7A  C55A C60A 166(4)     . . . . ?
Ga7  N7A  C55A C60A -20(5)     . . . . ?
C59A N7A  C55A C56A 48(5)      . . . . ?
Ga7  N7A  C55A C56A -137(3)    . . . . ?
C59A N7A  C55A C61A -80(5)     . . . . ?
Ga7  N7A  C55A C61A 95(4)      . . . . ?
C60A C55A C56A C57A -170(3)    . . . . ?
N7A  C55A C56A C57A -52(4)     . . . . ?
C61A C55A C56A C57A 79(4)      . . . . ?
C55A C56A C57A C58A 58(5)      . . . . ?
C56A C57A C58A C59A -54(6)     . . . . ?
C55A N7A  C59A C62A -164(4)    . . . . ?
Ga7  N7A  C59A C62A 21(5)      . . . . ?
C55A N7A  C59A C63A 81(5)      . . . . ?
Ga7  N7A  C59A C63A -94(4)     . . . . ?
C55A N7A  C59A C58A -44(5)     . . . . ?
Ga7  N7A  C59A C58A 141(3)     . . . . ?
C57A C58A C59A N7A  49(6)      . . . . ?
C57A C58A C59A C62A 169(5)     . . . . ?
C57A C58A C59A C63A -82(6)     . . . . ?
Ga11 Ga8  N8   C64  -173.9(15) . . . . ?
Ga11 Ga8  N8   C68  -9(3)      . . . . ?
C68  N8   C64  C69  162(2)     . . . . ?
Ga8  N8   C64  C69  -32(3)     . . . . ?
C68  N8   C64  C70  -78(3)     . . . . ?
Ga8  N8   C64  C70  88(2)      . . . . ?
C68  N8   C64  C65  45(3)      . . . . ?
Ga8  N8   C64  C65  -149.1(18) . . . . ?
N8   C64  C65  C66  -52(3)     . . . . ?
C69  C64  C65  C66  -169(2)    . . . . ?
C70  C64  C65  C66  75(2)      . . . . ?
C64  C65  C66  C67  56(3)      . . . . ?
C65  C66  C67  C68  -60(3)     . . . . ?
C66  C67  C68  C71  170(2)     . . . . ?
C66  C67  C68  N8   52(3)      . . . . ?
C66  C67  C68  C72  -73(3)     . . . . ?
C64  N8   C68  C67  -44(3)     . . . . ?
Ga8  N8   C68  C67  151(2)     . . . . ?
C64  N8   C68  C71  -161(2)    . . . . ?
Ga8  N8   C68  C71  34(3)      . . . . ?
C64  N8   C68  C72  80(3)      . . . . ?
Ga8  N8   C68  C72  -85(2)     . . . . ?
Co1  Ga8  N8A  C68A -166(4)    . . . . ?
Ga11 Ga8  N8A  C68A -32(5)     . . . . ?
Co1  Ga8  N8A  C64A 16(10)     . . . . ?
Ga11 Ga8  N8A  C64A 150(3)     . . . . ?
C68A N8A  C64A C69A 164(4)     . . . . ?
Ga8  N8A  C64A C69A -18(5)     . . . . ?
C68A N8A  C64A C65A 44(5)      . . . . ?
Ga8  N8A  C64A C65A -139(3)    . . . . ?
C68A N8A  C64A C70A -79(4)     . . . . ?
Ga8  N8A  C64A C70A 98(4)      . . . . ?
C69A C64A C65A C66A -168(3)    . . . . ?
C70A C64A C65A C66A 74(4)      . . . . ?
N8A  C64A C65A C66A -48(4)     . . . . ?
C64A C65A C66A C67A 61(5)      . . . . ?
C65A C66A C67A C68A -57(6)     . . . . ?
C64A N8A  C68A C71A -164(4)    . . . . ?
Ga8  N8A  C68A C71A 18(5)      . . . . ?
C64A N8A  C68A C72A 79(4)      . . . . ?
Ga8  N8A  C68A C72A -99(4)     . . . . ?
C64A N8A  C68A C67A -42(6)     . . . . ?
Ga8  N8A  C68A C67A 140(3)     . . . . ?
C66A C67A C68A N8A  50(7)      . . . . ?
C66A C67A C68A C71A 172(5)     . . . . ?
C66A C67A C68A C72A -75(6)     . . . . ?
Ga11 Ga9  N9   C73  -171.9(16) . . . . ?
Ga11 Ga9  N9   C77  -10(3)     . . . . ?
C77  N9   C73  C79  -75(3)     . . . . ?
Ga9  N9   C73  C79  88(2)      . . . . ?
C77  N9   C73  C74  49(3)      . . . . ?
Ga9  N9   C73  C74  -148.2(19) . . . . ?
C77  N9   C73  C78  160(2)     . . . . ?
Ga9  N9   C73  C78  -37(3)     . . . . ?
N9   C73  C74  C75  -55(3)     . . . . ?
C79  C73  C74  C75  74(2)      . . . . ?
C78  C73  C74  C75  -167.1(18) . . . . ?
C73  C74  C75  C76  57(2)      . . . . ?
C74  C75  C76  C77  -57(3)     . . . . ?
C75  C76  C77  C80  169(2)     . . . . ?
C75  C76  C77  N9   51(3)      . . . . ?
C75  C76  C77  C81  -75(3)     . . . . ?
C73  N9   C77  C76  -46(3)     . . . . ?
Ga9  N9   C77  C76  151.5(19)  . . . . ?
C73  N9   C77  C80  -164(2)    . . . . ?
Ga9  N9   C77  C80  34(3)      . . . . ?
C73  N9   C77  C81  78(3)      . . . . ?
Ga9  N9   C77  C81  -84(3)     . . . . ?
Co2  Ga9  N9A  C77A -165(5)    . . . . ?
Ga11 Ga9  N9A  C77A -34(6)     . . . . ?
Co2  Ga9  N9A  C73A 22(12)     . . . . ?
Ga11 Ga9  N9A  C73A 153(3)     . . . . ?
C77A N9A  C73A C79A -83(5)     . . . . ?
Ga9  N9A  C73A C79A 91(5)      . . . . ?
C77A N9A  C73A C74A 50(5)      . . . . ?
Ga9  N9A  C73A C74A -137(4)    . . . . ?
C77A N9A  C73A C78A 166(4)     . . . . ?
Ga9  N9A  C73A C78A -21(5)     . . . . ?
N9A  C73A C74A C75A -53(4)     . . . . ?
C79A C73A C74A C75A 82(4)      . . . . ?
C78A C73A C74A C75A -169(3)    . . . . ?
C73A C74A C75A C76A 60(5)      . . . . ?
C74A C75A C76A C77A -57(5)     . . . . ?
C73A N9A  C77A C80A -167(4)    . . . . ?
Ga9  N9A  C77A C80A 19(5)      . . . . ?
C73A N9A  C77A C81A 78(5)      . . . . ?
Ga9  N9A  C77A C81A -97(4)     . . . . ?
C73A N9A  C77A C76A -45(5)     . . . . ?
Ga9  N9A  C77A C76A 141(3)     . . . . ?
C75A C76A C77A N9A  50(5)      . . . . ?
C75A C76A C77A C80A 169(4)     . . . . ?
C75A C76A C77A C81A -76(5)     . . . . ?

loop_
_platon_squeeze_void_nr
_platon_squeeze_void_average_x
_platon_squeeze_void_average_y
_platon_squeeze_void_average_z
_platon_squeeze_void_volume
_platon_squeeze_void_count_electrons
_platon_squeeze_void_content
1 0.000 0.000 0.000 421 103 ' '
2 0.000 0.500 0.500 415 100 ' '

_platon_squeeze_details
;
The unit cell contains 2 disordered molecules of n-hexane which were
treated as a diffuse contribution to the overall scattering without specific
atom positions by SQUEEZE/PLATON.
;
_vrf_DIFMX02_napfa13_0m_a_sq
;
PROBLEM: The maximum difference density is > 0.1*ZMAX*0.75
RESPONSE: Due to strong absorption effects involving metal metal-bonding within
the structure, large electron density peaks are present. However, the residual
density is located within the cluster core.
;
_vrf_PLAT097_napfa13_0m_a_sq
;
PROBLEM: Large Reported Max.  (Positive) Residual Density       3.27 eA-3  
RESPONSE: Due to strong absorption effects involving metal metal-bonding within
the structure, large electron density peaks are present. However, the residual
density is located within the cluster core.
;
_vrf_PLAT910_napfa13_0m_a_sq
;
PROBLEM: Missing # of FCF Reflection(s) Below Theta(Min).         11 Note  
RESPONSE: Due to use of PLATON/SQUEEZE procedure, some reflections were
affected.
;
_vrf_PLAT911_napfa13_0m_a_sq
;
PROBLEM: Missing FCF Refl Between Thmin & STh/L=    0.596         68 Report
RESPONSE: Due to the comparably large unit cell, additional reflections were
affected by the beamstop.
;
_vrf_PLAT913_napfa13_0m_a_sq
;
PROBLEM: Missing # of Very Strong Reflections in FCF ....          7 Note  
RESPONSE: Due to the comparably large unit cell, additional reflections were
affected by the beamstop.
;
_vrf_PLAT971_napfa13_0m_a_sq
;
PROBLEM: Check Calcd Resid. Dens.  0.96Ang From Ga11            3.00 eA-3  
RESPONSE: Due to strong absorption effects involving metal metal-bonding within
the structure, large electron density peaks are present. However, the residual
density is located within the cluster core.
;
_vrf_PLAT972_napfa13_0m_a_sq
;
PROBLEM: Check Calcd Resid. Dens.  0.70Ang From Ga11           -2.09 eA-3  
RESPONSE: Due to strong absorption effects involving metal metal-bonding within
the structure, large electron density peaks are present. However, the residual
density is located within the cluster core.
;
_vrf_PLAT973_napfa13_0m_a_sq
;
PROBLEM: Check Calcd Positive Resid. Density on       Ga6       1.36 eA-3  
RESPONSE: Due to strong absorption effects involving metal metal-bonding within
the structure, large electron density peaks are present. However, the residual
density is located within the cluster core.
;
_shelx_res_file
;
TITL NapFa13_0m_a.res in P-1
    napfa13_0m_a_sq.res
    created by SHELXL-2019/1 at 16:36:14 on 09-Jul-2024
REM Old TITL Integration of NapFa13
REM SHELXT solution in P-1: R1 0.206, Rweak 0.012, Alpha 0.069
REM <I/s>   0.000 for    0 systematic absences,  Orientation as input
REM Formula found by SHELXT:  C88 N39 I14

CELL  0.71073  16.8840  16.8908  23.8068   89.976   69.290   60.055
ZERR    2.000   0.0109   0.0113   0.0246    0.027    0.020    0.011
LATT  1
SFAC  C  H  CO  GA  N
UNIT 162 324 6 22 18
OMIT 1 0 2 ! affected by beamstop
OMIT -1 -1 1 ! affected by beamstop
LIST 4
ACTA
TEMP -173.150
L.S. 1
BOND $H
HTAB
CONF
FMAP 2
PLAN 10
ABIN
WGHT    0.089100   40.075401
FVAR       0.22069   0.50243   0.63311
GA1   4    0.715485    0.740845    0.172874    11.00000    0.03393    0.04720 =
         0.04710    0.01812   -0.00515   -0.01637
GA2   4    0.370818    0.888418    0.172930    11.00000    0.07693    0.05230 =
         0.04809    0.02656   -0.04201   -0.04380
GA3   4    0.567873    0.543788    0.172916    11.00000    0.03845    0.05068 =
         0.04790   -0.01262   -0.01327   -0.01973
GA4   4    0.660100    0.589899    0.250018    11.00000    0.03328    0.03241 =
         0.02434    0.00414   -0.01193   -0.01188
GA5   4    0.500051    0.910054    0.249956    11.00000    0.03872    0.03247 =
         0.02411    0.00416   -0.00775   -0.02065
GA6   4    0.339903    0.750002    0.249970    11.00000    0.03251    0.04476 =
         0.02424    0.00823   -0.01174   -0.02304
GA7   4    0.432053    0.611640    0.327096    11.00000    0.03805    0.05301 =
         0.04696    0.02617   -0.01268   -0.02117
GA8   4    0.629177    0.759220    0.327083    11.00000    0.07607    0.04626 =
         0.04797    0.01772   -0.04143   -0.03772
GA9   4    0.284528    0.956265    0.327109    11.00000    0.03379    0.05089 =
         0.04736   -0.01304   -0.00555   -0.01985
GA10  4    0.555904    0.722071    0.166273    11.00000    0.06766    0.06779 =
         0.07041    0.01613   -0.02946   -0.03674
GA11  4    0.444110    0.777900    0.333726    11.00000    0.06717    0.06685 =
         0.07027    0.01558   -0.02960   -0.03622
CO1   3    0.591243    0.750058    0.249976    11.00000    0.03812    0.03683 =
         0.03494    0.00855   -0.01502   -0.02006
CO2   3    0.408780    0.841322    0.250000    11.00000    0.03708    0.03755 =
         0.03500    0.00685   -0.01448   -0.02019
CO3   3    0.499904    0.658724    0.250023    11.00000    0.03533    0.03794 =
         0.03503    0.00720   -0.01414   -0.01899

SIMU N1 > C9A
PART 1 31
RIGU N1 > C9
N1    5    0.811581    0.744947    0.107076    31.00000    0.04310    0.07485 =
         0.04743    0.02475   -0.01334   -0.03883
C1    1    0.892772    0.743262    0.118852    31.00000    0.06530    0.12203 =
         0.06951    0.04059   -0.03291   -0.06763
C2    1    0.930440    0.798038    0.077385    31.00000    0.06941    0.10999 =
         0.06132    0.01792   -0.01014   -0.06340
AFIX  23
H2A   2    0.877254    0.865387    0.090739    31.00000   -1.20000
H2B   2    0.989225    0.790828    0.082525    31.00000   -1.20000
AFIX   0
C3    1    0.959700    0.764862    0.009270    31.00000    0.06888    0.08084 =
         0.05857    0.01860   -0.00944   -0.05015
AFIX  23
H3A   2    0.981051    0.802959   -0.015834    31.00000   -1.20000
H3B   2    1.015292    0.698400   -0.005741    31.00000   -1.20000
AFIX   0
C4    1    0.877550    0.775584    0.005916    31.00000    0.06071    0.06601 =
         0.05092    0.01011   -0.00507   -0.03510
AFIX  23
H4A   2    0.893785    0.758175   -0.038184    31.00000   -1.20000
H4B   2    0.825723    0.843316    0.019798    31.00000   -1.20000
AFIX   0
C5    1    0.827504    0.723087    0.041047    31.00000    0.04691    0.06398 =
         0.04305    0.01604   -0.01333   -0.03058
C6    1    0.846827    0.796385    0.183634    31.00000    0.08800    0.17413 =
         0.07548    0.03663   -0.03615   -0.09187
AFIX 137
H6A   2    0.898349    0.796656    0.193500    31.00000   -1.50000
H6B   2    0.818138    0.766330    0.211923    31.00000   -1.50000
H6C   2    0.793947    0.860912    0.187844    31.00000   -1.50000
AFIX   0
C7    1    0.980961    0.648026    0.111094    31.00000    0.07897    0.13978 =
         0.14455    0.05985   -0.05725   -0.06227
AFIX 137
H7A   2    0.960266    0.617395    0.143041    31.00000   -1.50000
H7B   2    1.033707    0.654307    0.114714    31.00000   -1.50000
H7C   2    1.006485    0.610201    0.070462    31.00000   -1.50000
AFIX   0
C8    1    0.727592    0.757545    0.039836    31.00000    0.06048    0.12863 =
         0.04544    0.00345   -0.01613   -0.04352
AFIX 137
H8A   2    0.735051    0.750820   -0.002928    31.00000   -1.50000
H8B   2    0.681565    0.823623    0.060934    31.00000   -1.50000
H8C   2    0.700731    0.720757    0.060709    31.00000   -1.50000
AFIX   0
C9    1    0.893649    0.618915    0.011273    31.00000    0.07161    0.07242 =
         0.07096    0.00719   -0.00585   -0.03986
AFIX 137
H9A   2    0.897995    0.609791   -0.030609    31.00000   -1.50000
H9B   2    0.864657    0.585742    0.035516    31.00000   -1.50000
H9C   2    0.960805    0.594260    0.009777    31.00000   -1.50000
AFIX   0
PART 0
PART 2  -31
RIGU N1A > C9A
N1A   5    0.818824    0.754107    0.117976   -31.00000    0.05537    0.07441 =
         0.05011    0.02695   -0.01484   -0.03396
C1A   1    0.857006    0.810866    0.139375   -31.00000    0.06778    0.09579 =
         0.05399    0.03316   -0.02198   -0.05081
C2A   1    0.876336    0.865793    0.091429   -31.00000    0.06943    0.09475 =
         0.05696    0.03043   -0.02108   -0.05113
AFIX  23
H2AA  2    0.914731    0.889472    0.100278   -31.00000   -1.20000
H2AB  2    0.811044    0.920885    0.096306   -31.00000   -1.20000
AFIX   0
C3A   1    0.932482    0.812995    0.024662   -31.00000    0.07239    0.08346 =
         0.05658    0.03045   -0.01765   -0.04518
AFIX  23
H3AA  2    0.999205    0.758597    0.018107   -31.00000   -1.20000
H3AB  2    0.942048    0.854486   -0.002712   -31.00000   -1.20000
AFIX   0
C4A   1    0.863987    0.775720    0.007959   -31.00000    0.06228    0.07347 =
         0.04891    0.01975   -0.01010   -0.03386
AFIX  23
H4AA  2    0.795711    0.828524    0.015859   -31.00000   -1.20000
H4AB  2    0.897633    0.740583   -0.035158   -31.00000   -1.20000
AFIX   0
C5A   1    0.862360    0.709766    0.055272   -31.00000    0.07182    0.07606 =
         0.05016    0.02265   -0.01158   -0.03860
C6A   1    0.787163    0.867745    0.198165   -31.00000    0.06563    0.09872 =
         0.05319    0.03235   -0.02631   -0.05358
AFIX 137
H6AA  2    0.814434    0.897759    0.213738   -31.00000   -1.50000
H6AB  2    0.773417    0.829247    0.226109   -31.00000   -1.50000
H6AC  2    0.724936    0.915892    0.195642   -31.00000   -1.50000
AFIX   0
C7A   1    0.959032    0.736167    0.143578   -31.00000    0.07462    0.12207 =
         0.07750    0.04162   -0.03340   -0.05143
AFIX 137
H7AA  2    0.977169    0.767782    0.166564   -31.00000   -1.50000
H7AB  2    1.012089    0.705335    0.102019   -31.00000   -1.50000
H7AC  2    0.950808    0.689279    0.164745   -31.00000   -1.50000
AFIX   0
C8A   1    0.794647    0.685361    0.043399   -31.00000    0.07463    0.07945 =
         0.04462    0.01188   -0.00541   -0.03890
AFIX 137
H8AA  2    0.826623    0.650652    0.000814   -31.00000   -1.50000
H8AB  2    0.731049    0.742917    0.050098   -31.00000   -1.50000
H8AC  2    0.782088    0.646591    0.071540   -31.00000   -1.50000
AFIX   0
C9A   1    0.965129    0.611037    0.035396   -31.00000    0.07669    0.08005 =
         0.07883    0.02992   -0.00468   -0.02985
AFIX 137
H9AA  2    0.991517    0.585909   -0.008675   -31.00000   -1.50000
H9AB  2    0.953295    0.567434    0.058790   -31.00000   -1.50000
H9AC  2    1.013683    0.619140    0.043866   -31.00000   -1.50000
AFIX   0
PART 0

SIMU 0.01 N2 > C18A
PART 1 31
RIGU N2 > C18
N2    5    0.334221    0.920869    0.107813    31.00000    0.08534    0.06962 =
         0.05386    0.02509   -0.04448   -0.04358
C10   1    0.246562    1.011151    0.118472    31.00000    0.09270    0.07635 =
         0.06165    0.02071   -0.04869   -0.03242
C11   1    0.193695    1.008193    0.077835    31.00000    0.08935    0.08324 =
         0.05795    0.02644   -0.04507   -0.03537
AFIX  23
H11A  2    0.166237    0.968261    0.091383    31.00000   -1.20000
H11B  2    0.137039    1.072146    0.083224    31.00000   -1.20000
AFIX   0
C12   1    0.265130    0.969945    0.009823    31.00000    0.08628    0.08256 =
         0.05454    0.02641   -0.04258   -0.04473
AFIX  23
H12A  2    0.290090    1.011244   -0.005330    31.00000   -1.20000
H12B  2    0.230756    0.965590   -0.015090    31.00000   -1.20000
AFIX   0
C13   1    0.352200    0.872151    0.005569    31.00000    0.08536    0.07505 =
         0.05293    0.02794   -0.03752   -0.05025
AFIX  23
H13A  2    0.324761    0.832243    0.019267    31.00000   -1.20000
H13B  2    0.399100    0.844691   -0.038255    31.00000   -1.20000
AFIX   0
C14   1    0.409630    0.867048    0.040842    31.00000    0.08550    0.07064 =
         0.05171    0.02660   -0.03828   -0.04750
C15   1    0.172367    1.028615    0.183286    31.00000    0.10090    0.09183 =
         0.06726    0.02086   -0.04560   -0.01883
AFIX 137
H15A  2    0.117324    1.094417    0.196334    31.00000   -1.50000
H15B  2    0.206128    1.014215    0.211329    31.00000   -1.50000
H15C  2    0.145722    0.988496    0.184062    31.00000   -1.50000
AFIX   0
C16   1    0.256284    1.092580    0.114500    31.00000    0.12120    0.07456 =
         0.10687    0.02122   -0.05773   -0.03756
AFIX 137
H16A  2    0.190483    1.149227    0.124227    31.00000   -1.50000
H16B  2    0.302188    1.084818    0.072727    31.00000   -1.50000
H16C  2    0.282691    1.098221    0.143887    31.00000   -1.50000
AFIX   0
C17   1    0.475360    0.768563    0.039866    31.00000    0.10083    0.07536 =
         0.04802    0.02007   -0.01770   -0.03296
AFIX 137
H17A  2    0.520648    0.734181   -0.002768    31.00000   -1.50000
H17B  2    0.434840    0.741906    0.058517    31.00000   -1.50000
H17C  2    0.514643    0.763595    0.063197    31.00000   -1.50000
AFIX   0
C18   1    0.476590    0.904200    0.011354    31.00000    0.09082    0.09679 =
         0.06462    0.03330   -0.04536   -0.05918
AFIX 137
H18A  2    0.522200    0.868048   -0.030883    31.00000   -1.50000
H18B  2    0.515556    0.898282    0.035117    31.00000   -1.50000
H18C  2    0.435178    0.970219    0.010822    31.00000   -1.50000
AFIX   0
PART 0
PART 2  -31
RIGU N2A > C18A
N2A   5    0.315505    0.931652    0.116631   -31.00000    0.08687    0.07028 =
         0.05460    0.02627   -0.04461   -0.04394
C10A  1    0.199096    0.997087    0.137012   -31.00000    0.08830    0.07477 =
         0.05645    0.02255   -0.04732   -0.03757
C11A  1    0.166055    0.966815    0.091519   -31.00000    0.08700    0.07904 =
         0.05703    0.02368   -0.04561   -0.04053
AFIX  23
H11C  2    0.171886    0.906310    0.097054   -31.00000   -1.20000
H11D  2    0.095163    1.014180    0.100649   -31.00000   -1.20000
AFIX   0
C12A  1    0.231173    0.957173    0.025711   -31.00000    0.08830    0.08036 =
         0.05586    0.02458   -0.04440   -0.04409
AFIX  23
H12C  2    0.208555    0.938691   -0.002112   -31.00000   -1.20000
H12D  2    0.221748    1.018947    0.020200   -31.00000   -1.20000
AFIX   0
C13A  1    0.330981    0.893128    0.008838   -31.00000    0.08713    0.07578 =
         0.05384    0.02775   -0.04042   -0.04755
AFIX  23
H13C  2    0.368732    0.893482   -0.033726   -31.00000   -1.20000
H13D  2    0.341794    0.829902    0.009123   -31.00000   -1.20000
AFIX   0
C14A  1    0.375220    0.914226    0.054527   -31.00000    0.08809    0.07651 =
         0.05544    0.02674   -0.04201   -0.04833
C15A  1    0.146847    0.986913    0.201005   -31.00000    0.08332    0.07731 =
         0.05606    0.01963   -0.04372   -0.03506
AFIX 137
H15D  2    0.074393    1.030869    0.215831   -31.00000   -1.50000
H15E  2    0.171029    1.000558    0.229255   -31.00000   -1.50000
H15F  2    0.161569    0.922780    0.199021   -31.00000   -1.50000
AFIX   0
C16A  1    0.157897    1.104362    0.145496   -31.00000    0.10368    0.07468 =
         0.06926    0.02108   -0.05140   -0.03695
AFIX 137
H16D  2    0.085185    1.139925    0.169177   -31.00000   -1.50000
H16E  2    0.173500    1.120363    0.105065   -31.00000   -1.50000
H16F  2    0.189216    1.119958    0.167556   -31.00000   -1.50000
AFIX   0
C17A  1    0.477118    0.838542    0.043156   -31.00000    0.09170    0.08574 =
         0.05584    0.02457   -0.03724   -0.04845
AFIX 137
H17D  2    0.522915    0.831596    0.001556   -31.00000   -1.50000
H17E  2    0.479009    0.779921    0.047034   -31.00000   -1.50000
H17F  2    0.497652    0.853440    0.073268   -31.00000   -1.50000
AFIX   0
C18A  1    0.390491    0.997512    0.034439   -31.00000    0.11050    0.09285 =
         0.06595    0.03405   -0.04770   -0.06592
AFIX 137
H18D  2    0.410222    0.991676   -0.010054   -31.00000   -1.50000
H18E  2    0.442959    0.994341    0.044978   -31.00000   -1.50000
H18F  2    0.327669    1.057645    0.056061   -31.00000   -1.50000
AFIX   0
PART 0

SIMU N3 > C27A
PART 1 31
RIGU N3 > C27
N3    5    0.638013    0.443046    0.106872    31.00000    0.05384    0.04625 =
         0.04591   -0.00740   -0.00973   -0.02796
C19   1    0.624548    0.364650    0.119077    31.00000    0.08051    0.05375 =
         0.06947   -0.00644    0.00280   -0.04283
C20   1    0.720015    0.272086    0.077400    31.00000    0.09404    0.05883 =
         0.05771   -0.00839   -0.01342   -0.03430
AFIX  23
H20A  2    0.774315    0.257372    0.090692    31.00000   -1.20000
H20B  2    0.706944    0.220986    0.082748    31.00000   -1.20000
AFIX   0
C21   1    0.754780    0.275167    0.010054    31.00000    0.07228    0.05467 =
         0.05634   -0.00781   -0.01530   -0.02409
AFIX  23
H21A  2    0.704068    0.284272   -0.005297    31.00000   -1.20000
H21B  2    0.818555    0.216088   -0.014558    31.00000   -1.20000
AFIX   0
C22   1    0.769224    0.358000    0.005449    31.00000    0.05866    0.06144 =
         0.04576   -0.00093   -0.01989   -0.02711
AFIX  23
H22A  2    0.823209    0.344613    0.018736    31.00000   -1.20000
H22B  2    0.792696    0.361526   -0.038373    31.00000   -1.20000
AFIX   0
C23   1    0.682215    0.449264    0.040781    31.00000    0.05500    0.05520 =
         0.04174    0.00210   -0.01508   -0.03192
C24   1    0.612949    0.357066    0.183812    31.00000    0.13221    0.07352 =
         0.07366   -0.00240   -0.00421   -0.06333
AFIX 137
H24A  2    0.597248    0.309076    0.194717    31.00000   -1.50000
H24B  2    0.558523    0.417443    0.211804    31.00000   -1.50000
H24C  2    0.675482    0.339715    0.187291    31.00000   -1.50000
AFIX   0
C25   1    0.536464    0.371989    0.113232    31.00000    0.10217    0.09721 =
         0.14133   -0.00268   -0.02515   -0.06651
AFIX 137
H25A  2    0.536390    0.314876    0.120367    31.00000   -1.50000
H25B  2    0.540022    0.379840    0.071792    31.00000   -1.50000
H25C  2    0.474898    0.426092    0.143683    31.00000   -1.50000
AFIX   0
C26   1    0.718728    0.513009    0.039753    31.00000    0.11897    0.10541 =
         0.04041    0.01401   -0.02249   -0.08415
AFIX 137
H26A  2    0.753683    0.513224   -0.002970    31.00000   -1.50000
H26B  2    0.764873    0.491500    0.060171    31.00000   -1.50000
H26C  2    0.661796    0.576499    0.061379    31.00000   -1.50000
AFIX   0
C27   1    0.607574    0.488493    0.011493    31.00000    0.07738    0.06488 =
         0.06975   -0.00597   -0.03588   -0.02202
AFIX 137
H27A  2    0.641207    0.489628   -0.031249    31.00000   -1.50000
H27B  2    0.553048    0.552257    0.034395    31.00000   -1.50000
H27C  2    0.580244    0.448939    0.012410    31.00000   -1.50000
AFIX   0
PART 0
PART 2  -31
RIGU N3A > C27A
N3A   5    0.634530    0.427468    0.119323   -31.00000    0.05384    0.05786 =
         0.05123   -0.00928   -0.00919   -0.02616
C19A  1    0.669669    0.333016    0.137550   -31.00000    0.06422    0.05813 =
         0.06263   -0.00417   -0.00748   -0.02971
C20A  1    0.776542    0.256693    0.092149   -31.00000    0.06551    0.06351 =
         0.06490   -0.00566   -0.01177   -0.03053
AFIX  23
H20C  2    0.825250    0.269256    0.097205   -31.00000   -1.20000
H20D  2    0.791907    0.194980    0.101898   -31.00000   -1.20000
AFIX   0
C21A  1    0.788087    0.253489    0.024754   -31.00000    0.06434    0.06671 =
         0.06473   -0.01080   -0.01133   -0.02130
AFIX  23
H21C  2    0.857019    0.203290   -0.002887   -31.00000   -1.20000
H21D  2    0.741102    0.238756    0.019196   -31.00000   -1.20000
AFIX   0
C22A  1    0.769080    0.337070    0.009401   -31.00000    0.05760    0.06816 =
         0.05652   -0.01069   -0.01156   -0.02169
AFIX  23
H22C  2    0.774549    0.333724   -0.033439   -31.00000   -1.20000
H22D  2    0.820384    0.348425    0.011141   -31.00000   -1.20000
AFIX   0
C23A  1    0.654659    0.427560    0.056246   -31.00000    0.05823    0.07118 =
         0.05268   -0.00776   -0.01223   -0.01797
C24A  1    0.668113    0.345772    0.198881   -31.00000    0.07323    0.05889 =
         0.06159    0.00366   -0.00952   -0.03859
AFIX 137
H24D  2    0.690898    0.286056    0.212007   -31.00000   -1.50000
H24E  2    0.599752    0.392273    0.228092   -31.00000   -1.50000
H24F  2    0.712647    0.367520    0.197570   -31.00000   -1.50000
AFIX   0
C25A  1    0.593145    0.303656    0.145978   -31.00000    0.08171    0.08412 =
         0.08529   -0.01182   -0.00643   -0.05045
AFIX 137
H25D  2    0.606029    0.253504    0.168835   -31.00000   -1.50000
H25E  2    0.600025    0.281288    0.105540   -31.00000   -1.50000
H25F  2    0.525090    0.357649    0.168876   -31.00000   -1.50000
AFIX   0
C26A  1    0.641468    0.521646    0.044302   -31.00000    0.07582    0.07708 =
         0.03830   -0.00802   -0.01120   -0.02374
AFIX 137
H26D  2    0.653977    0.522728    0.000936   -31.00000   -1.50000
H26E  2    0.689000    0.529938    0.054004   -31.00000   -1.50000
H26F  2    0.572987    0.572459    0.070324   -31.00000   -1.50000
AFIX   0
C27A  1    0.578085    0.425240    0.034022   -31.00000    0.06432    0.09745 =
         0.07596   -0.02507   -0.02052   -0.01955
AFIX 137
H27D  2    0.608557    0.405200   -0.010903   -31.00000   -1.50000
H27E  2    0.517401    0.487913    0.046641   -31.00000   -1.50000
H27F  2    0.560717    0.381166    0.052517   -31.00000   -1.50000
AFIX   0
PART 0

SIMU N4 > C36A
PART 1  21
RIGU N4 > C36
N4    5    0.772494    0.478625    0.254615    21.00000    0.04065    0.03618 =
         0.02948    0.01309   -0.01220   -0.00852
C28   1    0.755784    0.444737    0.310770    21.00000    0.06593    0.04002 =
         0.02874    0.01761   -0.01366   -0.01194
C29   1    0.848625    0.391617    0.321137    21.00000    0.06962    0.07235 =
         0.04437    0.02056   -0.02222   -0.01097
AFIX  23
H29A  2    0.837164    0.360063    0.355464    21.00000   -1.20000
H29B  2    0.865174    0.435711    0.333209    21.00000   -1.20000
AFIX   0
C30   1    0.938136    0.317468    0.263102    21.00000    0.07337    0.08050 =
         0.04891    0.01950   -0.02044    0.00474
AFIX  23
H30A  2    0.923332    0.272084    0.250746    21.00000   -1.20000
H30B  2    0.998993    0.282903    0.271396    21.00000   -1.20000
AFIX   0
C31   1    0.954780    0.372376    0.209918    21.00000    0.05010    0.08032 =
         0.04621    0.01438   -0.01930   -0.00406
AFIX  23
H31A  2    0.971260    0.416424    0.222160    21.00000   -1.20000
H31B  2    1.011313    0.327456    0.171620    21.00000   -1.20000
AFIX   0
C32   1    0.861789    0.424842    0.199077    21.00000    0.04399    0.05153 =
         0.03069    0.01144   -0.01027   -0.00437
C33   1    0.675003    0.521819    0.366212    21.00000    0.06103    0.04491 =
         0.02589    0.01881   -0.01340   -0.02143
AFIX 137
H33A  2    0.668310    0.495667    0.403149    21.00000   -1.50000
H33B  2    0.611421    0.551916    0.361644    21.00000   -1.50000
H33C  2    0.692534    0.568203    0.370042    21.00000   -1.50000
AFIX   0
C34   1    0.716056    0.375381    0.306443    21.00000    0.10522    0.06230 =
         0.05546    0.02784   -0.02813   -0.04272
AFIX 137
H34A  2    0.690998    0.362928    0.347132    21.00000   -1.50000
H34B  2    0.771343    0.316292    0.277349    21.00000   -1.50000
H34C  2    0.661986    0.405297    0.292251    21.00000   -1.50000
AFIX   0
C35   1    0.872271    0.485007    0.154157    21.00000    0.03635    0.05205 =
         0.02888    0.00440    0.00064   -0.00009
AFIX 137
H35A  2    0.934707    0.446864    0.117470    21.00000   -1.50000
H35B  2    0.873514    0.535515    0.173278    21.00000   -1.50000
H35C  2    0.815438    0.511929    0.142391    21.00000   -1.50000
AFIX   0
C36   1    0.855557    0.349911    0.162264    21.00000    0.05404    0.05934 =
         0.04036    0.00124   -0.00675   -0.00986
AFIX 137
H36A  2    0.914179    0.318312    0.122876    21.00000   -1.50000
H36B  2    0.794535    0.382134    0.154741    21.00000   -1.50000
H36C  2    0.854153    0.303572    0.186714    21.00000   -1.50000
AFIX   0
PART 0

PART 2  -21
RIGU N4A > C36A
N4A   5    0.770616    0.479000    0.245937   -21.00000    0.03316    0.04653 =
         0.02929    0.00672   -0.01488   -0.01200
C28A  1    0.866039    0.435820    0.189233   -21.00000    0.03148    0.06768 =
         0.03196    0.00590   -0.01031   -0.00720
C29A  1    0.929939    0.329975    0.178842   -21.00000    0.05878    0.06953 =
         0.04552    0.00750   -0.01473   -0.00328
AFIX  23
H29C  2    0.995521    0.306379    0.144142   -21.00000   -1.20000
H29D  2    0.896665    0.302079    0.167595   -21.00000   -1.20000
AFIX   0
C30A  1    0.946833    0.298951    0.237266   -21.00000    0.06949    0.08041 =
         0.05256    0.01585   -0.02070    0.00508
AFIX  23
H30C  2    0.977781    0.327924    0.250351   -21.00000   -1.20000
H30D  2    0.990641    0.230032    0.229455   -21.00000   -1.20000
AFIX   0
C31A  1    0.837938    0.334668    0.288054   -21.00000    0.07543    0.06039 =
         0.04680    0.01404   -0.02419   -0.00655
AFIX  23
H31C  2    0.807272    0.306744    0.273553   -21.00000   -1.20000
H31D  2    0.842607    0.314678    0.326455   -21.00000   -1.20000
AFIX   0
C32A  1    0.774499    0.438105    0.300405   -21.00000    0.05040    0.05984 =
         0.03531    0.01429   -0.01835   -0.01015
C33A  1    0.843364    0.458896    0.133996   -21.00000    0.03213    0.06132 =
         0.02640    0.00312   -0.00457   -0.01028
AFIX 137
H33D  2    0.906066    0.434292    0.097435   -21.00000   -1.50000
H33E  2    0.801768    0.526983    0.139741   -21.00000   -1.50000
H33F  2    0.807393    0.430541    0.128597   -21.00000   -1.50000
AFIX   0
C34A  1    0.930600    0.476432    0.193810   -21.00000    0.04561    0.10220 =
         0.04954    0.00616   -0.01416   -0.02906
AFIX 137
H34D  2    0.987869    0.455259    0.154265   -21.00000   -1.50000
H34E  2    0.954736    0.454221    0.225961   -21.00000   -1.50000
H34F  2    0.889200    0.544982    0.204042   -21.00000   -1.50000
AFIX   0
C35A  1    0.668425    0.473807    0.345289   -21.00000    0.05392    0.04774 =
         0.03378    0.01814   -0.02111   -0.01249
AFIX 137
H35D  2    0.669181    0.448474    0.382266   -21.00000   -1.50000
H35E  2    0.636797    0.453783    0.326126   -21.00000   -1.50000
H35F  2    0.630479    0.542326    0.356593   -21.00000   -1.50000
AFIX   0
C36A  1    0.812811    0.483181    0.337926   -21.00000    0.06536    0.07640 =
         0.04054    0.02138   -0.02756   -0.02621
AFIX 137
H36D  2    0.796761    0.471518    0.379620   -21.00000   -1.50000
H36E  2    0.779167    0.550789    0.340195   -21.00000   -1.50000
H36F  2    0.885368    0.454136    0.316353   -21.00000   -1.50000
AFIX   0
PART 0

SIMU 0.01 N5 > C45A
PART 1  21
RIGU N5 > C45
N5    5    0.500278    1.020980    0.250018    21.00000    0.08055    0.05266 =
         0.03842    0.01332   -0.02452   -0.04499
C37   1    0.506892    1.059023    0.191459    21.00000    0.09056    0.05282 =
         0.04051    0.01560   -0.02118   -0.04459
C38   1    0.563156    1.106038    0.178120    21.00000    0.09817    0.05855 =
         0.04841    0.01204   -0.01679   -0.05098
AFIX  23
H38A  2    0.556107    1.136574    0.143189    21.00000   -1.20000
H38B  2    0.635103    1.059251    0.166403    21.00000   -1.20000
AFIX   0
C39   1    0.521779    1.182275    0.237080    21.00000    0.10204    0.05910 =
         0.05155    0.00752   -0.01340   -0.05333
AFIX  23
H39A  2    0.559515    1.213872    0.228736    21.00000   -1.20000
H39B  2    0.450048    1.230051    0.248973    21.00000   -1.20000
AFIX   0
C40   1    0.536536    1.127800    0.289226    21.00000    0.09616    0.06125 =
         0.05027    0.00480   -0.01825   -0.05316
AFIX  23
H40A  2    0.608909    1.082272    0.277054    21.00000   -1.20000
H40B  2    0.511683    1.172490    0.327224    21.00000   -1.20000
AFIX   0
C41   1    0.482157    1.076108    0.302524    21.00000    0.08875    0.05786 =
         0.04171    0.00928   -0.02249   -0.05038
C42   1    0.562186    0.977481    0.134465    21.00000    0.08698    0.05115 =
         0.03320    0.02139   -0.02313   -0.04282
AFIX 137
H42A  2    0.560862    1.003183    0.097664    21.00000   -1.50000
H42B  2    0.528665    0.942663    0.140974    21.00000   -1.50000
H42C  2    0.631782    0.935351    0.128938    21.00000   -1.50000
AFIX   0
C43   1    0.398311    1.124230    0.193365    21.00000    0.09498    0.06276 =
         0.04980    0.01926   -0.02564   -0.03632
AFIX 137
H43A  2    0.403160    1.146552    0.155007    21.00000   -1.50000
H43B  2    0.358687    1.177879    0.228233    21.00000   -1.50000
H43C  2    0.365807    1.088662    0.198036    21.00000   -1.50000
AFIX   0
C44   1    0.512688    1.013140    0.345472    21.00000    0.09046    0.06118 =
         0.03985    0.00804   -0.02617   -0.05327
AFIX 137
H44A  2    0.498687    1.050431    0.383184    21.00000   -1.50000
H44B  2    0.584451    0.965634    0.325444    21.00000   -1.50000
H44C  2    0.474797    0.982369    0.355742    21.00000   -1.50000
AFIX   0
C45   1    0.367240    1.151063    0.336971    21.00000    0.09226    0.06607 =
         0.03929    0.00461   -0.02336   -0.04588
AFIX 137
H45A  2    0.352193    1.174549    0.379399    21.00000   -1.50000
H45B  2    0.329060    1.122349    0.337203    21.00000   -1.50000
H45C  2    0.348709    1.203096    0.315819    21.00000   -1.50000
AFIX   0
PART 0
PART 2  -21
RIGU N5A > C45A
N5A   5    0.500056    1.020707    0.250187   -21.00000    0.07965    0.05282 =
         0.03861    0.01137   -0.02577   -0.04613
C37A  1    0.493764    1.064644    0.309014   -21.00000    0.08641    0.05832 =
         0.04116    0.00664   -0.02425   -0.05235
C38A  1    0.440370    1.170326    0.320473   -21.00000    0.09867    0.05983 =
         0.04788    0.00467   -0.01861   -0.05192
AFIX  23
H38C  2    0.450014    1.193008    0.354373   -21.00000   -1.20000
H38D  2    0.367720    1.197321    0.333722   -21.00000   -1.20000
AFIX   0
C39A  1    0.477749    1.204792    0.263846   -21.00000    0.10285    0.05906 =
         0.05244    0.00635   -0.01374   -0.05219
AFIX  23
H39C  2    0.549123    1.182650    0.251809   -21.00000   -1.20000
H39D  2    0.438568    1.274061    0.272494   -21.00000   -1.20000
AFIX   0
C40A  1    0.464163    1.163788    0.210335   -21.00000    0.09949    0.05651 =
         0.04869    0.01218   -0.01760   -0.04809
AFIX  23
H40C  2    0.391898    1.190428    0.222076   -21.00000   -1.20000
H40D  2    0.489325    1.183944    0.172531   -21.00000   -1.20000
AFIX   0
C41A  1    0.518564    1.057523    0.196368   -21.00000    0.08982    0.05322 =
         0.04137    0.01263   -0.02201   -0.04635
C42A  1    0.436916    1.040223    0.365795   -21.00000    0.08019    0.05889 =
         0.03243    0.00325   -0.02661   -0.05162
AFIX 137
H42D  2    0.438687    1.064114    0.402554   -21.00000   -1.50000
H42E  2    0.468853    0.972122    0.359633   -21.00000   -1.50000
H42F  2    0.367216    1.068971    0.371150   -21.00000   -1.50000
AFIX   0
C43A  1    0.601421    1.024104    0.305764   -21.00000    0.08903    0.07983 =
         0.05162    0.00340   -0.02739   -0.05803
AFIX 137
H43D  2    0.597152    1.042708    0.346227   -21.00000   -1.50000
H43E  2    0.635220    1.048498    0.275412   -21.00000   -1.50000
H43F  2    0.639476    0.955656    0.293613   -21.00000   -1.50000
AFIX   0
C44A  1    0.486962    1.025962    0.155443   -21.00000    0.09128    0.05241 =
         0.04172    0.01697   -0.02450   -0.04518
AFIX 137
H44D  2    0.493357    1.054634    0.119616   -21.00000   -1.50000
H44E  2    0.417049    1.044589    0.177751   -21.00000   -1.50000
H44F  2    0.529459    0.957667    0.141737   -21.00000   -1.50000
AFIX   0
C45A  1    0.634093    1.016575    0.161472   -21.00000    0.08988    0.06493 =
         0.04279    0.01454   -0.02097   -0.05038
AFIX 137
H45D  2    0.649929    1.020411    0.118177   -21.00000   -1.50000
H45E  2    0.671819    0.951023    0.164156   -21.00000   -1.50000
H45F  2    0.652412    1.052812    0.180371   -21.00000   -1.50000
AFIX   0
PART 0

SIMU 0.01 N6 > C54A
PART 1  21
RIGU N6 > C54
N6    5    0.229185    0.749750    0.249978    21.00000    0.04726    0.07874 =
         0.03675    0.00678   -0.01460   -0.04075
C46   1    0.134034    0.802560    0.309769    21.00000    0.04584    0.08936 =
         0.03842    0.00680   -0.01350   -0.04011
C47   1    0.069980    0.757918    0.320470    21.00000    0.05023    0.09976 =
         0.04468    0.00533   -0.01076   -0.04661
AFIX  23
H47A  2    0.105068    0.696160    0.330551    21.00000   -1.20000
H47B  2    0.005054    0.798307    0.355976    21.00000   -1.20000
AFIX   0
C48   1    0.051389    0.745789    0.264929    21.00000    0.05405    0.10750 =
         0.04710    0.00457   -0.01572   -0.04928
AFIX  23
H48A  2    0.018073    0.806557    0.253300    21.00000   -1.20000
H48B  2    0.008430    0.719598    0.273103    21.00000   -1.20000
AFIX   0
C49   1    0.162586    0.672790    0.209853    21.00000    0.05926    0.09909 =
         0.04650    0.00345   -0.01657   -0.04942
AFIX  23
H49A  2    0.195852    0.613123    0.222670    21.00000   -1.20000
H49B  2    0.155210    0.659246    0.172174    21.00000   -1.20000
AFIX   0
C50   1    0.225271    0.714863    0.196629    21.00000    0.05354    0.08932 =
         0.03959    0.00395   -0.01690   -0.04544
C51   1    0.155654    0.804113    0.366062    21.00000    0.04040    0.08125 =
         0.03095    0.00695   -0.00800   -0.03654
AFIX 137
H51A  2    0.092992    0.846443    0.401680    21.00000   -1.50000
H51B  2    0.201541    0.826038    0.359095    21.00000   -1.50000
H51C  2    0.186445    0.740863    0.373900    21.00000   -1.50000
AFIX   0
C52   1    0.068820    0.908213    0.306515    21.00000    0.05532    0.09162 =
         0.04872    0.00800   -0.01104   -0.02958
AFIX 137
H52A  2    0.014631    0.944157    0.347115    21.00000   -1.50000
H52B  2    0.040267    0.911551    0.276554    21.00000   -1.50000
H52C  2    0.111154    0.934396    0.293860    21.00000   -1.50000
AFIX   0
C53   1    0.331416    0.642567    0.155115    21.00000    0.05699    0.09158 =
         0.03382   -0.00055   -0.02013   -0.04494
AFIX 137
H53A  2    0.332923    0.613131    0.118974    21.00000   -1.50000
H53B  2    0.360788    0.594837    0.177295    21.00000   -1.50000
H53C  2    0.369990    0.672429    0.141913    21.00000   -1.50000
AFIX   0
C54   1    0.187630    0.795925    0.161758    21.00000    0.06174    0.09376 =
         0.04014    0.00499   -0.01930   -0.04246
AFIX 137
H54A  2    0.192860    0.770775    0.122637    21.00000   -1.50000
H54B  2    0.228901    0.823190    0.153774    21.00000   -1.50000
H54C  2    0.117663    0.844345    0.187125    21.00000   -1.50000
AFIX   0
PART 0
PART 2  -21
RIGU N6A > C54A
N6A   5    0.228948    0.749658    0.250218   -21.00000    0.04688    0.07831 =
         0.03683    0.00588   -0.01528   -0.04153
C46A  1    0.245760    0.698201    0.191717   -21.00000    0.05422    0.08706 =
         0.03820    0.00384   -0.01749   -0.04795
C47A  1    0.149344    0.741951    0.179012   -21.00000    0.05675    0.10054 =
         0.04440    0.00170   -0.02057   -0.04762
AFIX  23
H47C  2    0.133392    0.803093    0.167985   -21.00000   -1.20000
H47D  2    0.160636    0.700217    0.144051   -21.00000   -1.20000
AFIX   0
C48A  1    0.062521    0.755246    0.236056   -21.00000    0.05491    0.10753 =
         0.04759    0.00342   -0.01848   -0.04958
AFIX  23
H48C  2    0.078445    0.694785    0.248237   -21.00000   -1.20000
H48D  2    0.001317    0.780921    0.228201   -21.00000   -1.20000
AFIX   0
C49A  1    0.046427    0.826716    0.288680   -21.00000    0.04982    0.10063 =
         0.04562    0.00407   -0.01512   -0.04463
AFIX  23
H49C  2    0.033450    0.885819    0.275127   -21.00000   -1.20000
H49D  2   -0.012609    0.841229    0.326280   -21.00000   -1.20000
AFIX   0
C50A  1    0.135873    0.786369    0.302690   -21.00000    0.04671    0.08879 =
         0.04005    0.00489   -0.01307   -0.04286
C51A  1    0.325892    0.697227    0.133679   -21.00000    0.05731    0.08446 =
         0.03339    0.00287   -0.01673   -0.04722
AFIX 137
H51D  2    0.333323    0.662587    0.097250   -21.00000   -1.50000
H51E  2    0.390027    0.666830    0.137560   -21.00000   -1.50000
H51F  2    0.305065    0.761646    0.129478   -21.00000   -1.50000
AFIX   0
C52A  1    0.285036    0.590545    0.192986   -21.00000    0.07482    0.08786 =
         0.04634    0.00022   -0.01468   -0.05247
AFIX 137
H52D  2    0.299231    0.557630    0.153448   -21.00000   -1.50000
H52E  2    0.233638    0.586102    0.226061   -21.00000   -1.50000
H52F  2    0.346307    0.561931    0.200227   -21.00000   -1.50000
AFIX   0
C53A  1    0.128915    0.859834    0.344455   -21.00000    0.04409    0.08653 =
         0.04010    0.00099   -0.00860   -0.03980
AFIX 137
H53D  2    0.065270    0.889315    0.380822   -21.00000   -1.50000
H53E  2    0.132459    0.907527    0.322125   -21.00000   -1.50000
H53F  2    0.184533    0.829978    0.357318   -21.00000   -1.50000
AFIX   0
C54A  1    0.145587    0.704803    0.337508   -21.00000    0.05090    0.09159 =
         0.03955    0.00526   -0.00428   -0.04239
AFIX 137
H54D  2    0.090925    0.730682    0.378649   -21.00000   -1.50000
H54E  2    0.209922    0.673363    0.341161   -21.00000   -1.50000
H54F  2    0.141955    0.659624    0.314373   -21.00000   -1.50000
AFIX   0
PART 0

SIMU N7 > C63A
PART 1  31
RIGU N7 > C63
N7    5    0.362546    0.580112    0.393669    31.00000    0.06103    0.05830 =
         0.04630    0.01938   -0.00956   -0.03749
C55   1    0.375818    0.489148    0.381746    31.00000    0.08492    0.06385 =
         0.07004    0.00767    0.00012   -0.05022
C56   1    0.280181    0.491459    0.422655    31.00000    0.09291    0.08060 =
         0.05812    0.02475   -0.01486   -0.06207
AFIX  23
H56A  2    0.226094    0.530891    0.409186    31.00000   -1.20000
H56B  2    0.293341    0.427283    0.417385    31.00000   -1.20000
AFIX   0
C57   1    0.245868    0.529583    0.489865    31.00000    0.06718    0.08074 =
         0.05594    0.02505   -0.01277   -0.05136
AFIX  23
H57A  2    0.297128    0.488577    0.504987    31.00000   -1.20000
H57B  2    0.182572    0.533473    0.514802    31.00000   -1.20000
AFIX   0
C58   1    0.230257    0.626974    0.494312    31.00000    0.06579    0.07112 =
         0.04646    0.02467   -0.02102   -0.04052
AFIX  23
H58A  2    0.176176    0.667062    0.480994    31.00000   -1.20000
H58B  2    0.207000    0.654239    0.538025    31.00000   -1.20000
AFIX   0
C59   1    0.317922    0.630490    0.458250    31.00000    0.06136    0.05501 =
         0.04196    0.01990   -0.01628   -0.03372
C60   1    0.384724    0.470634    0.315720    31.00000    0.13947    0.09503 =
         0.07359    0.01131   -0.00745   -0.08115
AFIX 137
H60A  2    0.407990    0.404868    0.303011    31.00000   -1.50000
H60B  2    0.432703    0.484356    0.287681    31.00000   -1.50000
H60C  2    0.319140    0.510911    0.314505    31.00000   -1.50000
AFIX   0
C61   1    0.461323    0.408705    0.390586    31.00000    0.10748    0.07275 =
         0.14691    0.03288   -0.03135   -0.04826
AFIX 137
H61A  2    0.459288    0.352309    0.385280    31.00000   -1.50000
H61B  2    0.456219    0.422787    0.432102    31.00000   -1.50000
H61C  2    0.524562    0.398241    0.360175    31.00000   -1.50000
AFIX   0
C62   1    0.283800    0.731817    0.458814    31.00000    0.12763    0.06740 =
         0.04485    0.01583   -0.02945   -0.05175
AFIX 137
H62A  2    0.248783    0.767244    0.501440    31.00000   -1.50000
H62B  2    0.238370    0.757395    0.437943    31.00000   -1.50000
H62C  2    0.342060    0.736701    0.437424    31.00000   -1.50000
AFIX   0
C63   1    0.390902    0.596623    0.488885    31.00000    0.08036    0.10910 =
         0.06857    0.04384   -0.03451   -0.06201
AFIX 137
H63A  2    0.357180    0.635108    0.530502    31.00000   -1.50000
H63B  2    0.448039    0.601789    0.464744    31.00000   -1.50000
H63C  2    0.414556    0.531131    0.491166    31.00000   -1.50000
AFIX   0
PART 0
PART 2  -31
RIGU N7A > C63A
N7A   5    0.363975    0.565462    0.381691   -31.00000    0.05624    0.06344 =
         0.05476    0.02469   -0.01393   -0.03153
C55A  1    0.331291    0.503231    0.363069   -31.00000    0.06931    0.06939 =
         0.06183    0.01953   -0.01083   -0.04134
C56A  1    0.223453    0.534214    0.408165   -31.00000    0.06973    0.07802 =
         0.06247    0.02316   -0.01427   -0.04441
AFIX  23
H56C  2    0.175392    0.595354    0.402687   -31.00000   -1.20000
H56D  2    0.208070    0.488030    0.398083   -31.00000   -1.20000
AFIX   0
C57A  1    0.209834    0.542919    0.475529   -31.00000    0.06390    0.08204 =
         0.06361    0.02510   -0.01493   -0.03984
AFIX  23
H57C  2    0.139832    0.563810    0.502435   -31.00000   -1.20000
H57D  2    0.254226    0.480771    0.481829   -31.00000   -1.20000
AFIX   0
C58A  1    0.231554    0.605336    0.491854   -31.00000    0.05903    0.07880 =
         0.05883    0.02520   -0.01495   -0.03574
AFIX  23
H58C  2    0.227788    0.604599    0.534288   -31.00000   -1.20000
H58D  2    0.180504    0.669147    0.491652   -31.00000   -1.20000
AFIX   0
C59A  1    0.347018    0.580859    0.443886   -31.00000    0.05787    0.08703 =
         0.05442    0.02589   -0.01622   -0.03802
C60A  1    0.330229    0.514755    0.299591   -31.00000    0.08342    0.06397 =
         0.06131    0.01698   -0.01460   -0.04756
AFIX 137
H60D  2    0.311834    0.473873    0.286142   -31.00000   -1.50000
H60E  2    0.396883    0.497759    0.270115   -31.00000   -1.50000
H60F  2    0.281289    0.580019    0.301824   -31.00000   -1.50000
AFIX   0
C61A  1    0.405674    0.395930    0.352399   -31.00000    0.08416    0.07206 =
         0.07665    0.02494   -0.00329   -0.04039
AFIX 137
H61D  2    0.392314    0.361930    0.327370   -31.00000   -1.50000
H61E  2    0.396994    0.377541    0.392144   -31.00000   -1.50000
H61F  2    0.474487    0.380847    0.330972   -31.00000   -1.50000
AFIX   0
C62A  1    0.355806    0.662133    0.457084   -31.00000    0.07740    0.10073 =
         0.04312    0.02873   -0.02034   -0.05160
AFIX 137
H62D  2    0.347920    0.672023    0.499767   -31.00000   -1.50000
H62E  2    0.303513    0.718491    0.450888   -31.00000   -1.50000
H62F  2    0.421736    0.649078    0.429237   -31.00000   -1.50000
AFIX   0
C63A  1    0.426257    0.501535    0.464671   -31.00000    0.05283    0.12154 =
         0.07034    0.05252   -0.01340   -0.04204
AFIX 137
H63D  2    0.402779    0.517332    0.509446   -31.00000   -1.50000
H63E  2    0.490727    0.496569    0.444794   -31.00000   -1.50000
H63F  2    0.434299    0.441616    0.452633   -31.00000   -1.50000
AFIX   0
PART 0

SIMU N8 > C72A
PART 1  31
RIGU N8 > C72
N8    5    0.662818    0.756485    0.393866    31.00000    0.07046    0.07671 =
         0.04979    0.02216   -0.03972   -0.04922
C64   1    0.753948    0.756522    0.381863    31.00000    0.08120    0.12164 =
         0.07332    0.04201   -0.04829   -0.07214
C65   1    0.805155    0.703781    0.422624    31.00000    0.08160    0.11547 =
         0.06516    0.02021   -0.04395   -0.05396
AFIX  23
H65A  2    0.861184    0.712198    0.417247    31.00000   -1.20000
H65B  2    0.833515    0.636139    0.409575    31.00000   -1.20000
AFIX   0
C66   1    0.733112    0.737379    0.490796    31.00000    0.07908    0.08967 =
         0.06189    0.02054   -0.04503   -0.04183
AFIX  23
H66A  2    0.766899    0.698970    0.516038    31.00000   -1.20000
H66B  2    0.707796    0.803704    0.505848    31.00000   -1.20000
AFIX   0
C67   1    0.647834    0.725853    0.493724    31.00000    0.07746    0.06628 =
         0.05061    0.00790   -0.03354   -0.03527
AFIX  23
H67A  2    0.676089    0.658440    0.479808    31.00000   -1.20000
H67B  2    0.600350    0.744750    0.537375    31.00000   -1.20000
AFIX   0
C68   1    0.591335    0.776926    0.458487    31.00000    0.06991    0.06706 =
         0.04353    0.01234   -0.02823   -0.04312
C69   1    0.826024    0.704733    0.316520    31.00000    0.09916    0.18293 =
         0.07796    0.03807   -0.04797   -0.09300
AFIX 137
H69A  2    0.888912    0.701524    0.307833    31.00000   -1.50000
H69B  2    0.796924    0.737755    0.288375    31.00000   -1.50000
H69C  2    0.839163    0.641201    0.310807    31.00000   -1.50000
AFIX   0
C70   1    0.738483    0.853028    0.389785    31.00000    0.13521    0.14169 =
         0.14034    0.05973   -0.08511   -0.10581
AFIX 137
H70A  2    0.800192    0.847310    0.387705    31.00000   -1.50000
H70B  2    0.683946    0.891452    0.429810    31.00000   -1.50000
H70C  2    0.721320    0.882664    0.356956    31.00000   -1.50000
AFIX   0
C71   1    0.525701    0.742642    0.459203    31.00000    0.09212    0.12077 =
         0.04355   -0.00090   -0.01465   -0.07367
AFIX 137
H71D  2    0.480704    0.752737    0.501795    31.00000   -1.50000
H71E  2    0.566860    0.675652    0.440257    31.00000   -1.50000
H71F  2    0.486084    0.776837    0.436030    31.00000   -1.50000
AFIX   0
C72   1    0.523113    0.880432    0.488452    31.00000    0.09412    0.07136 =
         0.07333    0.00581   -0.05248   -0.02887
AFIX 137
H72A  2    0.478484    0.888811    0.530795    31.00000   -1.50000
H72B  2    0.483127    0.913098    0.465158    31.00000   -1.50000
H72C  2    0.563659    0.906248    0.488759    31.00000   -1.50000
AFIX   0
PART 0
PART 2  -31
RIGU N8A > C72A
N8A   5    0.689321    0.745927    0.381126   -31.00000    0.07896    0.07252 =
         0.05227    0.02526   -0.04281   -0.04684
C64A  1    0.804887    0.692872    0.361845   -31.00000    0.07795    0.09585 =
         0.05960    0.03356   -0.04440   -0.05430
C65A  1    0.834147    0.633629    0.409078   -31.00000    0.08207    0.09347 =
         0.06241    0.03079   -0.04551   -0.05026
AFIX  23
H65C  2    0.828532    0.578727    0.403926   -31.00000   -1.20000
H65D  2    0.904860    0.610205    0.400538   -31.00000   -1.20000
AFIX   0
C66A  1    0.768166    0.689325    0.475586   -31.00000    0.08832    0.08358 =
         0.06197    0.03098   -0.04681   -0.04573
AFIX  23
H66C  2    0.791697    0.648898    0.503470   -31.00000   -1.20000
H66D  2    0.775522    0.743065    0.481018   -31.00000   -1.20000
AFIX   0
C67A  1    0.669417    0.721791    0.491850   -31.00000    0.08607    0.07107 =
         0.05566    0.02319   -0.04229   -0.04238
AFIX  23
H67C  2    0.630045    0.758856    0.534704   -31.00000   -1.20000
H67D  2    0.660677    0.668244    0.489897   -31.00000   -1.20000
AFIX   0
C68A  1    0.626519    0.789586    0.444095   -31.00000    0.08969    0.07259 =
         0.05528    0.02278   -0.04170   -0.03709
C69A  1    0.853794    0.633134    0.301218   -31.00000    0.07029    0.10091 =
         0.05837    0.03109   -0.03726   -0.05526
AFIX 137
H69D  2    0.926561    0.599313    0.287921   -31.00000   -1.50000
H69E  2    0.834895    0.671632    0.271937   -31.00000   -1.50000
H69F  2    0.832924    0.588150    0.302890   -31.00000   -1.50000
AFIX   0
C70A  1    0.838642    0.763905    0.355964   -31.00000    0.12116    0.12288 =
         0.08332    0.04397   -0.06150   -0.08733
AFIX 137
H70D  2    0.911344    0.730702    0.332660   -31.00000   -1.50000
H70E  2    0.820576    0.795330    0.397077   -31.00000   -1.50000
H70F  2    0.805316    0.810525    0.334443   -31.00000   -1.50000
AFIX   0
C71A  1    0.522691    0.813032    0.457341   -31.00000    0.08911    0.08516 =
         0.04958    0.01247   -0.03369   -0.03819
AFIX 137
H71A  2    0.479428    0.844003    0.500754   -31.00000   -1.50000
H71B  2    0.524344    0.755427    0.448534   -31.00000   -1.50000
H71C  2    0.496397    0.855001    0.431400   -31.00000   -1.50000
AFIX   0
C72A  1    0.613394    0.889108    0.463420   -31.00000    0.13488    0.07617 =
         0.06759    0.02964   -0.06547   -0.05262
AFIX 137
H72D  2    0.567801    0.916846    0.506902   -31.00000   -1.50000
H72E  2    0.585730    0.931557    0.438090   -31.00000   -1.50000
H72F  2    0.678740    0.878912    0.456917   -31.00000   -1.50000
AFIX   0
PART 0

SIMU 0.01 N9 > C81A
PART 1  31
RIGU N9 > C81
N9    5    0.187066    1.057681    0.393269    31.00000    0.05195    0.05794 =
         0.05454   -0.00880   -0.01568   -0.02188
C73   1    0.106215    1.135417    0.382313    31.00000    0.06101    0.06507 =
         0.06212   -0.00879   -0.02147   -0.01174
C74   1    0.069466    1.228203    0.421987    31.00000    0.06622    0.06370 =
         0.06000   -0.00682   -0.01318   -0.01266
AFIX  23
H74A  2    0.011377    1.279381    0.416076    31.00000   -1.20000
H74B  2    0.123328    1.241596    0.408295    31.00000   -1.20000
AFIX   0
C75   1    0.038901    1.226084    0.490539    31.00000    0.06285    0.06141 =
         0.05752   -0.00660   -0.01035   -0.02021
AFIX  23
H75A  2   -0.018162    1.217181    0.506000    31.00000   -1.20000
H75B  2    0.019421    1.285190    0.514950    31.00000   -1.20000
AFIX   0
C76   1    0.132814    1.142073    0.494834    31.00000    0.05473    0.06048 =
         0.05472   -0.00411   -0.01161   -0.02642
AFIX  23
H76A  2    0.186360    1.155876    0.482073    31.00000   -1.20000
H76B  2    0.116123    1.137647    0.538515    31.00000   -1.20000
AFIX   0
C77   1    0.172876    1.051006    0.458537    31.00000    0.05123    0.06093 =
         0.05095   -0.00303   -0.01379   -0.02419
C78   1    0.155010    1.144318    0.316788    31.00000    0.07439    0.07800 =
         0.06886   -0.00238   -0.02218    0.00191
AFIX 137
H78A  2    0.102806    1.187015    0.303470    31.00000   -1.50000
H78B  2    0.196541    1.082607    0.288911    31.00000   -1.50000
H78C  2    0.196882    1.169023    0.316089    31.00000   -1.50000
AFIX   0
C79   1    0.017319    1.129808    0.391573    31.00000    0.06887    0.09060 =
         0.10611   -0.01536   -0.03199   -0.01904
AFIX 137
H79A  2    0.033183    1.086314    0.356334    31.00000   -1.50000
H79B  2   -0.039083    1.191998    0.395250    31.00000   -1.50000
H79C  2   -0.000635    1.107422    0.429227    31.00000   -1.50000
AFIX   0
C80   1    0.272970    0.985102    0.459572    31.00000    0.05863    0.09602 =
         0.04689    0.01180   -0.01348   -0.02101
AFIX 137
H80A  2    0.265060    0.982734    0.502235    31.00000   -1.50000
H80B  2    0.318077    1.007071    0.440603    31.00000   -1.50000
H80C  2    0.301210    0.922416    0.436554    31.00000   -1.50000
AFIX   0
C81   1    0.107578    1.012323    0.488221    31.00000    0.06482    0.06545 =
         0.07026   -0.00727   -0.00155   -0.02972
AFIX 137
H81A  2    0.101934    1.009084    0.530455    31.00000   -1.50000
H81B  2    0.137859    0.949481    0.464560    31.00000   -1.50000
H81C  2    0.040834    1.053460    0.488790    31.00000   -1.50000
AFIX   0
PART 0
PART 2  -31
RIGU N9A > C81A
N9A   5    0.184223    1.069264    0.382232   -31.00000    0.05262    0.05972 =
         0.05567   -0.00814   -0.01613   -0.02009
C73A  1    0.137726    1.164024    0.364670   -31.00000    0.05931    0.06188 =
         0.05809   -0.00683   -0.01851   -0.01401
C74A  1    0.124577    1.241769    0.408859   -31.00000    0.06151    0.06088 =
         0.05812   -0.00715   -0.01631   -0.01689
AFIX  23
H74C  2    0.191076    1.229562    0.402951   -31.00000   -1.20000
H74D  2    0.086943    1.303398    0.399336   -31.00000   -1.20000
AFIX   0
C75A  1    0.068917    1.243320    0.474514   -31.00000    0.06049    0.06152 =
         0.05774   -0.00910   -0.01406   -0.02132
AFIX  23
H75C  2    0.060152    1.293714    0.501975   -31.00000   -1.20000
H75D  2    0.001510    1.258279    0.480303   -31.00000   -1.20000
AFIX   0
C76A  1    0.114670    1.163767    0.490614   -31.00000    0.05602    0.06213 =
         0.05594   -0.00700   -0.01284   -0.02434
AFIX  23
H76C  2    0.072986    1.168808    0.533584   -31.00000   -1.20000
H76D  2    0.178951    1.152221    0.489209   -31.00000   -1.20000
AFIX   0
C77A  1    0.137428    1.071941    0.445052   -31.00000    0.05721    0.06178 =
         0.05698   -0.00785   -0.01188   -0.02471
C78A  1    0.214311    1.153393    0.299295   -31.00000    0.06062    0.06562 =
         0.05719    0.00047   -0.02241   -0.01208
AFIX 137
H78D  2    0.186279    1.212307    0.285550   -31.00000   -1.50000
H78E  2    0.227288    1.103137    0.270045   -31.00000   -1.50000
H78F  2    0.277108    1.138108    0.301539   -31.00000   -1.50000
AFIX   0
C79A  1    0.044592    1.195941    0.352142   -31.00000    0.06259    0.07669 =
         0.07271   -0.01121   -0.02514   -0.01204
AFIX 137
H79D  2    0.038515    1.241004    0.325482   -31.00000   -1.50000
H79E  2   -0.014916    1.225603    0.391134   -31.00000   -1.50000
H79F  2    0.050480    1.141673    0.331779   -31.00000   -1.50000
AFIX   0
C80A  1    0.206090    0.980328    0.456436   -31.00000    0.06224    0.06982 =
         0.05285   -0.00452   -0.00605   -0.02602
AFIX 137
H80D  2    0.177712    0.979389    0.499972   -31.00000   -1.50000
H80E  2    0.271602    0.972482    0.445750   -31.00000   -1.50000
H80F  2    0.213888    0.929164    0.431035   -31.00000   -1.50000
AFIX   0
C81A  1    0.035605    1.076977    0.463207   -31.00000    0.06371    0.07773 =
         0.08034   -0.02027   -0.00825   -0.03307
AFIX 137
H81D  2    0.010401    1.073402    0.506452   -31.00000   -1.50000
H81E  2    0.046465    1.024524    0.437180   -31.00000   -1.50000
H81F  2   -0.013439    1.136139    0.457291   -31.00000   -1.50000
PART 0

AFIX   0
HKLF 4


REM  NapFa13_0m_a.res in P-1
REM wR2 = 0.2041, GooF = S = 1.036, Restrained GooF = 0.951 for all data
REM R1 = 0.0705 for 12539 Fo > 4sig(Fo) and 0.1075 for all 19017 data
REM 1821 parameters refined using 4140 restraints

END

WGHT      0.0891     40.1046

REM No hydrogen bonds found for HTAB generation

REM Highest difference peak  3.269,  deepest hole -2.212,  1-sigma level  0.134
Q1    1   0.4194  0.8148  0.3076  11.00000  0.05    3.27
Q2    1   0.5827  0.7339  0.1928  11.00000  0.05    3.21
Q3    1   0.5390  0.6862  0.1939  11.00000  0.05    3.16
Q4    1   0.5037  0.7686  0.3103  11.00000  0.05    3.14
Q5    1   0.4940  0.7696  0.1897  11.00000  0.05    3.05
Q6    1   0.4579  0.7266  0.3062  11.00000  0.05    3.04
Q7    1   0.4970  0.7492  0.2509  11.00000  0.05    1.18
Q8    1   0.3614  0.9814  0.2481  11.00000  0.05    1.08
Q9    1   0.3000  0.7945  0.2528  11.00000  0.05    1.04
Q10   1   0.4583  0.9490  0.2438  11.00000  0.05    1.03
;
_shelx_res_checksum               90606
_shelx_hkl_file
;
  -2   0   0    8.20    1.20
  -2   0   0    7.20    1.10
  -2   0   0    6.30    1.20
  -2   0   0    6.60    1.20
  -2   0   0    2.20    6.00
  -2   0   0    5.80    1.40
  -2   0   0    6.00    6.20
   2   0   0    8.90    1.20
   2   0   0    3.50    1.10
   2   0   0    4.90    1.30
   2   0   0   11.20    7.50
   2   0   0    8.30    1.20
  -3   0   0  249.28   18.70
  -3   0   0  249.28    9.80
  -3   0   0  223.28    9.90
  -3   0   0  233.28   18.10
  -3   0   0  214.68    9.80
  -3   0   0  238.68    9.70
   3   0   0  240.08    9.80
   3   0   0  210.78    9.80
   3   0   0  252.17   15.40
   3   0   0  219.18    9.80
   3   0   0  211.18   10.00
  -4   0   0  339.57   23.60
  -4   0   0  318.27   13.20
  -4   0   0  295.07   13.40
  -4   0   0  319.47   13.00
  -4   0   0  308.47   13.00
  -4   0   0  304.47   13.10
  -4   0   0  281.97   22.20
   4   0   0  314.57   13.10
   4   0   0  292.07   13.40
   4   0   0  280.67   19.20
   4   0   0  305.77   13.00
   4   0   0  314.47   13.10
  -5   0   0    0.50    2.20
  -5   0   0   -3.30   12.80
  -5   0   0    0.10    2.50
  -5   0   0    1.20    2.20
  -5   0   0    3.50    2.90
  -5   0   0    3.30   12.80
   5   0   0   -0.70    2.70
   5   0   0    0.20    2.60
   5   0   0    2.40    2.40
   5   0   0    7.00    6.70
   5   0   0  -15.10    9.30
   5   0   0    1.80    2.20
  -6   0   0   64.19    5.40
  -6   0   0   73.99    6.00
  -6   0   0   62.99    5.40
  -6   0   0   81.89   20.70
  -6   0   0   83.49   21.90
  -6   0   0   62.39    5.50
  -6   0   0   67.89    5.00
   6   0   0   68.29    5.30
   6   0   0   86.79   15.50
   6   0   0   72.69    5.70
   6   0   0   61.29    5.20
   6   0   0   67.69    5.70
   6   0   0   66.99   15.30
  -7   0   0   14.90   18.20
  -7   0   0   19.50    3.50
  -7   0   0   14.20   19.50
  -7   0   0   18.00    4.50
  -7   0   0   16.60    3.50
  -7   0   0   14.10    3.90
  -7   0   0   10.10    3.80
   7   0   0   19.70    3.90
   7   0   0   19.00    3.60
   7   0   0   13.30    3.30
   7   0   0   11.80   14.10
   7   0   0    2.70   13.80
  -8   0   0   12.30    4.20
  -8   0   0    7.60    5.20
  -8   0   0    9.20    3.50
  -8   0   0   23.00   20.30
  -8   0   0    0.60   18.90
  -8   0   0   14.90    3.40
  -8   0   0    7.60    4.00
   8   0   0   10.90    3.90
   8   0   0   32.30   15.40
   8   0   0    3.70    3.40
   8   0   0    7.10    3.60
   8   0   0    8.50   14.60
  -9   0   0    3.30   21.70
  -9   0   0   13.20   22.90
  -9   0   0   21.40    5.60
  -9   0   0   15.50    4.20
  -9   0   0   18.60    5.00
  -9   0   0   15.00    4.60
   9   0   0   22.80   17.10
   9   0   0    9.50    3.80
   9   0   0   11.40   17.80
   9   0   0   12.60    4.20
   9   0   0   12.80    4.70
 -10   0   0   12.80    5.10
 -10   0   0   16.50    4.50
 -10   0   0    9.70    6.30
 -10   0   0   11.80    5.60
 -10   0   0   10.80    4.20
 -10   0   0   13.80   27.60
 -10   0   0  -16.20   20.90
  10   0   0   -4.40   17.10
  10   0   0    9.30    4.50
  10   0   0   22.60    5.40
  10   0   0   45.90   21.70
  10   0   0    8.00    4.20
 -11   0   0   32.60    7.80
 -11   0   0   38.50    5.50
 -11   0   0   24.90   28.40
 -11   0   0   26.00    6.60
 -11   0   0   26.20    4.80
 -11   0   0   30.20    5.80
  11   0   0   17.90    5.10
  11   0   0  -14.10   19.70
  11   0   0   42.00    6.50
 -12   0   0  103.19   36.60
 -12   0   0  108.69   11.00
 -12   0   0  121.89    9.00
 -12   0   0  154.18   44.80
 -12   0   0  150.18   12.60
  12   0   0  134.19   38.50
  12   0   0  117.29   11.00
  12   0   0  114.99   25.60
 -13   0   0  551.44   28.10
 -13   0   0  534.45   27.30
 -13   0   0  537.15   26.70
 -13   0   0  608.24   61.59
  13   0   0  531.65   48.90
 -14   0   0  520.85   27.20
 -14   0   0  512.65   24.70
 -14   0   0  435.76   57.59
 -14   0   0  527.85   26.50
  14   0   0  532.65   51.89
 -15   0   0   60.89    8.10
 -15   0   0   33.90    9.70
 -15   0   0   37.60   11.40
 -15   1   0    6.30    7.00
 -15   1   0   12.80   11.50
 -15   1   0   -5.80    9.00
  14  -1   0   24.40   28.60
 -14   1   0    9.80    8.60
 -14   1   0   38.00   37.70
 -14   1   0   -8.00   10.00
  13  -1   0   27.00   26.00
 -13   1   0  -25.30   32.00
 -13   1   0    1.20    9.00
 -13   1   0    0.20    7.70
  12  -1   0   38.80   23.20
  12  -1   0    8.10    5.50
 -12   1   0   28.50    6.40
 -12   1   0   33.60   10.40
 -12   1   0   40.60   34.00
 -12   1   0   10.90    7.20
  11  -1   0  149.39   26.80
  11  -1   0  142.49   10.10
  11  -1   0  168.98   26.60
 -11   1   0  258.07   41.10
 -11   1   0  157.38   11.00
 -11   1   0  165.58   34.10
 -11   1   0  135.59   11.50
 -11   1   0  167.98   12.40
  10  -1   0   55.49   19.50
  10  -1   0   43.80    5.20
  10  -1   0   94.19   22.00
 -10   1   0   60.19    6.00
 -10   1   0   32.50    5.00
 -10   1   0   55.09    6.70
 -10   1   0   71.99   29.60
 -10   1   0   66.89   26.00
 -10   1   0   44.80    7.70
 -10   1   0   51.09    5.70
   9  -1   0  964.60   51.99
   9  -1   0  950.10   38.80
   9  -1   0  872.01   38.20
  -9   1   0  850.41   38.40
  -9   1   0  953.40   38.60
  -9   1   0  916.91   39.60
  -9   1   0  911.21   38.80
  -9   1   0  951.90   39.00
  -9   1   0  994.60   57.79
   8  -1   0  818.82   45.90
   8  -1   0  887.01   34.70
   8  -1   0  836.02   46.30
   8  -1   0  806.22   34.20
  -8   1   0  822.52   54.19
  -8   1   0  839.12   34.50
  -8   1   0  810.22   34.80
  -8   1   0  837.72   34.70
  -8   1   0  816.22   50.99
  -8   1   0  773.62   34.30
  -8   1   0  827.32   35.40
   7  -1   0   70.09   16.60
   7  -1   0   64.69   24.80
   7  -1   0   70.79    5.50
   7  -1   0   68.39    5.80
  -7   1   0   71.99    5.20
  -7   1   0   67.49    5.00
  -7   1   0   93.09   22.70
  -7   1   0   82.19   22.40
  -7   1   0   69.29    5.50
  -7   1   0   72.79    5.40
   6  -1   0    3.30    2.80
   6  -1   0   10.70    3.60
   6  -1   0    8.70    3.60
   6  -1   0    5.10   12.30
   6  -1   0    7.50   13.20
  -6   1   0   10.40    3.40
  -6   1   0   11.40    3.40
  -6   1   0   10.00    3.40
  -6   1   0    9.20    4.10
  -6   1   0   26.40   17.30
  -6   1   0    6.70    3.10
   5  -1   0  302.27   12.90
   5  -1   0  286.37   21.90
   5  -1   0  271.67   22.00
   5  -1   0  308.27   13.30
  -5   1   0  239.78   26.30
  -5   1   0  295.27   13.30
  -5   1   0  297.47   13.20
  -5   1   0  280.47   27.70
  -5   1   0  292.07   13.80
  -5   1   0  319.57   13.10
  -5   1   0  295.47   13.10
   4  -1   0  361.16   21.70
   4  -1   0  355.56   16.00
   4  -1   0  363.26   16.00
   4  -1   0  380.16   15.50
  -4   1   0  378.16   15.70
  -4   1   0  374.06   15.60
  -4   1   0  373.76   15.80
  -4   1   0  375.76   15.50
  -4   1   0  357.56   25.80
  -4   1   0  364.16   16.00
   3  -1   0  286.47   17.60
   3  -1   0  301.37   12.90
   3  -1   0  296.77   12.90
   3  -1   0  298.37   13.10
  -3   1   0  315.67   13.00
  -3   1   0  289.07   20.70
  -3   1   0  307.67   12.70
  -3   1   0  318.97   12.90
  -3   1   0  306.17   12.70
   2  -1   0  649.34   26.00
   2  -1   0  645.94   26.00
   2  -1   0  599.54   28.50
   2  -1   0  630.94   25.90
   2  -1   0  575.54   30.20
   2  -1   0  658.03   25.70
  -2   1   0  640.44   25.80
  -2   1   0  611.64   30.60
  -2   1   0  668.93   25.90
  -2   1   0  663.33   26.00
  -2   1   0  610.84   26.00
  -2   1   0  647.84   25.70
  -2   1   0  634.44   28.80
   1  -1   0   22.10    1.70
   1  -1   0   22.70    2.00
   1  -1   0   19.90    1.30
   1  -1   0   34.40    3.90
   1  -1   0   28.70    4.70
  -1   1   0   19.90    1.30
  -1   1   0   31.20    5.00
  -1   1   0   27.20    1.80
  -1   1   0   23.40    1.60
  -1   1   0   26.00    4.20
  -2  -1   0   20.60    1.60
  -2  -1   0   20.20    1.60
  -2  -1   0   29.60    6.60
  -2  -1   0   20.50    1.50
  -2  -1   0   35.50    5.50
  -2  -1   0   23.50    1.70
   2   1   0   22.90    1.60
   2   1   0   28.70    5.20
   2   1   0   23.90    1.80
   2   1   0   20.90    1.40
   2   1   0   23.60    1.70
   2   1   0   19.90    6.80
  -3  -1   0  625.14   25.60
  -3  -1   0  624.24   25.60
  -3  -1   0  631.24   25.60
  -3  -1   0  578.24   32.40
  -3  -1   0  597.34   29.90
   3   1   0  644.04   25.50
   3   1   0  643.94   25.60
   3   1   0  616.94   31.30
   3   1   0  583.64   32.40
   3   1   0  634.44   25.50
   3   1   0  642.84   25.40
  -4  -1   0  313.97   12.60
  -4  -1   0  295.27   23.10
  -4  -1   0  299.27   12.80
  -4  -1   0  280.37   12.90
   4   1   0  297.77   12.60
   4   1   0  298.07   12.80
   4   1   0  300.67   12.80
   4   1   0  294.57   12.90
  -5  -1   0  374.46   15.30
  -5  -1   0  352.16   15.70
  -5  -1   0  345.87   16.30
  -5  -1   0  321.37   26.70
  -5  -1   0  366.16   15.60
  -5  -1   0  350.86   28.20
   5   1   0  371.46   15.50
   5   1   0  360.36   15.50
   5   1   0  375.46   24.00
   5   1   0  376.16   15.40
   5   1   0  353.66   15.70
  -6  -1   0  294.07   13.00
  -6  -1   0  295.47   30.00
  -6  -1   0  297.47   13.70
  -6  -1   0  248.48   29.30
  -6  -1   0  317.07   14.20
  -6  -1   0  294.77   13.60
   6   1   0  309.77   13.20
   6   1   0  291.47   13.40
   6   1   0  288.97   13.30
   6   1   0  277.97   24.20
  -7  -1   0   10.50    3.00
  -7  -1   0    9.40    3.10
  -7  -1   0    9.10    4.00
  -7  -1   0   -1.00   19.40
  -7  -1   0   13.90   18.40
  -7  -1   0   10.60    4.00
  -7  -1   0   10.60    4.00
   7   1   0    5.50    3.60
   7   1   0    5.50   14.60
   7   1   0    6.40    3.60
   7   1   0   10.20    3.60
   7   1   0    3.70    3.70
  -8  -1   0   66.09    4.80
  -8  -1   0   69.59    7.10
  -8  -1   0   80.29   24.10
  -8  -1   0  112.89   26.50
  -8  -1   0   73.79    5.60
  -8  -1   0   65.79    4.80
  -8  -1   0   64.89    5.60
   8   1   0   64.89    5.30
   8   1   0   65.79   17.40
   8   1   0   63.59    5.20
   8   1   0   66.69    5.40
  -9  -1   0  794.92   53.59
  -9  -1   0  797.52   55.49
  -9  -1   0  848.52   34.20
  -9  -1   0  834.82   34.50
  -9  -1   0  755.22   33.70
  -9  -1   0  788.82   33.70
  -9  -1   0  839.82   34.80
   9   1   0  849.22   34.00
   9   1   0  793.62   34.10
   9   1   0  773.22   33.90
   9   1   0  849.91   47.90
 -10  -1   0  970.30   62.09
 -10  -1   0  936.61   38.90
 -10  -1   0  834.92   38.30
 -10  -1   0  955.80   39.40
 -10  -1   0  989.90   63.29
 -10  -1   0  941.41   39.70
 -10  -1   0  847.92   38.40
  10   1   0  958.50   38.70
  10   1   0  945.31   53.89
  10   1   0  911.61   38.80
  10   1   0  982.70   54.49
 -11  -1   0   56.89    5.50
 -11  -1   0   37.30    6.90
 -11  -1   0   74.99   30.00
 -11  -1   0   72.79   30.50
 -11  -1   0   45.10    5.10
 -11  -1   0   41.20    6.30
 -11  -1   0   44.10    7.70
  11   1   0   50.19    5.60
  11   1   0   33.40    6.30
  11   1   0   67.19   22.60
  11   1   0   47.60    6.10
  11   1   0   86.99   22.80
 -12  -1   0  139.59   11.00
 -12  -1   0  163.58   12.10
 -12  -1   0  146.59   10.70
 -12  -1   0  184.28   37.10
 -12  -1   0  170.48   39.60
  12   1   0  136.89   10.40
  12   1   0  145.19   28.80
  12   1   0  114.49   25.80
  12   1   0  148.09   11.20
 -13  -1   0   19.50    6.70
 -13  -1   0   25.90   32.30
 -13  -1   0    6.80    7.60
 -13  -1   0   26.50    9.10
  13   1   0   24.40    7.30
  13   1   0    3.10    5.50
  13   1   0   36.20   45.40
 -14  -1   0   48.80   58.59
 -14  -1   0   14.90    7.30
 -14  -1   0  -12.30    8.40
 -14  -1   0    9.00    9.20
  14   1   0   -6.70    7.60
  14   1   0   16.40   42.20
 -15  -1   0    7.40    7.60
 -15  -1   0   -6.30   14.30
 -15  -1   0   13.90   10.20
 -15  -1   0   30.70   40.00
  15   1   0   46.10   31.20
 -16  -1   0   -5.50    9.50
 -16  -1   0   19.10    8.30
 -16  -1   0   -7.10   10.70
  14  -2   0    5.70   30.20
 -14   2   0  -18.40   44.90
 -14   2   0   22.20   11.20
 -14   2   0   18.90    8.50
  13  -2   0    0.50   26.40
 -13   2   0   -0.20    6.00
 -13   2   0    2.00    9.80
 -13   2   0   12.60    7.90
 -13   2   0   27.50   37.30
  12  -2   0   28.30   23.80
  12  -2   0    8.90    4.60
 -12   2   0   23.40    6.00
 -12   2   0   52.49   32.00
 -12   2   0   10.30    7.30
 -12   2   0    2.50    8.80
  11  -2   0   -6.30    4.20
  11  -2   0   -3.80   20.10
  11  -2   0   27.40   21.30
 -11   2   0    0.10   26.00
 -11   2   0  -13.20    7.40
 -11   2   0    6.60    5.40
 -11   2   0    4.20   27.40
 -11   2   0    7.40    6.50
  10  -2   0   22.30   19.90
  10  -2   0   19.40   18.30
  10  -2   0   23.30    4.90
 -10   2   0   38.20    6.10
 -10   2   0   20.70   26.50
 -10   2   0   14.60   24.00
 -10   2   0   35.10    8.00
 -10   2   0   27.80    6.30
 -10   2   0   32.20    5.30
   9  -2   0   -4.90    3.50
   9  -2   0    6.30   17.50
   9  -2   0  -12.40   15.30
  -9   2   0   -1.50    4.20
  -9   2   0   17.30   22.20
  -9   2   0    4.60    4.90
  -9   2   0  -10.00    4.80
  -9   2   0   -6.80    6.20
  -9   2   0    4.20   23.30
  -9   2   0   -6.10    4.20
   8  -2   0  -15.40   15.70
   8  -2   0  -23.70   13.70
   8  -2   0   -1.40    3.10
  -8   2   0   -3.70    5.50
  -8   2   0    6.30    4.50
  -8   2   0    1.60    3.80
  -8   2   0   -2.80    4.30
  -8   2   0   -4.20   19.20
  -8   2   0    0.40    3.80
  -8   2   0    3.50   19.40
   7  -2   0   46.80   15.50
   7  -2   0   15.70    3.10
   7  -2   0   15.90   13.90
  -7   2   0   18.80    4.10
  -7   2   0   30.80   17.90
  -7   2   0   18.10    6.10
  -7   2   0   27.00    4.50
  -7   2   0   28.50   20.40
  -7   2   0   11.90    3.70
   6  -2   0   66.09    5.10
   6  -2   0   63.59   16.90
   6  -2   0   70.29   17.90
  -6   2   0   78.09    6.20
  -6   2   0   68.29    5.00
  -6   2   0   67.39    5.10
  -6   2   0   70.29    5.60
  -6   2   0   69.59    4.80
  -6   2   0   77.59   25.00
   5  -2   0    6.80   12.10
   5  -2   0    4.00    3.70
   5  -2   0   14.30    3.50
   5  -2   0    8.90    2.40
  -5   2   0   13.50    3.80
  -5   2   0   12.50    2.90
  -5   2   0    9.70    3.90
  -5   2   0   12.90    3.10
  -5   2   0   -0.30   16.20
  -5   2   0   13.50    3.30
   4  -2   0   21.20    3.70
   4  -2   0   22.50    3.40
   4  -2   0   39.30   10.10
   4  -2   0   25.50    2.40
  -4   2   0   26.60    3.10
  -4   2   0   30.60    3.70
  -4   2   0   32.00   13.70
  -4   2   0   28.50    2.80
  -4   2   0   36.70    2.70
  -4   2   0   31.00    3.80
   3  -2   0  327.77   21.60
   3  -2   0  302.27   13.40
   3  -2   0  303.37   13.30
   3  -2   0  305.07   18.00
  -3   2   0  289.97   13.30
  -3   2   0  320.37   13.10
  -3   2   0  285.77   20.40
  -3   2   0  284.57   17.60
  -3   2   0  324.57   13.50
  -3   2   0  298.17   12.70
   2  -2   0  223.38   13.70
   2  -2   0  228.08   10.20
   2  -2   0  217.58   15.90
   2  -2   0  232.78   10.50
  -2   2   0  213.28   18.40
  -2   2   0  238.18   10.10
  -2   2   0  236.38    9.80
  -2   2   0  248.78   10.60
  -2   2   0  233.08    9.70
  -2   2   0  221.68   13.60
   1  -2   0    6.20    2.30
   1  -2   0    5.90    6.10
   1  -2   0   13.30    1.70
  -1   2   0   10.40    1.70
  -1   2   0    8.80    1.10
  -1   2   0    3.70    5.90
  -1   2   0   -2.90    8.20
  -1   2   0    9.40    2.40
   0  -2   0 1280.47   53.09
   0  -2   0 1329.97   52.19
   0  -2   0 1351.76   51.79
   0  -2   0 1272.87   53.99
   0   2   0 1286.17   53.19
   0   2   0 1200.38   53.89
  -1  -2   0  546.05   22.40
  -1  -2   0  522.75   24.40
  -1  -2   0  602.74   22.60
  -1  -2   0  555.54   22.30
   1   2   0  559.64   22.30
   1   2   0  547.05   22.40
   1   2   0  529.75   24.40
   1   2   0  559.64   22.40
   1   2   0  530.55   25.80
  -2  -2   0 1239.68   54.99
  -2  -2   0 1246.48   56.89
  -2  -2   0 1339.67   52.09
  -2  -2   0 1321.37   52.19
   2   2   0 1212.48   54.89
   2   2   0 1340.97   52.29
   2   2   0 1310.57   52.19
   2   2   0 1275.57   57.09
   2   2   0 1338.67   52.19
  -3  -2   0   11.30    1.70
  -3  -2   0    6.70    2.00
  -3  -2   0    8.20    1.90
  -3  -2   0    3.90    1.50
  -3  -2   0   14.30    8.70
   3   2   0   10.00    7.50
   3   2   0    9.00    2.00
   3   2   0    7.20    1.70
   3   2   0    4.90    1.90
   3   2   0    6.60    1.60
   3   2   0   11.90   10.50
  -4  -2   0  237.68   21.30
  -4  -2   0  242.18   10.00
  -4  -2   0  209.48   18.30
  -4  -2   0  238.38   10.60
  -4  -2   0  229.28   10.40
   4   2   0  227.28   10.10
   4   2   0  215.58   21.20
   4   2   0  238.28   10.30
   4   2   0  213.08   17.50
   4   2   0  240.78   10.40
   4   2   0  230.18   10.20
  -5  -2   0  290.17   13.20
  -5  -2   0  284.37   21.30
  -5  -2   0  308.87   13.30
  -5  -2   0  291.87   13.20
  -5  -2   0  318.87   12.90
  -5  -2   0  309.67   25.90
   5   2   0  282.87   25.70
   5   2   0  291.27   13.20
   5   2   0  314.77   13.20
   5   2   0  293.37   22.00
   5   2   0  303.87   13.20
   5   2   0  300.77   13.00
  -6  -2   0   29.80    3.80
  -6  -2   0   28.00    3.60
  -6  -2   0   34.30   17.80
  -6  -2   0   21.90    2.80
  -6  -2   0   26.10    3.60
   6   2   0   25.00    3.40
   6   2   0   26.10    3.40
   6   2   0   21.40   13.70
   6   2   0   27.40    3.20
   6   2   0   20.30    3.50
  -7  -2   0   16.40   19.70
  -7  -2   0   11.10    4.00
  -7  -2   0   -5.40   18.30
  -7  -2   0    5.40    3.90
  -7  -2   0    0.30    2.90
  -7  -2   0    8.40    4.00
   7   2   0    4.80    3.60
   7   2   0    4.30   14.90
   7   2   0   18.60   15.30
   7   2   0    8.50    3.40
   7   2   0    9.40    3.60
   7   2   0   12.00    3.70
  -8  -2   0   65.59    5.70
  -8  -2   0   88.29   25.10
  -8  -2   0   69.39    6.00
  -8  -2   0  100.49   24.90
  -8  -2   0   63.49    4.80
  -8  -2   0   69.99    5.70
   8   2   0   66.39    5.30
   8   2   0   67.19    5.50
   8   2   0   85.89   18.00
   8   2   0   61.39    5.30
   8   2   0   93.89   19.10
  -9  -2   0   16.60    3.60
  -9  -2   0   19.30   21.70
  -9  -2   0   23.80    4.90
  -9  -2   0   28.00   23.10
  -9  -2   0   18.10    5.20
  -9  -2   0   17.70    4.60
   9   2   0   18.70    4.20
   9   2   0   12.10   16.60
   9   2   0   19.90    4.50
   9   2   0   10.80    4.30
 -10  -2   0    8.90   23.20
 -10  -2   0    5.10    3.70
 -10  -2   0   -8.90   23.10
 -10  -2   0    7.70    3.80
 -10  -2   0   -6.90    6.00
 -10  -2   0    1.10    5.60
 -10  -2   0    5.80    5.00
  10   2   0    1.60    4.60
  10   2   0  -23.10   15.50
  10   2   0    0.10    4.60
  10   2   0   -6.00    4.40
 -11  -2   0   -5.20   26.80
 -11  -2   0    3.30   24.20
 -11  -2   0  -11.60    5.70
 -11  -2   0   -0.20    3.90
 -11  -2   0   -4.90    6.20
 -11  -2   0  -10.00    5.40
 -11  -2   0    6.20    3.90
  11   2   0    6.70    5.10
  11   2   0    0.60   19.50
  11   2   0   -8.30    4.70
 -12  -2   0   27.20    7.70
 -12  -2   0   21.40   31.50
 -12  -2   0   48.00   30.90
 -12  -2   0   26.60    4.80
 -12  -2   0   21.70    6.90
 -12  -2   0   36.30    7.90
 -12  -2   0   35.00    5.00
  12   2   0   28.10    6.00
  12   2   0   -0.20   21.20
  12   2   0   15.60    6.10
 -13  -2   0   -2.70    7.70
 -13  -2   0   -3.50   32.70
 -13  -2   0   -4.20    7.90
 -13  -2   0  -21.50   28.60
 -13  -2   0   -0.10    6.40
  13   2   0  -12.50   19.90
  13   2   0   15.20   11.10
  13   2   0  -11.10   21.70
 -14  -2   0   57.89   34.90
 -14  -2   0   11.60    7.30
 -14  -2   0   -5.70    8.10
 -14  -2   0    0.30    9.00
  14   2   0   15.30   10.30
  14   2   0  -10.50   27.50
 -15  -2   0   -6.40    9.30
 -15  -2   0    6.10   70.39
 -15  -2   0   -1.20    7.60
  15   2   0   -7.30    7.80
  15   2   0  -30.80   30.00
 -16  -2   0    9.10   11.00
 -16  -2   0   39.00    8.90
 -16  -2   0   17.00   10.10
 -14   3   0    0.20    8.50
 -14   3   0    2.30   10.90
  13  -3   0    1.70   32.30
 -13   3   0   41.80    8.50
 -13   3   0  132.29   62.59
 -13   3   0   26.90   10.60
  12  -3   0    6.80   22.20
 -12   3   0   -6.60   31.10
 -12   3   0    2.70    7.10
 -12   3   0   10.30    9.40
  11  -3   0   99.39   25.60
 -11   3   0   77.69   11.40
 -11   3   0   82.69    6.90
 -11   3   0   67.59    7.90
 -11   3   0  107.19   34.10
 -11   3   0   96.69    8.60
  10  -3   0  197.98   11.10
  10  -3   0  280.87   31.30
  10  -3   0  221.78   28.70
 -10   3   0  190.58   33.10
 -10   3   0  260.57   39.80
 -10   3   0  201.28   14.00
 -10   3   0  267.77   15.90
 -10   3   0  233.78   12.40
 -10   3   0  253.57   16.80
   9  -3   0   16.30   19.10
   9  -3   0    9.60   18.30
   9  -3   0   -6.20    3.10
  -9   3   0   -2.90    4.30
  -9   3   0    1.40    5.00
  -9   3   0   -8.20   22.10
  -9   3   0    8.30    6.60
  -9   3   0   -4.00   23.90
  -9   3   0    5.60    6.20
   8  -3   0  755.22   41.50
   8  -3   0  634.64   28.20
   8  -3   0  680.33   41.50
  -8   3   0  661.83   47.70
  -8   3   0  643.74   29.70
  -8   3   0  609.64   28.90
  -8   3   0  729.83   30.40
  -8   3   0  694.83   29.10
  -8   3   0  715.63   46.30
  -8   3   0  716.03   28.60
   7  -3   0  340.07   26.40
   7  -3   0  291.77   25.60
   7  -3   0  295.47   13.30
  -7   3   0  317.97   14.10
  -7   3   0  312.67   14.40
  -7   3   0  282.67   15.20
  -7   3   0  268.97   31.70
  -7   3   0  299.17   30.30
  -7   3   0  292.17   14.30
  -7   3   0  292.77   15.70
   6  -3   0  185.28   20.30
   6  -3   0  194.58   10.30
   6  -3   0  199.18   20.10
  -6   3   0  192.58    9.30
  -6   3   0  194.98   24.90
  -6   3   0  183.78   10.80
  -6   3   0  161.18    9.70
  -6   3   0  222.48   27.20
  -6   3   0  166.58    9.60
   5  -3   0  966.30   39.40
   5  -3   0  909.81   46.60
   5  -3   0  932.31   40.30
   5  -3   0  992.10   40.20
  -5   3   0  914.51   51.49
  -5   3   0  958.10   40.50
  -5   3   0 1026.50   39.60
  -5   3   0  979.40   39.90
  -5   3   0  979.20   39.70
  -5   3   0  987.50   40.40
   4  -3   0 1002.30   39.60
   4  -3   0  997.50   40.50
   4  -3   0  918.61   45.40
   4  -3   0  925.01   49.10
  -4   3   0  974.60   49.50
  -4   3   0  996.30   40.60
  -4   3   0  989.60   40.40
  -4   3   0 1015.20   40.10
  -4   3   0  911.21   45.20
   3  -3   0  459.95   24.70
   3  -3   0  469.95   20.70
   3  -3   0  489.35   28.20
   3  -3   0  486.35   20.40
  -3   3   0  480.25   29.90
  -3   3   0  507.35   19.80
  -3   3   0  481.35   20.80
  -3   3   0  472.85   20.30
  -3   3   0  474.15   24.60
  -3   3   0  477.45   20.40
   2  -3   0  257.67   18.30
   2  -3   0  257.07   15.60
   2  -3   0  285.97   12.10
  -2   3   0  270.77   15.60
  -2   3   0  278.27   12.60
  -2   3   0  288.67   11.80
  -2   3   0  286.87   18.50
  -2   3   0  267.07   12.00
   1  -3   0 1244.38   50.59
   1  -3   0 1310.87   50.09
   1  -3   0 1086.29   58.29
   1  -3   0 1210.38   51.99
  -1   3   0 1317.47   50.69
  -1   3   0 1273.87   50.09
  -1   3   0 1154.18   51.89
  -1   3   0 1271.47   53.69
   0  -3   0    7.70    5.40
   0  -3   0    3.20    2.80
   0  -3   0    7.70    6.90
   0  -3   0    4.20    1.40
   0   3   0    6.60    1.40
   0   3   0    2.20    6.70
   0   3   0    5.70    5.50
   0   3   0    6.70    2.70
   0   3   0    0.00    1.50
  -1  -3   0 2805.52  108.49
  -1  -3   0 2651.03  112.99
   1   3   0 2601.34  112.29
   1   3   0 2682.03  110.79
  -2  -3   0 2697.23  109.49
   2   3   0 2584.34  109.39
   2   3   0 2625.54  111.79
  -3  -3   0    2.40    2.10
  -3  -3   0    5.90    1.80
  -3  -3   0    2.00    1.80
  -3  -3   0   -0.50    1.40
  -3  -3   0  -13.10    9.80
   3   3   0    5.00    2.10
   3   3   0   -0.30    1.70
   3   3   0   -2.80    9.70
   3   3   0    2.90    8.10
   3   3   0    3.40    1.90
  -4  -3   0 1217.28   49.50
  -4  -3   0 1087.09   58.29
  -4  -3   0 1294.57   49.40
  -4  -3   0 1233.68   49.60
  -4  -3   0 1185.88   55.59
  -4  -3   0 1215.38   49.60
   4   3   0 1196.78   59.39
   4   3   0 1255.27   49.70
   4   3   0 1226.28   49.50
   4   3   0 1258.27   49.60
   4   3   0 1199.78   55.69
  -5  -3   0  262.37   11.90
  -5  -3   0  279.27   12.30
  -5  -3   0  249.78   20.50
  -5  -3   0  286.67   11.80
  -5  -3   0  277.57   12.20
  -5  -3   0  250.47   24.50
   5   3   0  271.17   12.10
   5   3   0  282.27   12.10
   5   3   0  262.97   11.90
   5   3   0  208.48   24.50
   5   3   0  269.57   12.10
   5   3   0  331.27   35.50
  -6  -3   0  489.35   20.20
  -6  -3   0  505.35   35.70
  -6  -3   0  468.85   30.30
  -6  -3   0  485.35   20.70
  -6  -3   0  485.35   20.50
  -6  -3   0  478.85   20.60
   6   3   0  468.75   20.50
   6   3   0  487.05   20.60
   6   3   0  491.45   20.30
   6   3   0  460.55   30.20
   6   3   0  471.05   20.40
   6   3   0  465.15   35.60
  -7  -3   0  975.00   41.00
  -7  -3   0  983.40   40.90
  -7  -3   0  989.90   41.00
  -7  -3   0 1011.10   40.40
  -7  -3   0  940.61   57.19
   7   3   0 1004.80   40.90
   7   3   0  985.90   40.90
   7   3   0 1009.70   40.60
   7   3   0 1005.50   41.30
   7   3   0  919.51   50.99
  -8  -3   0  978.00   40.20
  -8  -3   0  982.20   59.79
  -8  -3   0 1004.80   40.80
  -8  -3   0  972.80   40.80
  -8  -3   0  945.21   58.99
  -8  -3   0  969.40   40.80
   8   3   0  971.20   40.60
   8   3   0  974.50   40.70
   8   3   0 1003.20   40.40
   8   3   0  984.90   53.49
   8   3   0  990.30   40.80
   8   3   0  922.21   52.39
  -9  -3   0  173.88    9.50
  -9  -3   0  195.78   48.80
  -9  -3   0  191.78   11.10
  -9  -3   0  290.47   37.60
  -9  -3   0  191.78   10.90
  -9  -3   0  187.18   11.30
   9   3   0  187.28   10.40
   9   3   0  177.38   10.50
   9   3   0  213.58   25.70
   9   3   0  181.38   10.50
 -10  -3   0  310.97   15.60
 -10  -3   0  394.26   44.10
 -10  -3   0  325.37   16.10
 -10  -3   0  315.77   15.50
 -10  -3   0  370.36   43.70
  10   3   0  304.17   31.10
  10   3   0  280.27   15.10
  10   3   0  275.47   15.10
  10   3   0  312.87   33.50
  10   3   0  316.67   14.90
 -11  -3   0  678.03   58.29
 -11  -3   0  789.62   35.30
 -11  -3   0  725.23   31.50
 -11  -3   0  634.04   29.70
 -11  -3   0  686.33   58.49
 -11  -3   0  695.23   31.30
  11   3   0  774.02   49.60
  11   3   0  712.93   30.30
  11   3   0  709.83   49.10
 -12  -3   0   -0.10    4.20
 -12  -3   0  -10.40   29.20
 -12  -3   0   -7.70    5.90
 -12  -3   0    5.10    4.20
 -12  -3   0   -1.10    6.70
 -12  -3   0    0.50    6.40
 -12  -3   0    2.40   29.00
  12   3   0  -12.90   19.50
  12   3   0   -5.80    5.50
  12   3   0   -1.00   22.80
 -13  -3   0  223.88   16.90
 -13  -3   0  236.18   15.00
 -13  -3   0  356.76   50.19
 -13  -3   0  227.58   16.10
 -13  -3   0  233.68   16.20
 -13  -3   0  336.87   51.59
  13   3   0  203.98   31.80
  13   3   0  233.38   14.10
 -14  -3   0   81.19    8.90
 -14  -3   0  104.29   11.10
 -14  -3   0   52.19   38.40
 -14  -3   0   70.59   10.00
 -14  -3   0   20.80   58.59
  14   3   0   93.69   13.30
 -15  -3   0   -6.70    7.50
 -15  -3   0   -4.10    9.30
 -15  -3   0   20.80   37.10
  15   3   0    9.10    7.30
  15   3   0  -24.60   12.20
 -16  -3   0   17.90   10.00
 -16  -3   0   50.89    9.10
 -16  -3   0   31.00   10.70
  16   3   0   11.90   30.20
  16   3   0   17.10    8.20
 -17  -3   0  -18.40   11.10
 -17  -3   0  -15.10   10.30
 -17  -3   0    1.80    8.90
  17   3   0  -12.90    8.50
  13  -4   0  -18.20   27.30
 -13   4   0   -0.40   10.30
 -13   4   0    2.40    7.80
 -13   4   0  -23.30   34.60
  12  -4   0   39.80   26.00
 -12   4   0   46.60   10.60
 -12   4   0   55.99    8.60
 -12   4   0   60.09   38.90
  11  -4   0   77.59   24.90
 -11   4   0  108.49   34.00
 -11   4   0   70.69    8.30
 -11   4   0   80.39   10.70
 -11   4   0   75.09    8.40
  10  -4   0   -3.20   18.80
 -10   4   0   30.20   28.20
 -10   4   0   -5.80    8.10
 -10   4   0    8.80    6.30
   9  -4   0   -1.80   17.90
   9  -4   0    5.00   16.20
  -9   4   0  -29.40   20.90
  -9   4   0   -0.20    5.30
  -9   4   0   -6.20    5.60
  -9   4   0   -3.80    7.10
  -9   4   0   -3.60   23.30
   8  -4   0   71.69   16.50
   8  -4   0   93.39   18.70
  -8   4   0   79.99   24.80
  -8   4   0   98.59    7.10
  -8   4   0  103.89   24.60
  -8   4   0   82.49    8.50
  -8   4   0   83.39    7.90
   7  -4   0  183.58   20.80
   7  -4   0  159.08   10.90
   7  -4   0  189.68   21.10
  -7   4   0  150.18   11.70
  -7   4   0  182.48   11.90
  -7   4   0  175.18   10.10
  -7   4   0  177.38   27.70
  -7   4   0  140.89   10.00
  -7   4   0  185.88   26.10
   6  -4   0  217.58   11.70
   6  -4   0  204.28   21.00
   6  -4   0  216.18   20.70
  -6   4   0  187.48   10.40
  -6   4   0  195.28   13.00
  -6   4   0  203.98   12.00
  -6   4   0  232.88   27.30
  -6   4   0  176.28   10.60
  -6   4   0  245.58   25.60
   5  -4   0   74.29    6.20
   5  -4   0   80.89   13.50
  -5   4   0   75.59    6.50
  -5   4   0   92.69   19.00
  -5   4   0   79.59    6.60
  -5   4   0   65.89    6.00
   4  -4   0  451.45   26.50
   4  -4   0  443.26   30.70
   4  -4   0  469.55   20.60
   4  -4   0  484.45   21.20
  -4   4   0  476.75   21.40
  -4   4   0  461.55   26.60
  -4   4   0  487.05   20.80
  -4   4   0  484.55   31.60
  -4   4   0  473.75   20.40
   3  -4   0  327.67   21.40
   3  -4   0  355.86   15.50
   3  -4   0  350.66   16.50
   3  -4   0  348.37   24.30
  -3   4   0  345.07   15.60
  -3   4   0  366.86   21.20
  -3   4   0  338.47   15.70
  -3   4   0  362.36   16.50
  -3   4   0  353.56   15.10
  -3   4   0  318.97   24.80
   2  -4   0  385.26   20.90
   2  -4   0  388.16   17.20
   2  -4   0  416.06   23.70
  -2   4   0  398.96   17.30
  -2   4   0  414.56   18.20
  -2   4   0  393.56   21.00
  -2   4   0  424.96   16.70
  -2   4   0  399.26   17.10
  -2   4   0  414.26   23.80
   1  -4   0  285.17   16.30
   1  -4   0  315.77   14.10
   1  -4   0  326.07   22.90
   1  -4   0  304.37   12.90
  -1   4   0  282.87   16.10
  -1   4   0  296.97   13.90
   0  -4   0 1421.06   62.59
   0  -4   0 1520.75   65.69
   0  -4   0 1519.35   60.79
   0  -4   0 1496.25   59.99
   0   4   0 1414.46   64.49
   0   4   0 1444.66   62.59
   0   4   0 1535.35   60.79
   0   4   0 1521.75   59.99
   0   4   0 1502.15   59.99
  -1  -4   0  520.45   26.00
  -1  -4   0  508.15   21.90
  -1  -4   0  527.45   22.80
  -1  -4   0  552.84   28.60
   1   4   0  528.85   22.10
   1   4   0  546.75   21.70
   1   4   0  526.45   26.20
   1   4   0  548.35   21.90
   1   4   0  529.35   28.60
  -2  -4   0  947.41   38.20
  -2  -4   0  952.00   38.40
  -2  -4   0  885.91   42.80
  -2  -4   0  938.51   38.40
   2   4   0  969.10   38.20
   2   4   0  983.80   38.40
   2   4   0  888.41   45.50
   2   4   0  906.41   43.00
   2   4   0  971.10   38.50
  -3  -4   0  482.55   31.00
  -3  -4   0  538.85   21.90
  -3  -4   0  546.45   21.80
  -3  -4   0  523.65   27.80
   3   4   0  539.35   21.80
   3   4   0  469.35   27.50
   3   4   0  511.65   31.50
   3   4   0  545.25   21.90
   3   4   0  524.65   21.80
  -4  -4   0 1400.66   64.79
  -4  -4   0 1356.96   68.09
  -4  -4   0 1495.55   58.39
  -4  -4   0 1521.55   58.59
   4   4   0 1498.75   58.79
   4   4   0 1390.16   68.89
   4   4   0 1486.15   58.69
   4   4   0 1452.15   58.59
   4   4   0 1348.86   64.39
  -5  -4   0  299.07   23.80
  -5  -4   0  318.77   13.60
  -5  -4   0  294.07   13.10
  -5  -4   0  296.57   13.10
  -5  -4   0  299.77   13.60
   5   4   0  308.57   13.50
   5   4   0  311.77   13.50
   5   4   0  302.77   13.30
   5   4   0  317.17   32.90
   5   4   0  333.17   36.00
  -6  -4   0  400.06   17.90
  -6  -4   0  391.56   33.50
  -6  -4   0  391.46   17.50
  -6  -4   0  374.76   31.80
  -6  -4   0  418.16   17.30
  -6  -4   0  389.56   17.90
   6   4   0  431.16   17.80
   6   4   0  414.46   17.80
   6   4   0  411.76   34.60
   6   4   0  405.16   17.50
   6   4   0  439.46   29.30
  -7  -4   0  363.46   15.70
  -7  -4   0  384.36   30.00
  -7  -4   0  356.76   16.10
  -7  -4   0  331.57   35.60
  -7  -4   0  358.16   16.60
  -7  -4   0  341.87   16.50
   7   4   0  348.67   29.70
   7   4   0  371.26   16.00
   7   4   0  388.96   36.70
   7   4   0  342.17   16.00
   7   4   0  369.86   16.50
  -8  -4   0  475.45   20.20
  -8  -4   0  469.95   21.30
  -8  -4   0  572.94   43.70
  -8  -4   0  477.05   20.80
  -8  -4   0  475.55   21.10
   8   4   0  465.15   20.90
   8   4   0  473.95   20.00
   8   4   0  423.36   34.80
   8   4   0  486.45   20.60
   8   4   0  485.15   21.10
   8   4   0  439.06   20.70
  -9  -4   0   73.59    6.40
  -9  -4   0   65.99   26.80
  -9  -4   0   78.99    6.30
  -9  -4   0   80.89    6.50
  -9  -4   0   69.99    5.10
   9   4   0   78.29    5.80
   9   4   0   82.79    6.10
   9   4   0   52.29   20.10
   9   4   0   52.89    5.80
 -10  -4   0  268.67   39.60
 -10  -4   0  200.48   12.70
 -10  -4   0  185.18   10.40
 -10  -4   0  209.78   12.30
 -10  -4   0  258.97   38.00
 -10  -4   0  192.08   12.00
  10   4   0  206.28   11.30
  10   4   0  216.88   34.40
  10   4   0  247.28   29.50
 -11  -4   0  192.58   12.60
 -11  -4   0  198.58   39.00
 -11  -4   0  146.89   34.20
 -11  -4   0  178.68   12.30
 -11  -4   0  158.68    9.70
 -11  -4   0  161.98   11.90
  11   4   0  185.88   33.60
  11   4   0  207.98   30.40
  11   4   0  169.28   10.90
 -12  -4   0   79.69    8.60
 -12  -4   0   65.99   31.30
 -12  -4   0   98.19    8.50
 -12  -4   0   79.29    6.30
 -12  -4   0   73.79   32.30
 -12  -4   0   89.19    8.20
  12   4   0   87.49    7.60
  12   4   0  103.89   27.80
  12   4   0  111.29   27.30
 -13  -4   0   -1.40    6.80
 -13  -4   0   -3.50    6.50
 -13  -4   0    1.90   31.20
 -13  -4   0   -3.40    7.60
 -13  -4   0    7.30   32.10
  13   4   0  -19.10   24.40
  13   4   0   -5.00   23.10
  13   4   0   -4.30    5.90
 -14  -4   0  -12.20    7.20
 -14  -4   0  -12.00    7.40
 -14  -4   0   -5.10    8.30
 -14  -4   0    3.10   38.70
 -14  -4   0    0.20    4.90
 -14  -4   0   17.60   32.40
  14   4   0   -0.60    7.90
  14   4   0   11.10   24.30
  14   4   0  -23.40   27.20
 -15  -4   0   82.89    9.70
 -15  -4   0  105.59    9.10
 -15  -4   0   12.40   37.60
 -15  -4   0   87.59   11.50
 -15  -4   0   65.49   16.30
  15   4   0   75.59    8.80
  15   4   0   67.39   32.30
 -16  -4   0   34.90   10.50
 -16  -4   0  128.79   44.90
 -16  -4   0   30.20   10.50
 -16  -4   0   53.89    9.50
  16   4   0   53.79    8.20
 -17  -4   0   -0.40   10.40
 -17  -4   0   -4.10    8.90
 -17  -4   0   -7.20   10.60
  17   4   0  -12.00    8.00
  12  -5   0  -31.40   25.40
 -12   5   0   -5.50    7.40
 -12   5   0   73.49   36.50
 -12   5   0    5.00   10.20
  11  -5   0  -19.20   20.50
 -11   5   0   59.39   32.40
 -11   5   0    3.20    9.30
 -11   5   0  -10.90    6.70
 -10   5   0   30.70   35.10
 -10   5   0   28.10    9.20
 -10   5   0   15.00    6.80
   9  -5   0   20.90   18.00
   9  -5   0  -10.20   16.10
  -9   5   0   -5.30    5.50
  -9   5   0   -4.90    6.50
  -9   5   0   14.90   25.40
  -9   5   0    1.00    7.90
  -9   5   0   -1.40   21.00
   8  -5   0   22.00    6.00
   8  -5   0   44.80   15.90
   8  -5   0   61.79   18.40
  -8   5   0   20.20    5.20
  -8   5   0   14.20   22.60
  -8   5   0  -25.00   19.50
  -8   5   0   20.00    6.40
  -8   5   0   24.20    7.60
   7  -5   0   10.20   14.60
   7  -5   0    1.20   13.20
   7  -5   0    2.00    5.30
  -7   5   0  -12.20   16.00
  -7   5   0  -41.50   18.20
  -7   5   0   -2.00    4.30
  -7   5   0    0.40    6.30
  -7   5   0   12.50    5.70
   6  -5   0    0.00    5.00
   6  -5   0   -2.50   11.90
   6  -5   0    3.10   12.20
  -6   5   0    4.10    3.70
  -6   5   0   11.40    5.70
  -6   5   0   -0.10    4.70
  -6   5   0   17.70   18.10
  -6   5   0   18.00   15.90
  -6   5   0   -2.00    5.20
   5  -5   0  270.17   13.90
   5  -5   0  249.28   21.50
  -5   5   0  258.07   15.40
  -5   5   0  233.38   12.60
  -5   5   0  267.37   26.40
   4  -5   0 1247.88   51.29
   4  -5   0 1232.18   55.99
   4  -5   0 1281.77   51.79
   4  -5   0 1260.17   59.79
  -4   5   0 1192.48   55.79
  -4   5   0 1206.58   51.89
  -4   5   0 1260.87   50.69
  -4   5   0 1272.57   51.39
  -4   5   0 1197.68   51.09
  -4   5   0 1302.77   60.09
   3  -5   0 1986.70   87.49
   3  -5   0 1949.90   84.29
   3  -5   0 2022.00   81.29
  -3   5   0 1953.90   87.19
  -3   5   0 1939.31   84.19
  -3   5   0 2042.30   80.39
  -3   5   0 2016.60   80.69
  -3   5   0 1967.60   81.39
   2  -5   0  918.81   37.60
   2  -5   0  905.01   36.60
   2  -5   0  831.62   40.20
   2  -5   0  845.12   43.40
  -2   5   0  848.82   40.30
  -2   5   0  919.21   36.50
  -2   5   0  925.81   37.70
  -2   5   0  909.31   36.60
  -2   5   0  912.31   36.10
  -2   5   0  812.02   42.80
   1  -5   0  269.67   16.70
   1  -5   0  247.88   19.70
   1  -5   0  274.47   13.70
   1  -5   0  268.27   11.80
  -1   5   0  265.57   13.30
  -1   5   0  247.68   16.60
  -1   5   0  274.67   11.90
  -1   5   0  258.17   19.60
   0  -5   0   -0.60    3.70
   0  -5   0   -3.90    7.00
   0  -5   0   -1.10    1.80
   0   5   0    0.30    1.90
   0   5   0   -5.30    6.80
   0   5   0   -2.80    3.30
   0   5   0    4.80   10.90
   0   5   0    0.60    1.80
  -1  -5   0  210.78   18.90
  -1  -5   0  203.98   15.60
  -1  -5   0  226.08   11.50
   1   5   0  221.48    9.50
   1   5   0  214.28   15.90
   1   5   0  231.48    9.70
   1   5   0  209.08   10.20
   1   5   0  205.98   21.60
  -2  -5   0 1806.52   84.09
  -2  -5   0 1954.60   77.49
  -2  -5   0 1857.01   76.69
  -2  -5   0 1822.62   81.19
  -2  -5   0 1928.41   76.49
   2   5   0 1909.71   84.59
   2   5   0 1827.32   81.19
   2   5   0 1958.90   76.59
   2   5   0 1961.00   76.89
   2   5   0 1934.51   76.69
  -3  -5   0 1890.21   76.49
  -3  -5   0 1887.61   82.29
  -3  -5   0 1937.11   76.59
   3   5   0 1918.61   76.69
   3   5   0 1852.51   82.19
   3   5   0 1928.61   76.59
   3   5   0 1898.11   76.49
   3   5   0 1815.02   85.49
  -4  -5   0  208.88   19.80
  -4  -5   0  213.38   22.80
  -4  -5   0  232.08   10.60
  -4  -5   0  230.98   10.30
  -4  -5   0  228.08   10.40
   4   5   0  263.67   26.30
   4   5   0  227.48   10.40
   4   5   0  224.78   19.40
   4   5   0  219.88   10.40
   4   5   0  219.38   10.40
  -5  -5   0  -17.90    9.80
  -5  -5   0   -3.40    2.00
  -5  -5   0   -1.30    2.80
  -5  -5   0   28.90   15.90
  -5  -5   0   -3.70    2.20
  -5  -5   0   -3.60    2.80
   5   5   0    3.10    2.60
   5   5   0   -2.00   11.00
   5   5   0   -1.60    2.70
   5   5   0   -7.60    2.60
   5   5   0  -53.69   24.40
  -6  -5   0  273.07   13.10
  -6  -5   0  272.27   13.00
  -6  -5   0  305.87   28.60
  -6  -5   0  277.47   25.00
  -6  -5   0  279.27   12.40
   6   5   0  280.07   31.50
   6   5   0  280.27   13.00
   6   5   0  266.57   12.70
   6   5   0  277.17   12.90
   6   5   0  283.17   25.00
  -7  -5   0  871.21   36.80
  -7  -5   0  910.41   37.30
  -7  -5   0  844.62   48.80
  -7  -5   0  904.61   36.70
  -7  -5   0  916.51   37.40
  -7  -5   0  872.81   55.59
   7   5   0  886.31   37.20
   7   5   0  904.61   36.90
   7   5   0  867.11   49.20
   7   5   0  855.81   55.99
   7   5   0  902.51   37.20
  -8  -5   0 1965.90   79.39
  -8  -5   0 1966.90   79.09
  -8  -5   0 1841.82   97.69
  -8  -5   0 1885.91   91.09
  -8  -5   0 2010.80   79.69
  -8  -5   0 1990.10   79.69
   8   5   0 1879.21   98.29
   8   5   0 1943.11   79.59
   8   5   0 1850.31   91.39
   8   5   0 2022.40   79.39
   8   5   0 2002.60   79.69
  -9  -5   0 1270.67   51.09
  -9  -5   0 1195.18   50.89
  -9  -5   0 1241.58   51.29
  -9  -5   0 1150.68   72.59
   9   5   0 1274.17   50.79
   9   5   0 1249.28   51.69
   9   5   0 1168.98   64.29
   9   5   0 1246.78   50.39
 -10  -5   0  268.17   39.30
 -10  -5   0  240.28   11.90
 -10  -5   0  267.57   13.40
 -10  -5   0  268.97   19.20
 -10  -5   0  235.08   14.00
  10   5   0  244.78   11.70
  10   5   0  213.18   11.60
  10   5   0  267.17   12.90
  10   5   0  273.57   31.70
 -11  -5   0   -4.60    5.40
 -11  -5   0    2.50    5.50
 -11  -5   0  -17.50   26.90
 -11  -5   0    4.10    3.70
 -11  -5   0   -8.10    5.70
 -11  -5   0   -3.00   27.70
  11   5   0    4.00    5.00
  11   5   0   -0.20   19.60
  11   5   0   -8.30   36.80
 -12  -5   0    4.60    4.50
 -12  -5   0  -46.10   27.50
 -12  -5   0  -21.50   32.30
 -12  -5   0   -2.60    5.90
 -12  -5   0    3.40    6.40
 -12  -5   0    4.70    6.70
  12   5   0  -18.80   23.90
  12   5   0  -15.80   21.20
  12   5   0   -5.80    5.60
 -13  -5   0   15.50    7.50
 -13  -5   0   40.70   36.30
 -13  -5   0    6.60    6.90
 -13  -5   0   14.60    7.20
 -13  -5   0  -20.10   27.60
  13   5   0   20.90    7.50
  13   5   0   15.00   22.80
  13   5   0   37.60   27.40
 -14  -5   0   -9.90    7.80
 -14  -5   0   -2.60   37.10
 -14  -5   0    3.90    7.60
 -14  -5   0   -4.20    7.20
  14   5   0    9.90   24.30
  14   5   0    5.00   28.00
 -15  -5   0   55.59   52.69
 -15  -5   0   16.50    9.60
 -15  -5   0   48.10    8.80
 -15  -5   0  133.49   44.60
  15   5   0  -29.60   40.30
  15   5   0   24.90    7.40
 -16  -5   0   26.50   42.00
 -16  -5   0    4.70    8.40
 -16  -5   0  -12.80    9.30
 -16  -5   0   -5.80    9.00
  16   5   0   -2.70    7.40
  16   5   0  -11.10   31.80
 -17  -5   0   11.80   10.30
 -17  -5   0    2.50   10.50
 -17  -5   0    0.10    9.20
  17   5   0  -12.00    7.50
  12  -6   0   53.29   32.30
 -12   6   0  168.18   45.90
 -12   6   0   64.19    8.70
 -12   6   0   73.09   12.10
  11  -6   0  -32.80   20.90
 -11   6   0   24.20   32.90
 -11   6   0   -1.20    9.70
 -11   6   0   -8.10    6.80
  10  -6   0    6.80   20.70
 -10   6   0    7.30    6.30
 -10   6   0   -6.40    8.80
 -10   6   0   63.59   30.50
   9  -6   0   -2.10   17.90
  -9   6   0    6.20    7.20
  -9   6   0   18.90    8.70
  -9   6   0   75.79   28.20
   8  -6   0   38.20   27.50
   8  -6   0   21.50   15.80
   8  -6   0   18.00    6.80
  -8   6   0   15.70   21.20
  -8   6   0   18.50    7.90
  -8   6   0   18.60    5.40
   7  -6   0   51.69   15.70
   7  -6   0   20.20    6.40
  -7   6   0   11.90    4.60
  -7   6   0   15.20    7.20
  -7   6   0    7.30   20.20
   6  -6   0  273.97   23.80
   6  -6   0  321.97   24.80
   6  -6   0  312.77   16.50
  -6   6   0  252.07   16.50
  -6   6   0  312.87   28.90
  -6   6   0  304.17   16.30
  -6   6   0  366.16   31.30
  -6   6   0  308.87   14.30
   5  -6   0  408.56   19.00
   5  -6   0  394.26   25.30
  -5   6   0  367.56   19.10
  -5   6   0  436.96   31.80
  -5   6   0  387.06   18.50
  -5   6   0  336.67   16.70
   4  -6   0  702.53   38.50
   4  -6   0  670.63   34.20
   4  -6   0  722.23   29.80
  -4   6   0  651.13   28.30
  -4   6   0  640.54   29.90
  -4   6   0  731.43   39.20
  -4   6   0  707.53   29.10
  -4   6   0  610.64   28.70
  -4   6   0  675.13   34.30
   3  -6   0  770.72   33.10
   3  -6   0  789.22   34.10
   3  -6   0  797.72   41.20
   3  -6   0  779.42   37.60
  -3   6   0  798.22   37.70
  -3   6   0  810.92   33.20
  -3   6   0  737.33   34.10
  -3   6   0  834.02   41.00
  -3   6   0  788.92   32.80
   2  -6   0  293.87   14.00
   2  -6   0  334.17   24.00
   2  -6   0  315.97   19.90
   2  -6   0  311.77   16.00
  -2   6   0  313.87   13.30
  -2   6   0  290.57   17.00
  -2   6   0  298.47   23.40
  -2   6   0  322.87   14.20
  -2   6   0  301.97   14.00
  -2   6   0  293.07   19.70
   1  -6   0  624.54   27.30
   1  -6   0  636.14   25.50
   1  -6   0  619.14   34.20
   1  -6   0  580.04   30.30
  -1   6   0  643.54   25.50
  -1   6   0  562.04   33.10
  -1   6   0  620.24   25.20
  -1   6   0  571.54   30.20
  -1   6   0  591.74   27.00
  -1   6   0  601.04   25.80
   0  -6   0 4175.78  175.58
   0  -6   0 4243.38  178.38
   0  -6   0 4420.06  171.88
   0  -6   0 4416.06  173.08
   0   6   0 4075.19  177.98
   0   6   0 4200.68  175.48
   0   6   0 4285.27  172.98
   0   6   0 4386.86  171.98
  -1  -6   0 2442.36   97.29
  -1  -6   0 2309.67  103.49
  -1  -6   0 2343.07  100.69
   1   6   0 2276.17  100.29
   1   6   0 2425.46   96.19
   1   6   0 2327.97  103.59
   1   6   0 2451.15   95.99
   1   6   0 2468.05   96.59
  -2  -6   0   81.29   12.10
  -2  -6   0   68.39    4.10
  -2  -6   0   67.39    5.10
  -2  -6   0   88.39   15.70
  -2  -6   0   64.99    4.00
  -2  -6   0   67.09    6.10
   2   6   0   69.89   14.90
   2   6   0   71.99   12.30
   2   6   0   60.69    4.80
   2   6   0   57.59    4.60
   2   6   0   69.09    5.70
  -3  -6   0  414.56   18.70
  -3  -6   0  418.46   18.60
  -3  -6   0  427.86   18.30
  -3  -6   0  435.56   26.20
  -3  -6   0  456.05   20.00
   3   6   0  458.65   18.80
   3   6   0  446.16   18.40
   3   6   0  439.56   18.60
   3   6   0  411.56   26.20
   3   6   0  443.86   30.40
  -4  -6   0   68.79    5.30
  -4  -6   0   75.49    5.70
  -4  -6   0   94.19   18.80
  -4  -6   0   62.19    5.30
  -4  -6   0   89.39   14.80
   4   6   0   67.19    5.50
   4   6   0   72.59   14.00
   4   6   0   71.59    5.30
   4   6   0   80.49   18.50
   4   6   0   64.39    4.60
  -5  -6   0 2426.76   98.19
  -5  -6   0 2457.35   97.79
  -5  -6   0 2381.26  106.39
  -5  -6   0 2454.65   98.29
  -5  -6   0 2475.35   98.39
  -5  -6   0 2284.17  110.99
   5   6   0 2501.35  112.49
   5   6   0 2489.45   98.29
   5   6   0 2442.56   98.39
   5   6   0 2488.15   98.29
   5   6   0 2285.77  105.89
  -6  -6   0 4239.48  173.78
  -6  -6   0 4435.36  174.18
  -6  -6   0 4389.26  173.98
  -6  -6   0 4176.48  182.78
  -6  -6   0 4188.18  188.68
  -6  -6   0 4453.05  174.28
   6   6   0 4450.85  174.58
   6   6   0 4406.46  174.08
   6   6   0 4431.96  197.48
   6   6   0 4018.40  182.28
  -7  -6   0  596.94   25.60
  -7  -6   0  623.64   26.50
  -7  -6   0  600.04   26.30
  -7  -6   0  631.14   41.20
  -7  -6   0  596.64   43.80
  -7  -6   0  606.04   25.70
   7   6   0  601.24   26.20
   7   6   0  609.64   25.90
   7   6   0  610.14   26.20
   7   6   0  613.74   48.30
   7   6   0  626.54   41.00
  -8  -6   0  324.47   31.50
  -8  -6   0  320.27   15.50
  -8  -6   0  344.87   40.50
  -8  -6   0  328.17   15.30
  -8  -6   0  304.87   14.40
   8   6   0  313.27   15.00
   8   6   0  316.87   14.70
   8   6   0  360.36   40.70
   8   6   0  269.37   14.90
   8   6   0  322.57   31.50
  -9  -6   0  786.92   48.70
  -9  -6   0  803.82   33.70
  -9  -6   0  803.42   33.20
  -9  -6   0  782.02   33.70
  -9  -6   0  728.43   32.80
  -9  -6   0  820.32   57.39
   9   6   0  819.12   49.20
   9   6   0  817.12   33.30
   9   6   0  756.12   32.80
   9   6   0  820.82   57.19
 -10  -6   0  636.64   54.99
 -10  -6   0  643.34   28.80
 -10  -6   0  672.23   30.90
 -10  -6   0  696.93   30.10
 -10  -6   0  706.83   29.50
  10   6   0  663.23   28.70
  10   6   0  716.13   29.30
  10   6   0  698.83   46.90
 -11  -6   0  389.26   19.50
 -11  -6   0  395.06   19.10
 -11  -6   0  469.55   52.79
 -11  -6   0  355.46   17.30
 -11  -6   0  406.56   18.80
  11   6   0  419.66   40.00
  11   6   0  341.07   17.00
  11   6   0  385.26   17.20
  11   6   0  392.56   18.20
 -12  -6   0  307.97   17.10
 -12  -6   0  312.97   17.60
 -12  -6   0  306.47   16.90
 -12  -6   0  288.47   46.50
 -12  -6   0  303.47   48.30
  12   6   0  311.27   15.90
  12   6   0  296.87   14.50
  12   6   0  387.56   43.20
  12   6   0  303.67   37.50
 -13  -6   0   36.90   33.40
 -13  -6   0   42.20   34.30
 -13  -6   0    4.90    7.10
 -13  -6   0   12.80    7.10
 -13  -6   0   20.90    7.20
  13   6   0   14.70   24.00
  13   6   0    7.50   27.00
  13   6   0    9.40    7.20
 -14  -6   0   36.10   34.90
 -14  -6   0   23.90    7.90
 -14  -6   0    5.90    8.20
 -14  -6   0   25.00   40.60
 -14  -6   0   12.80    8.30
  14   6   0   26.60   29.70
  14   6   0   16.50    7.20
  14   6   0   43.30   27.90
 -15  -6   0   10.00    8.30
 -15  -6   0   11.00   39.50
 -15  -6   0   10.80   41.70
 -15  -6   0   12.00   11.00
  15   6   0   15.30   28.60
  15   6   0   10.10    7.40
  15   6   0   25.80   32.50
 -16  -6   0    3.50    8.80
 -16  -6   0   -4.20    9.10
 -16  -6   0   25.10   42.60
 -16  -6   0   -3.70    9.60
  16   6   0  -15.90    7.30
  16   6   0   44.50   47.80
 -17  -6   0    6.80   14.60
 -17  -6   0   -7.10   10.10
 -17  -6   0  -13.50    9.70
  17   6   0   -1.00    7.50
  17   6   0    1.60   42.20
 -18  -6   0   60.19   12.20
 -18  -6   0   83.39   13.10
 -18  -6   0   81.09   11.20
  18   6   0   56.39    9.30
 -11   7   0   17.90   10.60
 -11   7   0    9.50    7.10
  10  -7   0    9.50   21.40
 -10   7   0   22.90   30.70
 -10   7   0   -5.00    9.40
 -10   7   0  -11.20    6.20
   9  -7   0   77.09   21.80
  -9   7   0  102.39   11.10
  -9   7   0   97.49   30.20
  -9   7   0   93.09    8.50
   8  -7   0  287.27   19.20
   8  -7   0  246.08   28.00
  -8   7   0  309.07   18.20
  -8   7   0  279.67   15.20
  -8   7   0  343.57   37.20
   7  -7   0  200.08   15.10
   7  -7   0  256.57   25.00
   7  -7   0  236.68   23.50
  -7   7   0  201.48   12.30
  -7   7   0  220.68   15.30
  -7   7   0  278.57   31.60
  -7   7   0  271.17   28.00
   6  -7   0   29.20   13.20
   6  -7   0   51.19   13.50
  -6   7   0   41.20    7.30
  -6   7   0   39.90   16.60
   5  -7   0  119.89   15.70
   5  -7   0  103.29    9.20
  -5   7   0  102.99    8.00
  -5   7   0  126.09    9.00
  -5   7   0  169.78   22.30
   4  -7   0  788.72   38.80
   4  -7   0  820.02   42.80
   4  -7   0  816.42   34.90
  -4   7   0  840.32   34.20
  -4   7   0  764.82   33.10
  -4   7   0  816.92   39.10
  -4   7   0  716.83   34.90
  -4   7   0  771.32   42.90
   3  -7   0  631.54   27.80
   3  -7   0  634.64   35.40
   3  -7   0  593.54   26.30
   3  -7   0  627.04   31.40
  -3   7   0  618.44   35.20
  -3   7   0  628.34   31.40
  -3   7   0  561.44   27.60
  -3   7   0  587.04   26.00
  -3   7   0  637.44   26.50
   2  -7   0  143.89   11.70
   2  -7   0  183.88   19.60
   2  -7   0  155.78   15.90
  -2   7   0  132.39   11.10
  -2   7   0  156.08   15.60
  -2   7   0  171.48   19.30
  -2   7   0  133.49    9.50
  -2   7   0  144.29    7.80
  -2   7   0  173.38    9.10
  -2   7   0  160.68    7.80
   1  -7   0  232.18   17.90
   1  -7   0  216.98   13.70
   1  -7   0  187.88   21.00
   1  -7   0  210.08   10.40
  -1   7   0  207.48   11.60
  -1   7   0  190.58   17.20
  -1   7   0  244.08   22.30
  -1   7   0  197.48   13.00
  -1   7   0  221.98   10.10
  -1   7   0  227.38   10.60
   0  -7   0   -1.00   13.80
   0  -7   0   -3.80    2.70
   0  -7   0    1.50    5.90
   0  -7   0   -1.20   10.20
   0   7   0   -2.90   10.40
   0   7   0    3.40    3.00
   0   7   0   12.80   14.20
   0   7   0    0.90    3.00
  -1  -7   0  477.05   22.30
  -1  -7   0  456.25   31.80
  -1  -7   0  448.16   27.40
   1   7   0  467.55   20.70
   1   7   0  460.45   19.80
   1   7   0  500.65   32.40
   1   7   0  446.96   27.40
  -2  -7   0  180.48   18.00
  -2  -7   0  177.78   12.20
  -2  -7   0  215.48   26.70
   2   7   0  166.08    9.80
   2   7   0  181.38    9.00
   2   7   0  157.98   22.20
   2   7   0  166.28    8.70
   2   7   0  174.88   19.20
  -3  -7   0    6.50    5.40
  -3  -7   0    5.90    2.60
  -3  -7   0   -2.20    3.10
  -3  -7   0   33.20   12.70
  -3  -7   0   -3.00   15.10
   3   7   0    2.40    3.00
   3   7   0    1.70    3.50
   3   7   0    0.00   14.40
   3   7   0    6.80    3.00
   3   7   0    5.50   12.50
  -4  -7   0    4.00    3.00
  -4  -7   0   29.40   13.00
  -4  -7   0   -1.30    3.40
   4   7   0    5.10   16.20
   4   7   0    9.90   13.30
   4   7   0    2.90    3.30
   4   7   0    6.60    3.60
   4   7   0    4.60    3.20
  -5  -7   0  185.78    9.80
  -5  -7   0  206.88   28.10
  -5  -7   0  197.48   22.70
  -5  -7   0  174.88   10.20
   5   7   0  246.58   30.00
   5   7   0  174.48    9.80
   5   7   0  173.28   22.30
   5   7   0  172.58   11.40
   5   7   0  186.88   10.00
  -6  -7   0  462.65   21.40
  -6  -7   0  495.05   21.30
  -6  -7   0  508.25   41.80
  -6  -7   0  471.25   20.20
  -6  -7   0  492.05   21.00
  -6  -7   0  487.05   34.50
   6   7   0  475.05   21.10
   6   7   0  426.26   41.70
   6   7   0  492.45   21.20
   6   7   0  506.65   34.50
   6   7   0  492.45   21.30
  -7  -7   0   -6.20    3.40
  -7  -7   0    0.90    4.10
  -7  -7   0   17.40   16.70
  -7  -7   0    0.90    4.40
  -7  -7   0    8.70   23.00
  -7  -7   0   -7.70    4.90
   7   7   0   -1.00    3.90
   7   7   0   -5.50    4.00
   7   7   0    6.00    4.00
   7   7   0    2.60   17.70
   7   7   0   -7.30   21.40
  -8  -7   0  241.78   27.70
  -8  -7   0  311.57   38.70
  -8  -7   0  222.08   12.40
  -8  -7   0  220.78   11.20
  -8  -7   0  215.98   11.10
  -8  -7   0  221.68   12.60
   8   7   0  212.98   34.70
   8   7   0  253.07   28.20
   8   7   0  224.68   11.80
  -9  -7   0  228.88   35.40
  -9  -7   0  155.18    9.30
  -9  -7   0  145.29    8.90
  -9  -7   0  157.48   12.00
  -9  -7   0  195.48   26.70
  -9  -7   0  137.49   10.40
   9   7   0  177.98   25.70
   9   7   0  203.58   36.30
   9   7   0  160.38    9.90
 -10  -7   0  683.33   55.19
 -10  -7   0  606.14   27.70
 -10  -7   0  617.34   27.80
 -10  -7   0  581.24   26.60
 -10  -7   0  635.04   44.90
 -10  -7   0  645.64   27.10
  10   7   0  672.93   46.30
  10   7   0  610.44   26.70
  10   7   0  642.74   54.19
  10   7   0  643.54   27.20
 -11  -7   0  841.52   36.40
 -11  -7   0  832.72   36.90
 -11  -7   0  859.71   64.09
 -11  -7   0  827.72   36.10
  11   7   0  851.71   35.50
  11   7   0  922.91   56.29
  11   7   0  762.32   34.80
 -12  -7   0  236.88   45.40
 -12  -7   0  131.99   10.20
 -12  -7   0  126.59    9.70
 -12  -7   0  118.89    9.60
  12   7   0  136.29   14.20
  12   7   0  124.79    9.30
  12   7   0  115.19    8.70
  12   7   0  139.29   31.50
 -13  -7   0   35.30    8.00
 -13  -7   0   51.49    7.80
 -13  -7   0   44.90   34.70
 -13  -7   0   46.00   37.00
 -13  -7   0   36.30    7.70
  13   7   0   36.80   27.00
  13   7   0   23.00    5.20
  13   7   0   22.80   28.90
  13   7   0   25.30   12.30
  13   7   0   44.00    5.60
 -14  -7   0  225.28   15.70
 -14  -7   0  292.87   55.09
 -14  -7   0  229.18   16.30
 -14  -7   0  200.88   16.90
 -14  -7   0  210.48   46.00
  14   7   0  195.08   35.60
  14   7   0  236.58   14.50
  14   7   0  222.38   39.10
 -15  -7   0  281.27   18.70
 -15  -7   0  251.87   22.10
 -15  -7   0  319.37   19.10
 -15  -7   0  353.36   65.19
 -15  -7   0  341.47   58.39
  15   7   0  308.17   43.00
  15   7   0  278.37   45.40
  15   7   0  292.97   17.20
 -16  -7   0   97.79   11.10
 -16  -7   0   91.79   11.90
 -16  -7   0   99.69   11.70
 -16  -7   0   57.79   47.00
 -16  -7   0  156.78   75.39
  16   7   0  168.58   42.70
  16   7   0   90.09    9.70
 -17  -7   0  -21.60   40.70
 -17  -7   0   -6.50   10.40
 -17  -7   0   -0.50   10.10
 -17  -7   0    5.60    9.70
  17   7   0   -9.30    7.90
  17   7   0  -29.70   41.80
 -18  -7   0    8.80   11.50
 -18  -7   0    1.50   11.10
 -18  -7   0    9.80    9.80
  18   7   0   -4.80    8.60
  10  -8   0  -16.90   19.90
 -10   8   0   59.59   27.40
 -10   8   0    3.50    9.90
 -10   8   0    4.10    6.50
   9  -8   0   16.70    8.40
  -9   8   0   35.60    9.90
  -9   8   0   46.60   41.90
   8  -8   0   81.49    9.70
   8  -8   0   87.99   19.70
  -8   8   0   75.79    7.60
  -8   8   0   89.49   11.40
  -8   8   0  141.89   26.50
   7  -8   0   64.59    9.00
   7  -8   0   69.79   17.00
   7  -8   0   87.89   16.30
  -7   8   0   63.59    9.40
  -7   8   0   87.59   22.60
  -7   8   0  111.59   26.10
   6  -8   0   14.40   13.40
   6  -8   0   25.40   13.00
   6  -8   0    5.30    7.50
  -6   8   0   34.50   19.50
  -6   8   0   19.90    7.40
  -6   8   0   -9.00   15.90
   5  -8   0    6.00    7.90
   5  -8   0    1.90   11.50
  -5   8   0   -7.50    4.40
  -5   8   0    6.60    6.10
  -5   8   0   11.90   17.30
   4  -8   0   37.80    7.40
   4  -8   0   58.19   12.40
  -4   8   0   34.10    5.30
  -4   8   0   56.19   13.00
  -4   8   0   43.60    6.60
   3  -8   0  158.18   17.00
   3  -8   0  157.48   17.90
   3  -8   0  155.58   19.30
  -3   8   0  150.98   10.30
  -3   8   0  111.59    9.20
  -3   8   0  161.08   16.10
  -3   8   0  187.88   20.30
   2  -8   0   11.70    6.40
   2  -8   0   11.20    4.00
   2  -8   0   17.00   10.30
   2  -8   0   13.00   13.90
  -2   8   0   19.10    4.50
  -2   8   0    7.80   10.30
  -2   8   0    3.60   13.70
  -2   8   0   12.50    3.30
  -2   8   0   15.10    3.20
  -2   8   0    9.30    4.40
   1  -8   0  148.99   18.20
   1  -8   0  115.09    7.30
   1  -8   0  110.69    9.30
   1  -8   0  144.29   15.90
  -1   8   0  144.69   18.40
  -1   8   0  106.69    6.80
  -1   8   0   98.49    7.90
  -1   8   0  124.69   14.00
  -1   8   0  113.99    7.70
   0  -8   0 1393.66   54.79
   0  -8   0 1344.17   56.79
   0  -8   0 1314.47   60.19
   0  -8   0 1409.86   64.69
   0   8   0 1336.37   55.29
   0   8   0 1325.47   54.79
   0   8   0 1365.96   54.69
   0   8   0 1335.17   60.39
   0   8   0 1316.77   63.89
   0   8   0 1307.97   55.49
  -1  -8   0  656.43   35.90
  -1  -8   0  726.13   41.20
  -1  -8   0  661.63   30.70
  -1  -8   0  693.43   27.90
   1   8   0  672.63   28.30
   1   8   0  648.34   35.60
   1   8   0  688.63   40.20
   1   8   0  661.03   28.10
   1   8   0  697.83   29.20
  -2  -8   0  140.99   17.10
  -2  -8   0  140.29   10.10
   2   8   0  117.19    7.30
   2   8   0  110.29    7.70
   2   8   0  146.69   17.80
   2   8   0  107.49    8.90
  -3  -8   0  756.92   30.60
  -3  -8   0  662.03   45.00
  -3  -8   0  671.93   40.20
  -3  -8   0  761.92   33.20
  -3  -8   0  742.43   31.30
   3   8   0  770.12   31.00
   3   8   0  747.93   40.50
   3   8   0  716.63   44.80
   3   8   0  769.62   31.70
   3   8   0  752.22   31.20
  -4  -8   0  357.16   15.90
  -4  -8   0  350.76   16.50
  -4  -8   0  377.16   19.00
  -4  -8   0  319.07   27.80
   4   8   0  329.67   32.70
   4   8   0  377.26   16.60
   4   8   0  370.46   29.10
   4   8   0  356.56   16.20
   4   8   0  362.56   16.80
  -5  -8   0  772.12   42.70
  -5  -8   0  742.43   31.40
  -5  -8   0  763.52   31.80
  -5  -8   0  719.13   31.60
   5   8   0  783.52   31.60
   5   8   0  743.13   31.60
   5   8   0  746.13   31.80
   5   8   0  711.43   43.70
   5   8   0  766.12   49.40
  -6  -8   0  121.49    8.60
  -6  -8   0  120.59    9.00
  -6  -8   0  107.09    8.00
  -6  -8   0  133.89   21.80
  -6  -8   0  177.88   29.50
   6   8   0  175.88   23.60
   6   8   0  181.38   30.90
   6   8   0  109.69    8.80
   6   8   0  126.79    8.50
   6   8   0  109.09    8.30
  -7  -8   0  691.33   28.90
  -7  -8   0  718.63   51.49
  -7  -8   0  703.13   30.20
  -7  -8   0  711.43   30.00
  -7  -8   0  709.13   43.80
  -7  -8   0  671.33   29.60
   7   8   0  713.53   30.60
   7   8   0  715.73   52.09
   7   8   0  685.83   43.90
   7   8   0  708.03   29.90
  -8  -8   0 1313.77   68.49
  -8  -8   0 1354.26   54.19
  -8  -8   0 1376.96   54.99
  -8  -8   0 1229.48   57.69
  -8  -8   0 1265.37   54.49
  -8  -8   0 1314.17   75.19
   8   8   0 1382.96   70.09
   8   8   0 1345.57   77.79
   8   8   0 1361.36   54.69
  -9  -8   0  133.39   24.90
  -9  -8   0  123.69   33.30
  -9  -8   0  103.89    8.40
  -9  -8   0  112.39    8.60
  -9  -8   0   98.99    7.50
  -9  -8   0  110.29    7.70
   9   8   0  110.19    8.80
   9   8   0  126.19   25.20
   9   8   0  135.09   33.70
 -10  -8   0    9.90    4.70
 -10  -8   0   12.80   19.90
 -10  -8   0   16.20    5.60
 -10  -8   0   53.99   32.40
 -10  -8   0    5.40    5.80
  10   8   0   14.40   26.20
  10   8   0    8.40    4.30
  10   8   0    2.90   21.80
  10   8   0   14.00    5.20
 -11  -8   0  160.08   12.60
 -11  -8   0  162.28   28.00
 -11  -8   0  161.58   12.20
 -11  -8   0  218.68   42.00
  11   8   0  214.68   32.90
  11   8   0  186.88   37.70
  11   8   0  173.78   14.80
  11   8   0  123.79    9.80
 -12  -8   0   79.39   36.80
 -12  -8   0   54.99    7.70
 -12  -8   0   59.09    7.10
 -12  -8   0   48.70    7.50
  12   8   0   37.20    8.30
  12   8   0   57.69   28.40
  12   8   0   40.70    5.70
 -13  -8   0   19.20    6.80
 -13  -8   0   27.10   37.00
 -13  -8   0    4.30   30.50
 -13  -8   0   -0.10    7.30
 -13  -8   0    5.80    6.90
  13   8   0   29.70   29.20
  13   8   0  -17.20   24.90
  13   8   0    1.90    4.90
  13   8   0    7.40    6.40
  13   8   0    9.00    5.50
 -14  -8   0    1.10    7.60
 -14  -8   0   37.10   36.40
 -14  -8   0   67.39   43.50
 -14  -8   0    3.80    8.00
 -14  -8   0    9.60    7.50
  14   8   0    9.60    5.80
  14   8   0   14.60    7.00
  14   8   0   17.70   27.50
  14   8   0   -3.00    5.10
  14   8   0   40.90   34.50
 -15  -8   0   60.79    9.90
 -15  -8   0   66.59    9.90
 -15  -8   0  107.89   47.00
 -15  -8   0   63.59   11.30
 -15  -8   0   43.10   49.70
  15   8   0   85.29    7.60
  15   8   0   69.99    9.00
  15   8   0   71.39   35.50
  15   8   0   53.49   30.10
 -16  -8   0  121.89   49.20
 -16  -8   0   86.29   11.10
 -16  -8   0   80.49   12.30
 -16  -8   0   86.89   11.40
 -16  -8   0  127.09   56.79
  16   8   0   81.29    9.60
  16   8   0   91.79   40.10
  16   8   0   85.59   34.70
 -17  -8   0   11.70   10.40
 -17  -8   0   45.70   10.20
 -17  -8   0  -11.80   46.80
 -17  -8   0   20.50   10.50
  17   8   0    1.80   39.90
  17   8   0   39.40    9.00
 -18  -8   0  -10.10   10.60
 -18  -8   0    6.60    9.60
 -18  -8   0  -17.60   10.10
  18   8   0   -9.40    8.50
   9  -9   0    5.80    9.20
  -9   9   0   24.80    7.40
  -9   9   0   25.90   10.20
   8  -9   0  319.37   20.10
  -8   9   0  309.17   20.10
  -8   9   0  342.17   39.90
  -8   9   0  302.77   18.30
   7  -9   0  385.16   22.10
  -7   9   0  394.96   22.00
  -7   9   0  425.96   33.30
   6  -9   0   47.30   13.30
   6  -9   0   28.30    8.70
   6  -9   0   34.80   14.40
  -6   9   0   35.90    8.40
  -6   9   0   29.10    5.40
  -6   9   0   52.49   17.40
  -6   9   0   54.09   19.60
   5  -9   0   31.40   12.50
   5  -9   0   15.10    8.10
  -5   9   0   16.10    7.10
  -5   9   0    5.70    5.30
  -5   9   0   26.30    5.40
  -5   9   0   34.30   17.30
   4  -9   0   78.69    9.50
   4  -9   0   73.39   13.40
  -4   9   0   89.49    8.20
  -4   9   0   92.09   18.10
   3  -9   0    7.80   21.00
   3  -9   0    9.10   10.80
   3  -9   0  -12.40    6.90
  -3   9   0   -0.20   11.10
  -3   9   0   -7.20   21.70
  -3   9   0   10.10    5.60
   2  -9   0  217.78   19.00
   2  -9   0  212.58   22.60
   2  -9   0  185.48   15.30
   2  -9   0  181.48   11.00
  -2   9   0  200.78   10.30
  -2   9   0  208.38   19.00
  -2   9   0  229.88   23.50
  -2   9   0  216.18   10.20
  -2   9   0  203.48   11.70
   1  -9   0   57.09   15.70
   1  -9   0   19.70    8.80
   1  -9   0   61.59   12.40
  -1   9   0   41.20    6.00
  -1   9   0   30.10   11.80
  -1   9   0   34.40   15.90
  -1   9   0   40.10    3.90
  -1   9   0   36.80    5.00
   0  -9   0   -7.20    6.70
   0  -9   0    2.10   13.50
   0  -9   0    0.60   10.70
   0  -9   0    3.90    3.20
   0   9   0   -2.30    3.30
   0   9   0    4.90    3.20
   0   9   0   -0.50    5.90
   0   9   0    2.10   11.10
   0   9   0    7.60   14.50
  -1  -9   0    2.50   15.00
  -1  -9   0   -6.00   11.00
  -1  -9   0    5.60    2.80
   1   9   0    7.60    3.00
   1   9   0   -1.70    4.80
   1   9   0   -6.00   11.60
   1   9   0   -0.50    3.10
   1   9   0   -4.20   14.90
   1   9   0    0.50    3.10
  -2  -9   0  287.27   28.20
  -2  -9   0  268.37   16.40
  -2  -9   0  309.07   23.70
   2   9   0  260.37   15.10
   2   9   0  262.97   22.90
   2   9   0  271.07   28.30
   2   9   0  248.98   12.40
   2   9   0  259.37   12.80
  -3  -9   0  504.65   38.90
  -3  -9   0  529.35   32.50
  -3  -9   0  499.95   24.80
   3   9   0  517.25   38.50
   3   9   0  509.55   21.90
   3   9   0  492.45   22.10
   3   9   0  534.35   23.00
   3   9   0  501.65   33.20
  -4  -9   0   30.00    3.60
  -4  -9   0   10.80   23.30
  -4  -9   0   38.20    7.20
  -4  -9   0   36.30    4.70
  -4  -9   0   31.70   20.00
   4   9   0   27.60    6.30
   4   9   0   37.00   18.30
   4   9   0   32.00    4.40
   4   9   0   35.80   20.20
   4   9   0   16.30    4.90
  -5  -9   0   17.80   16.20
  -5  -9   0   27.60    4.20
  -5  -9   0   26.20    6.90
  -5  -9   0   34.30    5.00
   5   9   0   24.10    4.80
   5   9   0   28.20    4.40
   5   9   0    9.80   16.20
   5   9   0   27.30    4.30
   5   9   0   21.60   21.20
  -6  -9   0  540.85   23.20
  -6  -9   0  519.45   22.70
  -6  -9   0  522.85   43.80
  -6  -9   0  506.75   37.30
   6   9   0  507.65   23.10
   6   9   0  516.15   22.80
   6   9   0  518.55   45.70
   6   9   0  516.25   37.20
  -7  -9   0  269.07   30.80
  -7  -9   0  258.97   13.80
  -7  -9   0  342.77   45.40
   7   9   0  274.17   14.00
   7   9   0  254.37   29.60
   7   9   0  356.26   39.20
  -8  -9   0  -17.00   16.90
  -8  -9   0    5.10    3.30
  -8  -9   0   20.00   24.10
   8   9   0   24.20   19.70
   8   9   0   11.20    4.80
   8   9   0   14.60   23.90
  -9  -9   0   15.00   27.20
  -9  -9   0   -1.40   17.80
  -9  -9   0    1.10    5.00
  -9  -9   0   -0.80    5.00
  -9  -9   0    9.30    3.70
   9   9   0    6.90   24.60
   9   9   0   -2.70    8.80
   9   9   0   16.70   20.90
 -10  -9   0   46.90   22.70
 -10  -9   0   34.40    6.30
 -10  -9   0   36.30    6.60
 -10  -9   0   84.09   33.10
 -10  -9   0   39.20    5.30
  10   9   0  109.89   34.70
  10   9   0   39.70    6.20
  10   9   0   42.40   25.10
 -11  -9   0  225.68   32.30
 -11  -9   0  196.38   12.00
 -11  -9   0  194.78   13.80
 -11  -9   0  195.18   13.90
 -11  -9   0  283.97   47.60
  11   9   0  278.37   46.20
  11   9   0  277.97   37.20
  11   9   0  174.98   14.10
 -12  -9   0   12.00    6.70
 -12  -9   0   -6.30    6.30
 -12  -9   0  -17.00   29.90
 -12  -9   0   29.70   24.10
 -12  -9   0   10.50    6.80
  12   9   0   -2.10   26.00
  12   9   0    8.40   32.10
  12   9   0   -1.70    6.00
 -13  -9   0   59.59    8.70
 -13  -9   0   74.89    8.10
 -13  -9   0   62.49    8.50
 -13  -9   0  103.59   43.80
  13   9   0   98.19   33.90
  13   9   0   78.79    8.30
 -14  -9   0    5.10    8.30
 -14  -9   0   13.70    7.50
 -14  -9   0   35.80   33.60
 -14  -9   0   16.70    8.20
 -14  -9   0   30.50   43.70
  14   9   0    7.40   31.60
  14   9   0  -16.00   29.10
  14   9   0   32.60    6.60
  14   9   0   23.80    7.70
 -15  -9   0   51.19    9.00
 -15  -9   0   -1.20   48.50
 -15  -9   0   35.70    9.20
 -15  -9   0   14.70    9.20
 -15  -9   0   -3.30   38.20
  15   9   0   90.49   38.50
  15   9   0   40.00    7.60
  15   9   0   15.00   29.60
  15   9   0   34.10    8.30
 -16  -9   0  392.56   22.20
 -16  -9   0  484.05   73.49
 -16  -9   0  367.06   25.70
 -16  -9   0  280.87   55.59
 -16  -9   0  395.66   23.60
  16   9   0  425.76   21.30
  16   9   0  319.77   47.30
  16   9   0  395.56   51.59
 -17  -9   0  330.87   22.10
 -17  -9   0  319.57   21.30
 -17  -9   0  309.87   62.09
 -17  -9   0  324.37   20.90
  17   9   0  333.77   52.99
  17   9   0  310.97   19.50
 -18  -9   0   28.90   11.20
 -18  -9   0   42.30   10.60
 -18  -9   0   17.60   10.90
  18   9   0   32.30    9.30
   8 -10   0   10.10    9.20
  -8  10   0    2.20    7.40
  -8  10   0    2.40    9.80
   7 -10   0   62.89   10.00
   6 -10   0  140.39   12.80
  -6  10   0  156.48   12.20
  -6  10   0  149.79   10.60
   5 -10   0   17.30    8.80
  -5  10   0   42.90    8.40
   4 -10   0    8.00   10.10
   4 -10   0   17.90    8.40
  -4  10   0    7.10    6.90
  -4  10   0   38.10   15.80
   3 -10   0   12.80    8.10
   3 -10   0   25.20   14.30
   3 -10   0   24.10   11.10
  -3  10   0   28.00    6.20
  -3  10   0   24.30   16.20
  -3  10   0   22.50   12.10
   2 -10   0   80.99   10.10
   2 -10   0  109.09   17.50
   2 -10   0  100.39   13.90
  -2  10   0  127.49   15.10
  -2  10   0   92.49    7.40
  -2  10   0  120.69   21.10
  -2  10   0   86.29    8.50
  -2  10   0   97.99    7.20
  -2  10   0   95.09    7.40
   1 -10   0   38.80    4.90
   1 -10   0   69.09   17.50
   1 -10   0   43.00    8.60
   1 -10   0   25.90   12.30
  -1  10   0   42.50   18.00
  -1  10   0   19.30   12.90
  -1  10   0   49.40    4.50
  -1  10   0   46.10    5.40
  -1  10   0   43.50    6.90
   0 -10   0  457.45   24.30
   0 -10   0  446.56   20.30
   0 -10   0  502.55   33.80
   0 -10   0  510.65   29.00
   0  10   0  446.06   20.30
   0  10   0  451.35   34.30
   0  10   0  461.25   28.90
   0  10   0  471.15   20.40
   0  10   0  488.75   22.10
  -1 -10   0  192.98   24.40
  -1 -10   0  151.98   12.20
  -1 -10   0  165.68   18.60
   1  10   0  164.48   11.30
   1  10   0  141.89    9.60
   1  10   0  133.89    8.50
   1  10   0  172.68   19.00
   1  10   0  126.39   22.40
  -2 -10   0   46.00   14.50
  -2 -10   0   21.00   18.10
  -2 -10   0   45.00    8.30
   2  10   0   48.90    6.40
   2  10   0   32.70   18.50
   2  10   0   33.90    4.20
   2  10   0   40.20   14.30
   2  10   0   43.20    4.70
  -3 -10   0   82.09   16.90
  -3 -10   0  101.19   10.10
  -3 -10   0   82.59   22.70
   3  10   0   74.09    7.40
   3  10   0  100.19   18.20
   3  10   0   92.49    7.20
   3  10   0  139.09   24.30
   3  10   0   91.29    8.30
  -4 -10   0  -12.90   18.90
  -4 -10   0   -3.70   14.00
  -4 -10   0   10.50    3.20
   4  10   0    8.10    8.00
   4  10   0   11.00    3.90
   4  10   0  -12.50   14.30
   4  10   0    6.70    3.80
   4  10   0   18.70   20.60
  -5 -10   0   -2.50   21.60
  -5 -10   0   44.10   16.40
  -5 -10   0   56.49    4.80
  -5 -10   0   57.39    5.70
   5  10   0   71.89   24.10
   5  10   0   49.90    5.20
   5  10   0   46.40   18.90
  -6 -10   0   17.50   15.80
  -6 -10   0    0.20    4.00
   6  10   0   13.40   17.70
   6  10   0    7.30   20.50
  -7 -10   0   99.59   28.30
  -7 -10   0   74.09   21.00
  -7 -10   0   88.99    6.90
   7  10   0  116.19   23.90
   7  10   0  121.79   29.90
  -8 -10   0   38.50    5.60
  -8 -10   0   84.29   29.70
  -8 -10   0   83.99   21.90
  -8 -10   0   24.30    5.60
   8  10   0   44.30   26.30
   8  10   0   31.20    6.40
   8  10   0   26.60   21.00
  -9 -10   0  237.28   39.80
  -9 -10   0  139.39   11.20
  -9 -10   0  151.48    8.50
  -9 -10   0  131.79   11.20
  -9 -10   0  175.88   46.90
   9  10   0  216.68   39.00
   9  10   0  148.39   10.90
 -10 -10   0  471.15   66.69
 -10 -10   0  486.85   55.59
 -10 -10   0  449.66   22.10
 -10 -10   0  453.65   20.40
 -10 -10   0  450.35   22.10
  10  10   0  471.15   52.19
  10  10   0  451.45   50.89
  10  10   0  477.55   21.80
 -11 -10   0   38.80    6.90
 -11 -10   0   36.90    5.90
 -11 -10   0   24.50   24.50
 -11 -10   0   93.89   35.00
 -11 -10   0   40.60    7.30
  11  10   0   38.00   32.70
  11  10   0   33.70   27.30
  11  10   0   52.59    7.20
 -12 -10   0  122.59   43.90
 -12 -10   0   78.89   28.20
 -12 -10   0   80.39    9.10
 -12 -10   0   95.19    8.80
 -12 -10   0   75.69    8.70
  12  10   0   90.09   39.00
  12  10   0   93.29    8.60
  12  10   0   92.09   31.60
 -13 -10   0   26.60    7.90
 -13 -10   0   45.60   40.40
 -13 -10   0   34.90    6.90
 -13 -10   0   19.40    7.50
  13  10   0   26.70   31.20
  13  10   0   30.10    7.40
 -14 -10   0    3.70    7.80
 -14 -10   0    9.20    7.90
 -14 -10   0   -5.00   38.20
 -14 -10   0    6.00    7.20
  14  10   0    8.40    7.60
  14  10   0    7.70    7.00
  14  10   0   25.90   33.60
 -15 -10   0   38.30   39.80
 -15 -10   0  127.59   53.99
 -15 -10   0   27.00    8.20
 -15 -10   0   27.70    9.00
 -15 -10   0   34.40    9.10
  15  10   0   22.70    8.40
  15  10   0   59.09   39.70
  15  10   0   34.90    7.60
  15  10   0   28.40   31.10
 -16 -10   0  157.78   12.80
 -16 -10   0  143.29   13.70
 -16 -10   0  204.68   51.19
 -16 -10   0  222.28   63.49
 -16 -10   0  153.48   13.10
  16  10   0   68.19   36.50
  16  10   0  141.99   12.10
  16  10   0  167.78   12.90
  16  10   0  190.48   46.80
 -17 -10   0   63.29   10.90
 -17 -10   0   60.39   11.80
 -17 -10   0   42.80   60.59
 -17 -10   0  158.58   52.09
 -17 -10   0   57.99   11.10
  17  10   0   72.89   10.30
  17  10   0   89.19   39.20
  17  10   0  168.98   48.00
  17  10   0   61.89    8.60
 -18 -10   0   -1.70   10.40
 -18 -10   0   -6.70   10.00
 -18 -10   0  -13.40   10.90
  18  10   0   15.50    9.40
  18  10   0   36.80   52.89
   7 -11   0   11.40    9.10
  -7  11   0   -2.90    9.90
  -7  11   0    9.60    9.30
   6 -11   0    7.40    9.50
  -6  11   0   -4.50    8.00
  -6  11   0   -9.80    7.80
  -6  11   0    6.80    9.50
   5 -11   0   11.30    9.50
  -5  11   0    5.00    6.30
  -5  11   0    3.20    7.80
  -5  11   0    2.60    7.80
   4 -11   0  109.39   11.70
  -4  11   0   99.49    9.90
  -4  11   0   99.49    9.30
   3 -11   0  137.69   12.80
  -3  11   0  140.69   11.00
  -3  11   0  165.68   11.80
   2 -11   0  145.79   19.70
   2 -11   0  167.28   21.30
   2 -11   0  128.19   12.60
  -2  11   0  151.18   11.10
  -2  11   0  186.38   22.80
  -2  11   0  148.19   11.00
  -2  11   0  149.79    9.10
  -2  11   0  154.98    9.40
   1 -11   0  160.68    9.90
   1 -11   0  161.58   13.20
   1 -11   0  167.48   17.90
   1 -11   0  185.88   25.20
  -1  11   0  188.48   18.70
  -1  11   0  149.99    9.60
  -1  11   0  126.19   11.00
  -1  11   0  185.68   25.60
  -1  11   0  160.98   10.40
  -1  11   0  134.59   11.00
   0 -11   0    8.70   17.40
   0 -11   0  -18.70   12.80
   0 -11   0  -11.20    8.30
   0 -11   0   -3.20    6.60
   0  11   0    0.80    3.80
   0  11   0   -2.40    4.30
   0  11   0  -10.70    6.10
   0  11   0    1.80   13.60
   0  11   0  -44.30   16.40
  -1 -11   0   -6.90   13.00
  -1 -11   0   71.39   20.80
  -1 -11   0   24.20    8.90
   1  11   0   19.90   19.20
   1  11   0   21.70    4.30
   1  11   0    4.50   14.20
   1  11   0    7.20    6.30
  -2 -11   0   -0.20    8.10
  -2 -11   0  -10.30   18.10
  -2 -11   0   10.60   13.30
   2  11   0    6.00    6.10
   2  11   0    6.60   14.00
   2  11   0    4.40    4.00
   2  11   0   22.00   18.30
   2  11   0    9.30    4.10
  -3 -11   0  128.49   11.90
  -3 -11   0  136.79   19.80
  -3 -11   0  165.78   27.70
   3  11   0  122.49    9.30
   3  11   0  154.58   21.30
   3  11   0  119.49    8.80
   3  11   0  182.68   27.70
   3  11   0  121.69    8.60
  -4 -11   0   46.40   31.30
  -4 -11   0   47.70   17.00
  -4 -11   0   32.70    8.50
   4  11   0   36.50    5.00
   4  11   0   14.50   17.40
   4  11   0   36.90    6.40
  -5 -11   0   14.30    5.50
  -5 -11   0   10.80    7.90
  -5 -11   0   -3.30    3.20
  -5 -11   0    5.70   15.00
  -5 -11   0   11.90    3.70
  -5 -11   0   20.90   22.30
   5  11   0    3.20    5.30
   5  11   0    1.20   22.30
   5  11   0    3.60   16.90
  -6 -11   0    5.30    4.10
  -6 -11   0    7.80    7.70
  -6 -11   0   24.90    8.50
  -6 -11   0  -11.40   15.90
  -6 -11   0   -4.20    8.50
   6  11   0    1.70   18.90
   6  11   0   -4.50    5.30
   6  11   0   -2.70   21.80
  -7 -11   0   54.49    6.60
  -7 -11   0   31.90   25.70
  -7 -11   0   64.89   21.80
  -7 -11   0   51.89    5.70
  -7 -11   0   44.60    8.70
   7  11   0   40.10   21.30
   7  11   0   58.99   26.60
   7  11   0   36.90    6.30
  -8 -11   0   96.09   33.30
  -8 -11   0  145.09   12.20
  -8 -11   0  156.18   27.00
  -8 -11   0  117.49   10.30
  -8 -11   0  138.39   11.00
   8  11   0  187.98   29.00
   8  11   0  147.29   11.20
   8  11   0  143.69   32.30
  -9 -11   0   -6.50   21.20
  -9 -11   0   -6.40    5.70
  -9 -11   0    2.50    5.40
   9  11   0   47.40   34.60
   9  11   0    7.50    5.90
   9  11   0   31.20   24.30
 -10 -11   0   19.20    6.30
 -10 -11   0   15.60    4.40
 -10 -11   0    1.80    6.20
 -10 -11   0  -17.00   20.80
 -10 -11   0    4.00   31.10
  10  11   0   15.80    6.30
  10  11   0    6.10   28.40
  10  11   0   45.00   27.50
 -11 -11   0    3.60    6.60
 -11 -11   0  -10.10    6.40
 -11 -11   0  -35.40   21.20
 -11 -11   0   46.80   33.50
  11  11   0   -3.90   31.60
  11  11   0  -24.00    6.10
  11  11   0   30.50   28.10
 -12 -11   0  135.39   32.20
 -12 -11   0  146.29   11.00
 -12 -11   0  138.69   10.70
 -12 -11   0  141.09   44.50
 -12 -11   0  122.69   10.60
  12  11   0  245.98   40.10
  12  11   0  168.88   44.00
  12  11   0  130.19   10.40
 -13 -11   0  173.68   46.30
 -13 -11   0  276.47   40.80
 -13 -11   0  150.68   11.70
 -13 -11   0  166.88   14.00
 -13 -11   0  152.18   11.80
  13  11   0  155.58   37.20
  13  11   0  156.08   43.10
  13  11   0  137.69   11.10
 -14 -11   0  162.58   13.10
 -14 -11   0  223.18   54.19
 -14 -11   0  143.29   12.30
 -14 -11   0  168.78   13.00
  14  11   0  178.48   14.50
  14  11   0  209.98   43.90
 -15 -11   0  105.79   10.10
 -15 -11   0   43.00   39.20
 -15 -11   0  102.49   11.40
 -15 -11   0  102.09   11.70
 -15 -11   0  145.89   57.29
  15  11   0  105.59   10.60
  15  11   0  105.09   10.20
  15  11   0  134.69   38.40
  15  11   0  207.28   47.00
 -16 -11   0  -30.00   48.20
 -16 -11   0    3.10    8.60
 -16 -11   0   13.90    9.30
 -16 -11   0   82.19   46.10
 -16 -11   0   -4.00    8.90
  16  11   0    6.40    8.70
  16  11   0  -51.59   34.60
  16  11   0    0.10    7.90
  16  11   0   -1.30   34.10
 -17 -11   0   11.40   11.90
 -17 -11   0   -6.60    9.40
 -17 -11   0  -45.30   57.99
 -17 -11   0    1.40    9.90
 -17 -11   0   99.49   49.90
  17  11   0  -30.90   39.20
  17  11   0    3.90    8.30
  17  11   0    9.40    9.10
  17  11   0   35.80   33.60
 -18 -11   0  -13.90   10.00
 -18 -11   0    3.90   11.20
 -18 -11   0    1.50    9.90
 -18 -11   0    9.40   44.80
  18  11   0   23.90   46.10
  18  11   0    2.00    8.20
  18  11   0    5.30    9.50
   6 -12   0   23.00   10.40
  -6  12   0    3.20    9.00
  -6  12   0    1.30    6.10
  -6  12   0   10.00    9.10
   5 -12   0   31.50   10.40
  -5  12   0   34.10    8.90
  -5  12   0   35.60   14.50
  -5  12   0   39.80    7.30
   4 -12   0   78.49   11.80
  -4  12   0   86.89    8.70
  -4  12   0   93.19    9.30
  -4  12   0   72.19    9.90
   3 -12   0   43.30   10.50
  -3  12   0   36.10    8.60
  -3  12   0   51.49    7.70
   2 -12   0    3.10    9.50
   2 -12   0   -1.00   14.10
  -2  12   0    3.10    5.90
  -2  12   0    7.50   17.30
  -2  12   0    4.30    7.60
   1 -12   0  109.09   21.70
   1 -12   0  112.09   12.70
   1 -12   0  122.69   16.50
  -1  12   0  124.09   10.60
  -1  12   0  137.09   17.60
  -1  12   0  134.39    9.90
  -1  12   0  120.29    8.80
  -1  12   0  147.79   23.40
  -1  12   0  135.39    9.30
   0 -12   0  231.68   18.90
   0 -12   0  280.37   35.20
   0 -12   0  234.08   11.90
   0  12   0  231.08   12.10
   0  12   0  242.58   15.20
   0  12   0  178.78   12.00
   0  12   0  224.28   11.90
   0  12   0  281.97   37.20
  -1 -12   0  112.99   17.70
  -1 -12   0   90.89   22.40
  -1 -12   0   76.89   11.20
   1  12   0   99.09   24.00
   1  12   0   62.49    6.10
   1  12   0   92.49   18.20
   1  12   0   73.09    8.40
   1  12   0   94.19    7.70
  -2 -12   0  -18.40   18.30
  -2 -12   0  -11.80    9.10
  -2 -12   0   -9.20   13.80
   2  12   0   -0.60    4.20
   2  12   0   10.70   21.00
   2  12   0   -5.10   15.30
   2  12   0    1.70    6.50
  -3 -12   0   10.20   15.70
  -3 -12   0   -3.50    8.90
  -3 -12   0   29.40   22.30
   3  12   0   -0.30   16.40
   3  12   0    8.00    4.50
   3  12   0   -0.80   19.80
   3  12   0   18.90    6.80
  -4 -12   0   79.79   26.30
  -4 -12   0   87.09   19.20
  -4 -12   0   77.69   11.10
   4  12   0  100.89   26.90
   4  12   0   83.69    8.30
   4  12   0   77.09   21.30
  -5 -12   0 1226.48   54.39
  -5 -12   0 1258.07   72.79
  -5 -12   0 1197.98   63.59
   5  12   0 1229.78   71.49
   5  12   0 1272.47   52.29
   5  12   0 1215.68   64.79
  -6 -12   0 2312.17   92.19
  -6 -12   0 2259.27   94.29
  -6 -12   0 2154.28  112.69
  -6 -12   0 2095.89  104.29
  -6 -12   0 2301.77   91.29
   6  12   0 2297.67   92.49
   6  12   0 2203.08  104.59
   6  12   0 2315.07  113.59
  -7 -12   0 1255.97   54.79
  -7 -12   0 1273.27   51.69
  -7 -12   0 1184.18   67.19
  -7 -12   0 1280.77   52.49
   7  12   0 1146.59   75.19
   7  12   0 1234.88   52.59
   7  12   0 1295.97   68.79
  -8 -12   0  108.29   32.40
  -8 -12   0   89.49   25.40
  -8 -12   0   79.69   10.70
  -8 -12   0   81.99    8.10
  -8 -12   0   88.19    8.20
   8  12   0   80.89    8.40
   8  12   0   66.59   25.50
   8  12   0  107.29   32.40
  -9 -12   0   37.30   22.10
  -9 -12   0   12.80    5.90
  -9 -12   0   19.50    6.60
  -9 -12   0   21.80    9.10
  -9 -12   0    2.40   30.40
   9  12   0   21.60    6.80
   9  12   0   69.69   38.70
   9  12   0    4.10   25.20
 -10 -12   0   -8.30    5.70
 -10 -12   0  -14.90    6.30
 -10 -12   0  -12.50   30.00
 -10 -12   0   35.70   24.10
  10  12   0    5.40   27.90
  10  12   0  -45.10   29.50
  10  12   0   -3.30    6.50
 -11 -12   0   93.09   29.40
 -11 -12   0   80.39    8.50
 -11 -12   0   82.89    6.60
 -11 -12   0  111.89   40.30
 -11 -12   0   66.09    8.50
  11  12   0   60.79   37.10
  11  12   0   67.49   30.30
  11  12   0   82.09    8.80
 -12 -12   0  201.48   36.80
 -12 -12   0  219.98   15.60
 -12 -12   0  245.98   15.60
 -12 -12   0  252.17   50.19
 -12 -12   0  184.78   12.60
  12  12   0  243.58   15.30
  12  12   0  277.57   53.29
  12  12   0  230.08   40.20
 -13 -12   0  126.89   10.80
 -13 -12   0  128.69    9.80
 -13 -12   0  140.89   48.90
 -13 -12   0  184.68   36.50
 -13 -12   0  118.49   11.10
  13  12   0  150.88   44.30
  13  12   0  121.39   10.70
  13  12   0  199.18   41.10
 -14 -12   0  -35.30   44.10
 -14 -12   0   -9.80    8.90
 -14 -12   0   -9.60    6.60
 -14 -12   0   -0.20    9.30
  14  12   0  -17.30   35.00
  14  12   0   -1.10    7.70
 -15 -12   0   61.99   54.09
 -15 -12   0   46.80    8.30
 -15 -12   0   28.90    9.20
 -15 -12   0   23.80    9.40
  15  12   0   53.39    9.20
  15  12   0   24.90   40.70
  15  12   0   43.50    9.00
 -16 -12   0   96.29   10.30
 -16 -12   0   99.29   58.99
 -16 -12   0   53.69   10.30
 -16 -12   0   68.99   11.20
 -16 -12   0   65.19   47.70
  16  12   0   98.09   11.00
  16  12   0   91.49   10.30
  16  12   0  116.09   40.70
  16  12   0  132.29   45.90
 -17 -12   0   26.50   10.80
 -17 -12   0   27.90    9.40
 -17 -12   0  101.19   48.80
 -17 -12   0   33.50   10.80
  17  12   0  -20.30   62.79
  17  12   0   33.10   10.00
  17  12   0   24.20   45.30
  17  12   0   22.80    9.10
 -18 -12   0    6.50   10.40
 -18 -12   0   -3.40   10.30
 -18 -12   0  -66.79   61.79
 -18 -12   0   85.79   56.79
 -18 -12   0    7.00    9.90
  18  12   0  -11.90   47.00
  18  12   0   15.10   10.10
  18  12   0    2.80    9.20
  18  12   0   -9.50   40.10
   5 -13   0   31.20   12.90
  -5  13   0   33.00    9.30
  -5  13   0   31.90    9.70
  -5  13   0   33.10    7.70
   4 -13   0   23.80   10.90
  -4  13   0    0.90    7.70
  -4  13   0  -10.70    8.60
  -4  13   0    1.80    7.30
   3 -13   0   52.79   11.70
  -3  13   0   34.20   10.30
  -3  13   0   59.59    8.10
   2 -13   0   19.90   10.60
  -2  13   0   34.90    8.80
  -2  13   0   33.50    6.80
   1 -13   0   25.30   17.80
   1 -13   0  -18.70   11.30
   1 -13   0   20.40   10.50
  -1  13   0   22.10   14.70
  -1  13   0   20.00    4.70
  -1  13   0   -2.60    5.10
  -1  13   0    7.10    7.90
  -1  13   0   14.40    7.50
  -1  13   0  -18.70   17.10
   0 -13   0    0.40   10.20
   0 -13   0   36.10   19.80
   0 -13   0   -8.70   13.00
   0  13   0   -5.70    7.70
   0  13   0    6.90    4.70
   0  13   0   -7.40    5.20
   0  13   0    7.10   15.40
   0  13   0   -6.10   19.40
  -1 -13   0   70.89   12.20
  -1 -13   0   94.19   17.50
   1  13   0   91.49    9.50
   1  13   0   51.89    7.40
   1  13   0  105.19   19.00
  -2 -13   0  372.26   38.30
  -2 -13   0  392.76   24.30
  -2 -13   0  335.37   29.00
   2  13   0  361.76   31.70
   2  13   0  396.16   37.40
   2  13   0  380.56   20.20
  -3 -13   0   54.99   23.70
  -3 -13   0   57.49   29.10
  -3 -13   0   34.40   11.10
   3  13   0   32.70   23.70
   3  13   0   30.00    7.70
   3  13   0   61.79   29.40
  -4 -13   0  138.69   13.50
  -4 -13   0   79.79   20.30
  -4 -13   0   91.19   27.40
   4  13   0  112.69    9.90
   4  13   0  165.28   32.10
   4  13   0  130.29   24.20
  -5 -13   0  260.07   37.70
  -5 -13   0  233.28   19.70
  -5 -13   0  248.88   28.30
   5  13   0  236.48   36.80
   5  13   0  226.78   29.50
   5  13   0  211.68   15.30
  -6 -13   0  106.29   11.90
  -6 -13   0   90.19   23.00
  -6 -13   0   69.59    5.70
  -6 -13   0   89.99   46.00
   6  13   0   82.29    8.90
   6  13   0  134.39   25.90
   6  13   0  120.69   32.80
  -7 -13   0  118.39    9.60
  -7 -13   0  107.79    9.20
  -7 -13   0  103.99   32.40
  -7 -13   0  125.29   25.90
  -7 -13   0  109.79   12.30
   7  13   0  121.89   10.10
   7  13   0  130.19   25.60
   7  13   0  128.49   32.50
  -8 -13   0  281.77   34.40
  -8 -13   0  224.78   19.30
  -8 -13   0  220.08   14.60
  -8 -13   0  219.58   14.30
   8  13   0  252.57   15.30
   8  13   0  208.28   32.80
   8  13   0  248.88   41.70
  -9 -13   0  130.69   11.00
  -9 -13   0  156.78   38.50
  -9 -13   0  107.19    9.80
  -9 -13   0  162.28   29.20
  -9 -13   0  113.89   12.60
   9  13   0  184.98   32.60
   9  13   0  125.39   33.70
   9  13   0  111.39    9.80
 -10 -13   0   65.09   24.60
 -10 -13   0   43.90    7.00
 -10 -13   0   29.00   10.30
 -10 -13   0   61.59   37.10
 -10 -13   0   26.20    7.50
  10  13   0   34.90    7.90
  10  13   0   60.69   38.30
  10  13   0   60.79   30.30
 -11 -13   0  367.76   20.80
 -11 -13   0  375.36   20.20
 -11 -13   0  381.86   43.00
 -11 -13   0  358.16   24.20
  11  13   0  469.95   51.59
  11  13   0  406.06   56.69
  11  13   0  394.26   20.60
 -12 -13   0   96.59   31.70
 -12 -13   0   64.99    9.40
 -12 -13   0   96.29   42.20
 -12 -13   0   81.99    9.10
  12  13   0  123.79   43.00
  12  13   0  154.18   39.40
  12  13   0   88.99    9.70
 -13 -13   0    1.20    7.80
 -13 -13   0  -19.40    5.80
 -13 -13   0   19.90   43.10
 -13 -13   0   -9.10    7.90
 -13 -13   0  -21.30   26.30
  13  13   0   -7.10    7.90
  13  13   0   -6.60   34.10
  13  13   0   17.70   37.60
 -14 -13   0  -25.80   45.90
 -14 -13   0    4.90    6.60
 -14 -13   0  -17.80    8.00
  14  13   0   -0.40   41.20
  14  13   0   -4.10    8.40
 -15 -13   0   19.00    7.60
 -15 -13   0  -22.10   52.29
 -15 -13   0    4.40    9.10
 -15 -13   0   13.70    9.10
  15  13   0   50.09   44.20
  15  13   0   39.60    9.10
 -16 -13   0   64.49   44.70
 -16 -13   0   50.79   10.70
 -16 -13   0   56.39   10.80
 -16 -13   0  -27.80   51.49
 -16 -13   0   55.29    9.10
  16  13   0   56.39   10.00
  16  13   0  133.69   48.40
  16  13   0    2.50   35.20
  16  13   0   29.60    9.60
 -17 -13   0  -29.90   45.60
 -17 -13   0  -43.80   56.89
 -17 -13   0   -3.30   10.30
 -17 -13   0   -5.90    9.70
 -17 -13   0   -2.70    8.90
  17  13   0   -3.00    8.90
  17  13   0    1.90    9.50
  17  13   0    9.60   39.20
  17  13   0  -60.09   41.30
 -18 -13   0   58.59   71.39
 -18 -13   0  -40.80   48.10
 -18 -13   0   19.80   10.90
 -18 -13   0   24.70   10.30
 -18 -13   0   23.10   11.00
  18  13   0   29.80   11.00
  18  13   0   39.30    9.90
  18  13   0   11.60   35.30
  18  13   0    7.20   51.79
   4 -14   0   -0.80   11.00
  -4  14   0    9.20    8.20
  -4  14   0   -7.70    7.60
  -4  14   0   -1.00    9.40
   3 -14   0   48.10   11.80
  -3  14   0   58.89   10.10
  -3  14   0   65.29    8.40
  -3  14   0   49.70    8.90
   2 -14   0   49.30   13.70
  -2  14   0   67.79    7.90
  -2  14   0   35.00    9.60
   1 -14   0   19.60   11.60
  -1  14   0   24.90    8.80
  -1  14   0   11.50    5.40
  -1  14   0   11.30    8.90
  -1  14   0   26.30    5.20
   0 -14   0  200.88   17.00
   0 -14   0  224.48   27.80
   0  14   0  194.88   19.10
   0  14   0  230.78   12.90
   0  14   0  205.08   27.30
  -1 -14   0  114.99   14.10
   1  14   0  107.79   26.40
   1  14   0  131.59   11.40
  -2 -14   0   -7.10   15.10
  -2 -14   0    5.30   11.00
   2  14   0   -6.60    7.70
   2  14   0   25.60   18.50
  -3 -14   0   68.09   26.30
  -3 -14   0   64.09   13.00
  -3 -14   0   87.79   19.10
   3  14   0  116.79   23.20
   3  14   0   84.59    9.90
   3  14   0   82.09   29.70
  -4 -14   0   43.70   12.00
  -4 -14   0   56.39   26.70
  -4 -14   0   24.30   18.10
   4  14   0   31.20    8.10
   4  14   0   36.20   25.80
   4  14   0   59.99   22.00
  -5 -14   0   36.50   19.40
  -5 -14   0   -6.30   10.50
  -5 -14   0   33.00   27.60
   5  14   0   -2.20    7.20
   5  14   0    8.40   26.30
   5  14   0   -6.30   20.70
  -6 -14   0    3.40   19.90
  -6 -14   0    1.80   10.60
  -6 -14   0   -4.20   26.20
   6  14   0    6.80    7.50
   6  14   0  -13.50   20.70
   6  14   0   -9.40   25.50
  -7 -14   0   27.10    5.20
  -7 -14   0    1.30   10.10
  -7 -14   0  -20.80   26.80
   7  14   0   23.40    7.80
   7  14   0   34.60   39.00
  -8 -14   0    1.10    5.50
  -8 -14   0   -6.10   11.90
  -8 -14   0    0.30    6.70
  -8 -14   0   -9.30    9.60
  -8 -14   0  -34.20   20.80
   8  14   0   -6.80    7.10
   8  14   0  -38.20   27.50
   8  14   0    1.40   24.40
  -9 -14   0   19.00    7.10
  -9 -14   0   15.00   10.40
  -9 -14   0  -22.70   29.80
  -9 -14   0   -0.70   24.00
  -9 -14   0    5.50    6.10
   9  14   0    2.80    7.90
   9  14   0   23.10   29.50
   9  14   0  -25.10   30.20
 -10 -14   0   87.99   26.50
 -10 -14   0   32.20   11.20
 -10 -14   0   26.60    7.90
 -10 -14   0  118.39   61.99
 -10 -14   0   31.60    7.10
  10  14   0   29.80    8.30
  10  14   0   63.89   35.50
  10  14   0   14.80   29.50
 -11 -14   0   93.89   29.50
 -11 -14   0   69.69   12.30
 -11 -14   0   70.59    8.30
 -11 -14   0   83.09   42.40
 -11 -14   0   56.89    9.10
  11  14   0   77.49   36.00
  11  14   0   96.99   35.70
  11  14   0   68.09    9.30
 -12 -14   0   14.70   27.70
 -12 -14   0    9.50   10.80
 -12 -14   0    6.80    7.20
 -12 -14   0  -18.60    7.30
 -12 -14   0  -15.30   37.20
  12  14   0  -54.99   33.40
  12  14   0    0.40    8.30
  12  14   0   31.40   32.50
 -13 -14   0  192.58   54.89
 -13 -14   0  130.29   11.30
 -13 -14   0  136.99   14.70
 -13 -14   0  118.39   11.60
 -13 -14   0  125.49   34.40
  13  14   0  139.79   11.70
  13  14   0  245.88   47.80
  13  14   0  240.88   54.59
 -14 -14   0  213.08   17.60
 -14 -14   0  157.18   16.20
 -14 -14   0  161.18   13.50
 -14 -14   0  189.98   16.30
 -14 -14   0  219.28   42.40
 -14 -14   0  181.88   51.89
  14  14   0  317.17   59.49
  14  14   0  196.48   16.20
  14  14   0  263.37   52.19
 -15 -14   0   12.80    9.20
 -15 -14   0   26.40    7.50
 -15 -14   0   24.20   12.20
 -15 -14   0  -54.89   51.99
 -15 -14   0   10.50    8.90
  15  14   0   11.90   44.00
  15  14   0   33.60    9.40
 -16 -14   0   49.70    8.80
 -16 -14   0   30.40   52.79
 -16 -14   0   49.00   10.40
 -16 -14   0   49.90   10.60
 -16 -14   0   34.60   12.80
  16  14   0   95.69   47.70
  16  14   0   42.50   10.20
 -17 -14   0   26.40   53.49
 -17 -14   0   50.69   10.90
 -17 -14   0  100.39   60.69
 -17 -14   0   49.00    9.70
 -17 -14   0   69.19   11.50
  17  14   0   70.89   11.20
  17  14   0   86.39   11.20
  17  14   0   42.60   49.90
  17  14   0   49.80   39.80
 -18 -14   0    5.90    9.30
 -18 -14   0    3.30   10.80
 -18 -14   0   -8.60   49.90
 -18 -14   0   -9.10   12.20
 -18 -14   0   85.79   81.19
 -18 -14   0   10.80   10.60
  18  14   0   33.10   49.70
  18  14   0    7.70   10.40
  18  14   0   -5.50   10.10
  18  14   0   16.70   39.70
   3 -15   0   10.20   11.90
  -3  15   0    8.70    7.80
  -3  15   0   -0.10    8.60
  -3  15   0   -1.80    9.80
   2 -15   0   10.60   11.90
  -2  15   0    9.30    7.40
  -2  15   0    7.00    8.80
  -2  15   0   16.20    9.70
   1 -15   0   14.00   12.10
  -1  15   0   -1.90    5.40
  -1  15   0    0.80    6.70
  -1  15   0   10.70    9.50
   0 -15   0   -2.70   11.70
   0  15   0   -4.00    8.70
  -1 -15   0   26.90   21.90
  -1 -15   0    8.50   11.90
   1  15   0    0.70    9.10
   1  15   0   32.50   26.00
  -2 -15   0   20.60   21.80
  -2 -15   0   16.60   23.70
   2  15   0    2.10    8.60
   2  15   0  -22.30   25.30
  -3 -15   0  -19.30   28.60
  -3 -15   0  -20.30   13.20
   3  15   0  -15.60   16.40
   3  15   0  -30.80   35.30
  -4 -15   0   15.40   12.20
  -4 -15   0   40.60   27.30
   4  15   0    2.70   26.80
   4  15   0   15.50    8.60
  -5 -15   0    6.40   20.10
  -5 -15   0   17.20   27.40
  -5 -15   0   10.20   11.90
   5  15   0   53.79   29.20
   5  15   0    0.10    8.10
   5  15   0  -19.20   23.50
  -6 -15   0  -39.70   26.70
  -6 -15   0   -8.80   20.20
  -6 -15   0   -1.50   11.30
   6  15   0  -28.60   27.80
   6  15   0  -10.30    7.90
   6  15   0   -8.10   23.30
  -7 -15   0    6.90   21.30
  -7 -15   0   -9.70   11.10
  -7 -15   0   17.20   51.79
   7  15   0   63.19   51.39
   7  15   0    3.80    7.80
   7  15   0    2.30   25.60
  -8 -15   0  -10.80    9.80
  -8 -15   0  -22.90   29.10
  -8 -15   0    3.10    4.00
  -8 -15   0  -18.70   21.20
  -8 -15   0  -20.20   10.60
   8  15   0   11.10   26.60
   8  15   0    7.70    8.20
   8  15   0   26.20   30.70
  -9 -15   0    1.10    7.40
  -9 -15   0   -4.10    6.10
  -9 -15   0    5.40   22.00
  -9 -15   0  -15.90   10.60
   9  15   0  -52.19   24.10
   9  15   0    1.50    8.20
   9  15   0  -15.70   29.50
 -10 -15   0    5.60   11.10
 -10 -15   0    2.30    7.70
 -10 -15   0   -2.00   24.30
 -10 -15   0    2.20    6.40
 -10 -15   0   11.90   35.00
  10  15   0   -6.20   29.70
  10  15   0  -31.60   34.10
  10  15   0   -3.90    8.60
 -11 -15   0   43.50   26.70
 -11 -15   0   22.70    8.40
 -11 -15   0   64.49   40.00
 -11 -15   0    1.60   11.50
 -11 -15   0   19.70    7.30
  11  15   0   60.69   38.60
  11  15   0   12.10    8.50
  11  15   0   66.09   34.90
 -12 -15   0    3.20    8.30
 -12 -15   0    0.80   44.20
 -12 -15   0    0.00    7.50
 -12 -15   0   -1.50   11.20
 -12 -15   0  -17.50   26.10
  12  15   0  -31.90   41.10
  12  15   0  -31.30   33.80
  12  15   0   -8.00    8.70
 -13 -15   0  -16.60   11.10
 -13 -15   0   -5.10    8.10
 -13 -15   0   -6.90    8.10
 -13 -15   0    0.70   27.40
 -13 -15   0  -22.50   39.10
  13  15   0    1.00    9.90
  13  15   0  -15.80   42.50
  13  15   0  -36.00   36.90
 -14 -15   0    0.60    8.70
 -14 -15   0  -15.50   45.00
 -14 -15   0   -6.80    8.50
 -14 -15   0   62.79   33.30
  14  15   0    6.50   11.10
  14  15   0   14.80   42.70
  14  15   0   -4.00   42.40
 -15 -15   0   -2.80    9.00
 -15 -15   0  -10.20    9.00
 -15 -15   0  -30.00   11.40
 -15 -15   0  -10.10    7.80
 -15 -15   0  -12.10   51.49
  15  15   0    2.30    9.40
  15  15   0  -11.60   41.70
 -16 -15   0   44.70   56.99
 -16 -15   0    7.00    9.90
 -16 -15   0   13.00   12.60
 -16 -15   0   14.20    7.70
 -16 -15   0   21.30   10.10
  16  15   0   15.30   10.00
  16  15   0    6.80   46.00
  16  15   0    1.10    9.30
 -17 -15   0    7.90   10.00
 -17 -15   0   29.40   61.69
 -17 -15   0    5.20    8.20
 -17 -15   0   -3.80   12.50
 -17 -15   0    5.80   52.09
 -17 -15   0    8.30   10.10
  17  15   0   18.90   10.20
  17  15   0   -7.40   51.89
  17  15   0  -25.70   38.40
  17  15   0  -11.10   10.20
 -18 -15   0   11.60   13.60
 -18 -15   0    1.20   10.70
 -18 -15   0   -7.10   71.29
 -18 -15   0    7.80    9.30
 -18 -15   0  -15.30   10.70
 -18 -15   0  -81.99   54.49
  18  15   0   11.30   10.80
  18  15   0   -9.50   43.70
  18  15   0    5.40   60.29
  18  15   0    3.50   10.60
   1 -16   0   58.99   13.60
  -1  16   0   70.59   10.80
  -1  16   0   69.59    8.20
  -1  16   0   54.99   11.50
   0 -16   0   27.90   13.30
   0  16   0   26.70   10.50
  -1 -16   0    5.30   12.20
  -1 -16   0   49.50   38.80
   1  16   0   11.50    9.80
  -2 -16   0   55.39   13.90
  -2 -16   0   90.29   26.30
   2  16   0   64.39   30.10
   2  16   0   31.00    9.80
  -3 -16   0  164.68   32.50
  -3 -16   0  106.09   15.40
   3  16   0  119.59   12.50
   3  16   0  184.18   37.70
  -4 -16   0   84.19   32.20
  -4 -16   0   88.29   15.10
   4  16   0  133.49   41.70
   4  16   0   82.09   10.90
  -5 -16   0    6.90   28.80
  -5 -16   0   -3.00   12.50
   5  16   0  -32.40   29.90
   5  16   0   -1.90    8.50
  -6 -16   0   10.40   12.60
  -6 -16   0   -4.30   27.90
   6  16   0   25.40   31.80
   6  16   0    1.90    8.90
  -7 -16   0  -13.70   30.80
  -7 -16   0   -1.90   12.20
   7  16   0   25.10   33.90
   7  16   0    2.40    8.30
  -8 -16   0   43.30   47.30
  -8 -16   0   18.70   12.60
   8  16   0   12.80    9.10
   8  16   0   21.60   34.00
  -9 -16   0   -3.00    6.20
  -9 -16   0  -10.60   12.20
  -9 -16   0  -23.30   33.90
   9  16   0  -38.30   33.50
   9  16   0   -2.00    9.00
 -10 -16   0   -6.50    8.10
 -10 -16   0    3.30    6.60
 -10 -16   0  -14.10   12.20
  10  16   0   -1.40   34.50
  10  16   0  -16.80    8.80
 -11 -16   0   -6.10    7.10
 -11 -16   0   -4.80   12.40
 -11 -16   0   -8.80    8.30
 -11 -16   0   -8.50   30.40
 -11 -16   0  -26.10   38.50
  11  16   0   -2.80   34.90
  11  16   0   -5.50    9.30
  11  16   0  -24.50   37.30
 -12 -16   0   87.89   10.70
 -12 -16   0  158.28   63.69
 -12 -16   0   71.99   14.10
 -12 -16   0   87.09    9.60
 -12 -16   0   93.49   33.50
  12  16   0   77.39   11.00
  12  16   0   68.09   42.00
  12  16   0  112.09   46.50
 -13 -16   0   96.39   34.70
 -13 -16   0  133.79   11.20
 -13 -16   0  121.89   15.70
 -13 -16   0   99.29   11.60
 -13 -16   0  158.88   50.19
  13  16   0   70.29   45.10
  13  16   0  106.39   11.90
  13  16   0  139.69   44.40
 -14 -16   0    6.50   50.79
 -14 -16   0   37.30   10.00
 -14 -16   0   33.00    9.10
 -14 -16   0   65.09   34.80
 -14 -16   0   33.50   13.40
  14  16   0   49.60   10.20
  14  16   0   76.69   50.49
  14  16   0   23.60   44.90
 -15 -16   0    8.10    9.50
 -15 -16   0  -32.40   54.79
 -15 -16   0   11.00   12.50
 -15 -16   0   -0.80    8.80
  15  16   0   10.90    9.60
  15  16   0  -22.00   48.80
 -16 -16   0   15.10   13.00
 -16 -16   0   26.10    7.30
 -16 -16   0   13.60   10.10
 -16 -16   0   23.20   10.20
 -16 -16   0    5.20   58.09
  16  16   0   26.80   10.30
  16  16   0  -14.60   60.09
 -17 -16   0   56.29    8.90
 -17 -16   0  132.89   71.49
 -17 -16   0   57.59   11.80
 -17 -16   0   65.49   15.10
 -17 -16   0   56.89   11.60
  17  16   0   70.99   12.30
  17  16   0   88.49   46.50
  17  16   0   69.09   11.50
  -1 -17   0  -13.60   13.00
   1  17   0    5.30    6.80
   1  17   0   13.20   10.60
  -2 -17   0   71.99   33.60
  -2 -17   0   15.30   13.40
   2  17   0    0.00   10.10
  -3 -17   0   11.00   13.50
  -3 -17   0    0.80   28.20
   3  17   0   13.60   10.00
   3  17   0   -9.30   31.20
  -4 -17   0    0.30   27.10
  -4 -17   0   10.90   13.50
   4  17   0    4.80    9.70
   4  17   0   72.59   35.30
  -5 -17   0    1.90   13.50
  -5 -17   0   25.20   30.60
   5  17   0   28.80   32.50
   5  17   0   -2.50    9.60
  -6 -17   0   -3.80   28.50
  -6 -17   0   17.70   14.20
   6  17   0   22.00   33.50
   6  17   0    7.90    9.60
  -7 -17   0    8.30   32.10
  -7 -17   0  -18.40   13.00
   7  17   0   -5.50    8.90
   7  17   0  -23.40   33.20
  -8 -17   0   28.80   34.30
  -8 -17   0   49.99   14.60
   8  17   0   46.40   10.50
   8  17   0   33.10   37.70
  -9 -17   0   27.50   43.90
  -9 -17   0   40.50    5.30
  -9 -17   0   47.00   14.70
   9  17   0   45.50   44.80
   9  17   0   27.60    9.90
 -10 -17   0  -14.90   13.30
 -10 -17   0   -9.70   19.80
 -10 -17   0   -4.60    6.90
  10  17   0  -21.90    9.40
  10  17   0   27.80   40.40
 -11 -17   0   40.40   35.80
 -11 -17   0  -33.80   12.40
 -11 -17   0    9.70    7.50
 -11 -17   0   10.00    9.00
  11  17   0  -43.70   34.00
  11  17   0   17.10    9.90
 -12 -17   0   -8.00   12.70
 -12 -17   0   10.50    9.20
 -12 -17   0  -11.20    7.50
 -12 -17   0  -22.70   63.69
  12  17   0   -7.10    9.70
  12  17   0  -16.90   44.60
 -13 -17   0   23.90   48.20
 -13 -17   0   17.40   13.60
 -13 -17   0   19.40    9.60
 -13 -17   0   28.50    8.80
  13  17   0   27.30   42.10
  13  17   0   27.70   10.40
 -14 -17   0   96.39   54.49
  14  17   0  145.19   53.39
 -15 -17   0   10.60    9.90
 -15 -17   0  -49.10   53.29
 -15 -17   0    7.60    9.40
 -15 -17   0   14.30   13.70
  15  17   0  -11.80    9.90
 -16 -17   0   -4.30   10.00
 -16 -17   0    3.10    9.80
 -16 -17   0   -9.30   13.40
  16  17   0    2.40   10.50
  -2 -18   0   85.99   16.00
   2  18   0   70.39   12.50
  -3 -18   0   50.89   36.10
  -3 -18   0   90.79   16.60
   3  18   0   67.79   12.40
  -4 -18   0  -10.50   13.50
  -4 -18   0   26.10   33.00
   4  18   0   -5.00    9.90
   4  18   0   95.59   39.00
  -5 -18   0   30.60   14.70
  -5 -18   0   21.60   32.40
   5  18   0   13.90   10.30
   5  18   0   85.79   38.50
  -6 -18   0   67.49   16.30
  -6 -18   0   84.09   35.30
   6  18   0  154.58   39.40
   6  18   0   56.09   11.30
  -7 -18   0   62.79   16.00
  -7 -18   0   35.30   35.50
   7  18   0   82.99   11.80
   7  18   0  159.48   43.80
  -8 -18   0  -16.70   34.20
  -8 -18   0   28.60   14.90
   8  18   0   43.00   36.40
   8  18   0   18.20    9.80
  -9 -18   0  -10.90   13.60
  -9 -18   0   50.79   39.10
   9  18   0   29.30   38.80
 -10 -18   0   -0.90   14.30
 -10 -18   0   31.00   43.10
 -10 -18   0   13.70    7.10
  10  18   0    9.30   10.10
  10  18   0   32.80   45.60
 -11 -18   0   63.39    8.60
 -11 -18   0   54.69   15.80
  11  18   0   74.49   12.00
  11  18   0  103.39   43.90
 -12 -18   0   85.59    9.60
 -12 -18   0   56.89   16.00
 -12 -18   0  126.59   50.49
  12  18   0  118.29   46.80
  12  18   0   86.69   12.40
 -13 -18   0   13.50    8.70
 -13 -18   0   19.00   10.30
 -13 -18   0    7.40   14.10
 -13 -18   0   20.10   56.29
  13  18   0   21.60   10.80
 -14 -18   0    2.80    8.90
 -14 -18   0    8.10   10.20
 -14 -18   0  -14.20   13.80
  14  18   0    3.20   10.70
 -15 -18   0   75.69   11.90
 -15 -18   0   70.09   15.80
 -15 -18   0   73.29   11.00
  15  18   0   67.99   11.90
 -16 -18   0   67.79   12.40
 -16 -18   0   73.59   11.70
 -16 -18   0   53.49   15.90
  16  18   0   62.09   12.10
  -5 -19   0  -20.80   14.40
  -5 -19   0   22.90   37.40
   5  19   0   94.19   46.10
   5  19   0    3.50   10.50
  -6 -19   0   12.50   38.00
  -6 -19   0  -15.30   14.40
   6  19   0  -12.80   10.20
  -7 -19   0   47.50   43.00
  -7 -19   0   -5.60   15.10
   7  19   0   -6.60   10.00
  -8 -19   0  -37.70   60.59
  -8 -19   0    0.70   15.20
   8  19   0   -5.70   10.10
  -9 -19   0   -1.00   15.30
   9  19   0  -19.70    9.70
 -10 -19   0  -33.80   13.70
  10  19   0   -1.50   10.50
 -11 -19   0   -9.90   14.70
 -11 -19   0    1.30    7.20
  11  19   0   -3.30   10.50
 -12 -19   0    7.00    8.00
 -12 -19   0   -7.50   14.90
  12  19   0    3.80   11.20
 -13 -19   0  -14.00   14.90
 -13 -19   0    1.40    8.70
  13  19   0    3.50   11.40
 -14 -19   0    3.30   10.50
 -14 -19   0    0.90    9.20
 -14 -19   0  -21.90   14.40
  14  19   0    4.00   11.50
  -9 -20   0  -13.90   15.90
   9  20   0   -0.30   10.80
 -10 -20   0   -5.90   15.70
  10  20   0  -14.80   10.80
 -11 -20   0   -7.90   15.60
  11  20   0    3.90   11.40
  11  20  -1   49.50   12.80
 -11 -20   1   29.60   16.40
  10  20  -1   24.00   12.20
 -10 -20   1   26.70   16.80
   9  20  -1   37.10   12.20
  -9 -20   1  -13.40   15.80
  14  19  -1   31.80   12.00
 -14 -19   1    2.80   15.50
 -14 -19   1   29.30    9.70
  13  19  -1   51.29   12.20
 -13 -19   1   68.79   10.00
 -13 -19   1   84.79   17.80
  12  19  -1   10.90   11.10
 -12 -19   1   34.50    8.80
 -12 -19   1   24.60   15.60
  11  19  -1    4.60   11.30
 -11 -19   1  -20.90   14.60
 -11 -19   1   -1.50    7.20
  10  19  -1   -7.20   10.90
 -10 -19   1   -2.20   14.80
   9  19  -1   -2.70   10.60
  -9 -19   1   17.20   15.50
   8  19  -1   30.00   10.70
  -8 -19   1   28.70   52.89
  -8 -19   1   15.00   15.20
   7  19  -1   89.29   12.60
  -7 -19   1   79.49   17.10
  -7 -19   1   81.39   41.50
   6  19  -1   92.39   12.80
  -6 -19   1   72.89   17.20
  -6 -19   1   65.79   38.00
   5  19  -1   20.20   11.30
  -5 -19   1   14.50   14.70
  -5 -19   1  -16.80   37.20
  15  18  -1    5.70   11.40
  15  18  -1   10.30   11.00
 -15 -18   1   13.50   14.70
 -15 -18   1   12.50    9.80
 -15 -18   1    8.10   10.60
  14  18  -1   -2.10   10.80
 -14 -18   1    3.90    9.30
 -14 -18   1    7.70   10.10
 -14 -18   1   -9.40   14.10
  13  18  -1   -1.80   10.70
 -13 -18   1   -7.90   14.40
 -13 -18   1   -3.40    8.80
  12  18  -1   52.39   48.70
  12  18  -1   -6.20   10.50
 -12 -18   1   -4.40   14.30
 -12 -18   1   33.40   47.10
  11  18  -1    3.90   10.70
  11  18  -1   62.49   39.70
 -11 -18   1    0.60    7.70
 -11 -18   1  -14.30   14.10
  10  18  -1  -14.70    9.80
 -10 -18   1  -10.50    6.50
 -10 -18   1  -58.09   40.30
 -10 -18   1   -4.30   14.00
   9  18  -1  115.19   41.20
   9  18  -1   36.50   11.10
  -9 -18   1   42.90   41.20
  -9 -18   1   49.40   15.30
   8  18  -1   69.09   11.30
   8  18  -1   41.10   36.40
  -8 -18   1   69.09   39.40
  -8 -18   1   65.39   15.50
   7  18  -1   -0.70    9.70
   7  18  -1    4.80   35.90
  -7 -18   1   -6.50   14.20
  -7 -18   1   -8.70   31.90
   6  18  -1   -8.20    9.60
   6  18  -1   18.70   36.10
  -6 -18   1    3.90   14.40
  -6 -18   1   27.10   33.50
   5  18  -1    6.30   10.00
   5  18  -1   30.20   34.70
  -5 -18   1   10.30   30.50
  -5 -18   1    3.00   14.10
   4  18  -1    2.60   10.80
  -4 -18   1   -7.50   29.20
  -4 -18   1  -12.10   13.70
   3  18  -1   -9.90   10.20
  -3 -18   1    5.10   13.70
   2  18  -1   69.99   12.20
   2  18  -1   59.59   12.00
  -2 -18   1   58.99   15.30
  16  17  -1   69.09   12.70
  16  17  -1   51.59   11.80
 -16 -17   1   81.19   15.80
 -16 -17   1   50.19   11.50
 -16 -17   1   48.30   10.90
  15  17  -1  108.59   13.40
  15  17  -1  116.19   12.90
 -15 -17   1  138.79   71.49
 -15 -17   1  107.29   16.50
 -15 -17   1  115.59   12.20
 -15 -17   1  114.79   12.90
  14  17  -1  133.79   13.50
 -14 -17   1  139.29   17.50
 -14 -17   1  156.48   12.70
 -14 -17   1  128.29   13.40
 -14 -17   1  285.47   68.59
  13  17  -1   94.19   12.10
 -13 -17   1   94.99   50.69
 -13 -17   1   95.59   16.30
 -13 -17   1   76.69   10.50
 -13 -17   1   83.99   11.50
  12  17  -1   15.40   10.30
  12  17  -1    4.80   44.70
 -12 -17   1   -0.40    8.10
 -12 -17   1    7.70   55.69
 -12 -17   1  -13.60   13.10
 -12 -17   1   13.50    9.20
  11  17  -1   -2.40    9.30
  11  17  -1   12.00   40.00
 -11 -17   1   -6.30    7.40
 -11 -17   1   21.30   37.30
 -11 -17   1   16.10   14.00
  10  17  -1   -5.70   38.30
  10  17  -1   -4.20    9.40
 -10 -17   1   -5.50   13.30
 -10 -17   1  -12.10    6.70
 -10 -17   1  -21.90   18.10
   9  17  -1   18.20   37.70
   9  17  -1    1.80    9.30
  -9 -17   1    3.20    8.10
  -9 -17   1  -42.30   48.50
  -9 -17   1  -21.10   13.10
   8  17  -1    0.20    9.30
   8  17  -1   18.40   36.60
  -8 -17   1  -17.20   12.70
  -8 -17   1    9.00   33.90
   7  17  -1    3.90   34.00
   7  17  -1   -4.30    9.00
  -7 -17   1  -10.60   31.30
  -7 -17   1  -14.50   12.70
   6  17  -1   68.89   10.60
   6  17  -1   48.40   35.10
  -6 -17   1   67.69   30.70
  -6 -17   1   65.29   15.30
   5  17  -1   33.50   42.10
   5  17  -1   -4.40    9.20
  -5 -17   1   20.70   32.00
  -5 -17   1   18.10   13.90
   4  17  -1  -11.80    9.60
   4  17  -1   10.50   30.10
  -4 -17   1  -20.00   12.70
  -4 -17   1  -27.80   25.30
   3  17  -1  101.29   33.20
   3  17  -1   65.49   11.00
  -3 -17   1   86.59   27.30
  -3 -17   1   41.40   14.20
   2  17  -1   82.09   11.80
  -2 -17   1   90.19   15.50
   1  17  -1   50.39    7.90
   1  17  -1   57.99   10.90
   1  17  -1   44.10   10.80
  -1 -17   1   37.60   14.10
   0  17  -1   18.50    6.90
   0  17  -1    6.40   10.10
   0  17  -1    6.40   10.00
   0 -17   1   35.00   13.60
  17  16  -1    3.10   11.00
  17  16  -1   19.60   10.70
 -17 -16   1    0.00   10.40
 -17 -16   1   -0.50   11.00
 -17 -16   1  -38.40   87.79
 -17 -16   1   12.20    8.10
 -17 -16   1   -7.60   13.40
  16  16  -1  -13.00    9.70
  16  16  -1   -4.20   10.50
  16  16  -1   -5.40   36.50
 -16 -16   1   -1.40    9.90
 -16 -16   1    0.50    7.10
 -16 -16   1  -14.90   13.10
 -16 -16   1    6.30   10.10
 -16 -16   1  -57.19   57.69
  15  16  -1   -3.10    9.80
  15  16  -1    8.50   10.40
 -15 -16   1   -0.40   12.50
 -15 -16   1    5.10    9.40
 -15 -16   1    7.20   56.59
 -15 -16   1   -0.60    9.50
  14  16  -1   65.99   10.70
  14  16  -1   59.79   60.19
 -14 -16   1   47.40   10.20
 -14 -16   1   36.40   13.70
 -14 -16   1   48.60    9.90
 -14 -16   1   95.09   54.59
  13  16  -1   55.99   10.70
  13  16  -1   78.89   58.39
 -13 -16   1   58.19   10.20
 -13 -16   1   66.19   14.40
 -13 -16   1   54.19    9.50
 -13 -16   1  101.49   46.80
  12  16  -1  -31.70   44.90
  12  16  -1    8.40    9.40
  12  16  -1    1.40   42.30
 -12 -16   1    9.40    9.10
 -12 -16   1   -3.90    7.70
 -12 -16   1   -2.00   40.20
 -12 -16   1   71.69   50.39
 -12 -16   1    1.00   12.90
  11  16  -1    9.20    9.20
  11  16  -1  -14.40   38.30
 -11 -16   1   12.60    8.90
 -11 -16   1   13.50    7.60
 -11 -16   1   39.70   40.60
 -11 -16   1    8.00   12.80
  10  16  -1   87.09   40.30
  10  16  -1   44.10    9.90
 -10 -16   1   21.90   13.30
 -10 -16   1   51.69    7.90
   9  16  -1    7.00    9.00
   9  16  -1  -46.10   31.10
  -9 -16   1   -8.10   12.30
  -9 -16   1  -28.30   31.70
  -9 -16   1   -9.90    6.10
   8  16  -1   29.50   33.40
   8  16  -1    2.60    8.30
  -8 -16   1  -11.30   36.10
  -8 -16   1  -18.40   12.40
   7  16  -1   -3.70    8.60
   7  16  -1   21.70   33.40
  -7 -16   1  -17.50   31.70
  -7 -16   1    7.00   12.60
   6  16  -1    1.20    8.70
   6  16  -1  -25.40   29.40
  -6 -16   1   12.90   28.10
  -6 -16   1   10.80   12.60
   5  16  -1   57.69    9.90
   5  16  -1   98.29   34.40
  -5 -16   1   73.29   14.60
  -5 -16   1   22.60   29.40
   4  16  -1   15.80   48.90
   4  16  -1   17.30    9.20
  -4 -16   1   11.80   13.00
  -4 -16   1   40.00   43.10
   3  16  -1  -15.80    9.20
   3  16  -1   14.60   26.60
  -3 -16   1  -43.20   22.50
  -3 -16   1    0.70   12.20
   2  16  -1   56.09   26.50
   2  16  -1    1.60    9.40
  -2 -16   1   13.70   21.70
  -2 -16   1   -4.80   12.30
   1  16  -1    1.10    9.20
  -1 -16   1    7.40   12.50
   0  16  -1   -9.10    6.30
   0  16  -1   -2.10    9.20
   0  16  -1  -10.40    9.30
   0 -16   1   -4.40   12.30
  -1  16  -1    3.80    9.10
  -1  16  -1  -17.70    9.50
   1 -16   1    4.70   12.50
  17  15  -1   81.79   11.90
  17  15  -1  124.19   61.09
  17  15  -1  117.99   45.20
  17  15  -1   75.09   11.90
 -17 -15   1   72.09   14.60
 -17 -15   1  170.98   61.39
 -17 -15   1   68.39   12.10
 -17 -15   1   75.39   67.89
 -17 -15   1   90.29   10.30
 -17 -15   1   47.80   11.50
  16  15  -1   92.99   51.69
  16  15  -1   50.59   11.00
  16  15  -1   25.20   37.90
  16  15  -1   58.99   10.80
 -16 -15   1   39.20   10.80
 -16 -15   1   44.40   13.60
 -16 -15   1   33.80   10.10
 -16 -15   1  -35.70   53.99
 -16 -15   1   52.19    8.50
 -16 -15   1  144.09   60.69
  15  15  -1  -14.20    9.50
  15  15  -1  -41.50   41.70
  15  15  -1    3.40    9.30
 -15 -15   1    2.40    9.20
 -15 -15   1   -1.20    6.90
 -15 -15   1   -1.10    9.10
 -15 -15   1   -6.20   13.40
 -15 -15   1  -67.39   52.29
  14  15  -1   17.00    9.40
  14  15  -1    8.20   45.30
 -14 -15   1   91.19   51.69
 -14 -15   1    4.50    8.60
 -14 -15   1   15.50   16.60
 -14 -15   1   31.80    9.30
  13  15  -1    6.00   14.60
  13  15  -1  -39.00   39.70
 -13 -15   1   -4.60   43.30
 -13 -15   1   -8.30    8.30
 -13 -15   1    9.50   11.70
 -13 -15   1   -5.80    8.10
  12  15  -1  114.29   47.30
  12  15  -1  117.99   11.90
  12  15  -1  106.39   39.70
 -12 -15   1  112.39   11.40
 -12 -15   1  115.19   14.80
 -12 -15   1  118.69   49.60
 -12 -15   1  138.69   11.30
 -12 -15   1  182.88   36.10
  11  15  -1  266.37   43.20
  11  15  -1  180.88   49.50
  11  15  -1  200.78   16.10
 -11 -15   1  171.88   34.40
 -11 -15   1  135.29   44.00
 -11 -15   1  191.58   14.60
 -11 -15   1  170.28   16.70
 -11 -15   1  190.68   14.80
  10  15  -1   -3.70   30.80
  10  15  -1  -15.30   33.20
  10  15  -1  -10.10    8.30
 -10 -15   1    5.20    6.60
 -10 -15   1    1.50    7.70
 -10 -15   1   -1.60   11.40
 -10 -15   1   17.50   24.20
 -10 -15   1   -4.60   34.10
   9  15  -1  -34.20   30.20
   9  15  -1  -12.70   29.20
   9  15  -1   -0.10    8.50
  -9 -15   1   25.60   23.20
  -9 -15   1   -3.20    7.40
  -9 -15   1  -11.10   11.30
  -9 -15   1    3.50    6.10
   8  15  -1   17.80   25.90
   8  15  -1   -7.00    7.70
   8  15  -1  -48.20   27.60
  -8 -15   1  -14.10   28.40
  -8 -15   1   -1.10   21.50
  -8 -15   1   -8.30    9.90
  -8 -15   1  -10.50   11.10
   7  15  -1   18.20    7.90
   7  15  -1   17.60   26.50
  -7 -15   1  -18.00   19.30
  -7 -15   1   21.70   12.10
   6  15  -1   57.29    9.20
   6  15  -1   67.99   31.70
   6  15  -1   51.19   25.80
  -6 -15   1   52.39   12.60
  -6 -15   1    2.40   30.00
  -6 -15   1   50.99   22.40
   5  15  -1   52.59    9.50
   5  15  -1  115.09   32.50
   5  15  -1   44.60   24.60
  -5 -15   1   68.39   21.90
  -5 -15   1   28.60   27.10
  -5 -15   1   57.09   12.70
   4  15  -1  103.59   30.80
   4  15  -1   71.29    9.90
  -4 -15   1   58.29   13.60
  -4 -15   1   88.49   30.40
   3  15  -1  109.89   12.70
  -3 -15   1   83.69   17.10
   2  15  -1   -8.60    9.30
   2  15  -1   39.00   25.60
  -2 -15   1   12.20   24.00
  -2 -15   1  -10.30   13.30
   1  15  -1   36.70    9.60
   1  15  -1   80.29   24.50
  -1 -15   1   16.60   12.20
  -1 -15   1   49.20   20.30
   0  15  -1   33.30    9.60
   0  15  -1   36.20    6.90
   0 -15   1   15.10   12.00
  -1  15  -1    0.10    8.50
  -1  15  -1    3.30    9.40
  -1  15  -1    9.10    6.90
   1 -15   1   19.50   11.80
  -2  15  -1  126.89   11.60
  -2  15  -1  110.69   12.30
  -2  15  -1  148.79   12.10
   2 -15   1  119.79   15.10
  -3  15  -1   46.40    8.40
  -3  15  -1   66.79    9.50
  -3  15  -1   69.69   11.20
   3 -15   1   59.09   13.10
  18  14  -1   41.80   11.40
  18  14  -1   35.70   37.80
  18  14  -1  102.69   62.69
  18  14  -1   48.40   11.60
 -18 -14   1  -32.90   72.49
 -18 -14   1   33.60   11.30
 -18 -14   1    5.00   21.30
 -18 -14   1   12.50   11.10
 -18 -14   1   20.90   11.40
  17  14  -1    2.70   10.20
  17  14  -1  -33.30   46.60
  17  14  -1   -0.60    9.80
  17  14  -1   65.39   40.70
 -17 -14   1  -14.80   12.10
 -17 -14   1   -0.70   10.10
 -17 -14   1    4.60   10.10
 -17 -14   1  -87.19   56.89
 -17 -14   1  -60.79   49.99
 -17 -14   1    3.00    8.70
  16  14  -1   46.30   10.40
  16  14  -1    2.70   33.40
  16  14  -1   65.49   10.70
  16  14  -1  127.79   48.50
 -16 -14   1   73.29   12.90
 -16 -14   1   75.69   50.09
 -16 -14   1   49.20   10.80
 -16 -14   1   41.70   10.40
 -16 -14   1   99.59   57.59
 -16 -14   1   53.29    8.80
  15  14  -1   42.60   35.40
  15  14  -1  -16.40   44.20
  15  14  -1   27.40   16.30
  15  14  -1   21.20    9.70
 -15 -14   1   18.30    7.40
 -15 -14   1    6.20   50.39
 -15 -14   1    3.30   11.20
 -15 -14   1   25.60    9.70
 -15 -14   1   48.20   44.30
 -15 -14   1    2.40    9.50
  14  14  -1  -12.40    8.60
  14  14  -1  -27.80   40.50
 -14 -14   1   -6.30    6.50
 -14 -14   1   -5.20    8.50
 -14 -14   1   -6.90    8.60
 -14 -14   1 -103.19   43.20
 -14 -14   1    5.50   11.60
  13  14  -1   27.10   37.50
  13  14  -1   13.90    8.40
 -13 -14   1    5.10    8.00
 -13 -14   1   -5.80   11.00
 -13 -14   1   52.89   49.70
 -13 -14   1   -1.70    8.10
  12  14  -1  183.98   49.10
  12  14  -1  120.39   40.50
  12  14  -1   66.19    9.80
 -12 -14   1   88.79   30.90
 -12 -14   1   80.89   10.30
 -12 -14   1   79.79    9.30
 -12 -14   1  170.38   49.30
 -12 -14   1   71.09   12.90
  11  14  -1  231.08   41.50
  11  14  -1  152.48   42.50
  11  14  -1  150.78   11.90
 -11 -14   1  123.59   30.80
 -11 -14   1  228.98   52.19
 -11 -14   1  143.09   10.90
 -11 -14   1  138.89   14.90
 -11 -14   1  150.78   12.10
  10  14  -1   56.39    9.00
  10  14  -1   75.69   33.10
  10  14  -1   92.09   39.80
 -10 -14   1   43.60    8.20
 -10 -14   1   61.99   12.20
 -10 -14   1   83.39   62.19
 -10 -14   1   41.80    7.40
 -10 -14   1   40.20   24.30
   9  14  -1    0.90   26.50
   9  14  -1    7.60    7.90
   9  14  -1   21.90   31.60
  -9 -14   1   11.90    7.30
  -9 -14   1   22.00    6.30
  -9 -14   1   18.60   23.40
  -9 -14   1   57.39   33.50
  -9 -14   1    6.40   10.50
   8  14  -1   86.09   32.40
   8  14  -1   62.59    9.10
   8  14  -1   82.09   34.00
  -8 -14   1   58.19   12.00
  -8 -14   1   35.90   26.80
  -8 -14   1   72.89    8.40
  -8 -14   1   54.19    6.80
   7  14  -1   77.19   47.80
   7  14  -1    1.90    7.30
  -7 -14   1    7.80    4.90
  -7 -14   1    8.40   10.20
  -7 -14   1    4.80   26.30
   6  14  -1   -9.60   21.10
   6  14  -1   13.60    7.60
   6  14  -1   35.90   28.90
  -6 -14   1  -15.80   26.60
  -6 -14   1    8.90   20.90
  -6 -14   1    5.60   10.70
   5  14  -1   34.50   28.00
   5  14  -1   51.69   23.90
   5  14  -1   49.99    8.40
  -5 -14   1   22.40   18.90
  -5 -14   1   49.10   11.80
  -5 -14   1   50.29   28.80
   4  14  -1   19.10   24.10
   4  14  -1   -5.30    7.40
   4  14  -1  -18.70   19.00
  -4 -14   1  -14.40   10.60
  -4 -14   1  -12.90   21.40
  -4 -14   1   -5.30   16.30
   3  14  -1   89.39    9.80
   3  14  -1   75.29   21.30
   3  14  -1  146.49   28.60
  -3 -14   1   97.39   27.90
  -3 -14   1   92.29   20.10
  -3 -14   1   74.09   13.10
   2  14  -1  144.49   22.40
   2  14  -1  152.08   42.20
   2  14  -1  113.09   10.70
  -2 -14   1  100.59   13.90
  -2 -14   1   82.49   18.80
   1  14  -1   19.20    8.40
   1  14  -1   35.30   16.90
   1  14  -1   -1.10   21.00
  -1 -14   1   38.40   20.80
  -1 -14   1   -5.00   10.80
  -1 -14   1   -2.40   14.50
   0  14  -1    9.00   18.80
   0  14  -1   -5.10    8.20
   0 -14   1   28.80   18.30
   0 -14   1    3.30   11.10
  -1  14  -1   -2.10    5.70
  -1  14  -1   -7.80   13.30
   1 -14   1  -10.50   12.70
  -2  14  -1   52.99    7.50
  -2  14  -1   48.40    9.90
  -2  14  -1   44.60    6.40
  -2  14  -1   53.89    8.90
   2 -14   1   49.90   12.20
  -3  14  -1   19.90    7.40
  -3  14  -1   20.20    8.50
  -3  14  -1   26.90    9.30
   3 -14   1   31.90   11.50
  -4  14  -1    8.30    7.60
  -4  14  -1   -0.60    9.10
  -4  14  -1   -5.80    7.70
   4 -14   1    9.20   11.40
  18  13  -1    4.00   10.00
  18  13  -1  -36.00   51.29
  18  13  -1   -2.50   10.30
  18  13  -1   20.20   37.70
 -18 -13   1   13.80   12.00
 -18 -13   1  -21.80   44.70
 -18 -13   1   23.00   71.19
 -18 -13   1    0.50   10.30
 -18 -13   1   20.00   10.90
 -18 -13   1   -8.00    9.50
  17  13  -1   20.00   10.40
  17  13  -1  -12.30   45.20
  17  13  -1   23.90   36.00
  17  13  -1    2.00    9.30
 -17 -13   1   11.50   11.80
 -17 -13   1    9.00   57.99
 -17 -13   1  -10.20    9.70
 -17 -13   1   -3.40   44.20
 -17 -13   1   17.30    9.10
 -17 -13   1    6.70    9.80
  16  13  -1   -4.70   42.40
  16  13  -1   42.10   10.00
  16  13  -1   24.40    9.50
  16  13  -1   -9.40   34.30
 -16 -13   1   74.89   54.49
 -16 -13   1   42.30    9.00
 -16 -13   1   23.10    9.90
 -16 -13   1   31.80   10.00
 -16 -13   1   26.60   11.90
 -16 -13   1   13.50   46.60
  15  13  -1  -41.20   34.10
  15  13  -1    2.50   43.70
  15  13  -1   13.50    9.00
  15  13  -1   -3.90    8.60
 -15 -13   1   -3.00    9.40
 -15 -13   1   10.60    9.40
 -15 -13   1   49.60   51.19
 -15 -13   1  -35.10   37.90
 -15 -13   1   -2.70    7.20
 -15 -13   1   -5.30   10.70
  14  13  -1   72.79    9.70
  14  13  -1   66.49    9.80
  14  13  -1   60.79   43.90
 -14 -13   1   45.40   11.90
 -14 -13   1   57.79    9.80
 -14 -13   1  218.28   62.09
 -14 -13   1   41.40    9.80
 -14 -13   1   68.39    8.10
  13  13  -1  252.57   47.50
  13  13  -1  195.48   15.20
 -13 -13   1  190.08   15.70
 -13 -13   1  172.68   12.00
 -13 -13   1  242.08   56.79
 -13 -13   1  153.08   14.50
 -13 -13   1  157.38   12.60
  12  13  -1  169.78   46.80
  12  13  -1  139.29   38.70
  12  13  -1  135.99   10.90
 -12 -13   1  112.29    8.10
 -12 -13   1  102.79   10.80
 -12 -13   1  194.28   48.00
 -12 -13   1  118.49   13.40
 -12 -13   1  115.39   10.50
 -12 -13   1  131.29   31.90
  11  13  -1  -27.10   31.90
  11  13  -1   -1.50    7.70
  11  13  -1   22.70   30.40
 -11 -13   1    4.00    6.90
 -11 -13   1   -3.00   36.00
 -11 -13   1   -3.50    9.90
 -11 -13   1    1.40    7.30
 -11 -13   1  -25.00   22.40
  10  13  -1  131.79   10.30
  10  13  -1  170.68   35.00
  10  13  -1  139.99   50.69
 -10 -13   1  142.39   13.50
 -10 -13   1  115.69   25.90
 -10 -13   1  102.89   10.10
 -10 -13   1   97.69   40.30
 -10 -13   1  120.99    9.60
   9  13  -1  -18.70   27.10
   9  13  -1    3.10    6.90
   9  13  -1   15.10   26.60
  -9 -13   1   20.00   21.30
  -9 -13   1   -4.10    9.30
  -9 -13   1   -0.50    6.50
  -9 -13   1   -0.90    5.60
  -9 -13   1   43.90   30.80
   8  13  -1  263.57   16.20
   8  13  -1  357.86   39.20
   8  13  -1  304.67   44.70
  -8 -13   1  246.78   15.70
  -8 -13   1  271.07   33.10
  -8 -13   1  254.37   17.20
  -8 -13   1  227.98   19.90
   7  13  -1  609.64   53.29
   7  13  -1  586.64   47.00
   7  13  -1  569.34   27.90
  -7 -13   1  610.34   27.60
  -7 -13   1  601.34   44.70
  -7 -13   1  586.84   50.79
  -7 -13   1  617.74   26.30
  -7 -13   1  595.04   31.30
   6  13  -1  429.16   45.70
   6  13  -1  402.66   37.90
   6  13  -1  458.45   22.40
  -6 -13   1  480.95   26.40
  -6 -13   1  462.15   20.00
  -6 -13   1  405.86   38.10
   5  13  -1   48.50   26.10
   5  13  -1   62.09    8.10
   5  13  -1   62.59   21.60
  -5 -13   1   74.09   21.40
  -5 -13   1   45.90   27.40
  -5 -13   1   55.39   10.70
   4  13  -1   -3.50    6.70
   4  13  -1   -0.70   23.50
   4  13  -1   31.40   20.10
  -4 -13   1    9.10   17.50
  -4 -13   1   -4.70    9.70
  -4 -13   1   17.10   22.90
   3  13  -1   11.60   18.40
   3  13  -1    3.80    6.90
   3  13  -1   -2.40   22.60
  -3 -13   1  -12.00   16.00
  -3 -13   1  -21.10   20.30
  -3 -13   1    4.00   10.10
   2  13  -1   24.00    7.60
   2  13  -1   11.50    4.90
   2  13  -1   31.80   23.90
   2  13  -1   20.60   18.80
  -2 -13   1    7.20   20.00
  -2 -13   1   11.60   17.20
  -2 -13   1    3.80   10.40
   1  13  -1  330.27   35.50
   1  13  -1  373.36   28.50
   1  13  -1  283.47   16.10
   1  13  -1  376.56   19.40
  -1 -13   1  350.36   36.60
  -1 -13   1  357.56   23.30
  -1 -13   1  375.66   27.30
   0  13  -1  608.14   40.20
   0  13  -1  610.24   26.80
   0  13  -1  617.94   34.90
   0  13  -1  607.84   29.20
   0 -13   1  610.34   34.40
   0 -13   1  621.44   32.40
   0 -13   1  683.63   40.20
  -1  13  -1  169.78   11.20
  -1  13  -1  168.18   11.10
  -1  13  -1  160.08   12.20
   1 -13   1  144.69   14.30
  -2  13  -1    9.30    4.60
  -2  13  -1   -1.90    6.00
  -2  13  -1    6.00    8.20
  -2  13  -1    4.00    5.10
   2 -13   1   -1.70   10.30
  -3  13  -1  157.98   12.20
  -3  13  -1  115.19   10.00
  -3  13  -1   96.69   11.10
   3 -13   1  103.49   13.10
  -4  13  -1   74.99    9.50
  -4  13  -1   60.79    9.80
  -4  13  -1   79.79    8.70
   4 -13   1   59.29   14.20
  -5  13  -1    2.70    8.70
  -5  13  -1   -2.10    6.80
  -5  13  -1   -7.90    8.30
   5 -13   1   15.20   11.00
  18  12  -1   -1.60   10.50
  18  12  -1   -2.90    8.90
  18  12  -1   59.99   52.59
 -18 -12   1  109.39   85.79
 -18 -12   1    4.00   10.70
 -18 -12   1   13.40   10.20
 -18 -12   1   -2.40   50.69
 -18 -12   1   -1.10   11.30
 -18 -12   1    9.60   10.50
  17  12  -1   19.30    9.10
  17  12  -1    3.60   40.70
  17  12  -1   36.20   43.70
  17  12  -1   22.90   10.20
 -17 -12   1   19.70   46.60
 -17 -12   1    9.20   10.20
 -17 -12   1    4.30   64.19
 -17 -12   1   27.70   10.40
 -17 -12   1    9.00    9.20
  16  12  -1   59.29   42.70
  16  12  -1  -23.20   33.30
  16  12  -1   17.80    9.30
  16  12  -1   13.00    8.60
 -16 -12   1    4.80    9.30
 -16 -12   1    3.20    8.60
 -16 -12   1    1.70    9.60
 -16 -12   1  -29.50   54.89
 -16 -12   1    4.30   42.70
  15  12  -1  -14.10    8.10
  15  12  -1    8.20   32.60
  15  12  -1    8.00    8.70
  15  12  -1   19.80   40.90
 -15 -12   1   -2.00   38.30
 -15 -12   1    3.20    8.90
 -15 -12   1    5.50    8.80
 -15 -12   1    0.70    7.70
 -15 -12   1   18.90   52.39
  14  12  -1   -0.10    8.10
  14  12  -1    6.90    8.10
  14  12  -1   -0.60   38.60
 -14 -12   1   24.50   46.10
 -14 -12   1  -12.70   10.20
 -14 -12   1    2.70    7.10
  13  12  -1    2.30    7.60
  13  12  -1  -50.59   33.20
 -13 -12   1    3.50    7.70
 -13 -12   1    5.60   42.10
 -13 -12   1   25.90    8.10
 -13 -12   1    6.20    6.60
  12  12  -1  -22.00    7.00
  12  12  -1  -26.70   32.40
  12  12  -1   26.70   31.70
 -12 -12   1   -5.60    7.00
 -12 -12   1  -13.40    5.20
 -12 -12   1  -41.10   24.10
 -12 -12   1   -3.90    6.90
 -12 -12   1  -11.50   35.60
  11  12  -1  270.97   40.00
  11  12  -1  201.18   45.20
  11  12  -1  142.09   10.80
 -11 -12   1  131.09   10.50
 -11 -12   1  265.87   47.80
 -11 -12   1  140.09    9.70
 -11 -12   1  161.08   13.90
 -11 -12   1  147.49   32.80
 -11 -12   1  135.89   10.90
  10  12  -1  147.39   10.60
  10  12  -1  177.68   42.70
  10  12  -1  172.48   35.60
 -10 -12   1  116.79   10.40
 -10 -12   1  124.39    9.70
 -10 -12   1  161.28   30.20
 -10 -12   1  144.59   12.90
 -10 -12   1  155.48   40.30
   9  12  -1   98.39   43.80
   9  12  -1  110.29   29.00
   9  12  -1   75.99    8.50
  -9 -12   1   65.59   35.00
  -9 -12   1   86.99    8.70
  -9 -12   1   81.89    7.90
  -9 -12   1  104.49   25.10
  -9 -12   1   71.09   10.80
   8  12  -1  585.74   27.10
   8  12  -1  582.84   47.30
   8  12  -1  574.54   52.49
  -8 -12   1  567.94   26.90
  -8 -12   1  632.44   30.30
  -8 -12   1  622.64   29.90
  -8 -12   1  519.15   44.40
  -8 -12   1  570.24   54.89
   7  12  -1  294.97   43.00
   7  12  -1  316.37   34.00
   7  12  -1  282.37   16.50
  -7 -12   1  264.37   32.50
  -7 -12   1  293.87   14.90
  -7 -12   1  305.37   16.10
  -7 -12   1  262.87   19.50
   6  12  -1   16.90    6.60
   6  12  -1    5.70   26.10
   6  12  -1   44.80   21.70
  -6 -12   1   23.30   19.50
  -6 -12   1   31.30    9.60
  -6 -12   1   10.40   24.90
   5  12  -1   74.39   20.30
   5  12  -1   57.49    7.90
   5  12  -1   92.39   27.00
  -5 -12   1   65.79   10.40
  -5 -12   1   54.49   27.50
  -5 -12   1   67.49   20.40
   4  12  -1   84.89   25.70
   4  12  -1   69.49    7.90
   4  12  -1   61.89   19.40
  -4 -12   1   80.89   10.90
  -4 -12   1  101.49   27.80
  -4 -12   1   99.49   20.40
   3  12  -1   68.09    8.20
   3  12  -1   79.09   18.70
   3  12  -1   86.49    6.40
   3  12  -1   60.49   23.00
  -3 -12   1   77.69   24.60
  -3 -12   1  116.59   18.90
  -3 -12   1   86.49   11.20
   2  12  -1   -4.50    4.10
   2  12  -1   -6.10   17.90
   2  12  -1    0.20    6.40
   2  12  -1   -0.20   14.50
  -2 -12   1    7.50   14.20
  -2 -12   1   11.20   19.20
  -2 -12   1  -13.60    8.90
   1  12  -1   95.69   17.20
   1  12  -1   69.29    8.30
   1  12  -1   43.90    5.50
   1  12  -1  111.69   23.20
  -1 -12   1   76.29   15.70
  -1 -12   1   58.29   22.00
  -1 -12   1   81.09   11.40
   0  12  -1  -16.20    6.70
   0  12  -1   -9.30   13.20
   0  12  -1  -11.10    4.40
   0  12  -1    6.90    4.30
   0  12  -1  -31.20   16.00
   0 -12   1  -12.10   11.20
   0 -12   1   -5.50    9.20
   0 -12   1   -2.80   17.30
  -1  12  -1  107.19    9.00
  -1  12  -1   94.69    7.50
  -1  12  -1  103.29    8.30
  -1  12  -1  115.99   18.40
  -1  12  -1   81.69    9.40
   1 -12   1   92.29   11.90
   1 -12   1   98.59   18.80
  -2  12  -1   72.29    7.40
  -2  12  -1   63.89    6.20
  -2  12  -1   66.89    5.80
  -2  12  -1   81.59    9.10
   2 -12   1   61.09   10.80
  -3  12  -1    1.20    7.70
  -3  12  -1    4.10    6.40
  -3  12  -1    5.40    6.70
  -3  12  -1   10.80    4.40
   3 -12   1  -17.10    9.50
  -4  12  -1    7.80    7.10
  -4  12  -1    8.00    7.00
  -4  12  -1    6.70    8.00
   4 -12   1   17.10   10.40
  -5  12  -1   -5.00    7.70
  -5  12  -1  -10.20    6.30
  -5  12  -1   -5.90    8.30
   5 -12   1    0.30    9.80
  -6  12  -1    9.00    8.80
  -6  12  -1   15.20    9.00
  -6  12  -1   13.10    6.40
   6 -12   1   22.50   10.70
  18  11  -1   40.70   55.29
  18  11  -1   50.89   10.90
  18  11  -1   57.49    9.40
 -18 -11   1   67.69   11.70
 -18 -11   1   45.30   10.90
 -18 -11   1   37.00   11.30
  17  11  -1   19.90   42.10
  17  11  -1   11.90    8.30
  17  11  -1   19.40    9.50
  17  11  -1   57.89   33.90
 -17 -11   1   -2.80    9.70
 -17 -11   1  -31.60   57.59
 -17 -11   1   -3.60    9.80
 -17 -11   1    1.80   47.40
 -17 -11   1    0.90   10.20
  16  11  -1   56.69    9.30
  16  11  -1   62.89   10.30
  16  11  -1   89.09   36.30
  16  11  -1    5.70   40.30
 -16 -11   1    4.90   51.59
 -16 -11   1   89.69   47.60
 -16 -11   1   41.60   10.30
 -16 -11   1   42.50    9.70
 -16 -11   1   54.29   10.60
  15  11  -1   14.40    7.70
  15  11  -1   74.19   39.50
  15  11  -1    6.00   31.90
  15  11  -1   13.40    8.60
 -15 -11   1  -12.70   50.29
 -15 -11   1    5.60    8.10
 -15 -11   1   96.79   42.60
 -15 -11   1   23.80    9.30
 -15 -11   1   -2.90    8.90
  14  11  -1   12.70    8.10
  14  11  -1    8.30    7.60
  14  11  -1  -11.60   37.60
  14  11  -1  -33.60   28.90
 -14 -11   1   -2.10    8.10
 -14 -11   1    4.60    7.20
 -14 -11   1  -31.90   43.80
 -14 -11   1  -34.00   33.10
 -14 -11   1    4.60    9.90
  13  11  -1   41.60   34.30
  13  11  -1   -1.70    7.10
  13  11  -1   -5.40    6.80
 -13 -11   1   -9.50    6.10
 -13 -11   1   13.80   41.30
 -13 -11   1   -4.60    7.40
 -13 -11   1    1.10    7.50
  12  11  -1  -23.80   29.10
  12  11  -1  -15.70    6.60
 -12 -11   1   -5.80    6.90
 -12 -11   1  -37.50   33.40
 -12 -11   1   -2.30    5.50
 -12 -11   1    4.00    6.90
  11  11  -1  -28.50   31.40
  11  11  -1   -3.30   27.90
  11  11  -1  -17.30    6.30
 -11 -11   1  -18.40   24.70
 -11 -11   1   39.30   36.30
 -11 -11   1   -9.60    4.90
 -11 -11   1   -2.40    6.50
 -11 -11   1   -2.60    6.30
  10  11  -1   31.00   28.50
  10  11  -1   12.90   30.00
  10  11  -1   31.40    7.20
 -10 -11   1   61.79   24.50
 -10 -11   1   41.40    5.10
 -10 -11   1   43.50    7.10
 -10 -11   1   46.30    6.90
 -10 -11   1   42.20   35.30
   9  11  -1   23.50   30.90
   9  11  -1   12.80   25.00
   9  11  -1   -5.20    5.90
  -9 -11   1    4.00    8.20
  -9 -11   1    5.30    5.40
  -9 -11   1    5.40    6.00
  -9 -11   1   17.40   35.50
  -9 -11   1    9.90   21.30
   8  11  -1  107.99   32.40
   8  11  -1   57.49    7.00
   8  11  -1   92.99   25.60
  -8 -11   1   61.69    7.30
  -8 -11   1   85.49   32.00
  -8 -11   1   62.79    7.10
  -8 -11   1   52.49    9.20
  -8 -11   1   74.69   23.30
   7  11  -1   92.09   23.80
   7  11  -1   48.50    6.90
   7  11  -1   64.89   27.10
  -7 -11   1   58.89   29.00
  -7 -11   1   57.59    5.90
  -7 -11   1   55.19    9.40
  -7 -11   1   65.99    6.80
  -7 -11   1   61.19   21.30
   6  11  -1  733.93   47.40
   6  11  -1  752.92   54.79
   6  11  -1  785.02   33.40
  -6 -11   1  792.02   35.60
  -6 -11   1  765.82   33.20
  -6 -11   1  709.83   46.40
  -6 -11   1  775.82   32.40
   5  11  -1  972.80   41.40
   5  11  -1  948.81   61.79
   5  11  -1  957.50   53.49
  -5 -11   1  867.21   59.29
  -5 -11   1  967.60   52.69
  -5 -11   1 1011.30   40.20
  -5 -11   1 1005.80   43.60
   4  11  -1  353.96   31.10
   4  11  -1  364.26   17.30
   4  11  -1  387.66   42.60
   4  11  -1  382.36   18.80
  -4 -11   1  388.66   30.60
  -4 -11   1  359.06   37.40
  -4 -11   1  397.56   21.70
   3  11  -1   -4.00    3.80
   3  11  -1  -20.80   18.00
   3  11  -1  -10.60   15.20
   3  11  -1   -1.20    5.90
  -3 -11   1    0.20   12.20
  -3 -11   1    6.40    7.70
  -3 -11   1  -42.60   17.40
   2  11  -1   10.60    4.10
   2  11  -1   -2.40   13.50
   2  11  -1   -4.20    6.00
   2  11  -1    2.80   18.40
  -2 -11   1   -0.50   12.70
  -2 -11   1   -0.90   17.40
  -2 -11   1   -2.80    8.10
   1  11  -1  727.63   43.80
   1  11  -1  687.43   30.00
   1  11  -1  654.93   38.10
   1  11  -1  715.93   31.40
  -1 -11   1  714.63   43.80
  -1 -11   1  734.43   34.10
  -1 -11   1  718.13   38.00
   0  11  -1  939.21   38.20
   0  11  -1  837.52   36.70
   0  11  -1  854.21   47.50
   0  11  -1  884.61   36.50
   0  11  -1  861.21   43.40
   0 -11   1  884.41   47.70
   0 -11   1  903.31   40.40
   0 -11   1  857.51   43.10
  -1  11  -1   90.39   14.10
  -1  11  -1   95.89   17.10
  -1  11  -1   71.69    6.10
  -1  11  -1   92.59    6.90
  -1  11  -1   89.09    8.60
  -1  11  -1   97.09    8.10
   1 -11   1   89.39   13.10
   1 -11   1   93.69   10.80
   1 -11   1  105.79   17.70
  -2  11  -1    6.00    4.40
  -2  11  -1    5.30    5.40
  -2  11  -1   16.30    4.20
  -2  11  -1   -1.60    6.70
   2 -11   1   -5.30    8.60
  -3  11  -1  117.09    8.70
  -3  11  -1  103.09    9.70
  -3  11  -1  112.69    8.70
   3 -11   1   88.59   11.50
  -4  11  -1  120.99    9.80
  -4  11  -1  110.29    8.90
  -4  11  -1  112.69   10.10
   4 -11   1   91.49   11.50
  -5  11  -1  109.29   10.30
  -5  11  -1  110.59    8.60
  -5  11  -1   96.49   10.20
   5 -11   1  110.99   12.20
  -6  11  -1   92.09   10.30
  -6  11  -1   87.29    9.90
  -6  11  -1   69.09    7.70
   6 -11   1   80.99   11.40
  -7  11  -1   -5.00    8.70
  -7  11  -1   -0.50    9.20
   7 -11   1    0.50    9.10
  -8  11  -1   51.59   10.20
  -8  11  -1   40.50   10.70
   8 -11   1   54.69   11.10
  18  10  -1  113.89   11.90
 -18 -10   1  115.19   12.80
 -18 -10   1  110.89   13.10
 -18 -10   1   74.09   12.50
  17  10  -1  178.98   13.60
  17  10  -1  184.08   47.20
  17  10  -1  194.88   42.40
  17  10  -1  165.28   13.00
 -17 -10   1  189.68   65.79
 -17 -10   1  169.98   14.00
 -17 -10   1  125.29   13.70
 -17 -10   1  190.48   56.09
 -17 -10   1  161.98   14.10
  16  10  -1   49.90    8.20
  16  10  -1   49.80    9.50
  16  10  -1   53.39   39.50
 -16 -10   1   46.60   10.20
 -16 -10   1   10.40   43.50
 -16 -10   1   38.20    9.70
 -16 -10   1   45.60   92.09
 -16 -10   1   50.19   11.00
  15  10  -1   19.50    8.50
  15  10  -1   38.50   32.70
  15  10  -1   57.79   40.00
  15  10  -1   11.30    7.40
 -15 -10   1   21.60    9.90
 -15 -10   1   48.70   46.30
 -15 -10   1  -52.19   41.30
 -15 -10   1    6.80    8.40
 -15 -10   1    5.30    8.20
  14  10  -1  290.77   48.50
  14  10  -1  260.97   42.30
  14  10  -1  216.38   15.90
  14  10  -1  238.18   14.50
 -14 -10   1  356.46   59.79
 -14 -10   1  202.48   16.80
 -14 -10   1  213.58   15.10
 -14 -10   1  208.38   16.40
 -14 -10   1  254.57   56.39
  13  10  -1  186.48   12.80
  13  10  -1  207.38   45.10
  13  10  -1  165.78   13.70
 -13 -10   1  240.48   52.09
 -13 -10   1  160.08   12.50
 -13 -10   1  116.09   50.29
 -13 -10   1  171.48   14.50
 -13 -10   1  151.08   12.10
  12  10  -1   90.29    8.90
  12  10  -1  126.89   45.40
 -12 -10   1   83.49    9.20
 -12 -10   1  100.39    8.10
 -12 -10   1  149.19   44.20
 -12 -10   1   84.79    9.00
  11  10  -1  -21.20    6.10
  11  10  -1   -9.90   46.40
  11  10  -1  -34.70   28.00
 -11 -10   1    2.30    6.40
 -11 -10   1   15.80   48.40
 -11 -10   1   -6.40    5.10
 -11 -10   1    8.70   32.50
 -11 -10   1    2.90    6.40
  10  10  -1  -15.30    5.60
  10  10  -1  -40.10   25.90
  10  10  -1   -1.10   41.00
 -10 -10   1  -12.10    5.30
 -10 -10   1   11.70   32.60
 -10 -10   1  -16.40    4.30
 -10 -10   1  -15.50   23.60
 -10 -10   1   -7.10    5.70
   9  10  -1   42.60    6.40
   9  10  -1   14.40   22.20
   9  10  -1   15.10   28.20
  -9 -10   1   41.80    4.50
  -9 -10   1   32.40   28.40
  -9 -10   1   37.40    6.40
  -9 -10   1   50.99   22.10
  -9 -10   1   41.10    6.50
   8  10  -1  136.29   33.90
   8  10  -1  128.09   10.50
   8  10  -1  148.09   27.60
  -8 -10   1  207.78   37.10
  -8 -10   1  191.78   27.10
  -8 -10   1  125.49   10.30
  -8 -10   1  145.09   10.60
   7  10  -1   63.79   26.10
   7  10  -1   90.59   23.00
   7  10  -1   74.59    6.90
  -7 -10   1   65.89    6.10
  -7 -10   1   42.60   19.30
  -7 -10   1   63.89    6.60
  -7 -10   1   43.40   26.40
   6  10  -1   14.60    9.90
   6  10  -1    4.70   21.80
   6  10  -1    7.50   17.20
  -6 -10   1   15.80    4.40
  -6 -10   1   32.60   17.40
  -6 -10   1   25.10    5.00
   5  10  -1   92.89   20.50
   5  10  -1  183.58   29.50
   5  10  -1  104.29    8.20
  -5 -10   1  112.99    9.00
  -5 -10   1  116.59    7.80
  -5 -10   1  127.49   20.40
  -5 -10   1   88.19   25.50
   4  10  -1  187.68   10.50
   4  10  -1  233.58   24.40
   4  10  -1  249.48   31.80
   4  10  -1  186.78   11.60
   4  10  -1  193.08   15.60
  -4 -10   1  189.28   37.70
  -4 -10   1  212.48   17.90
  -4 -10   1  190.28   22.60
   3  10  -1  151.68   11.00
   3  10  -1  160.58    9.40
   3  10  -1  165.48   20.70
   3  10  -1  166.88   26.20
  -3 -10   1  161.98   19.60
  -3 -10   1  171.38   27.40
  -3 -10   1  163.48   13.60
   2  10  -1   79.19   15.50
   2  10  -1   73.79    7.10
   2  10  -1  133.39   22.20
   2  10  -1   76.19    6.50
   2  10  -1   76.19    5.90
  -2 -10   1   89.29   14.70
  -2 -10   1   98.29   21.10
  -2 -10   1   92.29    9.70
   1  10  -1  126.49   21.30
   1  10  -1   98.09    7.60
   1  10  -1   95.59    8.20
   1  10  -1   87.09   15.70
  -1 -10   1  118.09   10.70
  -1 -10   1  116.69   16.00
  -1 -10   1  141.39   21.30
   0  10  -1    0.30   11.20
   0  10  -1    7.80   15.00
   0  10  -1   -7.30    5.50
   0  10  -1   -0.90    3.70
   0  10  -1   -3.30    3.50
   0 -10   1  -11.90    7.10
   0 -10   1   -9.40   14.70
   0 -10   1    1.70    3.40
   0 -10   1   -5.20   10.50
  -1  10  -1   23.50    6.70
  -1  10  -1    2.20   10.80
  -1  10  -1   11.40    6.00
  -1  10  -1   18.10    4.60
  -1  10  -1    1.30   14.70
   1 -10   1   10.60    7.90
   1 -10   1    6.30   14.20
   1 -10   1   19.70    4.80
   1 -10   1   15.20   10.70
  -2  10  -1  147.09    8.70
  -2  10  -1  142.59    9.10
  -2  10  -1  129.89   10.00
  -2  10  -1  147.39   10.10
   2 -10   1  150.38   16.90
   2 -10   1  130.99    9.40
   2 -10   1  158.78   12.50
  -3  10  -1  282.47   13.30
  -3  10  -1  289.47   15.70
  -3  10  -1  263.47   13.10
  -3  10  -1  271.27   15.80
   3 -10   1  249.38   18.20
  -4  10  -1  167.68   11.20
  -4  10  -1  170.98   12.30
  -4  10  -1  162.08   13.00
   4 -10   1  148.59   12.50
  -5  10  -1   70.19    8.50
  -5  10  -1   52.29    8.10
   5 -10   1   39.80    9.40
  -6  10  -1   15.50    7.60
  -6  10  -1   12.30    5.60
  -6  10  -1    9.50    8.00
   6 -10   1   17.20    9.20
  -7  10  -1   78.79    9.30
  -7  10  -1   67.39   10.20
   7 -10   1   49.90    9.90
  -8  10  -1   52.29    9.40
  -8  10  -1   49.30   10.40
   8 -10   1   66.69   10.70
  -9  10  -1    3.60    9.10
  -9  10  -1    9.10   10.20
   9 -10   1  -12.10    9.50
  18   9  -1   -4.70    9.50
 -18  -9   1   -4.00   10.70
 -18  -9   1  -15.80   11.00
 -18  -9   1    3.40   10.50
  17   9  -1    4.00   39.90
  17   9  -1   41.60    9.50
 -17  -9   1   90.59   52.59
 -17  -9   1   12.30    9.70
 -17  -9   1   34.50   10.80
 -17  -9   1   39.90   11.40
  16   9  -1  231.08   16.60
  16   9  -1  239.28   43.20
  16   9  -1  269.47   46.40
 -16  -9   1  165.58   53.89
 -16  -9   1  234.58   18.70
 -16  -9   1  197.18   18.10
 -16  -9   1  185.68   14.90
 -16  -9   1  258.57   64.19
  15   9  -1  121.79   35.10
  15   9  -1  111.39   39.10
  15   9  -1  128.09    9.80
  15   9  -1  117.79   10.70
 -15  -9   1  138.39   11.60
 -15  -9   1   89.29   46.70
 -15  -9   1  121.29   11.60
 -15  -9   1  142.79   55.19
 -15  -9   1  125.99   12.10
  14   9  -1   42.80   34.70
  14   9  -1   35.50    8.10
  14   9  -1   42.90    6.90
  14   9  -1   20.90   30.00
 -14  -9   1   22.20    8.30
 -14  -9   1   28.60    8.40
 -14  -9   1   71.99   48.40
 -14  -9   1   84.79   34.30
 -14  -9   1   18.70    7.90
  13   9  -1  -25.80   25.50
  13   9  -1  -46.00   28.30
  13   9  -1   -3.80    5.90
  13   9  -1   -4.20    7.00
 -13  -9   1  -50.09   31.50
 -13  -9   1  -28.80   40.70
 -13  -9   1    1.10    7.20
 -13  -9   1    0.90    6.60
 -13  -9   1   -2.50    7.10
  12   9  -1    0.60    5.90
  12   9  -1   14.70   28.60
  12   9  -1   -6.40    6.20
 -12  -9   1   -7.10    6.40
 -12  -9   1   48.00   38.60
 -12  -9   1    3.30    5.90
 -12  -9   1    7.20    6.40
  11   9  -1   14.00   26.90
  11   9  -1   21.00    6.20
 -11  -9   1    9.70    5.50
 -11  -9   1   23.00    6.50
 -11  -9   1   24.20   32.70
 -11  -9   1   13.60    6.60
  10   9  -1  214.18   41.40
  10   9  -1  156.58   11.90
  10   9  -1  129.19   29.00
 -10  -9   1  148.69   28.70
 -10  -9   1  209.58   40.70
 -10  -9   1  129.99   11.60
 -10  -9   1  146.89   11.60
 -10  -9   1  140.69    9.50
   9   9  -1  578.44   43.10
   9   9  -1  524.35   51.39
   9   9  -1  513.25   24.00
  -9  -9   1  611.54   52.69
  -9  -9   1  533.25   24.40
  -9  -9   1  544.15   24.30
  -9  -9   1  517.25   22.90
  -9  -9   1  531.85   41.10
   8   9  -1  109.89   24.20
   8   9  -1  142.09   31.90
   8   9  -1  107.99    9.40
  -8  -9   1  137.79   30.40
  -8  -9   1  145.99   24.60
  -8  -9   1  119.29    7.00
  -8  -9   1  111.49    9.30
  -8  -9   1  110.49    9.60
   7   9  -1  286.57   29.60
   7   9  -1  241.58   13.20
   7   9  -1  257.97   36.90
  -7  -9   1  246.08   15.70
  -7  -9   1  295.97   60.89
  -7  -9   1  226.98   12.80
  -7  -9   1  251.97   13.30
  -7  -9   1  252.17   28.50
   6   9  -1  916.31   52.09
   6   9  -1  967.00   38.70
   6   9  -1  900.71   38.30
   6   9  -1  850.51   57.79
  -6  -9   1  900.41   57.49
  -6  -9   1  912.01   50.69
  -6  -9   1  907.51   38.20
  -6  -9   1  946.11   38.70
  -6  -9   1  899.61   40.20
   5   9  -1  626.14   45.80
   5   9  -1  578.44   26.00
   5   9  -1  551.44   38.70
   5   9  -1  600.24   25.80
   5   9  -1  603.44   26.30
  -5  -9   1  634.14   28.40
  -5  -9   1  604.34   25.60
  -5  -9   1  590.64   38.60
  -5  -9   1  627.04   26.30
   4   9  -1  170.88   25.20
   4   9  -1  156.28   26.60
   4   9  -1  156.78    9.30
   4   9  -1  157.78   10.10
  -4  -9   1  190.98   35.70
  -4  -9   1  175.18   27.00
  -4  -9   1  160.48    9.80
  -4  -9   1  143.19   12.90
  -4  -9   1  165.68    8.60
   3   9  -1   66.49    6.20
   3   9  -1   55.49    5.10
   3   9  -1   64.39    4.90
   3   9  -1   68.19   16.40
   3   9  -1   63.79   20.20
  -3  -9   1   80.49   21.20
  -3  -9   1   60.49   15.20
  -3  -9   1   52.29    7.90
   2   9  -1   62.59    6.50
   2   9  -1  104.19   20.00
   2   9  -1   69.39    5.30
   2   9  -1   64.89    4.70
   2   9  -1   66.29   14.90
  -2  -9   1   60.29   19.90
  -2  -9   1   69.49    9.70
  -2  -9   1   54.79   14.20
   1   9  -1   36.80   16.00
   1   9  -1    9.30    3.50
   1   9  -1   12.40   11.50
  -1  -9   1   15.90   15.30
  -1  -9   1    9.70   12.00
  -1  -9   1   12.20   11.00
   0   9  -1  187.78   11.70
   0   9  -1  191.28   10.00
   0   9  -1  186.28   21.70
   0   9  -1  205.78   18.20
   0   9  -1  195.88    9.70
   0  -9   1  198.68   14.20
   0  -9   1  188.28    9.70
   0  -9   1  218.78   18.30
   0  -9   1  199.68   22.40
  -1   9  -1  147.09    8.90
  -1   9  -1  171.38   18.90
  -1   9  -1  141.39   15.30
  -1   9  -1  165.88    8.80
   1  -9   1  173.58   18.80
   1  -9   1  149.79   15.80
   1  -9   1  132.99    8.70
  -2   9  -1   -0.50    5.50
  -2   9  -1   12.10    4.50
  -2   9  -1    5.10    3.40
  -2   9  -1    0.90   14.60
  -2   9  -1    4.30    3.80
   2  -9   1  -11.80    8.30
   2  -9   1   -9.30    7.10
   2  -9   1    4.20    4.10
   2  -9   1    2.10   12.70
  -3   9  -1   71.39    5.40
  -3   9  -1   53.49    7.00
  -3   9  -1   73.99    6.90
  -3   9  -1   69.89    5.10
   3  -9   1   57.79    8.90
  -4   9  -1    0.50    5.80
  -4   9  -1   12.00    3.70
   4  -9   1    8.60    7.70
  -5   9  -1   -4.10    5.20
  -5   9  -1   15.40    5.20
  -5   9  -1    9.20    6.60
   5  -9   1   -1.70    7.80
  -6   9  -1   15.00    5.30
  -6   9  -1   34.30    5.50
  -6   9  -1   44.40    8.00
   6  -9   1   17.90    8.60
  -7   9  -1  115.99   11.10
   7  -9   1  119.99   11.20
  -8   9  -1   75.09   11.30
   8  -9   1   95.09   10.80
  -9   9  -1   -3.80    9.30
   9  -9   1   -7.90    8.70
  18   8  -1  -13.20    8.90
 -18  -8   1   -2.00   11.60
 -18  -8   1   -7.30   10.90
 -18  -8   1   -0.10   10.10
  17   8  -1   16.90    8.90
  17   8  -1  -13.00   41.00
 -17  -8   1   28.00   10.50
 -17  -8   1   21.50   10.70
 -17  -8   1   23.20    9.80
 -17  -8   1   14.80   46.90
  16   8  -1  278.47   18.10
  16   8  -1  273.97   46.80
  16   8  -1  301.47   46.80
 -16  -8   1  267.57   19.10
 -16  -8   1  345.47   69.19
 -16  -8   1  317.47   61.09
 -16  -8   1  270.47   20.50
 -16  -8   1  299.27   20.80
  15   8  -1  331.47   49.20
  15   8  -1  298.77   55.39
  15   8  -1  231.68   14.40
  15   8  -1  300.17   17.50
 -15  -8   1  314.87   18.50
 -15  -8   1  315.17   19.70
 -15  -8   1  291.07   19.00
 -15  -8   1  252.67   54.59
 -15  -8   1  360.06   69.29
  14   8  -1   20.00    6.20
  14   8  -1  -17.40   30.40
  14   8  -1  -18.10   26.10
  14   8  -1    4.60    5.20
  14   8  -1   23.60    7.50
 -14  -8   1   24.30    8.20
 -14  -8   1   45.80   47.00
 -14  -8   1   11.70    8.10
 -14  -8   1  -51.99   29.70
 -14  -8   1   26.60    8.20
  13   8  -1   -4.00    6.80
  13   8  -1    9.00   27.30
  13   8  -1   32.80   30.20
  13   8  -1    0.10    4.90
  13   8  -1   -7.00    5.40
 -13  -8   1  -14.60    7.50
 -13  -8   1   -1.80   35.10
 -13  -8   1    0.30    7.30
 -13  -8   1   18.30   32.70
 -13  -8   1   -6.00    6.60
  12   8  -1   23.50    5.20
  12   8  -1   35.60   26.20
  12   8  -1   25.80    6.60
  12   8  -1    1.50   26.80
  12   8  -1   19.30    5.70
 -12  -8   1   17.10    6.80
 -12  -8   1   18.70    7.00
 -12  -8   1   32.20    6.60
 -12  -8   1  -25.30   26.60
 -12  -8   1   23.80   34.50
  11   8  -1  820.42   38.60
  11   8  -1  828.72   56.39
 -11  -8   1  842.92   65.69
 -11  -8   1  813.62   35.50
 -11  -8   1  792.92   34.60
 -11  -8   1  783.12   35.30
  10   8  -1 1465.75   76.69
  10   8  -1 1493.75   61.69
 -10  -8   1 1407.16   58.99
 -10  -8   1 1402.16   58.29
 -10  -8   1 1405.26   85.89
 -10  -8   1 1356.66   58.99
   9   8  -1  308.77   34.30
   9   8  -1  363.06   44.80
   9   8  -1  298.47   15.10
  -9  -8   1  312.87   15.70
  -9  -8   1  298.07   14.20
  -9  -8   1  317.57   33.40
  -9  -8   1  273.57   15.50
  -9  -8   1  330.57   43.60
   8   8  -1    7.20   23.70
   8   8  -1   -6.30    4.30
   8   8  -1    4.20   17.30
  -8  -8   1   -8.10   23.20
  -8  -8   1   -0.30    4.40
  -8  -8   1  -19.40   15.40
  -8  -8   1   -3.40    3.30
  -8  -8   1   -8.00    4.50
   7   8  -1  292.27   37.50
   7   8  -1  234.88   12.10
   7   8  -1  233.68   27.70
  -7  -8   1  266.37   37.20
  -7  -8   1  241.78   12.20
  -7  -8   1  197.08   11.30
  -7  -8   1  252.17   28.00
  -7  -8   1  222.58   12.50
  -7  -8   1  214.28   10.50
   6   8  -1  699.63   30.60
   6   8  -1  684.33   49.99
   6   8  -1  751.32   30.70
   6   8  -1  724.83   44.50
   6   8  -1  711.03   30.50
  -6  -8   1  731.63   30.80
  -6  -8   1  748.03   30.50
  -6  -8   1  746.03   50.69
  -6  -8   1  688.63   30.40
  -6  -8   1  699.13   43.90
   5   8  -1  162.68    9.40
   5   8  -1  169.58    9.90
   5   8  -1  205.88   23.40
   5   8  -1  217.08   30.70
   5   8  -1  154.38    9.50
  -5  -8   1  168.78   22.70
  -5  -8   1  176.78   12.80
  -5  -8   1  159.18    9.20
  -5  -8   1  162.88   10.00
  -5  -8   1  138.59    9.20
   4   8  -1  155.28    8.70
   4   8  -1  130.79    9.40
   4   8  -1  151.98   26.50
   4   8  -1  178.98   21.50
   4   8  -1  163.68    9.20
  -4  -8   1  185.88   21.40
  -4  -8   1  170.48   12.50
  -4  -8   1  152.98    8.30
  -4  -8   1  136.59    9.00
  -4  -8   1  142.09    9.30
   3   8  -1  505.95   31.60
   3   8  -1  507.55   39.50
   3   8  -1  489.25   21.40
   3   8  -1  546.55   22.40
  -3  -8   1  524.75   24.10
  -3  -8   1  455.85   31.20
  -3  -8   1  452.95   36.20
   2   8  -1  901.21   36.30
   2   8  -1  846.02   35.70
   2   8  -1  898.91   55.49
   2   8  -1  836.02   43.40
   2   8  -1  857.91   35.30
  -2  -8   1  819.32   48.00
  -2  -8   1  840.52   37.60
  -2  -8   1  877.01   43.20
   1   8  -1  294.27   13.60
   1   8  -1  300.37   21.90
   1   8  -1  322.67   26.40
   1   8  -1  281.87   14.60
  -1  -8   1  269.07   25.60
  -1  -8   1  269.77   21.40
  -1  -8   1  331.47   17.10
   0   8  -1   12.70   19.80
   0   8  -1   -1.20    3.00
   0   8  -1    2.80    3.00
   0   8  -1  -13.70    4.10
   0   8  -1   -7.80   12.20
   0   8  -1   -7.90    5.10
   0  -8   1    2.40   17.70
   0  -8   1   -0.30   12.00
   0  -8   1    7.10    6.10
   0  -8   1    1.20    2.80
  -1   8  -1   14.90   11.00
  -1   8  -1    4.70    8.60
  -1   8  -1    2.80    4.50
  -1   8  -1    6.00    3.40
  -1   8  -1    5.10    2.90
   1  -8   1    0.00    3.20
   1  -8   1   -5.80   10.90
   1  -8   1   -4.50    8.20
   1  -8   1    4.50    5.90
  -2   8  -1  129.89    8.50
  -2   8  -1  122.69   13.30
  -2   8  -1  138.49    8.60
  -2   8  -1  158.28   16.30
  -2   8  -1  116.89    9.40
  -2   8  -1  123.09    7.80
  -2   8  -1  134.19    7.70
   2  -8   1  142.09   15.30
   2  -8   1  131.09   13.40
   2  -8   1  130.89    8.30
   2  -8   1  134.49   10.40
  -3   8  -1  734.33   32.70
  -3   8  -1  807.12   33.00
  -3   8  -1  815.52   32.30
  -3   8  -1  743.03   38.60
   3  -8   1  805.32   35.20
   3  -8   1  760.92   33.00
   3  -8   1  752.92   39.00
  -4   8  -1  321.77   16.20
  -4   8  -1  348.17   23.60
  -4   8  -1  365.16   17.40
   4  -8   1  389.66   27.40
  -5   8  -1   28.50   14.20
  -5   8  -1   17.00    4.70
  -5   8  -1    8.20   13.10
  -5   8  -1    8.90    6.40
  -5   8  -1    3.20    4.60
   5  -8   1   10.90    7.30
  -6   8  -1   71.09    8.50
  -6   8  -1   64.69    6.00
  -6   8  -1   92.09   17.60
   6  -8   1   78.79    9.30
  -7   8  -1  328.87   29.30
  -7   8  -1  348.77   18.90
  -7   8  -1  295.57   26.80
   7  -8   1  317.27   23.40
   7  -8   1  291.67   19.10
   7  -8   1  356.96   23.20
  -8   8  -1  705.63   41.60
  -8   8  -1  620.94   30.50
   8  -8   1  619.44   30.70
  -9   8  -1  161.48   13.20
  -9   8  -1  170.58   11.80
   9  -8   1  134.69   12.20
 -10   8  -1   76.59   31.60
 -10   8  -1   -4.60    6.20
 -10   8  -1    5.40    9.80
  10  -8   1  -13.20   19.80
  18   7  -1   38.40    9.40
 -18  -7   1   23.50   11.60
 -18  -7   1   28.00   10.70
 -18  -7   1   37.10   11.90
  17   7  -1  -14.90   46.00
  17   7  -1   -2.40    8.50
 -17  -7   1    0.40    8.90
 -17  -7   1   -9.80   10.20
 -17  -7   1   37.00   65.09
 -17  -7   1    4.80   10.60
  16   7  -1  -11.80    8.40
  16   7  -1  -29.10   31.40
 -16  -7   1   -0.80    8.70
 -16  -7   1   24.50   46.30
 -16  -7   1   -4.60    9.30
 -16  -7   1   -0.30    9.70
  15   7  -1    5.70   28.80
  15   7  -1   26.50   35.10
  15   7  -1   22.40    8.10
 -15  -7   1   34.10   44.80
 -15  -7   1    4.30   39.90
 -15  -7   1   13.70    9.30
 -15  -7   1   33.80    9.10
 -15  -7   1   23.50    9.50
  14   7  -1   27.10    7.60
  14   7  -1   23.10   33.40
  14   7  -1   -7.70   27.10
 -14  -7   1    5.10    8.80
 -14  -7   1   14.80    8.30
 -14  -7   1   34.90    8.40
 -14  -7   1   18.10   40.60
 -14  -7   1   70.49   39.10
  13   7  -1    2.60    4.60
  13   7  -1   24.30   25.60
  13   7  -1    7.70    6.60
  13   7  -1   -2.20    5.10
  13   7  -1    0.30   28.70
 -13  -7   1   18.20    7.40
 -13  -7   1   -7.30    7.10
 -13  -7   1    1.70   31.30
 -13  -7   1   39.40   37.90
 -13  -7   1    5.30    7.00
  12   7  -1   33.80   23.30
  12   7  -1   43.70    5.40
  12   7  -1   46.20   13.20
  12   7  -1   57.19    5.90
  12   7  -1   84.59   29.60
 -12  -7   1   62.99   34.60
 -12  -7   1   56.39    7.50
 -12  -7   1  136.89   41.20
 -12  -7   1   48.40    7.50
 -12  -7   1   46.80    7.30
  11   7  -1  180.88   46.40
  11   7  -1  183.78   10.80
  11   7  -1  242.28   34.10
  11   7  -1  195.18   11.20
 -11  -7   1  228.08   41.40
 -11  -7   1  199.68   13.20
 -11  -7   1  207.38   13.50
 -11  -7   1  220.18   40.40
 -11  -7   1  188.98   12.30
  10   7  -1  209.78   12.60
  10   7  -1  221.78   31.50
 -10  -7   1  230.38   13.30
 -10  -7   1  211.78   12.20
 -10  -7   1  272.27   41.50
 -10  -7   1  208.88   13.20
   9   7  -1   24.70    4.90
   9   7  -1   72.19   27.60
   9   7  -1    9.50   20.10
  -9  -7   1   18.90    4.50
  -9  -7   1   20.90    4.10
  -9  -7   1   30.50   20.40
  -9  -7   1   33.90   25.60
  -9  -7   1   11.40    5.10
  -9  -7   1   13.60    5.60
   8   7  -1   75.59    6.20
   8   7  -1  105.29   23.30
   8   7  -1   72.29   26.70
  -8  -7   1  102.59   29.70
  -8  -7   1   74.29    6.40
  -8  -7   1   78.99   21.40
  -8  -7   1   70.49    5.50
  -8  -7   1   78.99    5.60
  -8  -7   1   79.69    6.70
   7   7  -1 1103.49   47.20
   7   7  -1 1123.09   67.79
   7   7  -1 1200.28   47.10
   7   7  -1 1086.49   47.00
   7   7  -1 1122.99   59.69
  -7  -7   1 1157.98   47.20
  -7  -7   1 1167.78   47.40
  -7  -7   1 1156.08   59.99
  -7  -7   1 1126.29   66.89
  -7  -7   1 1145.49   46.50
  -7  -7   1 1116.59   46.80
   6   7  -1  680.33   39.90
   6   7  -1  641.24   26.60
   6   7  -1  634.94   48.70
   6   7  -1  591.94   26.60
  -6  -7   1  594.34   26.30
  -6  -7   1  592.14   39.20
  -6  -7   1  652.13   46.00
  -6  -7   1  627.74   26.90
  -6  -7   1  610.04   26.00
  -6  -7   1  635.74   26.60
   5   7  -1   21.50   15.50
   5   7  -1    7.10   18.90
   5   7  -1    4.70    3.80
   5   7  -1   -0.50    3.70
   5   7  -1   -4.50    3.60
  -5  -7   1   -5.60    3.30
  -5  -7   1    1.70    3.30
  -5  -7   1  -15.60   13.60
  -5  -7   1  -14.20   17.00
  -5  -7   1   -2.50    3.80
   4   7  -1  548.55   23.20
   4   7  -1  578.74   34.10
   4   7  -1  551.94   23.60
   4   7  -1  531.95   39.40
   4   7  -1  540.05   23.40
  -4  -7   1  573.44   25.20
  -4  -7   1  553.34   33.50
  -4  -7   1  538.45   23.50
  -4  -7   1  542.15   23.10
  -4  -7   1  539.15   23.90
   3   7  -1  390.76   30.20
   3   7  -1  357.96   15.40
   3   7  -1  331.17   25.60
   3   7  -1  349.07   16.00
   3   7  -1  354.36   15.70
  -3  -7   1  335.17   15.10
  -3  -7   1  356.46   25.30
  -3  -7   1  358.26   30.00
  -3  -7   1  346.17   16.90
  -3  -7   1  348.77   15.80
  -3  -7   1  364.86   17.80
   2   7  -1  939.31   37.30
   2   7  -1  897.91   36.60
   2   7  -1  912.21   36.90
   2   7  -1  812.02   47.20
   2   7  -1  879.31   43.70
  -2  -7   1  928.21   38.60
  -2  -7   1  847.82   43.20
   1   7  -1 3048.29  121.09
   1   7  -1 3058.39  121.39
   1   7  -1 2827.32  128.69
   1   7  -1 2930.61  125.79
   1   7  -1 3161.78  121.89
  -1  -7   1 3009.50  129.19
  -1  -7   1 2903.21  125.89
  -1  -7   1 3114.89  122.79
   0   7  -1 3976.70  160.28
   0   7  -1 3973.60  161.48
   0   7  -1 3822.22  166.28
   0   7  -1 4061.89  160.18
   0   7  -1 4067.79  160.78
   0   7  -1 3902.11  163.68
   0  -7   1 4135.59  161.68
   0  -7   1 3906.01  166.58
   0  -7   1 4094.09  160.18
   0  -7   1 3869.11  163.78
  -1   7  -1  648.64   32.30
  -1   7  -1  683.83   29.30
  -1   7  -1  705.33   30.60
  -1   7  -1  673.93   35.50
  -1   7  -1  692.23   28.60
  -1   7  -1  698.93   28.60
   1  -7   1  701.63   35.30
   1  -7   1  681.03   28.60
   1  -7   1  698.33   30.60
   1  -7   1  686.23   32.70
  -2   7  -1  234.98   13.90
  -2   7  -1  228.78   18.80
  -2   7  -1  254.47   11.80
  -2   7  -1  218.98   23.60
  -2   7  -1  225.78   13.90
   2  -7   1  225.58   18.40
   2  -7   1  237.98   11.50
   2  -7   1  243.08   14.30
  -3   7  -1  322.57   18.10
  -3   7  -1  360.76   19.90
  -3   7  -1  367.26   16.00
  -3   7  -1  335.97   22.70
  -3   7  -1  366.76   16.50
  -3   7  -1  334.27   16.00
   3  -7   1  360.46   22.70
   3  -7   1  355.26   16.20
   3  -7   1  364.06   20.00
   3  -7   1  355.26   18.30
  -4   7  -1  109.49    8.00
  -4   7  -1  105.99    8.70
  -4   7  -1  118.99   16.10
  -4   7  -1   94.29    6.90
   4  -7   1  111.69    9.20
   4  -7   1  137.39   12.80
  -5   7  -1   69.29    6.00
  -5   7  -1   81.19    7.80
  -5   7  -1   78.39    6.00
  -5   7  -1  102.79   15.30
   5  -7   1   80.29    9.90
   5  -7   1   95.39   12.80
  -6   7  -1    1.20    6.50
  -6   7  -1    7.70   16.20
  -6   7  -1    2.30   13.10
   6  -7   1   -4.40    6.50
   6  -7   1   15.90   11.00
   6  -7   1   -1.00   11.60
  -7   7  -1   -8.10   14.40
  -7   7  -1   20.50   18.50
  -7   7  -1   -3.00    7.00
   7  -7   1   -1.70    7.60
   7  -7   1    9.90   11.70
   7  -7   1   -0.30   12.40
  -8   7  -1   96.19   22.00
  -8   7  -1   57.79    9.40
  -8   7  -1   82.39   23.30
  -8   7  -1   53.19    6.20
   8  -7   1   55.79   14.90
   8  -7   1   53.69    8.40
   8  -7   1   76.29   17.70
  -9   7  -1  101.89   26.20
   9  -7   1   38.00   18.20
 -10   7  -1   12.40    7.80
 -10   7  -1   21.10    9.70
 -10   7  -1   85.49   28.10
  10  -7   1   28.10   20.30
 -11   7  -1   25.40   33.10
 -11   7  -1    4.20    6.60
 -11   7  -1   -7.60    9.90
  17   6  -1    3.60    8.20
 -17  -6   1   20.00   17.10
 -17  -6   1   -6.80   10.50
 -17  -6   1    3.00   10.30
  16   6  -1  -20.40   36.70
  16   6  -1    0.60    7.70
 -16  -6   1   -2.20    9.80
 -16  -6   1   17.70   39.40
 -16  -6   1   -4.80    9.80
 -16  -6   1    5.50    8.80
  15   6  -1   18.50   33.60
  15   6  -1  -24.90   26.70
  15   6  -1   10.60    7.70
 -15  -6   1   42.10    8.90
 -15  -6   1   10.10    8.90
 -15  -6   1   72.99   46.90
 -15  -6   1    4.60    9.30
 -15  -6   1   60.09   43.70
  14   6  -1  139.09   35.70
  14   6  -1  100.79    9.40
  14   6  -1  116.59   33.30
 -14  -6   1  116.69   51.39
 -14  -6   1   70.99   41.70
 -14  -6   1   95.99   10.50
 -14  -6   1   94.99   11.00
 -14  -6   1  101.79   10.00
  13   6  -1   70.19   28.60
  13   6  -1   84.69    8.10
  13   6  -1   38.50   29.50
 -13  -6   1  112.99   40.70
 -13  -6   1   81.49    9.40
 -13  -6   1   88.29    9.00
 -13  -6   1   76.69    9.50
 -13  -6   1  105.49   38.20
  12   6  -1   -5.80    5.70
  12   6  -1  -16.30   20.90
  12   6  -1   -4.10   25.50
  12   6  -1   -2.00    4.30
 -12  -6   1   -9.60    6.40
 -12  -6   1   44.30   31.40
 -12  -6   1  -15.70    6.40
 -12  -6   1  -50.79   30.10
 -12  -6   1    2.00    6.10
  11   6  -1    9.10    4.10
  11   6  -1   10.20   23.10
  11   6  -1   11.40    4.40
  11   6  -1    5.50    5.70
  11   6  -1    8.30   21.30
 -11  -6   1   -7.40   27.70
 -11  -6   1   21.50    6.10
 -11  -6   1    6.00    5.90
 -11  -6   1   21.90    6.10
 -11  -6   1   32.40   29.70
  10   6  -1   17.50   22.60
  10   6  -1   -2.70   20.30
  10   6  -1   18.00    5.20
  10   6  -1    8.70    4.10
 -10  -6   1    4.80    5.70
 -10  -6   1   -1.10    3.70
 -10  -6   1   30.20   25.60
 -10  -6   1   14.70   28.40
   9   6  -1  145.39   25.40
   9   6  -1  113.69    8.80
  -9  -6   1   95.29    7.50
  -9  -6   1  120.89   32.00
  -9  -6   1  109.69    8.10
  -9  -6   1  111.49    8.40
  -9  -6   1  133.59   10.30
   8   6  -1  552.64   39.60
   8   6  -1  558.54   24.20
   8   6  -1  520.35   24.30
   8   6  -1  544.65   47.70
  -8  -6   1  571.54   24.70
  -8  -6   1  566.94   39.70
  -8  -6   1  621.64   48.20
  -8  -6   1  568.44   24.60
  -8  -6   1  561.04   24.00
  -8  -6   1  550.24   23.80
   7   6  -1  656.53   50.49
   7   6  -1  683.03   44.00
   7   6  -1  718.93   29.10
   7   6  -1  672.73   29.10
   7   6  -1  687.13   29.30
  -7  -6   1  683.23   29.30
  -7  -6   1  665.13   28.60
  -7  -6   1  692.13   29.40
  -7  -6   1  703.03   43.00
  -7  -6   1  683.83   47.70
   6   6  -1   -0.70   14.70
   6   6  -1   -2.50    3.30
   6   6  -1    3.10    3.70
   6   6  -1   -7.40    3.60
  -6  -6   1   -3.40    2.80
  -6  -6   1    2.00    3.90
  -6  -6   1   -1.60   22.00
  -6  -6   1   -4.10    3.00
  -6  -6   1  -14.40   14.20
  -6  -6   1   -3.00    3.90
   5   6  -1  270.57   13.10
   5   6  -1  360.36   35.50
   5   6  -1  296.77   13.00
   5   6  -1  290.97   13.10
   5   6  -1  272.37   24.00
  -5  -6   1  290.37   13.30
  -5  -6   1  273.47   12.80
  -5  -6   1  314.57   32.50
  -5  -6   1  261.87   24.40
  -5  -6   1  262.17   12.10
  -5  -6   1  293.07   13.10
   4   6  -1  557.64   23.00
   4   6  -1  544.05   23.10
   4   6  -1  554.54   37.90
   4   6  -1  523.05   31.80
   4   6  -1  539.65   23.10
  -4  -6   1  540.45   24.20
  -4  -6   1  560.44   23.20
  -4  -6   1  558.24   36.20
  -4  -6   1  534.95   22.90
  -4  -6   1  554.14   32.10
  -4  -6   1  549.25   23.10
   3   6  -1   11.20    2.60
   3   6  -1   14.30   10.40
   3   6  -1    7.60    2.90
   3   6  -1   11.60    2.70
   3   6  -1   17.70   14.30
  -3  -6   1    3.10   10.20
  -3  -6   1   14.10    2.70
  -3  -6   1   10.10    2.40
  -3  -6   1    9.80    2.80
  -3  -6   1   11.80    4.40
   2   6  -1   44.40    3.70
   2   6  -1   48.40    4.00
   2   6  -1   46.60   14.10
   2   6  -1   29.60   10.30
   2   6  -1   46.30    3.20
  -2  -6   1   49.30    5.60
  -2  -6   1   40.90    3.90
  -2  -6   1   72.19   14.60
  -2  -6   1   59.19   11.10
   1   6  -1   69.29    5.10
   1   6  -1   52.09   13.90
   1   6  -1   73.09    6.20
   1   6  -1   70.09    5.30
   1   6  -1   99.29   12.10
  -1  -6   1   79.19    6.60
  -1  -6   1   62.29   11.50
  -1  -6   1   55.19   14.20
   0   6  -1   -2.70    4.20
   0   6  -1  -16.90    3.50
   0   6  -1    0.10    2.50
   0   6  -1   -5.40    2.30
   0   6  -1  -24.70    7.80
   0  -6   1    1.60    4.90
   0  -6   1   -2.90    2.20
   0  -6   1  -14.10   10.90
  -1   6  -1  482.25   20.20
  -1   6  -1  502.55   21.90
  -1   6  -1  468.85   26.50
  -1   6  -1  438.56   23.60
   1  -6   1  490.55   22.10
   1  -6   1  457.85   26.60
   1  -6   1  444.06   23.80
   1  -6   1  471.95   19.90
  -2   6  -1  687.93   32.50
  -2   6  -1  741.33   29.50
  -2   6  -1  735.03   32.20
  -2   6  -1  691.73   34.80
  -2   6  -1  710.73   29.80
   2  -6   1  713.13   29.80
   2  -6   1  747.63   31.30
   2  -6   1  702.83   34.80
   2  -6   1  682.83   32.60
  -3   6  -1  120.19   14.40
  -3   6  -1  105.19    8.30
  -3   6  -1  108.99    6.50
  -3   6  -1   99.69    7.80
  -3   6  -1  123.99   11.60
  -3   6  -1   94.59    7.00
   3  -6   1  124.49   12.70
   3  -6   1  104.29    8.20
   3  -6   1   91.39    7.40
   3  -6   1  139.19   14.60
  -4   6  -1   16.40    5.50
  -4   6  -1   15.40   12.30
  -4   6  -1   26.40    4.90
  -4   6  -1   17.60    3.20
  -4   6  -1    8.90    3.60
   4  -6   1   12.40    8.80
   4  -6   1   10.30    5.40
   4  -6   1   15.50    4.30
  -5   6  -1  124.69   11.00
  -5   6  -1  141.39   18.00
  -5   6  -1  103.89    7.60
  -5   6  -1  148.59   19.60
  -5   6  -1  126.79    7.50
  -5   6  -1  122.39    9.80
  -5   6  -1   99.69    8.50
   5  -6   1  126.19   10.80
   5  -6   1  136.89   14.60
   5  -6   1  147.89   15.60
  -6   6  -1   12.00    7.20
  -6   6  -1   32.70   16.50
  -6   6  -1    8.80   14.90
  -6   6  -1   17.50    6.20
   6  -6   1   17.10   12.70
   6  -6   1   15.10    6.00
   6  -6   1   14.40   11.30
  -7   6  -1   16.80   16.30
  -7   6  -1    7.00    6.70
   7  -6   1   -3.60    6.10
   7  -6   1   20.50   12.70
  -8   6  -1  143.89   26.70
  -8   6  -1  108.69   10.00
  -8   6  -1   82.89    7.10
  -8   6  -1   97.09   20.50
   8  -6   1  101.09   10.20
   8  -6   1   92.69   17.80
   8  -6   1  104.29   17.30
  -9   6  -1   56.49   25.90
  -9   6  -1   37.10    6.40
  -9   6  -1   36.30    9.00
   9  -6   1   21.70   18.00
 -10   6  -1   -4.30    8.70
 -10   6  -1   -6.90    6.80
 -10   6  -1  -10.40   27.60
  10  -6   1  -17.50   20.00
 -11   6  -1    8.20    9.90
 -11   6  -1   52.99   30.50
 -11   6  -1    8.10    6.70
  11  -6   1   10.00   21.20
 -12   6  -1  108.69   58.39
 -12   6  -1    5.50    7.50
 -12   6  -1   23.60   10.70
  12  -6   1    7.90   24.40
  17   5  -1   -5.80    8.00
 -17  -5   1   -1.80   10.20
 -17  -5   1   17.80    8.90
 -17  -5   1    4.60   10.70
  16   5  -1    4.20    8.00
 -16  -5   1   -2.50    9.60
 -16  -5   1   42.60   41.60
 -16  -5   1   15.50   10.20
 -16  -5   1   29.80    9.00
  15   5  -1   -7.20    7.40
  15   5  -1  -10.50   32.90
 -15  -5   1    2.80    8.20
 -15  -5   1   -5.70    9.10
 -15  -5   1   10.00    9.50
  14   5  -1   74.39    8.60
  14   5  -1   71.79   31.90
  14   5  -1   53.19   27.10
 -14  -5   1  126.09   44.40
 -14  -5   1   68.49    9.50
 -14  -5   1   79.39   10.50
 -14  -5   1   78.29    9.20
 -14  -5   1  124.49   42.50
  13   5  -1   26.60   11.80
  13   5  -1   44.80   26.30
  13   5  -1   -2.10   33.60
 -13  -5   1   35.70    8.20
 -13  -5   1   83.89   40.40
 -13  -5   1   33.70   58.29
 -13  -5   1   24.20    8.00
 -13  -5   1   28.60    7.30
  12   5  -1   50.29   32.40
  12   5  -1   63.89   25.00
  12   5  -1   89.69   12.70
 -12  -5   1   92.59    9.10
 -12  -5   1  103.29    9.20
 -12  -5   1  117.39   36.40
 -12  -5   1   80.79    8.30
 -12  -5   1  111.49   39.80
  11   5  -1  595.64   47.60
  11   5  -1  594.24   46.70
  11   5  -1  623.14   27.10
 -11  -5   1  642.14   28.20
 -11  -5   1  529.35   27.00
 -11  -5   1  587.24   57.39
 -11  -5   1  700.83   57.19
 -11  -5   1  646.54   27.80
 -11  -5   1  649.24   27.90
  10   5  -1  727.73   29.50
  10   5  -1  679.23   29.50
  10   5  -1  739.33   47.60
  10   5  -1  726.33   30.40
 -10  -5   1  646.64   29.80
 -10  -5   1  711.43   31.10
 -10  -5   1  761.32   57.19
 -10  -5   1  731.53   31.70
   9   5  -1  793.22   32.60
   9   5  -1  759.72   31.90
   9   5  -1  793.82   49.30
   9   5  -1  769.92   49.10
  -9  -5   1  780.72   32.90
  -9  -5   1  821.02   56.69
  -9  -5   1  755.12   32.70
  -9  -5   1  725.33   55.39
  -9  -5   1  742.03   32.10
   8   5  -1  841.92   37.20
   8   5  -1  894.31   51.39
   8   5  -1  864.41   37.00
   8   5  -1  901.51   37.20
   8   5  -1  891.71   37.00
  -8  -5   1  900.41   37.10
  -8  -5   1  891.31   58.89
  -8  -5   1  894.81   37.40
  -8  -5   1  908.31   37.50
   7   5  -1  336.77   15.80
   7   5  -1  354.36   16.10
   7   5  -1  343.87   31.10
   7   5  -1  465.85   43.90
   7   5  -1  322.27   15.90
   7   5  -1  329.17   15.40
  -7  -5   1  338.87   31.40
  -7  -5   1  354.76   16.40
  -7  -5   1  359.86   16.30
  -7  -5   1  332.87   15.30
  -7  -5   1  347.67   15.60
  -7  -5   1  349.07   38.20
   6   5  -1   16.80    3.60
   6   5  -1   10.60    2.90
   6   5  -1   14.00   18.90
   6   5  -1   17.40    5.60
   6   5  -1   21.90   14.00
   6   5  -1   17.80    3.60
  -6  -5   1   11.30    3.70
  -6  -5   1   17.10   15.10
  -6  -5   1   17.60    3.10
  -6  -5   1   11.20    3.10
  -6  -5   1    7.20   18.10
  -6  -5   1   19.80    3.80
   5   5  -1 1011.00   40.50
   5   5  -1 1006.50   60.49
   5   5  -1  951.30   48.70
   5   5  -1  986.90   40.40
   5   5  -1 1006.30   40.60
  -5  -5   1  975.00   40.50
  -5  -5   1  946.01   40.10
  -5  -5   1  891.71   53.19
  -5  -5   1 1005.20   40.40
  -5  -5   1  994.70   49.10
  -5  -5   1 1029.20   40.70
   4   5  -1  288.47   26.40
   4   5  -1  297.37   21.80
   4   5  -1  306.67   13.30
   4   5  -1  303.77   13.40
   4   5  -1  311.77   13.40
  -4  -5   1  309.87   26.00
  -4  -5   1  293.57   13.50
  -4  -5   1  299.87   13.30
  -4  -5   1  300.47   22.70
  -4  -5   1  298.77   13.20
   3   5  -1  808.52   41.40
   3   5  -1  830.52   45.60
   3   5  -1  901.31   35.70
   3   5  -1  877.01   35.70
   3   5  -1  889.51   35.50
  -3  -5   1  796.32   41.50
  -3  -5   1  892.21   35.70
  -3  -5   1  854.21   35.50
  -3  -5   1  901.71   36.40
  -3  -5   1  889.31   35.70
   2   5  -1  982.90   44.60
   2   5  -1 1021.70   39.60
   2   5  -1  908.61   47.20
   2   5  -1  984.60   39.90
   2   5  -1  993.40   39.80
  -2  -5   1  967.00   39.80
  -2  -5   1  916.01   44.10
  -2  -5   1  965.90   39.40
  -2  -5   1  993.60   39.90
  -2  -5   1  993.40   40.60
  -2  -5   1  948.01   47.30
   1   5  -1 2880.01  112.59
   1   5  -1 2753.22  127.19
   1   5  -1 2767.42  116.19
   1   5  -1 2851.11  113.09
   1   5  -1 2876.71  113.59
   1   5  -1 2839.42  112.79
  -1  -5   1 2739.13  116.09
  -1  -5   1 2682.83  118.49
   0   5  -1 4807.02  201.58
   0   5  -1 5074.69  198.08
   0   5  -1 5020.90  197.48
   0   5  -1 4628.44  199.28
   0  -5   1 5161.18  197.08
   0  -5   1 5056.19  198.08
   0  -5   1 4669.63  201.28
   0  -5   1 4844.42  199.58
  -1   5  -1 2295.77   97.99
  -1   5  -1 2504.85   97.29
  -1   5  -1 2273.87   99.49
  -1   5  -1 2417.16   96.29
   1  -5   1 2395.36   97.19
   1  -5   1 2494.85   96.29
   1  -5   1 2353.86   99.59
   1  -5   1 2363.56   98.19
  -2   5  -1   -1.00    4.50
  -2   5  -1    1.80    2.50
  -2   5  -1   -7.80    6.50
  -2   5  -1   -9.90    8.50
  -2   5  -1    5.60    3.20
   2  -5   1    1.90    4.70
   2  -5   1   -3.10    2.90
   2  -5   1    4.90    8.50
   2  -5   1    2.00    6.90
  -3   5  -1 1521.25   64.49
  -3   5  -1 1595.94   62.09
  -3   5  -1 1487.55   66.69
  -3   5  -1 1569.64   61.89
  -3   5  -1 1536.75   62.99
   3  -5   1 1567.14   62.09
   3  -5   1 1458.35   64.39
   3  -5   1 1558.14   62.89
   3  -5   1 1385.96   66.39
  -4   5  -1 1111.09   45.60
  -4   5  -1 1095.79   45.50
  -4   5  -1 1105.19   46.90
  -4   5  -1 1123.89   46.00
  -4   5  -1 1079.49   52.29
   4  -5   1 1124.19   46.00
   4  -5   1 1139.49   46.60
  -5   5  -1  266.47   24.60
  -5   5  -1  260.77   14.80
  -5   5  -1  281.57   23.20
  -5   5  -1  275.87   12.60
  -5   5  -1  268.67   13.30
  -5   5  -1  294.57   14.30
   5  -5   1  267.47   20.40
   5  -5   1  296.07   15.00
   5  -5   1  310.37   20.40
  -6   5  -1  284.97   27.40
  -6   5  -1  235.88   24.10
  -6   5  -1  231.98   14.00
  -6   5  -1  208.68   12.30
  -6   5  -1  249.97   13.80
  -6   5  -1  243.08   11.80
   6  -5   1  248.68   20.40
   6  -5   1  260.87   13.60
   6  -5   1  250.77   21.40
  -7   5  -1  315.37   30.00
  -7   5  -1  304.77   17.70
  -7   5  -1  341.47   17.70
  -7   5  -1  352.26   32.20
   7  -5   1  322.47   25.30
   7  -5   1  345.37   17.40
   7  -5   1  382.96   26.60
  -8   5  -1   59.69    5.90
  -8   5  -1   53.29    7.70
  -8   5  -1   73.89   23.40
  -8   5  -1   67.59    8.20
  -8   5  -1   54.99   30.20
   8  -5   1   63.29    7.20
   8  -5   1   95.89   22.10
   8  -5   1   70.69   16.70
  -9   5  -1  -12.60    7.60
  -9   5  -1  -13.60   19.40
  -9   5  -1   18.40   40.40
  -9   5  -1   -6.40    5.20
   9  -5   1    3.90   14.80
   9  -5   1  -12.20   21.40
 -10   5  -1    6.00    7.50
 -10   5  -1   60.59   28.30
 -10   5  -1   12.10   10.80
  10  -5   1   12.50   18.90
 -11   5  -1   36.40    7.20
 -11   5  -1   78.29   32.20
 -11   5  -1   30.40    9.80
  11  -5   1   34.60   23.00
 -12   5  -1    7.50    7.40
 -12   5  -1   44.40   35.10
 -12   5  -1    9.80   10.40
  12  -5   1  -27.40   25.00
 -13   5  -1   29.90   11.20
 -13   5  -1    7.90    8.00
 -13   5  -1  129.19   38.80
  13  -5   1   40.20   26.60
  17   4  -1   -5.80    8.70
 -17  -4   1  -15.90   10.20
 -17  -4   1   23.30    9.10
 -17  -4   1   11.70   11.30
  16   4  -1   23.60    8.10
  16   4  -1  -40.40   33.00
 -16  -4   1   20.40   10.20
 -16  -4   1   13.40   10.70
 -16  -4   1   52.99   48.40
 -16  -4   1   19.70    8.90
  15   4  -1   -8.70    7.30
  15   4  -1  -12.20   28.60
 -15  -4   1   -8.20    9.00
 -15  -4   1    4.20   39.80
 -15  -4   1   -5.20    7.80
 -15  -4   1   -5.40    8.60
  14   4  -1   58.69   31.00
  14   4  -1   16.00   22.10
  14   4  -1   24.40    7.40
 -14  -4   1   61.19   40.30
 -14  -4   1   31.40    7.90
 -14  -4   1   15.50    8.40
 -14  -4   1   79.09   43.20
  13   4  -1  -12.90   25.60
 -13  -4   1   -5.60    6.70
 -13  -4   1   -6.80    7.40
 -13  -4   1  -56.19   26.00
 -13  -4   1  -20.50   43.10
 -13  -4   1   -8.30    7.70
  12   4  -1   31.90   32.30
  12   4  -1   10.40   21.50
  12   4  -1   52.29    7.00
 -12  -4   1   44.20    7.10
 -12  -4   1   54.99   34.50
 -12  -4   1   44.60    7.30
 -12  -4   1   54.79    8.00
 -12  -4   1  100.19   35.50
  11   4  -1  366.26   17.60
  11   4  -1  413.26   40.80
  11   4  -1  380.16   37.40
 -11  -4   1  359.56   18.70
 -11  -4   1  342.47   16.60
 -11  -4   1  361.36   18.50
 -11  -4   1  396.56   51.49
 -11  -4   1  450.25   50.99
 -11  -4   1  331.57   18.80
  10   4  -1    2.60    4.70
  10   4  -1   10.10   19.80
  10   4  -1   -3.80   17.60
 -10  -4   1    9.50    5.10
 -10  -4   1    1.40    5.30
 -10  -4   1    8.50   25.70
 -10  -4   1   39.10   43.50
 -10  -4   1   13.50    5.50
 -10  -4   1    1.00    3.60
   9   4  -1 1609.24   80.39
   9   4  -1 1625.94   67.49
   9   4  -1 1682.83   80.99
   9   4  -1 1568.44   68.29
   9   4  -1 1697.63   67.39
  -9  -4   1 1667.93   68.39
  -9  -4   1 1592.24   67.09
  -9  -4   1 1640.64   68.39
  -9  -4   1 1596.04   88.29
  -9  -4   1 1738.93   89.99
  -9  -4   1 1722.33   67.69
   8   4  -1 4160.08  167.58
   8   4  -1 4218.68  167.38
   8   4  -1 4123.69  178.58
   8   4  -1 4219.18  167.58
   8   4  -1 4177.98  166.98
   8   4  -1 4159.28  178.68
   8   4  -1 4128.89  167.58
  -8  -4   1 3785.62  185.58
  -8  -4   1 4185.18  167.58
  -8  -4   1 4213.48  167.28
  -8  -4   1 4248.57  167.68
  -8  -4   1 4022.40  184.98
  -8  -4   1 4241.28  167.58
   7   4  -1 3374.56  153.28
   7   4  -1 3347.57  138.79
   7   4  -1 3489.75  139.29
   7   4  -1 3358.36  138.39
   7   4  -1 3459.85  138.79
   7   4  -1 3516.45  138.69
  -7  -4   1 3477.55  138.99
  -7  -4   1 3237.88  154.18
  -7  -4   1 3499.25  138.59
  -7  -4   1 3446.36  138.89
  -7  -4   1 3566.44  138.79
   6   4  -1  454.05   19.50
   6   4  -1  447.06   19.40
   6   4  -1  449.76   35.00
   6   4  -1  474.65   19.30
   6   4  -1  444.06   19.10
  -6  -4   1  381.06   35.60
  -6  -4   1  456.25   19.00
  -6  -4   1  431.06   19.50
  -6  -4   1  451.15   19.60
  -6  -4   1  443.26   19.20
   5   4  -1  214.78   10.10
   5   4  -1  207.68   10.10
   5   4  -1  209.18   20.20
   5   4  -1  215.48    9.70
   5   4  -1  211.48   10.00
   5   4  -1  225.88   25.20
  -5  -4   1  206.28   10.20
  -5  -4   1  268.27   28.20
  -5  -4   1  219.18    9.80
  -5  -4   1  206.38    9.70
  -5  -4   1  216.68   20.20
  -5  -4   1  218.38   10.20
   4   4  -1   -0.50    1.70
   4   4  -1    2.20    2.20
   4   4  -1    5.80    2.10
   4   4  -1    2.20    9.80
   4   4  -1   -3.60   12.30
   4   4  -1   -2.10    2.20
  -4  -4   1   -5.50   12.50
  -4  -4   1   -0.40    1.70
  -4  -4   1   -3.10    1.90
  -4  -4   1   -3.30    2.30
  -4  -4   1   -0.90    9.50
  -4  -4   1   -2.10    2.40
   3   4  -1 1252.07   49.99
   3   4  -1 1253.67   50.09
   3   4  -1 1228.28   49.99
   3   4  -1 1205.58   55.19
   3   4  -1 1228.88   58.99
  -3  -4   1 1225.28   50.09
  -3  -4   1 1254.97   49.99
  -3  -4   1 1146.59   54.89
  -3  -4   1 1256.17   49.99
  -3  -4   1 1249.28   58.59
   2   4  -1 1667.73   75.59
   2   4  -1 1623.94   78.09
   2   4  -1 1837.22   71.99
   2   4  -1 1835.22   71.79
   2   4  -1 1811.82   71.89
  -2  -4   1 1731.63   75.79
  -2  -4   1 1802.02   71.69
  -2  -4   1 1833.22   72.49
  -2  -4   1 1752.32   72.19
  -2  -4   1 1868.51   71.99
   1   4  -1  109.49   12.70
   1   4  -1   92.29    9.80
   1   4  -1   91.49    4.50
   1   4  -1   77.49    5.20
   1   4  -1   86.09    6.40
   1   4  -1   87.89    4.90
  -1  -4   1  106.39   12.60
  -1  -4   1   79.29    6.60
  -1  -4   1   89.49    5.10
  -1  -4   1  107.89   10.10
   0   4  -1    1.90    2.20
   0   4  -1    0.90    2.90
   0   4  -1   -0.30    1.40
   0   4  -1   -0.90    5.30
   0   4  -1    3.20    6.80
   0  -4   1    3.40    3.10
   0  -4   1   -1.50    7.00
   0  -4   1    3.10    5.20
  -1   4  -1  222.28   10.70
  -1   4  -1  214.08   11.60
  -1   4  -1  222.58    9.50
  -1   4  -1  195.18   13.40
   1  -4   1  195.98   13.30
   1  -4   1  218.98   12.00
   1  -4   1  221.48    9.50
  -2   4  -1  544.95   25.90
  -2   4  -1  549.95   22.00
  -2   4  -1  554.74   22.70
  -2   4  -1  518.65   24.20
  -2   4  -1  524.65   23.10
   2  -4   1  520.95   25.90
   2  -4   1  536.35   23.20
   2  -4   1  504.75   24.20
   2  -4   1  546.85   22.30
  -3   4  -1  356.46   16.00
  -3   4  -1  336.77   14.90
  -3   4  -1  330.57   21.30
  -3   4  -1  345.17   14.20
  -3   4  -1  306.07   18.40
   3  -4   1  323.77   18.70
   3  -4   1  331.27   15.80
   3  -4   1  324.07   14.80
   3  -4   1  341.57   21.30
  -4   4  -1 1108.19   54.79
  -4   4  -1 1187.48   48.60
  -4   4  -1 1159.18   48.00
  -4   4  -1 1215.08   47.40
  -4   4  -1 1156.88   47.70
   4  -4   1 1150.98   48.00
   4  -4   1 1213.08   48.50
   4  -4   1 1117.19   51.49
  -5   4  -1 1286.27   51.59
  -5   4  -1 1239.98   51.89
  -5   4  -1 1252.67   59.89
  -5   4  -1 1280.87   60.79
  -5   4  -1 1268.77   52.79
  -5   4  -1 1281.47   52.29
   5  -4   1 1213.78   56.79
   5  -4   1 1288.47   56.99
   5  -4   1 1263.87   52.29
   5  -4   1 1264.07   51.49
   5  -4   1 1304.67   52.49
  -6   4  -1  281.17   27.20
  -6   4  -1  292.67   14.20
  -6   4  -1  268.87   12.60
  -6   4  -1  258.87   13.00
  -6   4  -1  268.67   25.50
  -6   4  -1  277.17   14.60
  -6   4  -1  280.87   12.60
   6  -4   1  245.68   12.10
   6  -4   1  302.47   14.20
   6  -4   1  268.67   22.10
   6  -4   1  261.27   21.40
  -7   4  -1  -19.50   15.40
  -7   4  -1    7.50    5.70
  -7   4  -1    4.70    3.80
  -7   4  -1    4.10    3.80
  -7   4  -1   23.30   18.80
  -7   4  -1    1.40    5.10
  -7   4  -1    0.50    4.00
   7  -4   1    1.30   13.10
   7  -4   1    1.80    2.70
   7  -4   1   -0.70   12.20
   7  -4   1    2.60    4.90
  -8   4  -1   13.10   19.00
  -8   4  -1   -2.00    6.20
  -8   4  -1    1.20    4.40
  -8   4  -1   -7.80    4.10
  -8   4  -1    4.10    5.50
  -8   4  -1   -3.10   19.40
  -8   4  -1    1.40    4.30
   8  -4   1   12.40   14.50
   8  -4   1    2.80    3.00
   8  -4   1    4.30   13.80
  -9   4  -1   52.79   24.10
  -9   4  -1   36.00    5.60
  -9   4  -1   72.29   23.00
  -9   4  -1   50.79    8.00
  -9   4  -1   31.60    6.60
  -9   4  -1   42.80    5.30
   9  -4   1   68.29   17.50
   9  -4   1   42.90   17.10
   9  -4   1   34.00    4.00
 -10   4  -1  202.18   11.40
 -10   4  -1  189.98   14.60
 -10   4  -1  280.47   37.30
 -10   4  -1  184.48   15.20
 -10   4  -1  130.79   12.00
 -10   4  -1  213.58   32.30
  10  -4   1  160.68    9.50
  10  -4   1  187.28   24.70
  10  -4   1  173.08   25.50
 -11   4  -1   48.60    7.60
 -11   4  -1   59.69   10.10
 -11   4  -1   60.49    6.40
 -12   4  -1   15.40    9.90
 -12   4  -1   15.80    7.40
 -12   4  -1   58.19   34.30
  12  -4   1   -7.30   22.10
 -13   4  -1   23.70    8.10
 -13   4  -1   23.40   10.80
 -13   4  -1   22.50   37.10
  13  -4   1   24.80   28.20
  16   3  -1   26.60    8.30
 -16  -3   1   39.20   11.40
 -16  -3   1   40.60    8.90
 -16  -3   1   17.80   10.40
  15   3  -1   31.20    8.20
 -15  -3   1   44.80   10.20
 -15  -3   1   -4.30   35.20
 -15  -3   1   38.90    8.70
 -15  -3   1   47.90   10.70
  14   3  -1   17.50    7.30
 -14  -3   1   18.20    8.70
 -14  -3   1   38.30    9.50
 -14  -3   1   36.20    7.80
 -14  -3   1   -6.90   35.70
  13   3  -1   -8.80   24.20
  13   3  -1   24.70   11.80
  13   3  -1   24.10   24.40
 -13  -3   1   11.00    7.40
 -13  -3   1   20.50   33.70
 -13  -3   1   25.30    7.30
 -13  -3   1   19.80    8.00
 -13  -3   1   12.10   36.90
  12   3  -1   -0.40    6.20
  12   3  -1    2.20   20.80
  12   3  -1   18.30   21.80
 -12  -3   1   -2.80   31.00
 -12  -3   1    6.00    6.90
 -12  -3   1    4.80    7.20
 -12  -3   1   12.80    4.10
 -12  -3   1    7.70    6.10
 -12  -3   1   16.90   29.10
  11   3  -1   12.60    5.50
  11   3  -1   -0.80   22.40
  11   3  -1  -17.80   18.60
 -11  -3   1   79.99   30.20
 -11  -3   1   10.00    6.50
 -11  -3   1   11.70    6.10
 -11  -3   1   15.70    4.30
 -11  -3   1  -33.00   26.50
  10   3  -1  156.28   10.90
  10   3  -1  190.08   11.10
  10   3  -1  239.58   29.50
  10   3  -1  191.78   28.30
 -10  -3   1  169.48    9.90
 -10  -3   1  186.98   12.30
 -10  -3   1  165.28   11.40
 -10  -3   1  202.18   37.80
 -10  -3   1  231.38   37.20
 -10  -3   1  199.28   12.20
   9   3  -1   27.80   20.10
   9   3  -1   36.00    4.80
   9   3  -1   35.30   18.60
   9   3  -1   45.10    5.10
   9   3  -1   27.50    4.70
  -9  -3   1   49.30   26.00
  -9  -3   1   31.30   25.30
  -9  -3   1   33.60    4.70
  -9  -3   1   35.50    5.00
  -9  -3   1   31.30    6.50
   8   3  -1   -2.00    3.80
   8   3  -1   12.40   18.30
   8   3  -1    6.20   15.70
   8   3  -1    8.50    4.10
   8   3  -1    1.80    4.00
   8   3  -1    3.20    3.90
  -8  -3   1  -15.40   22.10
  -8  -3   1    8.80    4.20
  -8  -3   1   -1.10    4.20
  -8  -3   1   11.40    4.40
  -8  -3   1  -18.40   20.90
  -8  -3   1    6.70    3.30
   7   3  -1  248.88   13.00
   7   3  -1  229.08   11.90
   7   3  -1  262.57   12.40
   7   3  -1  256.77   27.70
   7   3  -1  239.38   25.20
   7   3  -1  243.28   12.10
  -7  -3   1  341.97   36.30
  -7  -3   1  256.47   11.70
  -7  -3   1  259.47   12.40
  -7  -3   1  221.78   31.30
  -7  -3   1  222.98   12.50
  -7  -3   1  252.77   12.70
   6   3  -1  663.53   27.60
   6   3  -1  675.13   28.10
   6   3  -1  677.63   28.30
   6   3  -1  716.03   28.30
   6   3  -1  644.34   38.50
   6   3  -1  652.93   28.10
  -6  -3   1  652.53   28.30
  -6  -3   1  678.03   28.40
  -6  -3   1  688.53   28.20
  -6  -3   1  681.03   44.10
  -6  -3   1  640.74   44.10
  -6  -3   1  691.53   28.00
   5   3  -1  300.67   13.20
   5   3  -1  310.27   13.30
   5   3  -1  297.77   13.20
   5   3  -1  305.27   22.50
   5   3  -1  287.37   13.40
  -5  -3   1  297.47   26.90
  -5  -3   1  299.27   13.50
  -5  -3   1  294.77   13.40
  -5  -3   1  314.07   13.10
  -5  -3   1  311.87   13.60
   4   3  -1   16.40    2.20
   4   3  -1   15.90    2.50
   4   3  -1   18.50    2.40
   4   3  -1    5.50   13.00
   4   3  -1   17.20    2.50
   4   3  -1   34.80   10.30
  -4  -3   1   14.90    2.20
  -4  -3   1   17.40    2.20
  -4  -3   1    8.80   18.10
  -4  -3   1   26.30   13.40
  -4  -3   1   12.30    2.70
  -4  -3   1   17.20    2.60
   3   3  -1 1460.55   58.59
   3   3  -1 1375.46   66.49
   3   3  -1 1329.87   63.19
   3   3  -1 1490.15   58.39
   3   3  -1 1466.15   58.59
   3   3  -1 1485.05   58.59
  -3  -3   1 1510.15   58.49
  -3  -3   1 1436.96   66.69
  -3  -3   1 1413.56   63.69
  -3  -3   1 1468.75   58.39
   2   3  -1    4.40    6.80
   2   3  -1    6.30    1.80
   2   3  -1    3.30    1.80
   2   3  -1    9.20    1.70
   2   3  -1   -0.40    9.30
  -2  -3   1   11.20    2.80
  -2  -3   1    9.40    1.70
  -2  -3   1    5.70    1.70
  -2  -3   1    3.80    1.90
  -2  -3   1    7.70    7.50
   1   3  -1  445.96   19.00
   1   3  -1  463.25   23.70
   1   3  -1  424.76   23.90
   1   3  -1  459.15   19.10
   1   3  -1  472.85   18.90
   1   3  -1  480.45   19.70
  -1  -3   1  462.55   19.70
  -1  -3   1  468.55   18.80
  -1  -3   1  475.35   19.10
   0   3  -1 5353.46  215.48
   0   3  -1 5264.87  214.48
   0  -3   1 5339.07  214.38
   0  -3   1 5290.57  215.48
  -1   3  -1  502.45   23.60
  -1   3  -1  551.54   22.60
  -1   3  -1  534.95   21.80
   1  -3   1  507.65   23.90
   1  -3   1  535.05   22.80
   1  -3   1  540.15   23.00
   1  -3   1  548.85   21.80
  -2   3  -1  895.81   36.40
  -2   3  -1  956.90   37.10
  -2   3  -1  884.11   37.80
  -2   3  -1  903.51   39.10
  -2   3  -1  917.21   36.20
   2  -3   1  903.41   36.50
   2  -3   1  900.81   36.90
   2  -3   1  825.12   38.90
   2  -3   1  847.52   37.80
  -3   3  -1   47.10    4.70
  -3   3  -1   55.59    4.00
  -3   3  -1   50.09    3.20
  -3   3  -1   63.99   10.30
   3  -3   1   69.59    8.60
   3  -3   1   55.59    4.60
   3  -3   1   47.10    3.90
   3  -3   1   45.40    3.60
  -4   3  -1   25.90    2.80
  -4   3  -1   46.00   13.60
  -4   3  -1   19.90    4.30
  -4   3  -1   28.70    4.00
  -4   3  -1   21.10    3.30
   4  -3   1   23.90    9.40
   4  -3   1   17.40    2.50
   4  -3   1   12.70    4.10
   4  -3   1   21.90    3.60
  -5   3  -1  124.99    9.30
  -5   3  -1  145.19    8.20
  -5   3  -1  141.39    7.40
  -5   3  -1  127.19    8.80
  -5   3  -1  176.08   19.50
  -5   3  -1  142.29    8.00
  -5   3  -1  173.28   21.50
   5  -3   1  138.59    7.10
   5  -3   1  130.29    8.50
   5  -3   1  179.78   16.50
   5  -3   1  164.28   16.10
   5  -3   1  128.79    9.00
  -6   3  -1   44.50   18.30
  -6   3  -1   49.70    4.20
  -6   3  -1   48.40    4.30
  -6   3  -1   46.60    4.40
  -6   3  -1   46.50    5.50
  -6   3  -1   51.09    5.70
  -6   3  -1   53.09   16.90
   6  -3   1   54.59   13.90
   6  -3   1   45.50    5.10
   6  -3   1   57.59   13.60
   6  -3   1   43.50    3.60
  -7   3  -1    4.60    3.50
  -7   3  -1  -14.90   15.10
  -7   3  -1   13.40    5.20
  -7   3  -1   18.20   18.90
  -7   3  -1    3.20    4.60
  -7   3  -1   -1.20    3.50
  -7   3  -1    0.00    3.60
   7  -3   1    4.80    2.80
   7  -3   1  -21.50   12.40
   7  -3   1   -0.60   12.30
  -8   3  -1   -7.20    4.00
  -8   3  -1    3.50    4.30
  -8   3  -1    6.20    4.10
  -8   3  -1    0.70    5.80
  -8   3  -1  -14.60   19.80
  -8   3  -1    8.60   10.50
  -8   3  -1  -17.60   16.60
   8  -3   1    0.40    3.00
   8  -3   1   -9.80   14.00
   8  -3   1    3.10   14.30
  -9   3  -1   12.00    5.00
  -9   3  -1   20.50    5.70
  -9   3  -1   24.60    7.00
  -9   3  -1   22.00   24.70
  -9   3  -1   12.10    4.40
  -9   3  -1   11.10   19.70
  -9   3  -1   22.70    4.90
   9  -3   1   11.20    3.50
   9  -3   1   15.50   16.30
   9  -3   1   22.60   16.60
 -10   3  -1   -2.60    7.40
 -10   3  -1    8.40    5.80
 -10   3  -1    5.50    5.90
 -10   3  -1    1.10   20.70
 -10   3  -1   -5.50   24.70
 -10   3  -1    5.80    5.20
  10  -3   1    4.10   15.70
  10  -3   1   13.50   18.60
 -11   3  -1    7.40    6.20
 -11   3  -1    5.90    6.30
 -11   3  -1    4.00    8.40
 -11   3  -1    3.00    5.50
 -11   3  -1   11.50   28.40
  11  -3   1    3.40   21.60
  11  -3   1   10.10    4.00
 -12   3  -1   72.79   10.70
 -12   3  -1   86.59   35.10
 -12   3  -1   78.89    8.70
 -12   3  -1   68.89   13.00
 -12   3  -1   75.19    7.20
  12  -3   1  120.19   27.20
  12  -3   1   58.59    5.60
 -13   3  -1   83.69    7.80
 -13   3  -1   83.49    9.40
 -13   3  -1   73.79   11.60
 -14   3  -1   73.09   11.90
 -14   3  -1   57.79    9.40
  14  -3   1   36.60   31.30
  16   2  -1   -6.40    8.60
 -16  -2   1   11.90    9.80
 -16  -2   1   -8.10   11.10
 -16  -2   1   14.20    7.80
  15   2  -1   -4.60   32.50
  15   2  -1   -9.50    8.00
 -15  -2   1    4.60    7.80
 -15  -2   1  -18.50    8.90
 -15  -2   1   31.50   42.00
 -15  -2   1  -13.70    9.70
  14   2  -1   13.40    7.80
  14   2  -1    2.60   27.60
 -14  -2   1    6.40   34.50
 -14  -2   1   30.30    7.60
 -14  -2   1   14.10    8.80
 -14  -2   1    9.80    9.10
  13   2  -1  162.18   12.70
  13   2  -1  173.98   31.70
 -13  -2   1  199.78   45.00
 -13  -2   1  175.68   12.90
 -13  -2   1  164.98   14.90
 -13  -2   1  136.19   11.60
 -13  -2   1  130.89   38.70
 -12  -2   1  274.07   15.60
 -12  -2   1  280.37   43.30
 -12  -2   1  265.57   16.60
 -12  -2   1  278.97   16.90
  11   2  -1  330.17   35.50
  11   2  -1  331.17   16.60
  11   2  -1  300.47   20.30
 -11  -2   1  375.46   46.50
 -11  -2   1  352.16   16.80
 -11  -2   1  270.37   16.30
 -11  -2   1  350.76   17.80
 -11  -2   1  362.46   45.40
 -11  -2   1  350.46   18.10
  10   2  -1 1603.54   62.79
  10   2  -1 1451.05   62.79
  10   2  -1 1482.95   77.29
  10   2  -1 1523.05   62.79
 -10  -2   1 1575.24   63.29
 -10  -2   1 1561.14   87.29
 -10  -2   1 1415.86   62.39
 -10  -2   1 1554.44   86.59
 -10  -2   1 1554.14   63.49
 -10  -2   1 1569.64   62.99
   9   2  -1  406.06   20.20
   9   2  -1  509.45   37.30
   9   2  -1  476.15   34.90
   9   2  -1  485.05   20.40
   9   2  -1  441.76   20.30
  -9  -2   1  469.65   20.50
  -9  -2   1  536.75   46.40
  -9  -2   1  464.55   21.60
  -9  -2   1  432.16   19.90
  -9  -2   1  463.55   21.00
  -9  -2   1  390.76   41.50
   8   2  -1  154.38   22.50
   8   2  -1  156.58    9.20
   8   2  -1  127.39    8.80
   8   2  -1  154.98    9.80
   8   2  -1  188.68   23.60
  -8  -2   1  152.28    9.60
  -8  -2   1  142.79    9.60
  -8  -2   1  210.98   32.60
  -8  -2   1  143.19    9.20
  -8  -2   1  122.39    8.30
  -8  -2   1  227.58   31.20
   7   2  -1  314.17   28.90
   7   2  -1  333.47   14.80
   7   2  -1  347.77   14.80
   7   2  -1  273.97   14.60
   7   2  -1  274.17   27.60
   7   2  -1  335.17   14.70
  -7  -2   1  322.67   14.30
  -7  -2   1  314.87   14.80
  -7  -2   1  315.27   34.80
  -7  -2   1  312.27   15.00
  -7  -2   1  288.77   33.70
  -7  -2   1  324.67   15.10
   6   2  -1   36.50    4.10
   6   2  -1   39.30    4.10
   6   2  -1   45.80    4.10
   6   2  -1   39.20    4.00
   6   2  -1   61.39   15.80
   6   2  -1   62.09   15.90
  -6  -2   1   67.99   21.20
  -6  -2   1   40.20    4.50
  -6  -2   1   51.19    4.30
  -6  -2   1   40.00    3.70
  -6  -2   1   40.10   18.60
  -6  -2   1   38.00    4.30
   5   2  -1  193.98   20.20
   5   2  -1  236.28   10.70
   5   2  -1  220.98   10.60
   5   2  -1  241.28   10.60
   5   2  -1  234.98   10.70
   5   2  -1  246.08   20.90
  -5  -2   1  259.97   24.80
  -5  -2   1  237.48   10.50
  -5  -2   1  203.28   23.60
  -5  -2   1  229.78   10.70
  -5  -2   1  237.88   10.70
  -5  -2   1  234.88   10.90
   4   2  -1  177.58    7.60
   4   2  -1  180.38    8.20
   4   2  -1  150.18   16.60
   4   2  -1  179.78    8.10
   4   2  -1  159.78   16.40
   4   2  -1  177.58    8.10
   4   2  -1  164.48    8.00
  -4  -2   1  162.58    8.10
  -4  -2   1  181.38    7.90
  -4  -2   1  206.38   22.30
  -4  -2   1  175.98   19.80
  -4  -2   1  168.68    8.20
   3   2  -1    3.60    1.90
   3   2  -1    2.10    2.00
   3   2  -1    4.20    1.70
   3   2  -1    8.80    1.90
   3   2  -1   17.60    8.50
  -3  -2   1    7.20    2.00
  -3  -2   1    6.40    1.80
  -3  -2   1    2.90    2.00
  -3  -2   1   21.30   11.60
  -3  -2   1    1.90    1.70
   2   2  -1    1.10    1.10
   2   2  -1   -0.70    1.40
   2   2  -1    0.50    1.30
   2   2  -1    0.30    1.30
   2   2  -1    3.10    6.10
   2   2  -1   -6.30    7.40
  -2  -2   1    2.40    1.30
  -2  -2   1    2.70    1.10
  -2  -2   1   -3.00    5.90
  -2  -2   1    0.20    1.30
  -2  -2   1   -3.00    1.40
  -2  -2   1   -2.70    7.60
   1   2  -1   25.60    4.80
   1   2  -1   22.70    6.00
   1   2  -1   21.70    1.60
   1   2  -1   22.20    2.30
   1   2  -1   20.20    1.70
  -1  -2   1   32.50    4.90
  -1  -2   1   21.30    1.70
  -1  -2   1   23.80    2.10
  -1  -2   1   21.40    1.60
   0   2  -1    0.30    1.10
   0   2  -1    0.50    1.60
   0   2  -1    4.50    5.30
   0   2  -1    0.30    3.40
   0  -2   1    3.60    2.80
   0  -2   1    2.40    1.70
   0  -2   1   -2.40    3.40
  -2   2  -1 1897.81   74.69
  -2   2  -1 1937.71   75.19
  -2   2  -1 1860.01   74.89
  -2   2  -1 1760.82   77.09
   2  -2   1 1881.71   75.09
   2  -2   1 1899.71   74.89
   2  -2   1 1753.02   75.99
  -3   2  -1   43.20    3.30
  -3   2  -1   66.29   10.40
  -3   2  -1   56.19    4.00
  -3   2  -1   45.50    3.60
  -3   2  -1   47.50    9.70
   3  -2   1   47.00    4.00
   3  -2   1   61.69    7.90
   3  -2   1   59.19    7.80
   3  -2   1   43.00    3.20
   3  -2   1   46.90    3.80
  -4   2  -1   66.69   13.70
  -4   2  -1   47.40   11.50
  -4   2  -1   38.90    2.90
  -4   2  -1   34.90    3.10
  -4   2  -1   35.40    3.90
  -4   2  -1   38.10    3.80
  -4   2  -1   40.00    3.00
   4  -2   1   30.30   10.40
   4  -2   1   38.20    3.80
   4  -2   1   42.80    2.90
   4  -2   1   37.70    3.80
   4  -2   1   40.20    9.30
  -5   2  -1    8.40    3.80
  -5   2  -1    5.70   17.70
  -5   2  -1    6.10    2.80
  -5   2  -1    3.80    2.80
  -5   2  -1   12.20   12.80
  -5   2  -1    5.90    3.80
   5  -2   1    6.60    2.50
   5  -2   1   11.60   11.30
   5  -2   1    2.10    3.50
   5  -2   1    5.90    3.50
   5  -2   1   -9.90   10.00
  -6   2  -1   73.09    6.10
  -6   2  -1   88.79    6.70
  -6   2  -1   81.29   20.10
  -6   2  -1   82.39    7.40
  -6   2  -1   84.79    6.40
  -6   2  -1  104.59   18.90
  -6   2  -1   83.19    6.20
   6  -2   1   78.79    5.60
   6  -2   1   95.89   15.50
   6  -2   1   97.69   15.20
   6  -2   1   83.59    6.30
  -7   2  -1   70.49    6.20
  -7   2  -1  117.49   21.70
  -7   2  -1   99.89   22.30
  -7   2  -1   83.49    6.70
  -7   2  -1   72.19    6.60
  -7   2  -1   76.09    6.60
  -7   2  -1   76.39    6.20
   7  -2   1   78.99   15.90
   7  -2   1  123.99   17.10
   7  -2   1   77.59    5.80
  -8   2  -1 1050.79   61.89
  -8   2  -1 1120.59   48.00
  -8   2  -1 1201.58   47.60
  -8   2  -1 1079.29   47.30
  -8   2  -1 1223.18   48.50
  -8   2  -1 1155.68   64.09
  -8   2  -1 1185.18   47.40
   8  -2   1 1171.08   57.69
   8  -2   1 1169.38   57.79
   8  -2   1 1136.29   47.20
  -9   2  -1  871.81   35.10
  -9   2  -1  738.13   34.80
  -9   2  -1  804.82   35.70
  -9   2  -1  848.12   36.40
  -9   2  -1  862.71   53.19
  -9   2  -1  860.61   35.40
  -9   2  -1  961.20   56.69
   9  -2   1  785.42   34.70
   9  -2   1  865.71   47.50
   9  -2   1  872.11   47.40
 -10   2  -1    0.10    4.10
 -10   2  -1    4.20    5.50
 -10   2  -1   33.40   26.90
 -10   2  -1   13.10    5.50
 -10   2  -1    8.60    5.10
 -10   2  -1   -1.60    6.60
  10  -2   1   41.90   18.80
  10  -2   1    5.80    4.10
 -11   2  -1  195.58   13.10
 -11   2  -1  180.28   14.80
 -11   2  -1  198.28   13.30
 -11   2  -1  203.48   34.70
 -11   2  -1  193.68   12.20
 -11   2  -1  201.78   35.40
  11  -2   1  203.48   27.10
  11  -2   1  169.08   10.80
  11  -2   1  186.08   29.00
 -12   2  -1   16.20    7.10
 -12   2  -1   24.60    8.90
 -12   2  -1   20.80    6.40
 -12   2  -1   20.50   32.60
 -12   2  -1   22.80    6.40
  12  -2   1    8.90    4.90
  12  -2   1   40.20   23.40
 -13   2  -1    1.50    6.60
 -13   2  -1    8.80    7.80
 -13   2  -1   43.10   35.70
 -13   2  -1    4.60    9.30
 -13   2  -1    1.60    9.70
  13  -2   1    4.90   25.20
 -14   2  -1    0.40   10.50
 -14   2  -1   27.30   38.00
 -14   2  -1   13.90    8.50
  14  -2   1  -13.30   28.80
 -15   2  -1   19.70    6.90
 -15   2  -1  -11.50   10.90
 -15   2  -1    4.70    9.70
 -16  -1   1    4.90    9.70
 -16  -1   1   -2.80   11.30
 -16  -1   1   15.00    7.80
 -15  -1   1   58.79   10.60
 -15  -1   1   79.99    8.80
 -15  -1   1   45.50   11.30
  14   1  -1  340.37   57.19
  14   1  -1  405.36   21.20
 -14  -1   1  377.16   22.40
 -14  -1   1  370.96   53.79
 -14  -1   1  382.46   22.70
 -14  -1   1  412.26   20.50
  13   1  -1  395.76   19.50
  13   1  -1  321.37   17.90
  13   1  -1  384.26   42.80
 -13  -1   1  374.66   20.50
 -13  -1   1  365.56   20.70
 -13  -1   1  366.66   20.90
  12   1  -1   96.19   27.50
  12   1  -1  110.49   26.70
  12   1  -1  112.89    9.20
 -12  -1   1  105.39   10.50
 -12  -1   1   99.19    9.60
 -12  -1   1  120.39   14.00
 -12  -1   1  147.99   36.10
 -12  -1   1  106.49   35.20
  11   1  -1    1.80    4.90
  11   1  -1   11.70   21.90
  11   1  -1   -4.40    4.60
  11   1  -1    6.30   20.10
  11   1  -1   12.90    5.90
 -11  -1   1    8.20    6.10
 -11  -1   1    8.80    6.80
 -11  -1   1   16.90   27.60
 -11  -1   1  -25.80   27.30
 -11  -1   1   14.80    5.50
  10   1  -1   15.50    4.90
  10   1  -1   32.00    5.60
  10   1  -1   26.30   18.90
  10   1  -1    1.50    8.60
  10   1  -1   18.50    4.90
 -10  -1   1   21.30    6.00
 -10  -1   1   25.70   25.90
 -10  -1   1   55.59   28.80
 -10  -1   1   30.80    5.40
 -10  -1   1   30.70    6.70
 -10  -1   1   18.80    4.50
   9   1  -1   73.39   20.60
   9   1  -1   69.49    6.20
   9   1  -1   76.39    8.20
  -9  -1   1   75.29    7.40
  -9  -1   1   84.09    6.20
  -9  -1   1   80.59   28.30
  -9  -1   1   72.39    6.40
  -9  -1   1  112.59   28.10
  -9  -1   1   66.09    5.50
  -9  -1   1   87.29    6.90
   8   1  -1   12.00    4.40
   8   1  -1    3.90   14.60
   8   1  -1    7.70    3.70
   8   1  -1    4.60    3.70
  -8  -1   1   13.70    5.00
  -8  -1   1    9.40    4.30
  -8  -1   1    0.50    3.30
  -8  -1   1    1.50    3.80
  -8  -1   1   16.50   20.40
  -8  -1   1    1.90    2.90
  -8  -1   1   20.60   20.90
   7   1  -1  385.56   30.40
   7   1  -1  358.16   16.90
   7   1  -1  385.16   17.10
   7   1  -1  365.16   17.30
   7   1  -1  409.86   17.20
  -7  -1   1  370.86   17.60
  -7  -1   1  403.36   17.20
  -7  -1   1  381.66   16.50
  -7  -1   1  374.16   16.80
  -7  -1   1  387.76   17.50
  -7  -1   1  475.35   39.10
  -7  -1   1  368.96   37.30
   6   1  -1  510.75   20.70
   6   1  -1  480.35   20.70
   6   1  -1  449.46   31.70
   6   1  -1  491.05   20.80
   6   1  -1  467.85   20.90
  -6  -1   1  487.95   20.50
  -6  -1   1  482.85   21.00
  -6  -1   1  476.95   37.60
  -6  -1   1  493.05   21.10
  -6  -1   1  452.75   37.70
   5   1  -1  392.76   25.60
   5   1  -1  402.56   17.20
   5   1  -1  406.36   17.40
   5   1  -1  411.66   17.10
   5   1  -1  398.66   17.20
  -5  -1   1  400.76   30.60
  -5  -1   1  395.16   17.30
  -5  -1   1  409.16   29.90
  -5  -1   1  399.96   17.10
  -5  -1   1  408.26   17.40
  -5  -1   1  397.06   17.00
   4   1  -1  504.35   20.40
   4   1  -1  497.95   26.90
   4   1  -1  498.65   20.40
   4   1  -1  492.55   20.40
   4   1  -1  475.35   27.20
   4   1  -1  508.95   20.50
  -4  -1   1  481.45   20.30
  -4  -1   1  490.35   20.50
  -4  -1   1  504.95   20.30
  -4  -1   1  435.46   30.10
  -4  -1   1  440.16   29.90
   3   1  -1    3.00    1.80
   3   1  -1    7.30    1.90
   3   1  -1    2.90    1.90
   3   1  -1   14.40   15.40
   3   1  -1    1.10    1.90
  -3  -1   1    3.30    1.80
  -3  -1   1    4.20    2.00
  -3  -1   1    5.90    1.80
  -3  -1   1   15.40   11.00
  -3  -1   1    3.70    1.90
   2   1  -1 2338.77   98.29
  -2  -1   1 2409.36  100.69
  -1  -1   1    1.00    0.40
  -1   1  -1  573.64   22.90
  -1   1  -1  548.55   23.20
  -1   1  -1  564.94   23.00
  -1   1  -1  561.24   23.00
   1  -1   1  584.24   23.20
   1  -1   1  569.84   23.00
   1  -1   1  573.94   22.90
  -2   1  -1  462.75   19.10
  -2   1  -1  440.06   22.30
  -2   1  -1  460.85   18.90
  -2   1  -1  459.85   22.60
  -2   1  -1  502.45   19.30
   2  -1   1  472.25   18.90
   2  -1   1  420.86   21.70
   2  -1   1  440.56   20.90
   2  -1   1  472.15   19.10
   2  -1   1  482.65   19.20
  -3   1  -1  691.83   27.10
  -3   1  -1  587.14   32.10
  -3   1  -1  684.73   26.80
  -3   1  -1  674.83   26.80
  -3   1  -1  646.64   27.10
  -3   1  -1  630.24   32.10
  -3   1  -1  663.43   26.70
   3  -1   1  636.54   30.00
   3  -1   1  668.13   27.00
   3  -1   1  658.23   26.80
   3  -1   1  672.93   27.10
   3  -1   1  637.04   30.00
  -4   1  -1   23.10    2.50
  -4   1  -1   22.90   10.90
  -4   1  -1   28.90    3.20
  -4   1  -1   24.70    2.90
  -4   1  -1   26.70   11.10
  -4   1  -1   26.30    2.40
  -4   1  -1   29.70    2.60
   4  -1   1   32.30    8.60
   4  -1   1   28.60    2.40
   4  -1   1   29.50    3.00
   4  -1   1   35.00    8.80
  -5   1  -1  806.42   34.00
  -5   1  -1  765.82   56.29
  -5   1  -1  765.62   42.60
  -5   1  -1  826.72   33.90
  -5   1  -1  838.62   33.50
  -5   1  -1  840.42   34.00
  -5   1  -1  824.12   34.20
   5  -1   1  808.52   34.10
   5  -1   1  852.31   39.90
   5  -1   1  790.42   39.60
   5  -1   1  841.82   33.60
  -6   1  -1  364.66   16.00
  -6   1  -1  373.16   15.80
  -6   1  -1  354.86   16.30
  -6   1  -1  328.87   29.90
  -6   1  -1  348.87   15.30
  -6   1  -1  329.17   30.70
   6  -1   1  350.66   35.10
   6  -1   1  354.76   15.40
   6  -1   1  323.57   24.90
   6  -1   1  338.67   16.10
   6  -1   1  359.56   15.60
  -7   1  -1  221.88   26.60
  -7   1  -1  215.58   27.30
  -7   1  -1  167.38    9.60
  -7   1  -1  183.18    9.80
  -7   1  -1  166.18    9.60
  -7   1  -1  159.18    8.90
  -7   1  -1  184.68   10.30
   7  -1   1  186.88   20.00
   7  -1   1  165.88    9.00
   7  -1   1  210.28   21.60
  -8   1  -1  124.49    8.30
  -8   1  -1  104.99    7.30
  -8   1  -1  111.29    8.40
  -8   1  -1  181.18   48.80
  -8   1  -1  121.79    8.40
  -8   1  -1  109.49   22.70
  -8   1  -1  127.29    8.30
   8  -1   1  122.29   18.60
   8  -1   1  114.19    7.50
  -9   1  -1   36.40   23.10
  -9   1  -1   28.70    5.50
  -9   1  -1   36.70    4.40
  -9   1  -1   43.30    5.30
  -9   1  -1   42.40    6.80
  -9   1  -1   49.80    5.50
  -9   1  -1   63.19   22.90
   9  -1   1   39.30   18.50
   9  -1   1   36.30   17.00
   9  -1   1   31.70    4.60
 -10   1  -1    4.30    4.90
 -10   1  -1  -23.40   20.30
 -10   1  -1   -7.40    5.20
 -10   1  -1   -4.80    6.20
 -10   1  -1  -30.00   23.80
 -10   1  -1    2.20    4.90
 -10   1  -1   -1.30    3.90
  10  -1   1   -6.60    4.10
  10  -1   1  -24.50   17.60
  10  -1   1   -0.60   17.20
 -11   1  -1    6.50    5.90
 -11   1  -1   -7.40    5.80
 -11   1  -1    3.70    4.30
 -11   1  -1   -4.40    7.30
 -11   1  -1   -2.90    5.40
 -11   1  -1    2.40   24.20
 -11   1  -1   51.49   27.30
  11  -1   1   -8.00   16.80
  11  -1   1  -21.50   19.20
  11  -1   1   -7.20    4.50
 -12   1  -1   26.50    8.80
 -12   1  -1   60.89   32.80
 -12   1  -1   19.60    6.30
 -12   1  -1   29.00    6.20
 -12   1  -1    6.50    6.80
  12  -1   1   10.20   22.20
 -13   1  -1  219.68   16.50
 -13   1  -1  198.88   15.00
 -13   1  -1  312.97   46.70
 -13   1  -1  171.68   13.60
 -13   1  -1  184.38   13.40
  13  -1   1  166.78   31.90
 -14   1  -1   79.89    8.50
 -14   1  -1  110.49   40.90
 -14   1  -1   65.39    9.70
 -14   1  -1   63.59   10.90
  14  -1   1   49.40   29.20
 -15   1  -1   11.10    7.10
 -15   1  -1    0.50   10.80
 -15   0   1   -3.90   10.80
 -15   0   1   12.90    6.90
 -15   0   1   -1.60    9.20
  14   0  -1   -4.90   30.20
 -14   0   1    2.30   10.00
 -14   0   1    7.60    6.90
 -14   0   1   -4.40    8.50
 -14   0   1  -48.70   34.50
  13   0  -1   12.90   27.30
 -13   0   1    8.70    9.40
 -13   0   1   37.60   35.50
 -13   0   1   -4.10    8.00
 -13   0   1    8.60    6.90
  12   0  -1   -7.10   22.70
  12   0  -1   -8.70    7.30
  12   0  -1   35.90   35.30
 -12   0   1  -23.90   31.60
 -12   0   1   18.40    6.00
 -12   0   1   -3.30    7.10
 -12   0   1   24.20   33.30
 -12   0   1    1.10    8.60
  11   0  -1   -5.20    4.30
  11   0  -1   -8.70   33.60
  11   0  -1    4.30   12.10
  11   0  -1   25.70   21.20
  11   0  -1   -1.70    4.60
 -11   0   1   39.00   30.70
 -11   0   1   -7.60    5.00
 -11   0   1   45.40   30.20
 -11   0   1    1.90    7.00
 -11   0   1    2.10    6.40
  10   0  -1   -9.70    4.20
  10   0  -1   -7.70    4.10
  10   0  -1    4.20   17.80
  10   0  -1    5.70   19.70
  10   0  -1    1.00    5.50
 -10   0   1   28.10   30.60
 -10   0   1    0.70    5.50
 -10   0   1    5.40    4.80
 -10   0   1   -0.20    4.30
 -10   0   1   -7.90    6.20
 -10   0   1  -18.70   25.20
   9   0  -1   -1.90    3.80
   9   0  -1   -9.10    3.90
   9   0  -1   -9.20    4.80
   9   0  -1   20.30   16.60
   9   0  -1  -11.40   17.30
  -9   0   1    0.30    4.30
  -9   0   1   -3.10   22.90
  -9   0   1   -4.20    5.70
  -9   0   1   -7.20    4.80
  -9   0   1  -16.80   22.10
  -9   0   1   -2.70    3.80
   8   0  -1   -0.10   14.60
   8   0  -1   -2.10    3.50
   8   0  -1   -3.70    3.50
   8   0  -1    2.80    4.30
   8   0  -1   -6.80   15.60
  -8   0   1   -2.80    4.70
  -8   0   1   -5.00   19.00
  -8   0   1    3.20    3.70
  -8   0   1    1.30    4.20
  -8   0   1    1.40   20.40
   7   0  -1   -7.30    3.10
   7   0  -1    2.80    3.70
   7   0  -1   -4.00    3.10
   7   0  -1   -3.00   13.60
  -7   0   1   -5.60    3.70
  -7   0   1    1.10    3.40
  -7   0   1    1.90    3.20
  -7   0   1  -56.19   31.80
  -7   0   1   -9.90   18.20
  -7   0   1   -1.30    4.20
   6   0  -1   -3.80    3.30
   6   0  -1    9.70    3.60
   6   0  -1    0.70    3.10
   6   0  -1    7.30    4.30
   6   0  -1   -1.80    3.10
   6   0  -1   -2.40   13.30
  -6   0   1   -5.30    3.80
  -6   0   1   -1.40    3.40
  -6   0   1    8.80   18.20
  -6   0   1   -5.50   17.90
  -6   0   1    9.20    3.10
  -6   0   1    0.60    3.20
   5   0  -1    5.30    2.60
   5   0  -1    0.80    3.20
   5   0  -1    4.20   10.80
   5   0  -1    1.10    2.50
   5   0  -1    2.20    2.80
  -5   0   1   -0.80   13.90
  -5   0   1    0.60    3.10
  -5   0   1   -2.10    2.70
  -5   0   1   -1.30    2.50
  -5   0   1    0.70    2.80
   4   0  -1    2.20    2.60
   4   0  -1   -0.20    8.60
   4   0  -1    0.30    2.00
   4   0  -1    2.80    1.90
   4   0  -1    3.50    2.30
  -4   0   1   -6.00   10.80
  -4   0   1    2.20    2.00
  -4   0   1    0.50    2.10
  -4   0   1   -1.40    2.30
  -4   0   1    1.90    1.90
   3   0  -1    1.80    1.90
   3   0  -1    0.00    1.70
   3   0  -1    1.40    1.80
   3   0  -1    6.20    7.40
   3   0  -1    3.20    1.90
  -3   0   1    7.90    7.50
  -3   0   1    2.40    1.80
  -3   0   1    3.20    1.70
  -3   0   1    1.30    1.80
  -3   0   1    0.40    2.10
  -3   0   1    6.50    9.80
   2   0  -1    0.60    1.30
   2   0  -1    2.20    1.60
   2   0  -1    1.80    1.50
   2   0  -1    8.40    6.10
  -2   0   1    5.30    6.40
  -2   0   1    1.80    1.60
  -2   0   1    4.90    8.20
  -2   0   1   -3.60    1.30
  -2   0   1    2.40    1.40
  -2   0   1    2.70    1.50
   1   0  -1    0.20    0.20
   1   0  -1   -0.20    0.30
   1   0  -1   -1.00    2.20
   1   0  -1    0.30    0.60
   1   0  -1    0.00    0.40
   1   0  -1   -0.30    0.60
  -1   0   1   -0.50    0.40
  -1   0   1    0.20    0.60
  -1   0   1    0.40    0.30
  -1   0   1    0.00    0.40
  -1   0   1    0.70    2.50
  -1   0   1   -1.80    1.90
  -1   0   1   -0.30    0.50
  -2   0  -1    3.40    1.20
  -2   0  -1    1.10    1.00
  -2   0  -1    4.20    3.90
  -2   0  -1    1.90    4.70
  -2   0  -1    3.30    1.10
   2   0   1    2.30    1.00
   2   0   1    2.20    0.90
   2   0   1    2.10    5.10
  -3   0  -1    2.70    1.70
  -3   0  -1   -2.90    1.80
  -3   0  -1    9.50    8.20
  -3   0  -1   -8.00    6.20
  -3   0  -1   -3.60    1.60
  -3   0  -1    1.60    1.70
   3   0   1   -0.40    2.40
   3   0   1    1.70    1.60
   3   0   1  -13.70    7.80
   3   0   1    0.20    1.50
   3   0   1    3.60    1.90
  -4   0  -1   -0.20    1.80
  -4   0  -1    0.20    1.90
  -4   0  -1    0.30    1.50
  -4   0  -1    2.10    1.90
  -4   0  -1   -0.30    8.90
   4   0   1   -0.40    1.80
   4   0   1    3.40    6.70
   4   0   1   -1.30    1.70
   4   0   1   -0.10    1.60
   4   0   1   -0.20    2.10
  -5   0  -1   -1.10    2.40
  -5   0  -1    3.20    2.40
  -5   0  -1    6.20   12.20
  -5   0  -1    2.30    2.70
  -5   0  -1    1.00    2.30
  -5   0  -1    0.80   11.40
  -5   0  -1   -0.30    1.90
   5   0   1    7.80    9.10
   5   0   1    6.80    9.50
   5   0   1   -0.80    2.10
   5   0   1    3.90    2.30
   5   0   1    2.30    2.70
   5   0   1   -1.70    2.10
  -6   0  -1   -3.80   15.20
  -6   0  -1   -4.80    3.50
  -6   0  -1   -0.80    2.90
  -6   0  -1    2.60    2.60
  -6   0  -1    4.10    3.20
  -6   0  -1   20.40   16.70
   6   0   1   -3.90   11.70
   6   0   1   -0.40    2.80
   6   0   1    5.30    3.20
   6   0   1   -4.30   11.30
   6   0   1    4.30    3.00
   6   0   1    4.20    3.30
  -7   0  -1    0.50    4.00
  -7   0  -1   -3.40   16.10
  -7   0  -1    0.60    3.60
  -7   0  -1   -4.90    3.10
  -7   0  -1    1.00    3.60
  -7   0  -1   -2.40   17.00
  -7   0  -1    3.20    2.80
   7   0   1   -0.30    3.00
   7   0   1   -4.30   12.70
   7   0   1    4.80    3.70
   7   0   1    1.40    3.40
   7   0   1   -6.80   12.50
   7   0   1    1.80    3.10
  -8   0  -1   -1.10    3.70
  -8   0  -1   -7.40    2.80
  -8   0  -1   -1.60    3.40
  -8   0  -1    5.80    4.50
  -8   0  -1   -1.00    3.70
  -8   0  -1   34.10   20.50
  -8   0  -1   10.10   16.80
   8   0   1   -6.20    3.00
   8   0   1   -0.60   13.10
   8   0   1    3.70    3.50
   8   0   1   -6.40   14.10
   8   0   1    0.00    3.40
  -9   0  -1    5.30   19.60
  -9   0  -1   -6.40   23.90
  -9   0  -1    2.00    4.30
  -9   0  -1   -4.80    3.30
  -9   0  -1   -6.30    4.40
  -9   0  -1   -2.20    3.90
  -9   0  -1   -1.20    5.20
   9   0   1    4.00    4.10
   9   0   1   -5.90    3.50
   9   0   1   -5.60   15.20
   9   0   1  -15.10   14.50
 -10   0  -1    1.10   23.50
 -10   0  -1   -7.50   20.00
 -10   0  -1   -1.50    4.90
 -10   0  -1    4.50    6.00
 -10   0  -1    6.70    4.60
 -10   0  -1    2.90    5.30
  10   0   1   16.10   16.70
  10   0   1    7.80   23.20
  10   0   1    1.80    4.20
  10   0   1    1.10    4.90
[truncated: 4,241,146 more chars]
