# Supplementary material for: Molecular Mimics of Intermetallic Phases: Selective Alkylamide‐Ligand Deprotection Drives Co/Ga Cluster Formation
Source: Angew Chem Int Ed Engl. 2026 Mar 13;65(19):e23687. doi: 10.1002/anie.202523687 (PMC13134592; doi:10.1002/anie.202523687)
Supplement: Supplementary file 2 — Supporting File 2: anie71710‐sup‐0002‐Data.zip. [file ANIE-65-e23687-s001.zip › NapFa18_fine.cif]

data_napfa18_0m_a_sq
_audit_creation_method
;FinalCif V156 by Daniel Kratzert, Freiburg 2025, 
https://dkratzert.de/finalcif.html
;

loop_
_publ_author_name
_publ_author_address
_publ_author_email
_publ_author_phone
_publ_author_id_orcid
_publ_author_id_iucr
_publ_author_footnote
'Napoli, Fabrizio E.'
;Technical University of Munich
TUM School of Natural Sciences
Chair of Inorganic and Metal-Organic Chemistry
Lichtenbergstra\&se 4
D-85748 Garching
Germany
;
''              ''              '' '' ''
'B\"uhler, Raphael'
;Technical University of Munich
TUM School of Natural Sciences
Chair of Inorganic and Metal-Organic Chemistry
Lichtenbergstra\&se 4
D-85748 Garching
Germany
;
''              ''              '' '' ''
'Stephan, Johannes'
;Technical University of Munich
TUM School of Natural Sciences
Chair of Inorganic and Metal-Organic Chemistry
Lichtenbergstra\&se 4
D-85748 Garching
Germany
;
''              ''              '' '' ''
'Kahlal, Samia'
;CNRS
Univ Rennes
ISCR-UMR 6226
F-35000 Rennes
France

;
''              ''              '' '' ''
'Saillard, Jean-Yves'
;CNRS
Univ Rennes
ISCR-UMR 6226
F-35000 Rennes
France

;
''              ''              '' '' ''
'Gemel, Christian'
;Technical University of Munich
TUM School of Natural Sciences
Chair of Inorganic and Metal-Organic Chemistry
Lichtenbergstra\&se 4
D-85748 Garching
Germany
;
''              ''              '' '' ''
'Fischer, Roland A.'
;Technical University of Munich
TUM School of Natural Sciences
Chair of Inorganic and Metal-Organic Chemistry
Lichtenbergstra\&se 4
D-85748 Garching
Germany
;
roland.fischer@tum.de '+49 (0)89 289 13081' '' '' ''

loop_
_publ_contact_author_name
_publ_contact_author_address
_publ_contact_author_email
_publ_contact_author_phone
_publ_contact_author_id_orcid
_publ_contact_author_id_iucr
'Fischer, Roland A.'
;Technical University of Munich
TUM School of Natural Sciences
Chair of Inorganic and Metal-Organic Chemistry
Lichtenbergstra\&se 4
D-85748 Garching
Germany
;
roland.fischer@tum.de '+49 (0)89 289 13081' '' ''

_publ_section_title               'Molecular Mimics of Intermetallic Phases: Selective Alkylamide-Ligand Deprotection Drives Alloyed Co/Ga Cluster Core Formation'
_publ_section_abstract            'The heterobimetallic M14 cluster [Co3Ga2]H(\m2-GaTMP)9 (1, TMP = 2,2,6,6-tetramethyl-piperidinyl) was obtained by treating CoCl2 with GaTMP in presence of Mg and H2 as reduction additives. 1 features a trigonal bipyramidal Co3Ga2 kernel with one substituent-free Ga atom and one exposed GaH moiety inside a metallo-environment of nine edge-bridging GaTMP ligands. The resulting Co3Ga11 cluster core mimics a packing motif of the structurally related intermetallic phase Co2Al5. The GaTMP ligands not only donate their lone pairs to the Co, but also to the exposed, bare Ga of the Co3Ga2 kernel, thus contributing to increase the delocalization over the whole M14 core, according to bonding analysis. The synthesis of 1 represents proof-of-concept to steer the coordination of GaTMP to transition metal centers towards a kernel-alloyed Co/Ga cluster formation. This is rationalized by Mg/H2 induced Ga deprotection and TMP-trapping in the Hauser-base complex [Mg(TMP)(THF)\m2Cl]2. The method bears potential for generalization and first results were obtained for related Fe/Ga clusters.'
_publ_section_references
;Allen, F. H. (2004). ENCIFER. J. Appl. Cryst. 37, 335-338. 

Bruker (2022). APEX suite of crystallographic software. APEX 4 Version
2022.10-0. Bruker AXS Inc., Madison, Wisconsin, USA.

Bruker (2016). SADABS, Version 2016/2. Bruker AXS Inc., Madison, Wisconsin, USA.

Bruker (2019). SAINT, Version 8.40A. Bruker AXS Inc., Madison, Wisconsin, USA.

Flack, H.D. (1983). Acta Cryst. A39, 876-881.
 
Huebschle, C. B.; Sheldrick, G. M.; Dittrich, B. (2011). SHELXLE. J. Appl. 
Cryst., 44, (2011) 1281 - 1284.   

Macrae, C. F.; Bruno, I. J.; Chisholm, A. J.; Edgington, P. R.; McCabe, P.;
Pidcock, E.; Rodriguez-Monge, L.; Taylor, R.; van de Streek, J.; Wood, P. A.
(2008). J. Appl. Cryst. 41, 466-470

Sheldrick, G. M. (2015). Acta Cryst. A71, 3-8.
 
Sheldrick, G. M. (2015). Acta Cryst. C71, 3-8.

Spek, A. L. (2011). PLATON, A Multipurpose Crystallographic Tool, Utrecht 
University, Utrecht, The Netherlands.
  
Spek, A.L. (2003). J. Appl. Cryst. 36, 7-13.

Wilson, A.J.C. (1992). Ed. International Tables for Crystallography, Volume C, 
Kluwer Academic Publishers, Dordrecht, The Netherlands.
;
_publ_section_figure_captions
;View of the title compound with the atom numbering scheme. Displacement
ellipsoids for non-H atoms are drawn at the 50% probability level.
;
_publ_section_exptl_prep
;The crystal was fixed on the top of a kapton micro sampler with perfluorinated
ether and transferred to the diffractometer.
;
_publ_section_exptl_refinement
;Solution and refinements with the program APEX (Bruker, 2022) and SHELXL
(Sheldrick, 2015) in conjunction with SHELXLE (Huebschle, 2011).
Hydrogen atoms could not be located in the difference Fourier maps and were 
calculated in ideal positions (riding model). 
;
_publ_contact_letter              'Date of submission: November 2025'
_publ_requested_journal           'Angewandte Chemie International Edition'
_shelx_SHELXL_version_number      '2019/1'
_chemical_name_systematic         ?
_chemical_name_common             ?
_chemical_formula_sum             'C81 H162 Fe2 Ga9 N9'
_chemical_formula_moiety          ?
_chemical_formula_weight          2001.37
_chemical_melting_point           ?
_space_group_crystal_system       monoclinic
_space_group_IT_number            14
_space_group_name_H-M_alt         'P 21/n'
_space_group_name_Hall            '-P 2yn'
_shelx_space_group_comment
;
The symmetry employed for this shelxl refinement is uniquely defined
by the following loop, which should always be used as a source of
symmetry information in preference to the above space-group names.
They are only intended as comments.
;

loop_
_space_group_symop_operation_xyz
'x, y, z'
'-x+1/2, y+1/2, -z+1/2'
'-x, -y, -z'
'x-1/2, -y-1/2, z-1/2'

_cell_length_a                    13.2536(12)
_cell_length_b                    16.1292(15)
_cell_length_c                    45.725(4)
_cell_angle_alpha                 90
_cell_angle_beta                  92.933(4)
_cell_angle_gamma                 90
_cell_volume                      9761.7(16)
_cell_formula_units_Z             4
_cell_measurement_temperature     100(2)
_cell_measurement_reflns_used     9624
_cell_measurement_theta_min       2.213
_cell_measurement_theta_max       25.0225
_exptl_crystal_description        plate
_exptl_crystal_colour             black
_exptl_crystal_recrystallization_method ?
_exptl_crystal_density_meas       ?
_exptl_crystal_density_method     ?
_exptl_crystal_density_diffrn     1.362
_exptl_crystal_F_000              4168
_exptl_crystal_size_max           0.163
_exptl_crystal_size_mid           0.075
_exptl_crystal_size_min           0.041
_exptl_absorpt_coefficient_mu     2.770
_exptl_absorpt_correction_type    multi-scan
_exptl_absorpt_correction_T_min   0.6068
_exptl_absorpt_correction_T_max   0.7454
_exptl_absorpt_process_details    'SADABS 2016/2 (Bruker, 2016)'
_exptl_absorpt_special_details    ?
_shelx_estimated_absorpt_T_min    0.661
_shelx_estimated_absorpt_T_max    0.895
_exptl_transmission_factor_min    ?
_exptl_transmission_factor_max    ?
_exptl_special_details
;Diffractometer operator            Johannes Stephan
scanspeed                           3-15 s per frame
dx                                  94 mm
4141 frames measured in 14 data sets
phi-scans with delta_phi         = 0.5
omega-scans with delta_omega     = 0.5
shutterless mode
;
_diffrn_ambient_temperature       100(2)
_diffrn_ambient_environment       N~2~
_diffrn_radiation_type            MoK\a
_diffrn_radiation_wavelength      0.71073
_diffrn_radiation_source          'TXS rotating anode'
_diffrn_radiation_monochromator   'Helios optic'
_diffrn_measurement_ambient_temperature_device_make ?
_diffrn_radiation_probe           x-ray
_diffrn_source                    'TXS rotating anode'
_diffrn_source_type               ?
_diffrn_source_voltage            50.0
_diffrn_source_current            50.0
_diffrn_detector                  CPAD
_diffrn_detector_type             'Bruker PHOTON III'
_diffrn_detector_area_resol_mean  16
_diffrn_measurement_device        'three-angle diffractometer'
_diffrn_measurement_device_type   'Bruker D8 VENTURE'
_diffrn_measurement_method        '\w and \f scans'
_diffrn_measurement_specimen_support 'MiTeGen micromount'
_diffrn_reflns_number             322507
_diffrn_reflns_av_unetI/netI      0.0440
_diffrn_reflns_av_R_equivalents   0.1505
_diffrn_reflns_theta_min          1.990
_diffrn_reflns_theta_max          25.027
_diffrn_reflns_theta_full         25.027
_diffrn_reflns_limit_h_min        -15
_diffrn_reflns_limit_h_max        15
_diffrn_reflns_limit_k_min        -19
_diffrn_reflns_limit_k_max        19
_diffrn_reflns_limit_l_min        -54
_diffrn_reflns_limit_l_max        54
_diffrn_measured_fraction_theta_max 0.999
_diffrn_measured_fraction_theta_full 0.999
_diffrn_reflns_Laue_measured_fraction_max 0.999
_diffrn_reflns_Laue_measured_fraction_full 0.999
_diffrn_reflns_point_group_measured_fraction_max 0.999
_diffrn_reflns_point_group_measured_fraction_full 0.999
_reflns_number_total              17215
_reflns_number_gt                 14495
_reflns_threshold_expression      'I > 2\s(I)'
_reflns_Friedel_coverage          0.000
_reflns_Friedel_fraction_max      .
_reflns_Friedel_fraction_full     .
_reflns_special_details
;
 Reflections were merged by SHELXL according to the crystal
 class for the calculation of statistics and refinement.
 
 Structure factors included contributions from the .fab file.
 
 _reflns_Friedel_fraction is defined as the number of unique
 Friedel pairs measured divided by the number that would be
 possible theoretically, ignoring centric projections and
 systematic absences.
;
_computing_data_collection        'Bruker BIS V6.2.16/2021-10-23 and APEX4 2021.10-0'
_computing_cell_refinement        'SAINT V8.40B'
_computing_data_reduction         'SAINT V8.40B'
_computing_structure_solution     'SHELXT (Sheldrick, 2015)'
_computing_structure_refinement   'SHELXL (Sheldrick, 2015), SHELXLE (Huebschle, 2011)'
_computing_molecular_graphics     'Mercury (Macrae, 2008), PLATON (Spek, 2011)'
_computing_publication_material   'PLATON (Spek, 2011), enCIFer (Allen, 2004)'
_refine_special_details           ?
_refine_ls_structure_factor_coef  Fsqd
_refine_ls_matrix_type            full
_refine_ls_weighting_scheme       calc
_refine_ls_weighting_details      'w=1/[\s^2^(Fo^2^)+(0.0767P)^2^+84.2965P] where P=(Fo^2^+2Fc^2^)/3'
_atom_sites_solution_primary      iterative
_atom_sites_solution_secondary    difmap
_atom_sites_solution_hydrogens    geom
_refine_ls_hydrogen_treatment     constr
_refine_ls_number_reflns          17215
_refine_ls_number_parameters      1302
_refine_ls_number_restraints      1922
_refine_ls_R_factor_all           0.0771
_refine_ls_R_factor_gt            0.0668
_refine_ls_wR_factor_ref          0.1773
_refine_ls_wR_factor_gt           0.1718
_refine_ls_goodness_of_fit_ref    1.095
_refine_ls_restrained_S_all       1.042
_refine_ls_shift/su_max           0.019
_refine_ls_shift/su_mean          0.001
_refine_diff_density_max          3.282
_refine_diff_density_min          -0.834
_refine_diff_density_rms          0.167
_refine_ls_extinction_method      none
_refine_ls_extinction_coef        .

loop_
_atom_type_symbol
_atom_type_description
_atom_type_scat_dispersion_real
_atom_type_scat_dispersion_imag
_atom_type_scat_source
'C'  'C'  0.0033 0.0016 'International Tables Vol C Tables 4.2.6.8 and 6.1.1.4'
'Fe' 'Fe' 0.3463 0.8444 'International Tables Vol C Tables 4.2.6.8 and 6.1.1.4'
'Ga' 'Ga' 0.2307 1.6083 'International Tables Vol C Tables 4.2.6.8 and 6.1.1.4'
'N'  'N'  0.0061 0.0033 'International Tables Vol C Tables 4.2.6.8 and 6.1.1.4'
'H'  'H'  0.0000 0.0000 'International Tables Vol C Tables 4.2.6.8 and 6.1.1.4'

_geom_special_details
;
 All esds (except the esd in the dihedral angle between two l.s. planes)
 are estimated using the full covariance matrix.  The cell esds are taken
 into account individually in the estimation of esds in distances, angles
 and torsion angles; correlations between esds in cell parameters are only
 used when they are defined by crystal symmetry.  An approximate (isotropic)
 treatment of cell esds is used for estimating esds involving l.s. planes.
;

loop_
_atom_site_label
_atom_site_type_symbol
_atom_site_fract_x
_atom_site_fract_y
_atom_site_fract_z
_atom_site_U_iso_or_equiv
_atom_site_adp_type
_atom_site_occupancy
_atom_site_site_symmetry_order
_atom_site_calc_flag
_atom_site_refinement_flags_posn
_atom_site_refinement_flags_adp
_atom_site_refinement_flags_occupancy
_atom_site_disorder_assembly
_atom_site_disorder_group
Ga1  Ga 0.71480(6) 0.54061(5)  0.40059(2)  0.02428(18) Uani 1         1 d    . . . . .
Ga2  Ga 0.57996(6) 0.56612(5)  0.34166(2)  0.02476(18) Uani 1         1 d    . . . . .
Ga3  Ga 0.79296(5) 0.47843(5)  0.34285(2)  0.02301(17) Uani 1         1 d    . . . . .
Ga4  Ga 0.50523(5) 0.42081(5)  0.39247(2)  0.02321(18) Uani 1         1 d    . . . . .
Ga5  Ga 0.56223(5) 0.37582(4)  0.32773(2)  0.02122(17) Uani 1         1 d    . . . . .
Ga6  Ga 0.71915(5) 0.34229(4)  0.39366(2)  0.02080(17) Uani 1         1 d    . . . . .
Ga7  Ga 0.43649(6) 0.23068(5)  0.34576(2)  0.0299(2)   Uani 1         1 d    . . . . .
Ga8  Ga 0.50349(7) 0.22576(5)  0.40950(2)  0.0343(2)   Uani 1         1 d    . . . . .
Ga9  Ga 0.66567(6) 0.18802(4)  0.35982(2)  0.02258(17) Uani 1         1 d    . . . . .
Fe1  Fe 0.64923(7) 0.45785(6)  0.36552(2)  0.0189(2)   Uani 1         1 d    . . . . .
Fe2  Fe 0.56413(7) 0.29249(6)  0.37115(2)  0.0206(2)   Uani 1         1 d    . . . . .
N1   N  0.7817(5)  0.6192(3)   0.42450(13) 0.0284(13)  Uani 1         1 d    D . . . .
C1   C  0.7450(6)  0.7066(5)   0.42532(17) 0.0373(19)  Uani 1         1 d    D . . . .
C2   C  0.8309(7)  0.7686(5)   0.42683(18) 0.040(2)    Uani 1         1 d    D . . . .
H2A  H  0.803129   0.824769    0.429882    0.048       Uiso 1         1 calc R U . . .
H2B  H  0.863857   0.768763    0.407876    0.048       Uiso 1         1 calc R U . . .
C3   C  0.9104(7)  0.7497(5)   0.4514(2)   0.044(2)    Uani 1         1 d    D . . . .
H3A  H  0.966428   0.790166    0.451027    0.053       Uiso 1         1 calc R U . . .
H3B  H  0.879809   0.753579    0.470682    0.053       Uiso 1         1 calc R U . . .
C4   C  0.9501(7)  0.6622(5)   0.4467(2)   0.046(2)    Uani 1         1 d    D . . . .
H4A  H  1.000025   0.648262    0.462834    0.055       Uiso 1         1 calc R U . . .
H4B  H  0.985099   0.660375    0.428143    0.055       Uiso 1         1 calc R U . . .
C5   C  0.8648(6)  0.5966(5)   0.44570(17) 0.0375(19)  Uani 1         1 d    D . . . .
C6   C  0.6789(7)  0.7243(5)   0.39745(19) 0.046(2)    Uani 1         1 d    D . . . .
H6A  H  0.652828   0.781047    0.398147    0.068       Uiso 1         1 calc R U . . .
H6B  H  0.622271   0.685147    0.396158    0.068       Uiso 1         1 calc R U . . .
H6C  H  0.719446   0.717853    0.380263    0.068       Uiso 1         1 calc R U . . .
C7   C  0.6758(8)  0.7227(6)   0.4514(2)   0.059(3)    Uani 1         1 d    D . . . .
H7A  H  0.638707   0.774743    0.448051    0.089       Uiso 1         1 calc R U . . .
H7B  H  0.717488   0.726669    0.469647    0.089       Uiso 1         1 calc R U . . .
H7C  H  0.627710   0.676911    0.452776    0.089       Uiso 1         1 calc R U . . .
C8   C  0.9137(6)  0.5167(5)   0.4345(2)   0.045(2)    Uani 1         1 d    D . . . .
H8A  H  0.973783   0.503346    0.447035    0.067       Uiso 1         1 calc R U . . .
H8B  H  0.933187   0.524982    0.414361    0.067       Uiso 1         1 calc R U . . .
H8C  H  0.865193   0.470930    0.435124    0.067       Uiso 1         1 calc R U . . .
C9   C  0.8299(8)  0.5807(6)   0.47664(17) 0.051(2)    Uani 1         1 d    D . . . .
H9A  H  0.883907   0.552765    0.488314    0.077       Uiso 1         1 calc R U . . .
H9B  H  0.769566   0.545518    0.475533    0.077       Uiso 1         1 calc R U . . .
H9C  H  0.814012   0.633625    0.485860    0.077       Uiso 1         1 calc R U . . .
N2   N  0.5421(17) 0.6624(15)  0.3203(6)   0.028(3)    Uani 0.560(16) 1 d    D U P A 1
C10  C  0.4476(16) 0.7078(12)  0.3263(4)   0.031(3)    Uani 0.560(16) 1 d    D U P A 1
C11  C  0.3881(14) 0.7330(13)  0.2982(4)   0.033(3)    Uani 0.560(16) 1 d    D U P A 1
H11A H  0.359314   0.682793    0.288568    0.039       Uiso 0.560(16) 1 calc R U P A 1
H11B H  0.331193   0.769213    0.303287    0.039       Uiso 0.560(16) 1 calc R U P A 1
C12  C  0.4529(13) 0.7786(12)  0.2769(4)   0.035(3)    Uani 0.560(16) 1 d    D U P A 1
H12A H  0.476569   0.831863    0.285584    0.042       Uiso 0.560(16) 1 calc R U P A 1
H12B H  0.412568   0.790823    0.258585    0.042       Uiso 0.560(16) 1 calc R U P A 1
C13  C  0.5436(13) 0.7247(13)  0.2702(4)   0.031(3)    Uani 0.560(16) 1 d    D U P A 1
H13A H  0.587131   0.755265    0.256891    0.037       Uiso 0.560(16) 1 calc R U P A 1
H13B H  0.519390   0.673846    0.259876    0.037       Uiso 0.560(16) 1 calc R U P A 1
C14  C  0.6070(14) 0.6998(14)  0.2982(5)   0.029(3)    Uani 0.560(16) 1 d    D U P A 1
C15  C  0.382(2)   0.6477(14)  0.3430(6)   0.033(4)    Uani 0.560(16) 1 d    D U P A 1
H15A H  0.319364   0.675757    0.348102    0.049       Uiso 0.560(16) 1 calc R U P A 1
H15B H  0.418727   0.629417    0.360997    0.049       Uiso 0.560(16) 1 calc R U P A 1
H15C H  0.364854   0.599427    0.330705    0.049       Uiso 0.560(16) 1 calc R U P A 1
C16  C  0.463(2)   0.7856(13)  0.3457(5)   0.034(4)    Uani 0.560(16) 1 d    D U P A 1
H16A H  0.398945   0.815380    0.346613    0.051       Uiso 0.560(16) 1 calc R U P A 1
H16B H  0.513353   0.821834    0.337222    0.051       Uiso 0.560(16) 1 calc R U P A 1
H16C H  0.486986   0.768941    0.365442    0.051       Uiso 0.560(16) 1 calc R U P A 1
C17  C  0.6821(19) 0.6331(16)  0.2883(7)   0.030(4)    Uani 0.560(16) 1 d    D U P A 1
H17A H  0.724031   0.656397    0.273342    0.044       Uiso 0.560(16) 1 calc R U P A 1
H17B H  0.644356   0.585365    0.280235    0.044       Uiso 0.560(16) 1 calc R U P A 1
H17C H  0.725284   0.615245    0.305206    0.044       Uiso 0.560(16) 1 calc R U P A 1
C18  C  0.6716(15) 0.7737(14)  0.3094(6)   0.034(4)    Uani 0.560(16) 1 d    D U P A 1
H18A H  0.712872   0.793792    0.293672    0.050       Uiso 0.560(16) 1 calc R U P A 1
H18B H  0.715863   0.756039    0.326072    0.050       Uiso 0.560(16) 1 calc R U P A 1
H18C H  0.627364   0.818423    0.315572    0.050       Uiso 0.560(16) 1 calc R U P A 1
N2A  N  0.528(2)   0.6596(19)  0.3222(7)   0.028(3)    Uani 0.440(16) 1 d    D U P A 2
C10A C  0.431(2)   0.6976(15)  0.3311(5)   0.031(3)    Uani 0.440(16) 1 d    D U P A 2
C11A C  0.3653(18) 0.7226(16)  0.3034(5)   0.033(3)    Uani 0.440(16) 1 d    D U P A 2
H11C H  0.340177   0.671790    0.293364    0.040       Uiso 0.440(16) 1 calc R U P A 2
H11D H  0.305916   0.754249    0.309564    0.040       Uiso 0.440(16) 1 calc R U P A 2
C12A C  0.4221(16) 0.7746(15)  0.2821(5)   0.034(3)    Uani 0.440(16) 1 d    D U P A 2
H12C H  0.443493   0.827516    0.291490    0.041       Uiso 0.440(16) 1 calc R U P A 2
H12D H  0.377571   0.787441    0.264668    0.041       Uiso 0.440(16) 1 calc R U P A 2
C13A C  0.5142(16) 0.7265(17)  0.2731(6)   0.032(3)    Uani 0.440(16) 1 d    D U P A 2
H13C H  0.552250   0.761040    0.259514    0.039       Uiso 0.440(16) 1 calc R U P A 2
H13D H  0.491456   0.675992    0.262360    0.039       Uiso 0.440(16) 1 calc R U P A 2
C14A C  0.5850(18) 0.7013(17)  0.2992(6)   0.030(3)    Uani 0.440(16) 1 d    D U P A 2
C15A C  0.373(3)   0.6318(18)  0.3469(7)   0.034(4)    Uani 0.440(16) 1 d    D U P A 2
H15D H  0.305414   0.652400    0.350469    0.050       Uiso 0.440(16) 1 calc R U P A 2
H15E H  0.409036   0.618702    0.365567    0.050       Uiso 0.440(16) 1 calc R U P A 2
H15F H  0.367810   0.581715    0.334751    0.050       Uiso 0.440(16) 1 calc R U P A 2
C16A C  0.450(3)   0.7719(17)  0.3522(6)   0.032(4)    Uani 0.440(16) 1 d    D U P A 2
H16D H  0.384691   0.793514    0.358173    0.049       Uiso 0.440(16) 1 calc R U P A 2
H16E H  0.486039   0.815609    0.342255    0.049       Uiso 0.440(16) 1 calc R U P A 2
H16F H  0.489962   0.753482    0.369578    0.049       Uiso 0.440(16) 1 calc R U P A 2
C17A C  0.663(2)   0.642(2)    0.2881(8)   0.026(4)    Uani 0.440(16) 1 d    D U P A 2
H17D H  0.694054   0.666145    0.271075    0.040       Uiso 0.440(16) 1 calc R U P A 2
H17E H  0.629909   0.589464    0.282311    0.040       Uiso 0.440(16) 1 calc R U P A 2
H17F H  0.715004   0.631281    0.303587    0.040       Uiso 0.440(16) 1 calc R U P A 2
C18A C  0.644(2)   0.7783(19)  0.3111(8)   0.036(5)    Uani 0.440(16) 1 d    D U P A 2
H18D H  0.705300   0.785379    0.300480    0.054       Uiso 0.440(16) 1 calc R U P A 2
H18E H  0.661361   0.770575    0.332014    0.054       Uiso 0.440(16) 1 calc R U P A 2
H18F H  0.601010   0.827703    0.308454    0.054       Uiso 0.440(16) 1 calc R U P A 2
N3   N  0.9114(8)  0.5162(7)   0.3261(2)   0.0316(16)  Uani 0.674(8)  1 d    . U P B 1
C19  C  0.9687(10) 0.5918(8)   0.3360(3)   0.0381(17)  Uani 0.674(8)  1 d    . U P B 1
C20  C  0.9982(11) 0.6414(8)   0.3103(3)   0.048(2)    Uani 0.674(8)  1 d    . U P B 1
H20A H  1.038111   0.690104    0.317347    0.057       Uiso 0.674(8)  1 calc R U P B 1
H20B H  0.936614   0.662082    0.299560    0.057       Uiso 0.674(8)  1 calc R U P B 1
C21  C  1.0607(11) 0.5906(9)   0.2896(3)   0.052(2)    Uani 0.674(8)  1 d    . U P B 1
H21A H  1.122672   0.569279    0.299990    0.063       Uiso 0.674(8)  1 calc R U P B 1
H21B H  1.080461   0.625095    0.272906    0.063       Uiso 0.674(8)  1 calc R U P B 1
C22  C  0.9928(11) 0.5179(9)   0.2786(3)   0.049(2)    Uani 0.674(8)  1 d    . U P B 1
H22A H  0.933130   0.540403    0.267324    0.059       Uiso 0.674(8)  1 calc R U P B 1
H22B H  1.030879   0.482906    0.265168    0.059       Uiso 0.674(8)  1 calc R U P B 1
C23  C  0.9579(11) 0.4652(9)   0.3032(3)   0.0409(18)  Uani 0.674(8)  1 d    . U P B 1
C24  C  0.8958(9)  0.6437(7)   0.3532(3)   0.033(2)    Uani 0.674(8)  1 d    . U P B 1
H24A H  0.929332   0.695001    0.359776    0.049       Uiso 0.674(8)  1 calc R U P B 1
H24B H  0.875372   0.612106    0.370198    0.049       Uiso 0.674(8)  1 calc R U P B 1
H24C H  0.836027   0.657148    0.340584    0.049       Uiso 0.674(8)  1 calc R U P B 1
C25  C  1.0578(10) 0.5744(9)   0.3581(3)   0.049(3)    Uani 0.674(8)  1 d    . U P B 1
H25A H  1.075858   0.625346    0.368739    0.073       Uiso 0.674(8)  1 calc R U P B 1
H25B H  1.115924   0.554943    0.347569    0.073       Uiso 0.674(8)  1 calc R U P B 1
H25C H  1.038153   0.531674    0.371925    0.073       Uiso 0.674(8)  1 calc R U P B 1
C26  C  0.8849(13) 0.4026(10)  0.2926(4)   0.057(3)    Uani 0.674(8)  1 d    . U P B 1
H26A H  0.914815   0.368956    0.277410    0.086       Uiso 0.674(8)  1 calc R U P B 1
H26B H  0.823973   0.430107    0.284318    0.086       Uiso 0.674(8)  1 calc R U P B 1
H26C H  0.867121   0.366853    0.308855    0.086       Uiso 0.674(8)  1 calc R U P B 1
C27  C  1.0543(11) 0.4175(10)  0.3165(3)   0.053(3)    Uani 0.674(8)  1 d    . U P B 1
H27A H  1.076885   0.377277    0.302101    0.080       Uiso 0.674(8)  1 calc R U P B 1
H27B H  1.037100   0.388304    0.334332    0.080       Uiso 0.674(8)  1 calc R U P B 1
H27C H  1.108631   0.457297    0.321113    0.080       Uiso 0.674(8)  1 calc R U P B 1
N3A  N  0.9146(10) 0.5125(8)   0.3271(3)   0.035(2)    Uani 0.326(8)  1 d    G U P B 2
C19A C  0.9529(10) 0.4696(8)   0.3015(3)   0.042(2)    Uani 0.326(8)  1 d    G U P B 2
C20A C  1.0679(11) 0.4663(9)   0.3017(4)   0.049(3)    Uani 0.326(8)  1 d    G U P B 2
H20C H  1.093167   0.425404    0.316418    0.059       Uiso 0.326(8)  1 calc R U P B 2
H20D H  1.088663   0.447541    0.282245    0.059       Uiso 0.326(8)  1 calc R U P B 2
C21A C  1.1157(10) 0.5506(10)  0.3086(4)   0.053(3)    Uani 0.326(8)  1 d    G U P B 2
H21C H  1.099774   0.589213    0.292224    0.063       Uiso 0.326(8)  1 calc R U P B 2
H21D H  1.190028   0.544471    0.310758    0.063       Uiso 0.326(8)  1 calc R U P B 2
C22A C  1.0765(10) 0.5870(9)   0.3371(3)   0.045(3)    Uani 0.326(8)  1 d    G U P B 2
H22C H  1.105403   0.643088    0.340257    0.054       Uiso 0.326(8)  1 calc R U P B 2
H22D H  1.099990   0.551822    0.353819    0.054       Uiso 0.326(8)  1 calc R U P B 2
C23A C  0.9596(10) 0.5927(8)   0.3362(3)   0.040(2)    Uani 0.326(8)  1 d    G U P B 2
C24A C  0.9115(15) 0.3806(12)  0.3013(4)   0.037(4)    Uani 0.326(8)  1 d    G U P B 2
H24D H  0.934216   0.351151    0.284100    0.055       Uiso 0.326(8)  1 calc R U P B 2
H24E H  0.837481   0.382144    0.300590    0.055       Uiso 0.326(8)  1 calc R U P B 2
H24F H  0.936367   0.351848    0.319125    0.055       Uiso 0.326(8)  1 calc R U P B 2
C25A C  0.9133(14) 0.5110(11)  0.2723(4)   0.049(4)    Uani 0.326(8)  1 d    G U P B 2
H25D H  0.934417   0.477977    0.255739    0.074       Uiso 0.326(8)  1 calc R U P B 2
H25E H  0.941282   0.567079    0.271109    0.074       Uiso 0.326(8)  1 calc R U P B 2
H25F H  0.839413   0.514021    0.271850    0.074       Uiso 0.326(8)  1 calc R U P B 2
C26A C  0.9278(15) 0.6111(12)  0.3668(5)   0.053(4)    Uani 0.326(8)  1 d    G U P B 2
H26D H  0.986723   0.629155    0.379000    0.079       Uiso 0.326(8)  1 calc R U P B 2
H26E H  0.899266   0.561007    0.375226    0.079       Uiso 0.326(8)  1 calc R U P B 2
H26F H  0.876843   0.655206    0.366023    0.079       Uiso 0.326(8)  1 calc R U P B 2
C27A C  0.9229(13) 0.6656(10)  0.3163(4)   0.050(4)    Uani 0.326(8)  1 d    G U P B 2
H27D H  0.970205   0.712070    0.318803    0.075       Uiso 0.326(8)  1 calc R U P B 2
H27E H  0.855656   0.683213    0.321774    0.075       Uiso 0.326(8)  1 calc R U P B 2
H27F H  0.919738   0.647525    0.295848    0.075       Uiso 0.326(8)  1 calc R U P B 2
N4   N  0.4043(5)  0.4647(4)   0.41618(13) 0.0320(14)  Uani 1         1 d    . . . . .
C28  C  0.2960(6)  0.4501(6)   0.40766(19) 0.042(2)    Uani 1         1 d    . . . . .
C29  C  0.2262(7)  0.5186(7)   0.4177(2)   0.056(3)    Uani 1         1 d    . . . . .
H29A H  0.155401   0.502706    0.412523    0.068       Uiso 1         1 calc R U . . .
H29B H  0.240735   0.570142    0.406950    0.068       Uiso 1         1 calc R U . . .
C30  C  0.2374(7)  0.5360(8)   0.4509(2)   0.058(3)    Uani 1         1 d    . . . . .
H30A H  0.222296   0.595138    0.454435    0.070       Uiso 1         1 calc R U . . .
H30B H  0.187409   0.502277    0.461004    0.070       Uiso 1         1 calc R U . . .
C31  C  0.3433(7)  0.5161(7)   0.4637(2)   0.051(2)    Uani 1         1 d    . . . . .
H31A H  0.343725   0.459149    0.471801    0.061       Uiso 1         1 calc R U . . .
H31B H  0.360158   0.554742    0.480073    0.061       Uiso 1         1 calc R U . . .
C32  C  0.4249(6)  0.5228(5)   0.44099(17) 0.0379(19)  Uani 1         1 d    . . . . .
C33  C  0.2837(6)  0.4447(6)   0.37459(19) 0.045(2)    Uani 1         1 d    . . . . .
H33A H  0.213519   0.430467    0.368845    0.067       Uiso 1         1 calc R U . . .
H33B H  0.328779   0.401763    0.367520    0.067       Uiso 1         1 calc R U . . .
H33C H  0.300688   0.498217    0.366003    0.067       Uiso 1         1 calc R U . . .
C34  C  0.2580(7)  0.3667(7)   0.4203(2)   0.056(3)    Uani 1         1 d    . . . . .
H34A H  0.188220   0.356684    0.413066    0.085       Uiso 1         1 calc R U . . .
H34B H  0.260711   0.369691    0.441774    0.085       Uiso 1         1 calc R U . . .
H34C H  0.301145   0.321274    0.414156    0.085       Uiso 1         1 calc R U . . .
C35  C  0.5261(6)  0.4972(6)   0.45703(17) 0.0399(19)  Uani 1         1 d    . . . . .
H35A H  0.541959   0.535862    0.473142    0.060       Uiso 1         1 calc R U . . .
H35B H  0.580211   0.498576    0.443224    0.060       Uiso 1         1 calc R U . . .
H35C H  0.519922   0.440953    0.464851    0.060       Uiso 1         1 calc R U . . .
C36  C  0.4345(7)  0.6135(5)   0.4305(2)   0.045(2)    Uani 1         1 d    . . . . .
H36A H  0.441728   0.650284    0.447584    0.067       Uiso 1         1 calc R U . . .
H36B H  0.373923   0.628886    0.418601    0.067       Uiso 1         1 calc R U . . .
H36C H  0.494084   0.618820    0.418829    0.067       Uiso 1         1 calc R U . . .
N5   N  0.8266(4)  0.3140(4)   0.42213(12) 0.0247(12)  Uani 1         1 d    . . . . .
C37  C  0.4141(6)  0.4123(5)   0.27833(17) 0.0335(17)  Uani 1         1 d    . . . . .
C38  C  0.3611(7)  0.3660(5)   0.25220(19) 0.044(2)    Uani 1         1 d    . . . . .
H38A H  0.336067   0.311943    0.259068    0.053       Uiso 1         1 calc R U . . .
H38B H  0.302038   0.398754    0.244779    0.053       Uiso 1         1 calc R U . . .
C39  C  0.4311(8)  0.3513(6)   0.22726(19) 0.053(2)    Uani 1         1 d    . . . . .
H39A H  0.395605   0.318205    0.211687    0.063       Uiso 1         1 calc R U . . .
H39B H  0.450296   0.405147    0.218735    0.063       Uiso 1         1 calc R U . . .
C40  C  0.5245(7)  0.3061(5)   0.23854(18) 0.042(2)    Uani 1         1 d    . . . . .
H40A H  0.571139   0.300300    0.222434    0.050       Uiso 1         1 calc R U . . .
H40B H  0.505292   0.249680    0.244731    0.050       Uiso 1         1 calc R U . . .
C41  C  0.5798(6)  0.3503(4)   0.26444(15) 0.0301(16)  Uani 1         1 d    . . . . .
C42  C  0.3454(6)  0.4096(6)   0.3041(2)   0.045(2)    Uani 1         1 d    . . . . .
H42A H  0.283056   0.440265    0.299068    0.067       Uiso 1         1 calc R U . . .
H42B H  0.380058   0.434826    0.321310    0.067       Uiso 1         1 calc R U . . .
H42C H  0.328786   0.351785    0.308441    0.067       Uiso 1         1 calc R U . . .
C43  C  0.4231(7)  0.5041(5)   0.2701(2)   0.044(2)    Uani 1         1 d    . . . . .
H43A H  0.355562   0.528842    0.268144    0.066       Uiso 1         1 calc R U . . .
H43B H  0.455970   0.508906    0.251448    0.066       Uiso 1         1 calc R U . . .
H43C H  0.463529   0.533223    0.285422    0.066       Uiso 1         1 calc R U . . .
C44  C  0.6569(6)  0.2903(5)   0.27753(17) 0.0338(17)  Uani 1         1 d    . . . . .
H44A H  0.704154   0.274743    0.262674    0.051       Uiso 1         1 calc R U . . .
H44B H  0.622549   0.240664    0.284320    0.051       Uiso 1         1 calc R U . . .
H44C H  0.694160   0.316678    0.294114    0.051       Uiso 1         1 calc R U . . .
C45  C  0.6381(7)  0.4248(5)   0.2529(2)   0.043(2)    Uani 1         1 d    . . . . .
H45A H  0.693464   0.404945    0.241340    0.065       Uiso 1         1 calc R U . . .
H45B H  0.665620   0.457785    0.269432    0.065       Uiso 1         1 calc R U . . .
H45C H  0.592239   0.459169    0.240532    0.065       Uiso 1         1 calc R U . . .
N6   N  0.5096(4)  0.3706(4)   0.28765(12) 0.0253(12)  Uani 1         1 d    . . . . .
C46  C  0.7967(6)  0.2928(5)   0.45248(15) 0.0296(16)  Uani 1         1 d    . . . . .
C47  C  0.8872(6)  0.3086(5)   0.47480(17) 0.0362(18)  Uani 1         1 d    . . . . .
H47A H  0.897965   0.369160    0.476708    0.043       Uiso 1         1 calc R U . . .
H47B H  0.869741   0.287226    0.494195    0.043       Uiso 1         1 calc R U . . .
C48  C  0.9854(7)  0.2682(5)   0.46619(18) 0.042(2)    Uani 1         1 d    . . . . .
H48A H  1.040811   0.282234    0.480680    0.051       Uiso 1         1 calc R U . . .
H48B H  0.977684   0.207125    0.465684    0.051       Uiso 1         1 calc R U . . .
C49  C  1.0096(6)  0.2999(5)   0.43633(17) 0.0341(17)  Uani 1         1 d    . . . . .
H49A H  1.072304   0.272957    0.430269    0.041       Uiso 1         1 calc R U . . .
H49B H  1.022386   0.360319    0.437599    0.041       Uiso 1         1 calc R U . . .
C50  C  0.9235(5)  0.2835(4)   0.41255(16) 0.0272(15)  Uani 1         1 d    . . . . .
C51  C  0.7140(6)  0.3518(5)   0.46004(16) 0.0334(17)  Uani 1         1 d    . . . . .
H51A H  0.695303   0.341785    0.480202    0.050       Uiso 1         1 calc R U . . .
H51B H  0.654897   0.343133    0.446619    0.050       Uiso 1         1 calc R U . . .
H51C H  0.737897   0.409002    0.458234    0.050       Uiso 1         1 calc R U . . .
C52  C  0.7584(7)  0.2037(5)   0.45583(17) 0.042(2)    Uani 1         1 d    . . . . .
H52A H  0.728404   0.197617    0.474863    0.063       Uiso 1         1 calc R U . . .
H52B H  0.814988   0.164946    0.454608    0.063       Uiso 1         1 calc R U . . .
H52C H  0.707318   0.191569    0.440154    0.063       Uiso 1         1 calc R U . . .
C53  C  0.9463(6)  0.3315(4)   0.38525(15) 0.0288(16)  Uani 1         1 d    . . . . .
H53A H  1.012008   0.314142    0.378468    0.043       Uiso 1         1 calc R U . . .
H53B H  0.947981   0.390921    0.389681    0.043       Uiso 1         1 calc R U . . .
H53C H  0.893659   0.320452    0.369907    0.043       Uiso 1         1 calc R U . . .
C54  C  0.9267(6)  0.1901(5)   0.40459(17) 0.0314(16)  Uani 1         1 d    . . . . .
H54A H  0.990019   0.177691    0.395317    0.047       Uiso 1         1 calc R U . . .
H54B H  0.869436   0.176689    0.390998    0.047       Uiso 1         1 calc R U . . .
H54C H  0.922625   0.156808    0.422426    0.047       Uiso 1         1 calc R U . . .
N7   N  0.336(2)   0.1571(18)  0.3317(5)   0.036(4)    Uani 0.560(16) 1 d    . U P A 1
C55  C  0.352(3)   0.107(2)    0.3055(10)  0.031(3)    Uani 0.560(16) 1 d    . U P A 1
C56  C  0.2810(12) 0.1250(12)  0.2800(4)   0.040(3)    Uani 0.560(16) 1 d    . U P A 1
H56A H  0.288591   0.081606    0.264958    0.048       Uiso 0.560(16) 1 calc R U P A 1
H56B H  0.299012   0.178839    0.271306    0.048       Uiso 0.560(16) 1 calc R U P A 1
C57  C  0.1723(11) 0.1279(10)  0.2881(4)   0.046(4)    Uani 0.560(16) 1 d    . U P A 1
H57A H  0.149270   0.071082    0.292602    0.056       Uiso 0.560(16) 1 calc R U P A 1
H57B H  0.129863   0.148745    0.271224    0.056       Uiso 0.560(16) 1 calc R U P A 1
C58  C  0.1577(18) 0.1873(13)  0.3163(5)   0.048(4)    Uani 0.560(16) 1 d    . U P A 1
H58A H  0.172371   0.245472    0.310977    0.058       Uiso 0.560(16) 1 calc R U P A 1
H58B H  0.086754   0.184421    0.321957    0.058       Uiso 0.560(16) 1 calc R U P A 1
C59  C  0.2269(17) 0.1613(15)  0.3417(5)   0.044(4)    Uani 0.560(16) 1 d    . U P A 1
C60  C  0.4639(13) 0.1231(12)  0.2975(5)   0.029(4)    Uani 0.560(16) 1 d    . U P A 1
H60A H  0.480937   0.085954    0.281494    0.044       Uiso 0.560(16) 1 calc R U P A 1
H60B H  0.509345   0.112302    0.314641    0.044       Uiso 0.560(16) 1 calc R U P A 1
H60C H  0.471333   0.180783    0.291266    0.044       Uiso 0.560(16) 1 calc R U P A 1
C61  C  0.3507(13) 0.0101(11)  0.3128(5)   0.032(4)    Uani 0.560(16) 1 d    . U P A 1
H61A H  0.373262   -0.021271   0.296019    0.049       Uiso 0.560(16) 1 calc R U P A 1
H61B H  0.281794   -0.006680   0.316964    0.049       Uiso 0.560(16) 1 calc R U P A 1
H61C H  0.395988   -0.001120   0.329988    0.049       Uiso 0.560(16) 1 calc R U P A 1
C62  C  0.227(2)   0.2254(18)  0.3658(5)   0.046(5)    Uani 0.560(16) 1 d    . U P A 1
H62A H  0.160525   0.226586    0.374221    0.070       Uiso 0.560(16) 1 calc R U P A 1
H62B H  0.241938   0.280059    0.357716    0.070       Uiso 0.560(16) 1 calc R U P A 1
H62C H  0.278643   0.211094    0.381069    0.070       Uiso 0.560(16) 1 calc R U P A 1
C63  C  0.1900(15) 0.0811(13)  0.3538(5)   0.049(4)    Uani 0.560(16) 1 d    . U P A 1
H63A H  0.125210   0.090170    0.362727    0.073       Uiso 0.560(16) 1 calc R U P A 1
H63B H  0.239524   0.060262    0.368737    0.073       Uiso 0.560(16) 1 calc R U P A 1
H63C H  0.181295   0.040343    0.338016    0.073       Uiso 0.560(16) 1 calc R U P A 1
N7A  N  0.336(3)   0.167(2)    0.3250(7)   0.040(5)    Uani 0.440(16) 1 d    . U P A 2
C55A C  0.228(2)   0.174(2)    0.3316(6)   0.045(5)    Uani 0.440(16) 1 d    . U P A 2
C56A C  0.185(2)   0.0921(18)  0.3396(7)   0.053(5)    Uani 0.440(16) 1 d    . U P A 2
H56C H  0.110824   0.098337    0.341102    0.064       Uiso 0.440(16) 1 calc R U P A 2
H56D H  0.213639   0.075698    0.359114    0.064       Uiso 0.440(16) 1 calc R U P A 2
C57A C  0.2047(17) 0.0208(15)  0.3172(5)   0.058(5)    Uani 0.440(16) 1 d    . U P A 2
H57C H  0.184737   -0.033312   0.325393    0.069       Uiso 0.440(16) 1 calc R U P A 2
H57D H  0.164503   0.030222    0.298687    0.069       Uiso 0.440(16) 1 calc R U P A 2
C58A C  0.317(2)   0.0206(19)  0.3116(8)   0.047(5)    Uani 0.440(16) 1 d    . U P A 2
H58C H  0.354410   -0.000263   0.329464    0.056       Uiso 0.440(16) 1 calc R U P A 2
H58D H  0.328570   -0.019349   0.295683    0.056       Uiso 0.440(16) 1 calc R U P A 2
C59A C  0.362(4)   0.101(4)    0.3037(14)  0.040(4)    Uani 0.440(16) 1 d    . U P A 2
C60A C  0.219(3)   0.238(2)    0.3555(6)   0.046(6)    Uani 0.440(16) 1 d    . U P A 2
H60D H  0.149892   0.238056    0.362128    0.069       Uiso 0.440(16) 1 calc R U P A 2
H60E H  0.234944   0.293084    0.347834    0.069       Uiso 0.440(16) 1 calc R U P A 2
H60F H  0.266377   0.224657    0.371955    0.069       Uiso 0.440(16) 1 calc R U P A 2
C61A C  0.162(2)   0.209(2)    0.3055(6)   0.050(6)    Uani 0.440(16) 1 d    . U P A 2
H61D H  0.097380   0.228578    0.312482    0.075       Uiso 0.440(16) 1 calc R U P A 2
H61E H  0.148834   0.164786    0.290958    0.075       Uiso 0.440(16) 1 calc R U P A 2
H61F H  0.197030   0.254778    0.296427    0.075       Uiso 0.440(16) 1 calc R U P A 2
C62A C  0.472(2)   0.0942(19)  0.3019(8)   0.044(6)    Uani 0.440(16) 1 d    . U P A 2
H62D H  0.487749   0.055362    0.286288    0.067       Uiso 0.440(16) 1 calc R U P A 2
H62E H  0.502092   0.074166    0.320614    0.067       Uiso 0.440(16) 1 calc R U P A 2
H62F H  0.499849   0.148924    0.297578    0.067       Uiso 0.440(16) 1 calc R U P A 2
C63A C  0.319(2)   0.1231(16)  0.2709(6)   0.051(5)    Uani 0.440(16) 1 d    . U P A 2
H63D H  0.321773   0.073722    0.258462    0.076       Uiso 0.440(16) 1 calc R U P A 2
H63E H  0.360631   0.167049    0.262866    0.076       Uiso 0.440(16) 1 calc R U P A 2
H63F H  0.249032   0.142228    0.271440    0.076       Uiso 0.440(16) 1 calc R U P A 2
N8   N  0.448(3)   0.1559(17)  0.4371(7)   0.053(3)    Uani 0.43(4)   1 d    D U P C 1
C64  C  0.424(2)   0.0664(16)  0.4314(6)   0.057(3)    Uani 0.43(4)   1 d    D U P C 1
C65  C  0.311(2)   0.0529(19)  0.4381(6)   0.060(3)    Uani 0.43(4)   1 d    D U P C 1
H65A H  0.267756   0.086543    0.424304    0.072       Uiso 0.43(4)   1 calc R U P C 1
H65B H  0.293097   -0.006129   0.434829    0.072       Uiso 0.43(4)   1 calc R U P C 1
C66  C  0.289(2)   0.0766(19)  0.4692(6)   0.061(3)    Uani 0.43(4)   1 d    D U P C 1
H66A H  0.216004   0.071484    0.472093    0.073       Uiso 0.43(4)   1 calc R U P C 1
H66B H  0.325868   0.038876    0.483110    0.073       Uiso 0.43(4)   1 calc R U P C 1
C67  C  0.323(2)   0.1649(18)  0.4747(7)   0.058(3)    Uani 0.43(4)   1 d    D U P C 1
H67A H  0.313993   0.178599    0.495490    0.070       Uiso 0.43(4)   1 calc R U P C 1
H67B H  0.278893   0.202410    0.462603    0.070       Uiso 0.43(4)   1 calc R U P C 1
C68  C  0.433(2)   0.1817(16)  0.4679(6)   0.056(3)    Uani 0.43(4)   1 d    D U P C 1
C69  C  0.435(3)   0.049(2)    0.3995(6)   0.054(5)    Uani 0.43(4)   1 d    D U P C 1
H69A H  0.417837   -0.008600   0.395257    0.081       Uiso 0.43(4)   1 calc R U P C 1
H69B H  0.504856   0.060039    0.394499    0.081       Uiso 0.43(4)   1 calc R U P C 1
H69C H  0.389351   0.085750    0.387813    0.081       Uiso 0.43(4)   1 calc R U P C 1
C70  C  0.494(3)   0.006(2)    0.4494(7)   0.065(5)    Uani 0.43(4)   1 d    D U P C 1
H70A H  0.499420   -0.046441   0.438508    0.098       Uiso 0.43(4)   1 calc R U P C 1
H70B H  0.464716   -0.005536   0.468256    0.098       Uiso 0.43(4)   1 calc R U P C 1
H70C H  0.560806   0.030391    0.452633    0.098       Uiso 0.43(4)   1 calc R U P C 1
C71  C  0.458(4)   0.2731(18)  0.4711(10)  0.056(5)    Uani 0.43(4)   1 d    D U P C 1
H71A H  0.440286   0.292420    0.490463    0.084       Uiso 0.43(4)   1 calc R U P C 1
H71B H  0.419895   0.304741    0.455938    0.084       Uiso 0.43(4)   1 calc R U P C 1
H71C H  0.530674   0.281261    0.468895    0.084       Uiso 0.43(4)   1 calc R U P C 1
C72  C  0.506(3)   0.135(3)    0.4900(8)   0.065(5)    Uani 0.43(4)   1 d    D U P C 1
H72A H  0.526082   0.172217    0.506207    0.098       Uiso 0.43(4)   1 calc R U P C 1
H72B H  0.565608   0.116841    0.480101    0.098       Uiso 0.43(4)   1 calc R U P C 1
H72C H  0.471064   0.086580    0.497725    0.098       Uiso 0.43(4)   1 calc R U P C 1
N8A  N  0.442(2)   0.1546(13)  0.4365(5)   0.052(2)    Uani 0.57(4)   1 d    D U P C 2
C64A C  0.4002(17) 0.0720(12)  0.4271(5)   0.057(3)    Uani 0.57(4)   1 d    D U P C 2
C65A C  0.2856(18) 0.0715(15)  0.4318(5)   0.060(3)    Uani 0.57(4)   1 d    D U P C 2
H65C H  0.251186   0.109416    0.417499    0.073       Uiso 0.57(4)   1 calc R U P C 2
H65D H  0.258811   0.014959    0.428087    0.073       Uiso 0.57(4)   1 calc R U P C 2
C66A C  0.2616(19) 0.0979(15)  0.4625(5)   0.061(3)    Uani 0.57(4)   1 d    D U P C 2
H66C H  0.187506   0.097274    0.464431    0.073       Uiso 0.57(4)   1 calc R U P C 2
H66D H  0.292303   0.058227    0.476906    0.073       Uiso 0.57(4)   1 calc R U P C 2
C67A C  0.3021(18) 0.1841(14)  0.4689(5)   0.058(3)    Uani 0.57(4)   1 d    D U P C 2
H67C H  0.287024   0.199975    0.489118    0.070       Uiso 0.57(4)   1 calc R U P C 2
H67D H  0.267787   0.224102    0.455312    0.070       Uiso 0.57(4)   1 calc R U P C 2
C68A C  0.4166(18) 0.1883(13)  0.4655(5)   0.055(3)    Uani 0.57(4)   1 d    D U P C 2
C69A C  0.413(2)   0.0627(17)  0.3945(5)   0.056(4)    Uani 0.57(4)   1 d    D U P C 2
H69D H  0.378145   0.012217    0.387471    0.085       Uiso 0.57(4)   1 calc R U P C 2
H69E H  0.484687   0.058859    0.390799    0.085       Uiso 0.57(4)   1 calc R U P C 2
H69F H  0.383251   0.110898    0.384217    0.085       Uiso 0.57(4)   1 calc R U P C 2
C70A C  0.459(2)   -0.0013(13) 0.4425(5)   0.062(4)    Uani 0.57(4)   1 d    D U P C 2
H70D H  0.440789   -0.053466   0.432582    0.094       Uiso 0.57(4)   1 calc R U P C 2
H70E H  0.441651   -0.004478   0.463030    0.094       Uiso 0.57(4)   1 calc R U P C 2
H70F H  0.531980   0.008023    0.441527    0.094       Uiso 0.57(4)   1 calc R U P C 2
C71A C  0.452(3)   0.2786(14)  0.4675(7)   0.053(4)    Uani 0.57(4)   1 d    D U P C 2
H71D H  0.437655   0.300862    0.486842    0.080       Uiso 0.57(4)   1 calc R U P C 2
H71E H  0.415490   0.311377    0.452308    0.080       Uiso 0.57(4)   1 calc R U P C 2
H71F H  0.524469   0.281343    0.464763    0.080       Uiso 0.57(4)   1 calc R U P C 2
C72A C  0.473(2)   0.1427(18)  0.4914(5)   0.061(4)    Uani 0.57(4)   1 d    D U P C 2
H72D H  0.456509   0.168716    0.509923    0.091       Uiso 0.57(4)   1 calc R U P C 2
H72E H  0.546282   0.146193    0.489198    0.091       Uiso 0.57(4)   1 calc R U P C 2
H72F H  0.452636   0.084313    0.491501    0.091       Uiso 0.57(4)   1 calc R U P C 2
N9   N  0.7487(4)  0.0967(3)   0.35195(13) 0.0275(13)  Uani 1         1 d    . . . . .
C73  C  0.7325(6)  0.0160(5)   0.36735(18) 0.0346(18)  Uani 1         1 d    . . . . .
C74  C  0.8265(8)  -0.0404(6)  0.3672(2)   0.059(3)    Uani 1         1 d    . . . . .
H74A H  0.879411   -0.017641   0.381024    0.071       Uiso 1         1 calc R U . . .
H74B H  0.808356   -0.096184   0.374272    0.071       Uiso 1         1 calc R U . . .
C75  C  0.8688(8)  -0.0486(6)  0.3376(2)   0.059(3)    Uani 1         1 d    . . . . .
H75A H  0.817996   -0.073386   0.323610    0.070       Uiso 1         1 calc R U . . .
H75B H  0.929327   -0.084675   0.338705    0.070       Uiso 1         1 calc R U . . .
C76  C  0.8969(7)  0.0381(6)   0.3276(2)   0.045(2)    Uani 1         1 d    . . . . .
H76A H  0.927944   0.034453    0.308420    0.054       Uiso 1         1 calc R U . . .
H76B H  0.947555   0.062162    0.341855    0.054       Uiso 1         1 calc R U . . .
C77  C  0.8040(6)  0.0957(5)   0.32486(17) 0.0308(16)  Uani 1         1 d    . . . . .
C78  C  0.7123(8)  0.0362(5)   0.39915(19) 0.046(2)    Uani 1         1 d    . . . . .
H78A H  0.700789   -0.015361   0.409835    0.069       Uiso 1         1 calc R U . . .
H78B H  0.652363   0.071597    0.399760    0.069       Uiso 1         1 calc R U . . .
H78C H  0.770749   0.065221    0.408258    0.069       Uiso 1         1 calc R U . . .
C79  C  0.6391(8)  -0.0309(5)  0.3537(2)   0.049(2)    Uani 1         1 d    . . . . .
H79A H  0.627426   -0.081216   0.365078    0.073       Uiso 1         1 calc R U . . .
H79B H  0.651389   -0.046123   0.333440    0.073       Uiso 1         1 calc R U . . .
H79C H  0.579448   0.004959    0.353973    0.073       Uiso 1         1 calc R U . . .
C80  C  0.8453(7)  0.1831(5)   0.32065(18) 0.0391(19)  Uani 1         1 d    . . . . .
H80A H  0.881092   0.185391    0.302431    0.059       Uiso 1         1 calc R U . . .
H80B H  0.892090   0.197222    0.337198    0.059       Uiso 1         1 calc R U . . .
H80C H  0.789292   0.222854    0.319621    0.059       Uiso 1         1 calc R U . . .
C81  C  0.7390(6)  0.0720(5)   0.29732(17) 0.0354(18)  Uani 1         1 d    . . . . .
H81A H  0.778479   0.079540    0.279960    0.053       Uiso 1         1 calc R U . . .
H81B H  0.678996   0.107540    0.295749    0.053       Uiso 1         1 calc R U . . .
H81C H  0.718200   0.013918    0.298678    0.053       Uiso 1         1 calc R U . . .

loop_
_atom_site_aniso_label
_atom_site_aniso_U_11
_atom_site_aniso_U_22
_atom_site_aniso_U_33
_atom_site_aniso_U_23
_atom_site_aniso_U_13
_atom_site_aniso_U_12
Ga1  0.0261(4) 0.0224(4) 0.0244(4) -0.0039(3) 0.0019(3)  -0.0068(3)
Ga2  0.0229(4) 0.0175(4) 0.0334(4) -0.0047(3) -0.0026(3) 0.0011(3)
Ga3  0.0192(4) 0.0220(4) 0.0282(4) 0.0016(3)  0.0051(3)  -0.0012(3)
Ga4  0.0174(4) 0.0254(4) 0.0270(4) -0.0047(3) 0.0032(3)  -0.0018(3)
Ga5  0.0195(4) 0.0195(4) 0.0245(4) -0.0037(3) -0.0009(3) -0.0017(3)
Ga6  0.0174(4) 0.0191(4) 0.0258(4) -0.0017(3) -0.0004(3) -0.0026(3)
Ga7  0.0180(4) 0.0250(4) 0.0466(5) -0.0118(4) -0.0001(3) -0.0055(3)
Ga8  0.0334(5) 0.0326(5) 0.0375(5) 0.0004(4)  0.0088(4)  -0.0115(4)
Ga9  0.0211(4) 0.0163(4) 0.0301(4) -0.0038(3) -0.0007(3) -0.0022(3)
Fe1  0.0151(4) 0.0170(5) 0.0245(5) -0.0033(4) 0.0013(4)  -0.0019(4)
Fe2  0.0178(5) 0.0180(5) 0.0259(5) -0.0034(4) -0.0002(4) -0.0030(4)
N1   0.037(4)  0.020(3)  0.028(3)  -0.001(2)  -0.003(3)  -0.003(3)
C1   0.045(5)  0.030(4)  0.036(4)  -0.011(3)  -0.012(4)  0.002(4)
C2   0.055(5)  0.021(4)  0.042(5)  0.000(3)   -0.008(4)  -0.010(4)
C3   0.046(5)  0.031(4)  0.054(5)  -0.004(4)  -0.015(4)  -0.013(4)
C4   0.047(5)  0.028(4)  0.061(6)  -0.005(4)  -0.017(4)  -0.010(4)
C5   0.048(5)  0.023(4)  0.040(4)  0.003(3)   -0.014(4)  -0.009(3)
C6   0.047(5)  0.032(5)  0.056(5)  -0.005(4)  -0.016(4)  -0.008(4)
C7   0.057(6)  0.055(6)  0.066(6)  -0.034(5)  0.012(5)   -0.014(5)
C8   0.038(5)  0.032(5)  0.062(6)  0.000(4)   -0.017(4)  -0.014(4)
C9   0.077(7)  0.044(5)  0.031(4)  0.002(4)   -0.011(4)  -0.018(5)
N2   0.022(6)  0.018(4)  0.042(4)  -0.004(3)  -0.003(4)  0.003(4)
C10  0.025(6)  0.022(4)  0.045(5)  -0.002(4)  -0.001(4)  0.004(4)
C11  0.025(6)  0.026(5)  0.048(5)  0.001(4)   0.002(4)   0.006(4)
C12  0.026(7)  0.030(4)  0.050(5)  0.004(4)   0.001(5)   0.003(5)
C13  0.025(7)  0.023(4)  0.046(4)  0.003(3)   0.000(5)   0.005(5)
C14  0.024(6)  0.019(3)  0.043(4)  -0.001(3)  -0.001(4)  0.003(4)
C15  0.025(6)  0.025(7)  0.049(7)  -0.001(5)  0.001(5)   0.009(6)
C16  0.027(8)  0.026(7)  0.050(8)  -0.005(6)  0.004(6)   0.006(5)
C17  0.028(8)  0.020(6)  0.040(6)  0.001(5)   0.001(6)   0.003(5)
C18  0.030(8)  0.016(5)  0.055(7)  -0.004(5)  -0.004(7)  0.009(6)
N2A  0.024(6)  0.019(4)  0.042(4)  -0.003(3)  -0.003(4)  0.002(4)
C10A 0.025(6)  0.022(5)  0.044(5)  -0.001(4)  -0.001(4)  0.006(4)
C11A 0.026(7)  0.025(5)  0.048(5)  0.001(4)   0.000(5)   0.005(5)
C12A 0.027(7)  0.027(4)  0.048(5)  0.003(4)   0.002(5)   0.007(5)
C13A 0.027(7)  0.024(4)  0.045(5)  0.002(4)   -0.001(5)  0.004(5)
C14A 0.025(7)  0.019(4)  0.044(4)  -0.001(3)  -0.001(5)  0.004(4)
C15A 0.030(7)  0.022(8)  0.049(8)  0.000(6)   0.001(6)   0.003(6)
C16A 0.028(9)  0.022(7)  0.048(8)  -0.001(6)  0.007(7)   0.002(6)
C17A 0.024(8)  0.019(7)  0.035(7)  -0.002(6)  -0.007(6)  0.001(6)
C18A 0.032(10) 0.024(6)  0.052(8)  -0.004(5)  0.000(8)   0.001(7)
N3   0.028(3)  0.028(3)  0.040(3)  0.005(3)   0.013(3)   -0.004(3)
C19  0.033(3)  0.032(3)  0.050(4)  0.003(3)   0.013(3)   -0.010(3)
C20  0.051(4)  0.039(4)  0.055(4)  0.004(3)   0.019(4)   -0.010(4)
C21  0.054(5)  0.046(5)  0.060(5)  0.003(4)   0.026(4)   -0.014(4)
C22  0.048(4)  0.049(4)  0.053(4)  0.002(3)   0.020(4)   -0.006(4)
C23  0.037(4)  0.040(3)  0.048(4)  -0.001(3)  0.019(3)   -0.005(3)
C24  0.028(5)  0.030(5)  0.041(5)  0.002(4)   0.003(4)   -0.011(4)
C25  0.032(5)  0.051(6)  0.063(6)  0.004(5)   0.006(4)   -0.011(4)
C26  0.055(6)  0.055(6)  0.064(7)  -0.016(5)  0.026(5)   -0.012(5)
C27  0.048(5)  0.056(6)  0.058(6)  0.002(5)   0.021(5)   0.008(5)
N3A  0.032(4)  0.032(4)  0.044(4)  0.004(3)   0.013(4)   -0.007(4)
C19A 0.038(4)  0.041(4)  0.048(4)  -0.001(4)  0.017(4)   -0.007(4)
C20A 0.041(5)  0.049(5)  0.058(5)  -0.007(5)  0.016(4)   -0.007(4)
C21A 0.043(5)  0.052(6)  0.064(6)  -0.010(5)  0.017(5)   -0.010(5)
C22A 0.039(4)  0.040(5)  0.056(5)  -0.003(5)  0.012(4)   -0.010(4)
C23A 0.036(4)  0.034(4)  0.052(4)  0.002(4)   0.013(4)   -0.010(4)
C24A 0.034(8)  0.041(6)  0.037(9)  -0.003(6)  0.013(7)   -0.006(6)
C25A 0.049(8)  0.050(8)  0.051(6)  0.005(6)   0.010(6)   -0.019(7)
C26A 0.049(8)  0.048(8)  0.063(6)  -0.006(6)  0.020(6)   -0.020(7)
C27A 0.037(8)  0.037(6)  0.076(8)  0.008(6)   0.001(7)   -0.015(6)
N4   0.029(3)  0.036(4)  0.032(3)  -0.013(3)  0.007(3)   -0.006(3)
C28  0.025(4)  0.058(6)  0.043(5)  -0.015(4)  0.007(3)   -0.006(4)
C29  0.031(5)  0.075(7)  0.063(6)  -0.024(5)  0.008(4)   0.006(5)
C30  0.031(5)  0.085(8)  0.060(6)  -0.017(5)  0.015(4)   0.009(5)
C31  0.041(5)  0.067(6)  0.044(5)  -0.013(5)  0.015(4)   0.001(5)
C32  0.033(4)  0.047(5)  0.035(4)  -0.016(4)  0.010(3)   -0.005(4)
C33  0.031(4)  0.051(5)  0.052(5)  -0.012(4)  0.001(4)   0.005(4)
C34  0.027(5)  0.068(7)  0.075(7)  -0.009(5)  0.011(4)   -0.013(4)
C35  0.041(5)  0.046(5)  0.033(4)  -0.010(4)  0.005(3)   -0.010(4)
C36  0.043(5)  0.044(5)  0.047(5)  -0.013(4)  0.006(4)   0.005(4)
N5   0.019(3)  0.026(3)  0.029(3)  0.002(2)   -0.003(2)  -0.002(2)
C37  0.037(4)  0.026(4)  0.035(4)  0.000(3)   -0.013(3)  -0.002(3)
C38  0.043(5)  0.032(4)  0.054(5)  0.000(4)   -0.022(4)  -0.003(4)
C39  0.074(7)  0.042(5)  0.040(5)  -0.006(4)  -0.015(5)  -0.005(5)
C40  0.059(6)  0.033(4)  0.033(4)  -0.010(3)  -0.002(4)  0.004(4)
C41  0.044(4)  0.022(4)  0.025(4)  -0.005(3)  0.006(3)   -0.007(3)
C42  0.023(4)  0.051(5)  0.059(6)  0.005(4)   -0.012(4)  0.007(4)
C43  0.043(5)  0.032(4)  0.054(5)  -0.004(4)  -0.016(4)  0.002(4)
C44  0.034(4)  0.031(4)  0.037(4)  -0.006(3)  0.012(3)   -0.005(3)
C45  0.052(5)  0.028(4)  0.050(5)  0.002(4)   0.015(4)   -0.003(4)
N6   0.028(3)  0.022(3)  0.026(3)  -0.003(2)  -0.002(2)  0.000(2)
C46  0.034(4)  0.029(4)  0.025(4)  0.003(3)   -0.003(3)  -0.011(3)
C47  0.044(5)  0.033(4)  0.031(4)  0.004(3)   -0.003(3)  -0.012(4)
C48  0.049(5)  0.036(5)  0.039(5)  0.008(4)   -0.022(4)  -0.003(4)
C49  0.022(4)  0.033(4)  0.046(5)  0.003(3)   -0.006(3)  -0.006(3)
C50  0.022(4)  0.025(4)  0.034(4)  0.004(3)   -0.004(3)  0.001(3)
C51  0.039(4)  0.036(4)  0.026(4)  -0.006(3)  0.005(3)   -0.007(3)
C52  0.048(5)  0.047(5)  0.030(4)  0.006(4)   0.000(4)   -0.021(4)
C53  0.034(4)  0.021(4)  0.032(4)  0.001(3)   -0.001(3)  0.001(3)
C54  0.022(4)  0.029(4)  0.043(4)  0.002(3)   0.000(3)   -0.001(3)
N7   0.020(5)  0.034(7)  0.053(8)  -0.013(6)  0.003(5)   -0.005(4)
C55  0.017(6)  0.027(7)  0.050(7)  -0.009(5)  0.001(4)   -0.007(4)
C56  0.023(6)  0.038(7)  0.058(7)  -0.009(5)  -0.006(5)  -0.006(5)
C57  0.023(6)  0.039(8)  0.076(8)  -0.012(6)  -0.004(5)  -0.006(5)
C58  0.029(7)  0.043(8)  0.073(8)  -0.010(6)  -0.001(6)  -0.009(6)
C59  0.022(6)  0.046(7)  0.065(8)  -0.014(6)  0.008(6)   -0.003(5)
C60  0.019(6)  0.026(9)  0.043(9)  -0.014(7)  0.004(5)   -0.005(5)
C61  0.021(8)  0.025(6)  0.051(8)  -0.010(5)  0.005(7)   -0.003(5)
C62  0.014(8)  0.057(9)  0.069(10) -0.017(8)  0.006(8)   0.001(6)
C63  0.026(7)  0.056(7)  0.064(10) -0.009(7)  0.001(8)   -0.013(5)
N7A  0.018(6)  0.044(9)  0.057(10) -0.020(7)  -0.002(6)  -0.007(5)
C55A 0.020(6)  0.052(8)  0.062(10) -0.023(7)  0.000(7)   -0.008(5)
C56A 0.027(8)  0.062(8)  0.071(11) -0.018(8)  0.001(8)   -0.013(6)
C57A 0.043(8)  0.058(9)  0.072(12) -0.021(8)  0.005(7)   -0.013(6)
C58A 0.039(8)  0.047(8)  0.054(10) -0.015(7)  0.001(7)   -0.009(6)
C59A 0.029(7)  0.039(8)  0.052(8)  -0.016(6)  0.000(6)   -0.004(6)
C60A 0.015(9)  0.058(11) 0.064(12) -0.020(10) -0.003(9)  0.000(8)
C61A 0.016(8)  0.069(12) 0.065(11) -0.017(9)  0.002(8)   -0.008(8)
C62A 0.031(7)  0.049(14) 0.053(12) -0.019(10) 0.003(6)   -0.004(7)
C63A 0.046(11) 0.046(10) 0.059(8)  -0.013(7)  -0.007(7)  -0.014(9)
N8   0.054(6)  0.052(4)  0.055(4)  0.010(4)   0.015(4)   -0.020(4)
C64  0.059(6)  0.052(4)  0.062(5)  0.010(4)   0.015(5)   -0.022(4)
C65  0.058(7)  0.058(6)  0.066(6)  0.012(5)   0.014(5)   -0.023(5)
C66  0.057(7)  0.062(6)  0.065(6)  0.012(5)   0.015(5)   -0.023(5)
C67  0.057(6)  0.060(6)  0.059(6)  0.011(5)   0.016(5)   -0.021(5)
C68  0.056(6)  0.058(5)  0.055(5)  0.010(4)   0.016(4)   -0.022(4)
C69  0.059(10) 0.041(9)  0.064(7)  0.009(6)   0.013(6)   -0.023(8)
C70  0.063(10) 0.060(8)  0.073(9)  0.013(7)   0.010(8)   -0.017(7)
C71  0.057(9)  0.062(6)  0.049(10) 0.007(6)   0.012(8)   -0.022(6)
C72  0.063(10) 0.072(9)  0.062(8)  0.016(7)   0.013(8)   -0.017(8)
N8A  0.054(6)  0.051(4)  0.054(4)  0.010(3)   0.017(4)   -0.021(4)
C64A 0.059(6)  0.051(4)  0.063(5)  0.010(4)   0.014(4)   -0.024(4)
C65A 0.057(6)  0.058(5)  0.068(6)  0.012(4)   0.015(5)   -0.024(5)
C66A 0.056(6)  0.061(6)  0.066(6)  0.013(5)   0.016(5)   -0.023(5)
C67A 0.057(6)  0.062(5)  0.057(6)  0.011(4)   0.017(5)   -0.024(4)
C68A 0.055(6)  0.058(4)  0.053(4)  0.011(4)   0.017(4)   -0.023(4)
C69A 0.063(10) 0.040(8)  0.067(6)  0.002(5)   0.014(6)   -0.021(7)
C70A 0.066(9)  0.051(6)  0.069(9)  0.007(6)   0.002(7)   -0.024(6)
C71A 0.053(8)  0.063(6)  0.046(8)  0.004(5)   0.018(7)   -0.022(6)
C72A 0.056(9)  0.071(8)  0.057(6)  0.018(6)   0.020(7)   -0.018(7)
N9   0.027(3)  0.016(3)  0.040(3)  -0.003(2)  -0.004(3)  0.001(2)
C73  0.028(4)  0.024(4)  0.052(5)  0.000(3)   -0.004(3)  -0.002(3)
C74  0.073(7)  0.028(5)  0.075(7)  0.003(5)   -0.013(6)  0.010(5)
C75  0.056(6)  0.041(5)  0.079(7)  -0.006(5)  0.000(5)   0.032(5)
C76  0.036(5)  0.043(5)  0.057(5)  -0.011(4)  0.004(4)   0.016(4)
C77  0.028(4)  0.024(4)  0.041(4)  -0.010(3)  0.002(3)   0.001(3)
C78  0.071(6)  0.017(4)  0.049(5)  0.005(3)   -0.015(4)  -0.015(4)
C79  0.067(6)  0.025(4)  0.053(5)  0.000(4)   -0.009(5)  -0.010(4)
C80  0.043(5)  0.037(5)  0.038(4)  -0.007(4)  0.011(4)   0.001(4)
C81  0.038(4)  0.029(4)  0.039(4)  -0.009(3)  0.004(3)   0.005(3)

loop_
_geom_bond_atom_site_label_1
_geom_bond_atom_site_label_2
_geom_bond_distance
_geom_bond_site_symmetry_2
_geom_bond_publ_flag
Ga1  N1   1.868(6)   . ?
Ga1  Fe1  2.2285(12) . ?
Ga2  N2A  1.87(3)    . ?
Ga2  N2   1.89(2)    . ?
Ga2  Fe1  2.2316(12) . ?
Ga3  N3A  1.882(12)  . ?
Ga3  N3   1.883(10)  . ?
Ga3  Fe1  2.2395(12) . ?
Ga4  N4   1.901(6)   . ?
Ga4  Fe1  2.3998(12) . ?
Ga4  Fe2  2.4335(12) . ?
Ga5  N6   1.929(6)   . ?
Ga5  Fe2  2.3963(12) . ?
Ga5  Fe1  2.4211(11) . ?
Ga5  Ga7  3.0130(11) . ?
Ga6  N5   1.934(6)   . ?
Ga6  Fe2  2.3895(12) . ?
Ga6  Fe1  2.4221(12) . ?
Ga6  Ga9  2.9962(10) . ?
Ga7  N7   1.87(3)    . ?
Ga7  N7A  1.89(4)    . ?
Ga7  Fe2  2.2365(12) . ?
Ga7  Ga8  3.0037(13) . ?
Ga8  N8   1.87(2)    . ?
Ga8  N8A  1.899(18)  . ?
Ga8  Fe2  2.2413(13) . ?
Ga9  N9   1.884(6)   . ?
Ga9  Fe2  2.2339(12) . ?
Fe1  Fe2  2.9123(13) . ?
N1   C5   1.476(9)   . ?
N1   C1   1.492(9)   . ?
C1   C2   1.515(11)  . ?
C1   C6   1.535(10)  . ?
C1   C7   1.562(11)  . ?
C2   C3   1.532(11)  . ?
C3   C4   1.525(11)  . ?
C4   C5   1.547(10)  . ?
C5   C9   1.532(11)  . ?
C5   C8   1.541(11)  . ?
N2   C14  1.486(15)  . ?
N2   C10  1.489(15)  . ?
C10  C11  1.528(16)  . ?
C10  C15  1.534(15)  . ?
C10  C16  1.543(16)  . ?
C11  C12  1.522(15)  . ?
C12  C13  1.528(15)  . ?
C13  C14  1.549(15)  . ?
C14  C18  1.540(16)  . ?
C14  C17  1.549(15)  . ?
N2A  C14A 1.492(17)  . ?
N2A  C10A 1.494(17)  . ?
C10A C15A 1.512(18)  . ?
C10A C11A 1.551(18)  . ?
C10A C16A 1.552(19)  . ?
C11A C12A 1.514(18)  . ?
C12A C13A 1.522(18)  . ?
C13A C14A 1.534(18)  . ?
C14A C17A 1.516(17)  . ?
C14A C18A 1.549(19)  . ?
N3   C23  1.488(16)  . ?
N3   C19  1.494(15)  . ?
C19  C20  1.488(18)  . ?
C19  C24  1.526(17)  . ?
C19  C25  1.54(2)    . ?
C20  C21  1.530(19)  . ?
C21  C22  1.55(2)    . ?
C22  C23  1.505(19)  . ?
C23  C26  1.46(2)    . ?
C23  C27  1.59(2)    . ?
N3A  C19A 1.471(7)   . ?
N3A  C23A 1.477(7)   . ?
C19A C20A 1.526(8)   . ?
C19A C24A 1.537(8)   . ?
C19A C25A 1.557(8)   . ?
C20A C21A 1.526(8)   . ?
C21A C22A 1.541(8)   . ?
C22A C23A 1.551(8)   . ?
C23A C26A 1.509(7)   . ?
C23A C27A 1.549(8)   . ?
N4   C32  1.486(9)   . ?
N4   C28  1.487(10)  . ?
C28  C33  1.516(12)  . ?
C28  C29  1.526(12)  . ?
C28  C34  1.559(13)  . ?
C29  C30  1.542(13)  . ?
C30  C31  1.528(13)  . ?
C31  C32  1.542(11)  . ?
C32  C36  1.546(13)  . ?
C32  C35  1.551(12)  . ?
N5   C50  1.463(9)   . ?
N5   C46  1.502(9)   . ?
C37  N6   1.477(10)  . ?
C37  C42  1.527(12)  . ?
C37  C43  1.533(11)  . ?
C37  C38  1.547(10)  . ?
C38  C39  1.525(14)  . ?
C39  C40  1.505(13)  . ?
C40  C41  1.536(10)  . ?
C41  N6   1.483(9)   . ?
C41  C44  1.508(11)  . ?
C41  C45  1.536(10)  . ?
C46  C51  1.506(11)  . ?
C46  C52  1.534(11)  . ?
C46  C47  1.555(10)  . ?
C47  C48  1.526(12)  . ?
C48  C49  1.508(11)  . ?
C49  C50  1.558(10)  . ?
C50  C53  1.512(10)  . ?
C50  C54  1.552(10)  . ?
N7   C55  1.47(4)    . ?
N7   C59  1.54(3)    . ?
C55  C56  1.49(5)    . ?
C55  C60  1.56(4)    . ?
C55  C61  1.60(5)    . ?
C56  C57  1.51(2)    . ?
C57  C58  1.63(3)    . ?
C58  C59  1.50(3)    . ?
C59  C63  1.50(3)    . ?
C59  C62  1.51(3)    . ?
N7A  C55A 1.48(4)    . ?
N7A  C59A 1.50(5)    . ?
C55A C56A 1.50(4)    . ?
C55A C60A 1.51(4)    . ?
C55A C61A 1.55(4)    . ?
C56A C57A 1.57(3)    . ?
C57A C58A 1.53(4)    . ?
C58A C59A 1.47(7)    . ?
C59A C62A 1.47(5)    . ?
C59A C63A 1.62(7)    . ?
N8   C68  1.493(16)  . ?
N8   C64  1.499(16)  . ?
C64  C69  1.500(17)  . ?
C64  C70  1.55(2)    . ?
C64  C65  1.562(18)  . ?
C65  C66  1.514(18)  . ?
C66  C67  1.512(18)  . ?
C67  C68  1.527(17)  . ?
C68  C71  1.518(17)  . ?
C68  C72  1.557(19)  . ?
N8A  C68A 1.486(14)  . ?
N8A  C64A 1.498(15)  . ?
C64A C69A 1.514(16)  . ?
C64A C65A 1.545(17)  . ?
C64A C70A 1.565(18)  . ?
C65A C66A 1.516(17)  . ?
C66A C67A 1.514(17)  . ?
C67A C68A 1.535(16)  . ?
C68A C71A 1.530(15)  . ?
C68A C72A 1.557(17)  . ?
N9   C77  1.471(10)  . ?
N9   C73  1.501(10)  . ?
C73  C78  1.527(12)  . ?
C73  C74  1.543(12)  . ?
C73  C79  1.555(11)  . ?
C74  C75  1.497(15)  . ?
C75  C76  1.523(14)  . ?
C76  C77  1.543(10)  . ?
C77  C80  1.529(11)  . ?
C77  C81  1.537(11)  . ?

loop_
_geom_angle_atom_site_label_1
_geom_angle_atom_site_label_2
_geom_angle_atom_site_label_3
_geom_angle
_geom_angle_site_symmetry_1
_geom_angle_site_symmetry_3
_geom_angle_publ_flag
N1   Ga1  Fe1  169.62(19) . . ?
N2A  Ga2  Fe1  177.3(11)  . . ?
N2   Ga2  Fe1  171.1(7)   . . ?
N3A  Ga3  Fe1  170.6(4)   . . ?
N3   Ga3  Fe1  169.4(3)   . . ?
N4   Ga4  Fe1  143.3(2)   . . ?
N4   Ga4  Fe2  142.6(2)   . . ?
Fe1  Ga4  Fe2  74.10(4)   . . ?
N6   Ga5  Fe2  138.63(18) . . ?
N6   Ga5  Fe1  146.89(18) . . ?
Fe2  Ga5  Fe1  74.39(4)   . . ?
N6   Ga5  Ga7  92.75(18)  . . ?
Fe2  Ga5  Ga7  47.16(3)   . . ?
Fe1  Ga5  Ga7  118.64(4)  . . ?
N5   Ga6  Fe2  142.92(18) . . ?
N5   Ga6  Fe1  141.97(18) . . ?
Fe2  Ga6  Fe1  74.49(4)   . . ?
N5   Ga6  Ga9  107.34(18) . . ?
Fe2  Ga6  Ga9  47.37(3)   . . ?
Fe1  Ga6  Ga9  106.90(4)  . . ?
N7   Ga7  Fe2  165.1(8)   . . ?
N7A  Ga7  Fe2  173.7(12)  . . ?
N7   Ga7  Ga8  119.1(7)   . . ?
N7A  Ga7  Ga8  129.5(10)  . . ?
Fe2  Ga7  Ga8  47.94(3)   . . ?
N7   Ga7  Ga5  142.3(7)   . . ?
N7A  Ga7  Ga5  131.8(10)  . . ?
Fe2  Ga7  Ga5  51.78(3)   . . ?
Ga8  Ga7  Ga5  98.38(3)   . . ?
N8   Ga8  Fe2  170.5(8)   . . ?
N8A  Ga8  Fe2  169.0(7)   . . ?
N8   Ga8  Ga7  124.4(10)  . . ?
N8A  Ga8  Ga7  122.1(8)   . . ?
Fe2  Ga8  Ga7  47.80(3)   . . ?
N9   Ga9  Fe2  177.0(2)   . . ?
N9   Ga9  Ga6  128.50(18) . . ?
Fe2  Ga9  Ga6  51.91(3)   . . ?
Ga1  Fe1  Ga2  91.06(4)   . . ?
Ga1  Fe1  Ga3  86.26(4)   . . ?
Ga2  Fe1  Ga3  89.78(4)   . . ?
Ga1  Fe1  Ga4  94.05(4)   . . ?
Ga2  Fe1  Ga4  97.34(4)   . . ?
Ga3  Fe1  Ga4  172.87(5)  . . ?
Ga1  Fe1  Ga5  174.18(5)  . . ?
Ga2  Fe1  Ga5  84.83(4)   . . ?
Ga3  Fe1  Ga5  97.82(4)   . . ?
Ga4  Fe1  Ga5  82.43(4)   . . ?
Ga1  Fe1  Ga6  87.37(4)   . . ?
Ga2  Fe1  Ga6  176.90(5)  . . ?
Ga3  Fe1  Ga6  92.79(4)   . . ?
Ga4  Fe1  Ga6  80.11(4)   . . ?
Ga5  Fe1  Ga6  96.54(4)   . . ?
Ga1  Fe1  Fe2  128.57(5)  . . ?
Ga2  Fe1  Fe2  127.47(4)  . . ?
Ga3  Fe1  Fe2  121.27(4)  . . ?
Ga4  Fe1  Fe2  53.48(3)   . . ?
Ga5  Fe1  Fe2  52.42(3)   . . ?
Ga6  Fe1  Fe2  52.24(3)   . . ?
Ga9  Fe2  Ga7  89.54(4)   . . ?
Ga9  Fe2  Ga8  93.65(5)   . . ?
Ga7  Fe2  Ga8  84.26(5)   . . ?
Ga9  Fe2  Ga6  80.71(4)   . . ?
Ga7  Fe2  Ga6  169.83(5)  . . ?
Ga8  Fe2  Ga6  99.16(5)   . . ?
Ga9  Fe2  Ga5  102.23(4)  . . ?
Ga7  Fe2  Ga5  81.06(4)   . . ?
Ga8  Fe2  Ga5  158.19(5)  . . ?
Ga6  Fe2  Ga5  98.09(4)   . . ?
Ga9  Fe2  Ga4  160.72(5)  . . ?
Ga7  Fe2  Ga4  109.72(5)  . . ?
Ga8  Fe2  Ga4  87.69(4)   . . ?
Ga6  Fe2  Ga4  80.09(4)   . . ?
Ga5  Fe2  Ga4  82.24(4)   . . ?
Ga9  Fe2  Fe1  115.45(4)  . . ?
Ga7  Fe2  Fe1  130.43(5)  . . ?
Ga8  Fe2  Fe1  131.68(5)  . . ?
Ga6  Fe2  Fe1  53.26(3)   . . ?
Ga5  Fe2  Fe1  53.19(3)   . . ?
Ga4  Fe2  Fe1  52.42(3)   . . ?
C5   N1   C1   116.8(5)   . . ?
C5   N1   Ga1  122.1(5)   . . ?
C1   N1   Ga1  120.7(5)   . . ?
N1   C1   C2   112.3(7)   . . ?
N1   C1   C6   109.1(6)   . . ?
C2   C1   C6   108.1(7)   . . ?
N1   C1   C7   112.4(7)   . . ?
C2   C1   C7   109.0(6)   . . ?
C6   C1   C7   105.7(7)   . . ?
C1   C2   C3   112.9(6)   . . ?
C4   C3   C2   108.1(7)   . . ?
C3   C4   C5   112.4(7)   . . ?
N1   C5   C9   113.4(7)   . . ?
N1   C5   C8   107.6(6)   . . ?
C9   C5   C8   108.5(7)   . . ?
N1   C5   C4   111.7(6)   . . ?
C9   C5   C4   109.9(7)   . . ?
C8   C5   C4   105.3(7)   . . ?
C14  N2   C10  116.6(12)  . . ?
C14  N2   Ga2  122.5(12)  . . ?
C10  N2   Ga2  120.7(13)  . . ?
N2   C10  C11  112.2(12)  . . ?
N2   C10  C15  106.8(12)  . . ?
C11  C10  C15  107.8(12)  . . ?
N2   C10  C16  114.6(13)  . . ?
C11  C10  C16  108.2(13)  . . ?
C15  C10  C16  106.9(13)  . . ?
C12  C11  C10  112.6(11)  . . ?
C11  C12  C13  109.2(11)  . . ?
C12  C13  C14  112.3(12)  . . ?
N2   C14  C18  114.9(14)  . . ?
N2   C14  C17  108.5(13)  . . ?
C18  C14  C17  106.2(12)  . . ?
N2   C14  C13  111.0(11)  . . ?
C18  C14  C13  110.1(13)  . . ?
C17  C14  C13  105.5(13)  . . ?
C14A N2A  C10A 118.9(14)  . . ?
C14A N2A  Ga2  120.6(16)  . . ?
C10A N2A  Ga2  120.3(16)  . . ?
N2A  C10A C15A 107.7(15)  . . ?
N2A  C10A C11A 109.7(14)  . . ?
C15A C10A C11A 107.2(15)  . . ?
N2A  C10A C16A 112.0(16)  . . ?
C15A C10A C16A 108.3(15)  . . ?
C11A C10A C16A 111.8(15)  . . ?
C12A C11A C10A 113.1(14)  . . ?
C11A C12A C13A 109.0(14)  . . ?
C12A C13A C14A 113.0(14)  . . ?
N2A  C14A C17A 109.4(16)  . . ?
N2A  C14A C13A 110.7(14)  . . ?
C17A C14A C13A 107.9(15)  . . ?
N2A  C14A C18A 112.1(17)  . . ?
C17A C14A C18A 106.8(15)  . . ?
C13A C14A C18A 109.7(16)  . . ?
C23  N3   C19  116.2(9)   . . ?
C23  N3   Ga3  119.4(8)   . . ?
C19  N3   Ga3  124.2(8)   . . ?
C20  C19  N3   110.5(11)  . . ?
C20  C19  C24  108.1(12)  . . ?
N3   C19  C24  106.1(9)   . . ?
C20  C19  C25  113.0(12)  . . ?
N3   C19  C25  114.2(11)  . . ?
C24  C19  C25  104.3(11)  . . ?
C19  C20  C21  111.9(12)  . . ?
C20  C21  C22  106.6(11)  . . ?
C23  C22  C21  112.4(12)  . . ?
C26  C23  N3   109.0(10)  . . ?
C26  C23  C22  111.3(13)  . . ?
N3   C23  C22  111.6(11)  . . ?
C26  C23  C27  107.3(13)  . . ?
N3   C23  C27  110.8(11)  . . ?
C22  C23  C27  106.7(11)  . . ?
C19A N3A  C23A 119.1      . . ?
C19A N3A  Ga3  120.3(6)   . . ?
C23A N3A  Ga3  119.3(6)   . . ?
N3A  C19A C20A 113.4      . . ?
N3A  C19A C24A 107.8      . . ?
C20A C19A C24A 108.9      . . ?
N3A  C19A C25A 111.4      . . ?
C20A C19A C25A 108.2      . . ?
C24A C19A C25A 106.9      . . ?
C21A C20A C19A 111.9      . . ?
C20A C21A C22A 111.2      . . ?
C21A C22A C23A 112.4      . . ?
N3A  C23A C26A 107.9      . . ?
N3A  C23A C27A 112.8      . . ?
C26A C23A C27A 107.5      . . ?
N3A  C23A C22A 110.1      . . ?
C26A C23A C22A 108.3      . . ?
C27A C23A C22A 110.1      . . ?
C32  N4   C28  115.9(6)   . . ?
C32  N4   Ga4  124.3(5)   . . ?
C28  N4   Ga4  119.3(5)   . . ?
N4   C28  C33  108.9(6)   . . ?
N4   C28  C29  113.5(7)   . . ?
C33  C28  C29  107.8(8)   . . ?
N4   C28  C34  111.5(7)   . . ?
C33  C28  C34  107.5(7)   . . ?
C29  C28  C34  107.5(7)   . . ?
C28  C29  C30  113.5(8)   . . ?
C31  C30  C29  112.3(7)   . . ?
C30  C31  C32  112.8(8)   . . ?
N4   C32  C31  111.3(7)   . . ?
N4   C32  C36  112.1(7)   . . ?
C31  C32  C36  110.3(7)   . . ?
N4   C32  C35  108.3(6)   . . ?
C31  C32  C35  106.4(7)   . . ?
C36  C32  C35  108.4(7)   . . ?
C50  N5   C46  118.5(6)   . . ?
C50  N5   Ga6  120.3(4)   . . ?
C46  N5   Ga6  117.1(4)   . . ?
N6   C37  C42  107.5(6)   . . ?
N6   C37  C43  115.8(7)   . . ?
C42  C37  C43  105.9(7)   . . ?
N6   C37  C38  110.6(6)   . . ?
C42  C37  C38  108.4(7)   . . ?
C43  C37  C38  108.3(6)   . . ?
C39  C38  C37  112.5(7)   . . ?
C40  C39  C38  109.9(7)   . . ?
C39  C40  C41  113.0(7)   . . ?
N6   C41  C44  107.1(6)   . . ?
N6   C41  C45  114.7(6)   . . ?
C44  C41  C45  107.2(7)   . . ?
N6   C41  C40  111.2(6)   . . ?
C44  C41  C40  107.2(6)   . . ?
C45  C41  C40  109.0(7)   . . ?
C37  N6   C41  117.0(6)   . . ?
C37  N6   Ga5  121.1(5)   . . ?
C41  N6   Ga5  118.7(5)   . . ?
N5   C46  C51  107.3(6)   . . ?
N5   C46  C52  114.2(6)   . . ?
C51  C46  C52  108.7(7)   . . ?
N5   C46  C47  109.7(6)   . . ?
C51  C46  C47  106.9(6)   . . ?
C52  C46  C47  109.7(6)   . . ?
C48  C47  C46  113.6(7)   . . ?
C49  C48  C47  108.2(6)   . . ?
C48  C49  C50  113.1(6)   . . ?
N5   C50  C53  106.9(6)   . . ?
N5   C50  C54  115.5(6)   . . ?
C53  C50  C54  107.1(6)   . . ?
N5   C50  C49  110.9(6)   . . ?
C53  C50  C49  108.6(6)   . . ?
C54  C50  C49  107.5(6)   . . ?
C55  N7   C59  116(2)     . . ?
C55  N7   Ga7  120(2)     . . ?
C59  N7   Ga7  122.1(17)  . . ?
N7   C55  C56  115(3)     . . ?
N7   C55  C60  106(3)     . . ?
C56  C55  C60  111(3)     . . ?
N7   C55  C61  111(3)     . . ?
C56  C55  C61  110(3)     . . ?
C60  C55  C61  103(2)     . . ?
C55  C56  C57  113.0(19)  . . ?
C56  C57  C58  111.5(14)  . . ?
C59  C58  C57  110.9(16)  . . ?
C63  C59  C58  109.2(17)  . . ?
C63  C59  C62  108.0(17)  . . ?
C58  C59  C62  110.6(18)  . . ?
C63  C59  N7   113.6(18)  . . ?
C58  C59  N7   109.1(16)  . . ?
C62  C59  N7   106.3(18)  . . ?
C55A N7A  C59A 116(3)     . . ?
C55A N7A  Ga7  121(2)     . . ?
C59A N7A  Ga7  122(3)     . . ?
N7A  C55A C56A 112(2)     . . ?
N7A  C55A C60A 108(2)     . . ?
C56A C55A C60A 112(2)     . . ?
N7A  C55A C61A 113(2)     . . ?
C56A C55A C61A 107(2)     . . ?
C60A C55A C61A 104(2)     . . ?
C55A C56A C57A 114(2)     . . ?
C58A C57A C56A 108(2)     . . ?
C59A C58A C57A 117(3)     . . ?
C58A C59A C62A 111(4)     . . ?
C58A C59A N7A  111(4)     . . ?
C62A C59A N7A  110(4)     . . ?
C58A C59A C63A 107(4)     . . ?
C62A C59A C63A 105(4)     . . ?
N7A  C59A C63A 111(4)     . . ?
C68  N8   C64  113.1(15)  . . ?
C68  N8   Ga8  123.2(14)  . . ?
C64  N8   Ga8  123.6(15)  . . ?
N8   C64  C69  108.3(15)  . . ?
N8   C64  C70  113.6(17)  . . ?
C69  C64  C70  108.4(16)  . . ?
N8   C64  C65  107.5(15)  . . ?
C69  C64  C65  107.8(16)  . . ?
C70  C64  C65  111.1(16)  . . ?
C66  C65  C64  112.2(15)  . . ?
C67  C66  C65  109.0(15)  . . ?
C66  C67  C68  114.2(16)  . . ?
N8   C68  C71  108.7(16)  . . ?
N8   C68  C67  108.8(15)  . . ?
C71  C68  C67  111.1(17)  . . ?
N8   C68  C72  111.6(17)  . . ?
C71  C68  C72  106.3(16)  . . ?
C67  C68  C72  110.3(16)  . . ?
C68A N8A  C64A 119.0(12)  . . ?
C68A N8A  Ga8  118.8(11)  . . ?
C64A N8A  Ga8  121.0(12)  . . ?
N8A  C64A C69A 108.3(12)  . . ?
N8A  C64A C65A 108.4(13)  . . ?
C69A C64A C65A 107.1(13)  . . ?
N8A  C64A C70A 112.0(14)  . . ?
C69A C64A C70A 106.9(13)  . . ?
C65A C64A C70A 113.9(13)  . . ?
C66A C65A C64A 112.5(13)  . . ?
C67A C66A C65A 110.3(12)  . . ?
C66A C67A C68A 111.4(13)  . . ?
N8A  C68A C71A 108.7(12)  . . ?
N8A  C68A C67A 110.2(12)  . . ?
C71A C68A C67A 109.6(14)  . . ?
N8A  C68A C72A 112.6(14)  . . ?
C71A C68A C72A 105.7(13)  . . ?
C67A C68A C72A 110.0(13)  . . ?
C77  N9   C73  118.4(6)   . . ?
C77  N9   Ga9  119.4(5)   . . ?
C73  N9   Ga9  119.3(5)   . . ?
N9   C73  C78  107.4(6)   . . ?
N9   C73  C74  111.9(7)   . . ?
C78  C73  C74  108.1(7)   . . ?
N9   C73  C79  111.4(6)   . . ?
C78  C73  C79  108.1(7)   . . ?
C74  C73  C79  109.8(7)   . . ?
C75  C74  C73  113.3(8)   . . ?
C74  C75  C76  107.4(8)   . . ?
C75  C76  C77  111.8(7)   . . ?
N9   C77  C80  107.0(6)   . . ?
N9   C77  C81  114.3(6)   . . ?
C80  C77  C81  108.4(7)   . . ?
N9   C77  C76  111.6(7)   . . ?
C80  C77  C76  106.0(7)   . . ?
C81  C77  C76  109.2(6)   . . ?

loop_
_geom_torsion_atom_site_label_1
_geom_torsion_atom_site_label_2
_geom_torsion_atom_site_label_3
_geom_torsion_atom_site_label_4
_geom_torsion
_geom_torsion_site_symmetry_1
_geom_torsion_site_symmetry_2
_geom_torsion_site_symmetry_3
_geom_torsion_site_symmetry_4
_geom_torsion_publ_flag
Fe1  Ga1  N1   C5   -109.7(10) . . . . ?
Fe1  Ga1  N1   C1   77.4(13)   . . . . ?
C5   N1   C1   C2   46.2(9)    . . . . ?
Ga1  N1   C1   C2   -140.5(5)  . . . . ?
C5   N1   C1   C6   166.0(7)   . . . . ?
Ga1  N1   C1   C6   -20.7(9)   . . . . ?
C5   N1   C1   C7   -77.1(9)   . . . . ?
Ga1  N1   C1   C7   96.2(7)    . . . . ?
N1   C1   C2   C3   -51.5(9)   . . . . ?
C6   C1   C2   C3   -171.9(7)  . . . . ?
C7   C1   C2   C3   73.7(9)    . . . . ?
C1   C2   C3   C4   57.2(10)   . . . . ?
C2   C3   C4   C5   -57.1(10)  . . . . ?
C1   N1   C5   C9   78.8(8)    . . . . ?
Ga1  N1   C5   C9   -94.4(7)   . . . . ?
C1   N1   C5   C8   -161.1(7)  . . . . ?
Ga1  N1   C5   C8   25.7(8)    . . . . ?
C1   N1   C5   C4   -46.0(9)   . . . . ?
Ga1  N1   C5   C4   140.8(6)   . . . . ?
C3   C4   C5   N1   51.9(10)   . . . . ?
C3   C4   C5   C9   -74.9(9)   . . . . ?
C3   C4   C5   C8   168.4(7)   . . . . ?
C14  N2   C10  C11  47.7(19)   . . . . ?
Ga2  N2   C10  C11  -136.1(16) . . . . ?
C14  N2   C10  C15  165.6(16)  . . . . ?
Ga2  N2   C10  C15  -18(2)     . . . . ?
C14  N2   C10  C16  -76.2(19)  . . . . ?
Ga2  N2   C10  C16  99.9(18)   . . . . ?
N2   C10  C11  C12  -51.3(17)  . . . . ?
C15  C10  C11  C12  -168.5(14) . . . . ?
C16  C10  C11  C12  76.2(16)   . . . . ?
C10  C11  C12  C13  56.1(17)   . . . . ?
C11  C12  C13  C14  -56.7(17)  . . . . ?
C10  N2   C14  C18  77.8(18)   . . . . ?
Ga2  N2   C14  C18  -98.2(19)  . . . . ?
C10  N2   C14  C17  -163.5(16) . . . . ?
Ga2  N2   C14  C17  20(2)      . . . . ?
C10  N2   C14  C13  -47.9(19)  . . . . ?
Ga2  N2   C14  C13  136.0(17)  . . . . ?
C12  C13  C14  N2   52.2(17)   . . . . ?
C12  C13  C14  C18  -76.1(15)  . . . . ?
C12  C13  C14  C17  169.6(14)  . . . . ?
C14A N2A  C10A C15A 162(2)     . . . . ?
Ga2  N2A  C10A C15A -22(3)     . . . . ?
C14A N2A  C10A C11A 46(2)      . . . . ?
Ga2  N2A  C10A C11A -138(2)    . . . . ?
C14A N2A  C10A C16A -79(2)     . . . . ?
Ga2  N2A  C10A C16A 97(2)      . . . . ?
N2A  C10A C11A C12A -51(2)     . . . . ?
C15A C10A C11A C12A -167.9(18) . . . . ?
C16A C10A C11A C12A 74(2)      . . . . ?
C10A C11A C12A C13A 58(2)      . . . . ?
C11A C12A C13A C14A -57(2)     . . . . ?
C10A N2A  C14A C17A -165(2)    . . . . ?
Ga2  N2A  C14A C17A 20(3)      . . . . ?
C10A N2A  C14A C13A -46(2)     . . . . ?
Ga2  N2A  C14A C13A 138(2)     . . . . ?
C10A N2A  C14A C18A 77(2)      . . . . ?
Ga2  N2A  C14A C18A -99(2)     . . . . ?
C12A C13A C14A N2A  51(2)      . . . . ?
C12A C13A C14A C17A 170.2(18)  . . . . ?
C12A C13A C14A C18A -74(2)     . . . . ?
Fe1  Ga3  N3   C23  -162.7(15) . . . . ?
Fe1  Ga3  N3   C19  23(3)      . . . . ?
C23  N3   C19  C20  49.6(15)   . . . . ?
Ga3  N3   C19  C20  -135.9(10) . . . . ?
C23  N3   C19  C24  166.5(11)  . . . . ?
Ga3  N3   C19  C24  -19.0(14)  . . . . ?
C23  N3   C19  C25  -79.2(14)  . . . . ?
Ga3  N3   C19  C25  95.3(12)   . . . . ?
N3   C19  C20  C21  -57.0(15)  . . . . ?
C24  C19  C20  C21  -172.7(12) . . . . ?
C25  C19  C20  C21  72.5(16)   . . . . ?
C19  C20  C21  C22  61.1(16)   . . . . ?
C20  C21  C22  C23  -58.1(16)  . . . . ?
C19  N3   C23  C26  -170.5(13) . . . . ?
Ga3  N3   C23  C26  14.8(16)   . . . . ?
C19  N3   C23  C22  -47.1(15)  . . . . ?
Ga3  N3   C23  C22  138.1(11)  . . . . ?
C19  N3   C23  C27  71.6(14)   . . . . ?
Ga3  N3   C23  C27  -103.2(11) . . . . ?
C21  C22  C23  C26  173.7(13)  . . . . ?
C21  C22  C23  N3   51.7(16)   . . . . ?
C21  C22  C23  C27  -69.5(15)  . . . . ?
C23A N3A  C19A C20A 46.3       . . . . ?
Ga3  N3A  C19A C20A -146.8(10) . . . . ?
C23A N3A  C19A C24A 167.0      . . . . ?
Ga3  N3A  C19A C24A -26.2(10)  . . . . ?
C23A N3A  C19A C25A -76.0      . . . . ?
Ga3  N3A  C19A C25A 90.8(10)   . . . . ?
N3A  C19A C20A C21A -47.3      . . . . ?
C24A C19A C20A C21A -167.3     . . . . ?
C25A C19A C20A C21A 76.8       . . . . ?
C19A C20A C21A C22A 52.7       . . . . ?
C20A C21A C22A C23A -55.1      . . . . ?
C19A N3A  C23A C26A -165.0     . . . . ?
Ga3  N3A  C23A C26A 28.1(10)   . . . . ?
C19A N3A  C23A C27A 76.4       . . . . ?
Ga3  N3A  C23A C27A -90.6(10)  . . . . ?
C19A N3A  C23A C22A -47.0      . . . . ?
Ga3  N3A  C23A C22A 146.1(10)  . . . . ?
C21A C22A C23A N3A  50.2       . . . . ?
C21A C22A C23A C26A 168.0      . . . . ?
C21A C22A C23A C27A -74.8      . . . . ?
C32  N4   C28  C33  141.2(7)   . . . . ?
Ga4  N4   C28  C33  -31.2(9)   . . . . ?
C32  N4   C28  C29  21.2(11)   . . . . ?
Ga4  N4   C28  C29  -151.2(7)  . . . . ?
C32  N4   C28  C34  -100.4(8)  . . . . ?
Ga4  N4   C28  C34  87.3(8)    . . . . ?
N4   C28  C29  C30  -54.6(11)  . . . . ?
C33  C28  C29  C30  -175.3(8)  . . . . ?
C34  C28  C29  C30  69.1(10)   . . . . ?
C28  C29  C30  C31  28.4(13)   . . . . ?
C29  C30  C31  C32  26.5(13)   . . . . ?
C28  N4   C32  C31  34.0(10)   . . . . ?
Ga4  N4   C32  C31  -154.0(6)  . . . . ?
C28  N4   C32  C36  -90.0(8)   . . . . ?
Ga4  N4   C32  C36  82.0(8)    . . . . ?
C28  N4   C32  C35  150.6(7)   . . . . ?
Ga4  N4   C32  C35  -37.5(9)   . . . . ?
C30  C31  C32  N4   -59.8(11)  . . . . ?
C30  C31  C32  C36  65.2(10)   . . . . ?
C30  C31  C32  C35  -177.5(8)  . . . . ?
N6   C37  C38  C39  -51.8(9)   . . . . ?
C42  C37  C38  C39  -169.4(7)  . . . . ?
C43  C37  C38  C39  76.0(9)    . . . . ?
C37  C38  C39  C40  55.4(10)   . . . . ?
C38  C39  C40  C41  -55.0(10)  . . . . ?
C39  C40  C41  N6   51.2(9)    . . . . ?
C39  C40  C41  C44  167.9(7)   . . . . ?
C39  C40  C41  C45  -76.3(9)   . . . . ?
C42  C37  N6   C41  167.7(6)   . . . . ?
C43  C37  N6   C41  -74.1(8)   . . . . ?
C38  C37  N6   C41  49.5(9)    . . . . ?
C42  C37  N6   Ga5  -32.8(8)   . . . . ?
C43  C37  N6   Ga5  85.4(8)    . . . . ?
C38  C37  N6   Ga5  -151.0(5)  . . . . ?
C44  C41  N6   C37  -166.0(6)  . . . . ?
C45  C41  N6   C37  75.2(8)    . . . . ?
C40  C41  N6   C37  -49.2(8)   . . . . ?
C44  C41  N6   Ga5  34.0(7)    . . . . ?
C45  C41  N6   Ga5  -84.8(7)   . . . . ?
C40  C41  N6   Ga5  150.8(5)   . . . . ?
C50  N5   C46  C51  162.4(6)   . . . . ?
Ga6  N5   C46  C51  -40.1(7)   . . . . ?
C50  N5   C46  C52  -77.0(8)   . . . . ?
Ga6  N5   C46  C52  80.5(7)    . . . . ?
C50  N5   C46  C47  46.6(8)    . . . . ?
Ga6  N5   C46  C47  -156.0(5)  . . . . ?
N5   C46  C47  C48  -50.8(8)   . . . . ?
C51  C46  C47  C48  -166.9(6)  . . . . ?
C52  C46  C47  C48  75.3(8)    . . . . ?
C46  C47  C48  C49  57.3(9)    . . . . ?
C47  C48  C49  C50  -57.2(9)   . . . . ?
C46  N5   C50  C53  -165.4(6)  . . . . ?
Ga6  N5   C50  C53  37.8(7)    . . . . ?
C46  N5   C50  C54  75.5(8)    . . . . ?
Ga6  N5   C50  C54  -81.3(7)   . . . . ?
C46  N5   C50  C49  -47.2(8)   . . . . ?
Ga6  N5   C50  C49  156.1(5)   . . . . ?
C48  C49  C50  N5   52.1(9)    . . . . ?
C48  C49  C50  C53  169.3(7)   . . . . ?
C48  C49  C50  C54  -75.1(8)   . . . . ?
Fe2  Ga7  N7   C55  -103(3)    . . . . ?
Ga8  Ga7  N7   C55  -130(3)    . . . . ?
Ga5  Ga7  N7   C55  56(4)      . . . . ?
Fe2  Ga7  N7   C59  92(4)      . . . . ?
Ga8  Ga7  N7   C59  65(2)      . . . . ?
Ga5  Ga7  N7   C59  -108.9(16) . . . . ?
C59  N7   C55  C56  49(4)      . . . . ?
Ga7  N7   C55  C56  -116(2)    . . . . ?
C59  N7   C55  C60  172(2)     . . . . ?
Ga7  N7   C55  C60  7(4)       . . . . ?
C59  N7   C55  C61  -76(3)     . . . . ?
Ga7  N7   C55  C61  118(2)     . . . . ?
N7   C55  C56  C57  -48(3)     . . . . ?
C60  C55  C56  C57  -168.2(18) . . . . ?
C61  C55  C56  C57  78(2)      . . . . ?
C55  C56  C57  C58  50(2)      . . . . ?
C56  C57  C58  C59  -55(2)     . . . . ?
C57  C58  C59  C63  -72(2)     . . . . ?
C57  C58  C59  C62  169.8(17)  . . . . ?
C57  C58  C59  N7   53(2)      . . . . ?
C55  N7   C59  C63  70(3)      . . . . ?
Ga7  N7   C59  C63  -125.1(19) . . . . ?
C55  N7   C59  C58  -52(3)     . . . . ?
Ga7  N7   C59  C58  112.8(19)  . . . . ?
C55  N7   C59  C62  -172(3)    . . . . ?
Ga7  N7   C59  C62  -6(2)      . . . . ?
Ga8  Ga7  N7A  C55A 64(3)      . . . . ?
Ga5  Ga7  N7A  C55A -109(2)    . . . . ?
Ga8  Ga7  N7A  C59A -108(4)    . . . . ?
Ga5  Ga7  N7A  C59A 79(5)      . . . . ?
C59A N7A  C55A C56A 50(4)      . . . . ?
Ga7  N7A  C55A C56A -123(3)    . . . . ?
C59A N7A  C55A C60A 174(4)     . . . . ?
Ga7  N7A  C55A C60A 1(3)       . . . . ?
C59A N7A  C55A C61A -71(4)     . . . . ?
Ga7  N7A  C55A C61A 116(2)     . . . . ?
N7A  C55A C56A C57A -51(3)     . . . . ?
C60A C55A C56A C57A -173(2)    . . . . ?
C61A C55A C56A C57A 73(3)      . . . . ?
C55A C56A C57A C58A 50(3)      . . . . ?
C56A C57A C58A C59A -51(4)     . . . . ?
C57A C58A C59A C62A 174(3)     . . . . ?
C57A C58A C59A N7A  51(6)      . . . . ?
C57A C58A C59A C63A -71(4)     . . . . ?
C55A N7A  C59A C58A -49(6)     . . . . ?
Ga7  N7A  C59A C58A 124(3)     . . . . ?
C55A N7A  C59A C62A -173(4)    . . . . ?
Ga7  N7A  C59A C62A 0(6)       . . . . ?
C55A N7A  C59A C63A 70(5)      . . . . ?
Ga7  N7A  C59A C63A -117(3)    . . . . ?
Ga7  Ga8  N8   C68  -142.8(18) . . . . ?
Ga7  Ga8  N8   C64  43(3)      . . . . ?
C68  N8   C64  C69  176(2)     . . . . ?
Ga8  N8   C64  C69  -9(3)      . . . . ?
C68  N8   C64  C70  -64(3)     . . . . ?
Ga8  N8   C64  C70  111(3)     . . . . ?
C68  N8   C64  C65  60(2)      . . . . ?
Ga8  N8   C64  C65  -126(3)    . . . . ?
N8   C64  C65  C66  -58(2)     . . . . ?
C69  C64  C65  C66  -174(2)    . . . . ?
C70  C64  C65  C66  67(2)      . . . . ?
C64  C65  C66  C67  55(3)      . . . . ?
C65  C66  C67  C68  -54(3)     . . . . ?
C64  N8   C68  C71  -179(2)    . . . . ?
Ga8  N8   C68  C71  6(3)       . . . . ?
C64  N8   C68  C67  -58(2)     . . . . ?
Ga8  N8   C68  C67  127(3)     . . . . ?
C64  N8   C68  C72  64(3)      . . . . ?
Ga8  N8   C68  C72  -111(3)    . . . . ?
C66  C67  C68  N8   55(2)      . . . . ?
C66  C67  C68  C71  174(2)     . . . . ?
C66  C67  C68  C72  -68(2)     . . . . ?
Fe2  Ga8  N8A  C68A -157(4)    . . . . ?
Ga7  Ga8  N8A  C68A -135.5(13) . . . . ?
Fe2  Ga8  N8A  C64A 10(6)      . . . . ?
Ga7  Ga8  N8A  C64A 32(2)      . . . . ?
C68A N8A  C64A C69A 164.9(18)  . . . . ?
Ga8  N8A  C64A C69A -3(2)      . . . . ?
C68A N8A  C64A C65A 49(2)      . . . . ?
Ga8  N8A  C64A C65A -118.6(18) . . . . ?
C68A N8A  C64A C70A -77(2)     . . . . ?
Ga8  N8A  C64A C70A 115.0(19)  . . . . ?
N8A  C64A C65A C66A -51.6(18)  . . . . ?
C69A C64A C65A C66A -168.2(15) . . . . ?
C70A C64A C65A C66A 73.8(18)   . . . . ?
C64A C65A C66A C67A 59(2)      . . . . ?
C65A C66A C67A C68A -58(2)     . . . . ?
C64A N8A  C68A C71A -169.9(19) . . . . ?
Ga8  N8A  C68A C71A -2(2)      . . . . ?
C64A N8A  C68A C67A -50(2)     . . . . ?
Ga8  N8A  C68A C67A 118.0(19)  . . . . ?
C64A N8A  C68A C72A 73(2)      . . . . ?
Ga8  N8A  C68A C72A -118.8(19) . . . . ?
C66A C67A C68A N8A  51.9(18)   . . . . ?
C66A C67A C68A C71A 171.5(16)  . . . . ?
C66A C67A C68A C72A -72.7(18)  . . . . ?
Ga6  Ga9  N9   C77  -92.0(5)   . . . . ?
Ga6  Ga9  N9   C73  107.9(5)   . . . . ?
C77  N9   C73  C78  158.5(7)   . . . . ?
Ga9  N9   C73  C78  -41.2(8)   . . . . ?
C77  N9   C73  C74  40.0(9)    . . . . ?
Ga9  N9   C73  C74  -159.7(6)  . . . . ?
C77  N9   C73  C79  -83.3(8)   . . . . ?
Ga9  N9   C73  C79  77.0(8)    . . . . ?
N9   C73  C74  C75  -48.4(10)  . . . . ?
C78  C73  C74  C75  -166.5(8)  . . . . ?
C79  C73  C74  C75  75.8(10)   . . . . ?
C73  C74  C75  C76  59.2(11)   . . . . ?
C74  C75  C76  C77  -61.4(10)  . . . . ?
C73  N9   C77  C80  -158.2(6)  . . . . ?
Ga9  N9   C77  C80  41.5(7)    . . . . ?
C73  N9   C77  C81  81.8(8)    . . . . ?
Ga9  N9   C77  C81  -78.4(7)   . . . . ?
C73  N9   C77  C76  -42.6(9)   . . . . ?
Ga9  N9   C77  C76  157.1(5)   . . . . ?
C75  C76  C77  N9   53.1(9)    . . . . ?
C75  C76  C77  C80  169.3(7)   . . . . ?
C75  C76  C77  C81  -74.2(9)   . . . . ?

_platon_squeeze_void_probe_radius 1.20
_platon_squeeze_details           
;
The unit cell contains one disordered molecule of n-pentane which was
treated as a diffuse contribution to the overall scattering without specific
atom positions by SQUEEZE/PLATON.
;

loop_
_platon_squeeze_void_nr
_platon_squeeze_void_average_x
_platon_squeeze_void_average_y
_platon_squeeze_void_average_z
_platon_squeeze_void_volume
_platon_squeeze_void_count_electrons
_platon_squeeze_void_content
1  0.000 0.000 0.500 783 94 ' '
2  0.499 0.500 0.000 783 94 ' '
3  0.053 0.544 0.487 9   -2 ' '
4  0.083 0.562 0.789 8   1  ' '
5  0.417 0.062 0.711 8   1  ' '
6  0.447 0.044 0.013 9   -2 ' '
7  0.554 0.955 0.987 8   -2 ' '
8  0.583 0.937 0.289 8   1  ' '
9  0.917 0.437 0.211 8   1  ' '
10 0.946 0.455 0.513 8   -2 ' '

_diffrn_measurement_ambient_temperature_make 'Oxford Cryostream'
_vrf_DIFMX02_napfa18_0m_a_sq
;PROBLEM: The maximum difference density is > 0.1*ZMAX*0.75
RESPONSE: Absorption effects in this metal-rich structure lead to higher 
residual positive electron density close to the metal centres.
;
_vrf_RINTA01_napfa18_0m_a_sq
;PROBLEM: The value of Rint is greater than 0.12
RESPONSE: Due to a very small sized crystal the Rint value remained high.
;
_vrf_PLAT097_napfa18_0m_a_sq
;PROBLEM: Large Reported Max.  (Positive) Residual Density       3.28 eA-3  
RESPONSE: Absorption effects in this metal-rich structure lead to higher 
residual positive electron density close to the metal centres.
;
_vrf_PLAT971_napfa18_0m_a_sq
;PROBLEM: Check Calcd Resid. Dens.  0.92Ang From Ga6             3.32 eA-3  
RESPONSE: Absorption effects in this metal-rich structure lead to higher 
residual positive electron density close to the metal centres.
;
_vrf_PLAT094_napfa18_0m_a_sq
;PROBLEM: Ratio of Maximum / Minimum Residual Density ....       3.94 Report
RESPONSE: Absorption effects in this metal-rich structure lead to higher 
residual positive electron density close to the metal centres.
;
_vrf_PLAT341_napfa18_0m_a_sq
;PROBLEM: Low Bond Precision on  C-C Bonds ...............    0.01195 Ang.  
RESPONSE: Due to bad crystal quality C-C bond precision remained low.
;
_vrf_PLAT910_napfa18_0m_a_sq
;PROBLEM: Missing FCF Reflection(s) Below Theta(Min)[Deg]=       1.99 Note  
RESPONSE: Additional reflections were affected by the beamstop due to large unit
 cell dimensions and omitted for refinement.
;
_vrf_PLAT911_napfa18_0m_a_sq
;PROBLEM: Missing FCF Refl Between Thmin & STh/L=    0.595         11 Report
RESPONSE: Additional reflections were affected by the beamstop due to large unit
 cell dimensions and omitted for refinement.
;
_vrf_PLAT913_napfa18_0m_a_sq
;PROBLEM: Missing # of Very Strong Reflections in FCF ....          4 Note  
RESPONSE: Additional reflections were affected by the beamstop due to large unit
 cell dimensions and omitted for refinement.
;
_shelx_res_file
;
TITL NapFa18_0m_a.res in P2(1)/n
    napfa18_0m_a_sq.res
    created by SHELXL-2019/1 at 00:08:11 on 11-Dec-2025
REM Old TITL NapFa18_0m in P2(1)/n
REM SHELXT solution in P2(1)/n: R1 0.162, Rweak 0.015, Alpha 0.061
REM <I/s>   1.319 for  678 systematic absences,  Orientation as input
REM Formula found by SHELXT:  C83 Ga11 N10
CELL  0.71073  13.2536  16.1292  45.7246   90.000   92.933   90.000
ZERR    4.000   0.0012   0.0015   0.0043    0.000    0.004    0.000
LATT  1
SYMM 1/2-X, 1/2+Y, 1/2-Z
SFAC  C  FE  GA  N  H
UNIT 324 8 36 36 648
OMIT -7 4 1 ! error/ESD > 10
OMIT -7 4 5 ! error/ESD > 10
OMIT -6 5 3 ! error/ESD > 10
OMIT -6 3 4 ! error/ESD > 10
OMIT -1 0 3 ! affected by beamstop
OMIT 6 3 0 ! affected by beamstop
OMIT 0 1 3 ! affected by beamstop
OMIT 6 4 2 ! error/ESD > 10
OMIT 7 5 0 ! affected by beamstop
OMIT 8 4 0 ! affected by beamstop
LIST 4
ACTA
TEMP -173.150
SIZE 0.041 0.075 0.163
L.S. 1
BOND
CONF
FMAP 2
PLAN 10
ABIN
WGHT    0.076700   84.296471
FVAR       0.13110   0.55956   0.67351   0.42712
GA1   3    0.714797    0.540613    0.400593    11.00000    0.02609    0.02243 =
         0.02438   -0.00389    0.00185   -0.00682
GA2   3    0.579964    0.566122    0.341662    11.00000    0.02291    0.01750 =
         0.03345   -0.00471   -0.00263    0.00106
GA3   3    0.792959    0.478433    0.342850    11.00000    0.01922    0.02201 =
         0.02819    0.00161    0.00506   -0.00117
GA4   3    0.505226    0.420813    0.392474    11.00000    0.01743    0.02540 =
         0.02703   -0.00473    0.00321   -0.00177
GA5   3    0.562234    0.375819    0.327734    11.00000    0.01952    0.01946 =
         0.02446   -0.00370   -0.00085   -0.00175
GA6   3    0.719146    0.342293    0.393664    11.00000    0.01738    0.01907 =
         0.02579   -0.00169   -0.00044   -0.00260
GA7   3    0.436487    0.230679    0.345763    11.00000    0.01802    0.02502 =
         0.04662   -0.01176   -0.00006   -0.00552
GA8   3    0.503487    0.225757    0.409495    11.00000    0.03344    0.03264 =
         0.03753    0.00043    0.00878   -0.01149
GA9   3    0.665666    0.188018    0.359815    11.00000    0.02114    0.01633 =
         0.03007   -0.00377   -0.00073   -0.00220
FE1   2    0.649231    0.457852    0.365521    11.00000    0.01512    0.01703 =
         0.02454   -0.00335    0.00126   -0.00187
FE2   2    0.564131    0.292492    0.371147    11.00000    0.01776    0.01796 =
         0.02591   -0.00341   -0.00015   -0.00296
N1    4    0.781652    0.619247    0.424502    11.00000    0.03699    0.01982 =
         0.02788   -0.00062   -0.00255   -0.00333
C1    1    0.744968    0.706626    0.425322    11.00000    0.04468    0.02959 =
         0.03619   -0.01146   -0.01158    0.00188
C2    1    0.830925    0.768639    0.426827    11.00000    0.05543    0.02060 =
         0.04188   -0.00022   -0.00809   -0.00953
AFIX  23
H2A   5    0.803129    0.824769    0.429882    11.00000   -1.20000
H2B   5    0.863857    0.768763    0.407876    11.00000   -1.20000
AFIX   0
C3    1    0.910371    0.749680    0.451422    11.00000    0.04626    0.03092 =
         0.05367   -0.00365   -0.01500   -0.01306
AFIX  23
H3A   5    0.966428    0.790166    0.451027    11.00000   -1.20000
H3B   5    0.879809    0.753579    0.470682    11.00000   -1.20000
AFIX   0
C4    1    0.950068    0.662159    0.446743    11.00000    0.04679    0.02782 =
         0.06054   -0.00504   -0.01714   -0.00987
AFIX  23
H4A   5    1.000025    0.648262    0.462834    11.00000   -1.20000
H4B   5    0.985099    0.660375    0.428143    11.00000   -1.20000
AFIX   0
C5    1    0.864828    0.596572    0.445704    11.00000    0.04779    0.02254 =
         0.04047    0.00268   -0.01416   -0.00932
C6    1    0.678904    0.724263    0.397452    11.00000    0.04671    0.03177 =
         0.05643   -0.00526   -0.01636   -0.00803
AFIX 137
H6A   5    0.652828    0.781047    0.398147    11.00000   -1.50000
H6B   5    0.622271    0.685147    0.396158    11.00000   -1.50000
H6C   5    0.719446    0.717853    0.380263    11.00000   -1.50000
AFIX   0
C7    1    0.675773    0.722738    0.451376    11.00000    0.05711    0.05502 =
         0.06618   -0.03380    0.01164   -0.01385
AFIX 137
H7A   5    0.638707    0.774743    0.448051    11.00000   -1.50000
H7B   5    0.717488    0.726669    0.469647    11.00000   -1.50000
H7C   5    0.627710    0.676911    0.452776    11.00000   -1.50000
AFIX   0
C8    1    0.913694    0.516689    0.434540    11.00000    0.03796    0.03248 =
         0.06214    0.00028   -0.01667   -0.01419
AFIX 137
H8A   5    0.973783    0.503346    0.447035    11.00000   -1.50000
H8B   5    0.933187    0.524982    0.414361    11.00000   -1.50000
H8C   5    0.865193    0.470930    0.435124    11.00000   -1.50000
AFIX   0
C9    1    0.829935    0.580689    0.476640    11.00000    0.07680    0.04410 =
         0.03114    0.00173   -0.01137   -0.01755
AFIX 137
H9A   5    0.883907    0.552765    0.488314    11.00000   -1.50000
H9B   5    0.769566    0.545518    0.475533    11.00000   -1.50000
H9C   5    0.814012    0.633625    0.485860    11.00000   -1.50000
AFIX   0
SAME N1 > C9 N8 > C72
SAME N1 > C9 N8A > C72A

RIGU N2 > C18A
SIMU 0.01 N2 > C18A
PART 1 21
SAME N2 > C18 N2A > C18A
N2    4    0.542133    0.662425    0.320261    21.00000    0.02218    0.01847 =
         0.04187   -0.00371   -0.00326    0.00267
C10   1    0.447557    0.707761    0.326332    21.00000    0.02538    0.02228 =
         0.04518   -0.00172   -0.00088    0.00389
C11   1    0.388078    0.733045    0.298226    21.00000    0.02462    0.02596 =
         0.04783    0.00118    0.00180    0.00626
AFIX  23
H11A  5    0.359314    0.682793    0.288568    21.00000   -1.20000
H11B  5    0.331193    0.769213    0.303287    21.00000   -1.20000
AFIX   0
C12   1    0.452945    0.778639    0.276895    21.00000    0.02649    0.02966 =
         0.04951    0.00407    0.00059    0.00308
AFIX  23
H12A  5    0.476569    0.831863    0.285584    21.00000   -1.20000
H12B  5    0.412568    0.790823    0.258585    21.00000   -1.20000
AFIX   0
C13   1    0.543616    0.724652    0.270156    21.00000    0.02465    0.02284 =
         0.04570    0.00326    0.00032    0.00504
AFIX  23
H13A  5    0.587131    0.755265    0.256891    21.00000   -1.20000
H13B  5    0.519390    0.673846    0.259876    21.00000   -1.20000
AFIX   0
C14   1    0.606960    0.699838    0.298210    21.00000    0.02363    0.01875 =
         0.04315   -0.00064   -0.00051    0.00297
C15   1    0.381675    0.647662    0.343043    21.00000    0.02466    0.02481 =
         0.04922   -0.00097    0.00138    0.00891
AFIX 137
H15A  5    0.319364    0.675757    0.348102    21.00000   -1.50000
H15B  5    0.418727    0.629417    0.360997    21.00000   -1.50000
H15C  5    0.364854    0.599427    0.330705    21.00000   -1.50000
AFIX   0
C16   1    0.463131    0.785577    0.345666    21.00000    0.02739    0.02571 =
         0.04976   -0.00485    0.00406    0.00638
AFIX 137
H16A  5    0.398945    0.815380    0.346613    21.00000   -1.50000
H16B  5    0.513353    0.821834    0.337222    21.00000   -1.50000
H16C  5    0.486986    0.768941    0.365442    21.00000   -1.50000
AFIX   0
C17   1    0.682054    0.633080    0.288342    21.00000    0.02837    0.02026 =
         0.04013    0.00084    0.00065    0.00279
AFIX 137
H17A  5    0.724031    0.656397    0.273342    21.00000   -1.50000
H17B  5    0.644356    0.585365    0.280235    21.00000   -1.50000
H17C  5    0.725284    0.615245    0.305206    21.00000   -1.50000
AFIX   0
C18   1    0.671648    0.773745    0.309399    21.00000    0.02953    0.01575 =
         0.05464   -0.00429   -0.00382    0.00928
AFIX 137
H18A  5    0.712872    0.793792    0.293672    21.00000   -1.50000
H18B  5    0.715863    0.756039    0.326072    21.00000   -1.50000
H18C  5    0.627364    0.818423    0.315572    21.00000   -1.50000
AFIX   0
PART 2  -21
N2A   4    0.527527    0.659597    0.322207   -21.00000    0.02400    0.01866 =
         0.04160   -0.00303   -0.00324    0.00172
C10A  1    0.430920    0.697558    0.331095   -21.00000    0.02503    0.02184 =
         0.04448   -0.00052   -0.00081    0.00579
C11A  1    0.365292    0.722628    0.303449   -21.00000    0.02602    0.02539 =
         0.04793    0.00088   -0.00048    0.00459
AFIX  23
H11C  5    0.340177    0.671790    0.293364   -21.00000   -1.20000
H11D  5    0.305916    0.754249    0.309564   -21.00000   -1.20000
AFIX   0
C12A  1    0.422050    0.774589    0.282134   -21.00000    0.02699    0.02662 =
         0.04823    0.00265    0.00169    0.00688
AFIX  23
H12C  5    0.443493    0.827516    0.291490   -21.00000   -1.20000
H12D  5    0.377571    0.787441    0.264668   -21.00000   -1.20000
AFIX   0
C13A  1    0.514237    0.726519    0.273072   -21.00000    0.02682    0.02434 =
         0.04506    0.00198   -0.00131    0.00432
AFIX  23
H13C  5    0.552250    0.761040    0.259514   -21.00000   -1.20000
H13D  5    0.491456    0.675992    0.262360   -21.00000   -1.20000
AFIX   0
C14A  1    0.585047    0.701295    0.299157   -21.00000    0.02515    0.01922 =
         0.04447   -0.00132   -0.00144    0.00395
C15A  1    0.373222    0.631814    0.346856   -21.00000    0.03019    0.02208 =
         0.04863    0.00037    0.00143    0.00338
AFIX 137
H15D  5    0.305414    0.652400    0.350469   -21.00000   -1.50000
H15E  5    0.409036    0.618702    0.365567   -21.00000   -1.50000
H15F  5    0.367810    0.581715    0.334751   -21.00000   -1.50000
AFIX   0
C16A  1    0.449625    0.771886    0.352221   -21.00000    0.02780    0.02214 =
         0.04772   -0.00098    0.00655    0.00165
AFIX 137
H16D  5    0.384691    0.793514    0.358173   -21.00000   -1.50000
H16E  5    0.486039    0.815609    0.342255   -21.00000   -1.50000
H16F  5    0.489962    0.753482    0.369578   -21.00000   -1.50000
AFIX   0
C17A  1    0.662879    0.641790    0.288052   -21.00000    0.02437    0.01909 =
         0.03491   -0.00214   -0.00654    0.00100
AFIX 137
H17D  5    0.694054    0.666145    0.271075   -21.00000   -1.50000
H17E  5    0.629909    0.589464    0.282311   -21.00000   -1.50000
H17F  5    0.715004    0.631281    0.303587   -21.00000   -1.50000
AFIX   0
C18A  1    0.643555    0.778314    0.311126   -21.00000    0.03167    0.02387 =
         0.05193   -0.00435    0.00018    0.00097
AFIX 137
H18D  5    0.705300    0.785379    0.300480   -21.00000   -1.50000
H18E  5    0.661361    0.770575    0.332014   -21.00000   -1.50000
H18F  5    0.601010    0.827703    0.308454   -21.00000   -1.50000
AFIX   0
PART 0
RIGU N3 > C27A
SIMU 0.01 N3 > C27A
PART 1 31
N3    4    0.911380    0.516241    0.326067    31.00000    0.02796    0.02816 =
         0.03992    0.00544    0.01347   -0.00449
C19   1    0.968703    0.591826    0.335970    31.00000    0.03320    0.03240 =
         0.04972    0.00350    0.01277   -0.01003
C20   1    0.998248    0.641449    0.310348    31.00000    0.05053    0.03938 =
         0.05525    0.00405    0.01891   -0.01049
AFIX  23
H20A  5    1.038111    0.690104    0.317347    31.00000   -1.20000
H20B  5    0.936614    0.662082    0.299560    31.00000   -1.20000
AFIX   0
C21   1    1.060667    0.590550    0.289567    31.00000    0.05428    0.04590 =
         0.05952    0.00308    0.02617   -0.01380
AFIX  23
H21A  5    1.122672    0.569279    0.299990    31.00000   -1.20000
H21B  5    1.080461    0.625095    0.272906    31.00000   -1.20000
AFIX   0
C22   1    0.992829    0.517920    0.278565    31.00000    0.04782    0.04851 =
         0.05338    0.00238    0.01999   -0.00563
AFIX  23
H22A  5    0.933130    0.540403    0.267324    31.00000   -1.20000
H22B  5    1.030879    0.482906    0.265168    31.00000   -1.20000
AFIX   0
C23   1    0.957865    0.465196    0.303232    31.00000    0.03688    0.03951 =
         0.04789   -0.00086    0.01886   -0.00459
C24   1    0.895844    0.643654    0.353170    31.00000    0.02787    0.03013 =
         0.04096    0.00163    0.00344   -0.01082
AFIX 137
H24A  5    0.929332    0.695001    0.359776    31.00000   -1.50000
H24B  5    0.875372    0.612106    0.370198    31.00000   -1.50000
H24C  5    0.836027    0.657148    0.340584    31.00000   -1.50000
AFIX   0
C25   1    1.057751    0.574360    0.358058    31.00000    0.03202    0.05108 =
         0.06330    0.00420    0.00603   -0.01076
AFIX 137
H25A  5    1.075858    0.625346    0.368739    31.00000   -1.50000
H25B  5    1.115924    0.554943    0.347569    31.00000   -1.50000
H25C  5    1.038153    0.531674    0.371925    31.00000   -1.50000
AFIX   0
C26   1    0.884914    0.402605    0.292573    31.00000    0.05514    0.05508 =
         0.06356   -0.01577    0.02554   -0.01219
AFIX 137
H26A  5    0.914815    0.368956    0.277410    31.00000   -1.50000
H26B  5    0.823973    0.430107    0.284318    31.00000   -1.50000
H26C  5    0.867121    0.366853    0.308855    31.00000   -1.50000
AFIX   0
C27   1    1.054331    0.417461    0.316457    31.00000    0.04810    0.05602 =
         0.05804    0.00193    0.02129    0.00758
AFIX 137
H27A  5    1.076885    0.377277    0.302101    31.00000   -1.50000
H27B  5    1.037100    0.388304    0.334332    31.00000   -1.50000
H27C  5    1.108631    0.457297    0.321113    31.00000   -1.50000
AFIX   9
PART 2  -31
N3A   4    0.914609    0.512505    0.327080   -31.00000    0.03178    0.03162 =
         0.04411    0.00393    0.01342   -0.00724
C19A  1    0.952868    0.469634    0.301490   -31.00000    0.03824    0.04075 =
         0.04808   -0.00122    0.01673   -0.00742
C20A  1    1.067944    0.466337    0.301657   -31.00000    0.04070    0.04927 =
         0.05776   -0.00658    0.01607   -0.00740
AFIX  23
H20C  5    1.093167    0.425404    0.316418   -31.00000   -1.20000
H20D  5    1.088663    0.447541    0.282245   -31.00000   -1.20000
AFIX   5
C21A  1    1.115687    0.550576    0.308640   -31.00000    0.04331    0.05194 =
         0.06426   -0.00973    0.01671   -0.01020
AFIX  23
H21C  5    1.099774    0.589213    0.292224   -31.00000   -1.20000
H21D  5    1.190028    0.544471    0.310758   -31.00000   -1.20000
AFIX   5
C22A  1    1.076514    0.587009    0.337084   -31.00000    0.03883    0.04038 =
         0.05617   -0.00255    0.01160   -0.00978
AFIX  23
H22C  5    1.105403    0.643088    0.340257   -31.00000   -1.20000
H22D  5    1.099990    0.551822    0.353819   -31.00000   -1.20000
AFIX   5
C23A  1    0.959591    0.592749    0.336240   -31.00000    0.03573    0.03410 =
         0.05198    0.00222    0.01258   -0.01004
C24A  1    0.911486    0.380635    0.301310   -31.00000    0.03371    0.04089 =
         0.03747   -0.00303    0.01277   -0.00612
AFIX 137
H24D  5    0.934216    0.351151    0.284100   -31.00000   -1.50000
H24E  5    0.837481    0.382144    0.300590   -31.00000   -1.50000
H24F  5    0.936367    0.351848    0.319125   -31.00000   -1.50000
AFIX   5
C25A  1    0.913332    0.511011    0.272347   -31.00000    0.04878    0.04978 =
         0.05055    0.00511    0.01040   -0.01918
AFIX 137
H25D  5    0.934417    0.477977    0.255739   -31.00000   -1.50000
H25E  5    0.941282    0.567079    0.271109   -31.00000   -1.50000
H25F  5    0.839413    0.514021    0.271850   -31.00000   -1.50000
AFIX   5
C26A  1    0.927820    0.611142    0.366802   -31.00000    0.04858    0.04811 =
         0.06308   -0.00635    0.01958   -0.02023
AFIX 137
H26D  5    0.986723    0.629155    0.379000   -31.00000   -1.50000
H26E  5    0.899266    0.561007    0.375226   -31.00000   -1.50000
H26F  5    0.876843    0.655206    0.366023   -31.00000   -1.50000
AFIX   5
C27A  1    0.922932    0.665575    0.316339   -31.00000    0.03701    0.03744 =
         0.07590    0.00753    0.00103   -0.01482
AFIX 137
H27D  5    0.970205    0.712070    0.318803   -31.00000   -1.50000
H27E  5    0.855656    0.683213    0.321774   -31.00000   -1.50000
H27F  5    0.919738    0.647525    0.295848   -31.00000   -1.50000
AFIX   0
PART 0
N4    4    0.404317    0.464729    0.416176    11.00000    0.02894    0.03550 =
         0.03208   -0.01251    0.00736   -0.00644
C28   1    0.296004    0.450092    0.407665    11.00000    0.02462    0.05834 =
         0.04346   -0.01473    0.00747   -0.00560
C29   1    0.226248    0.518550    0.417690    11.00000    0.03134    0.07501 =
         0.06325   -0.02437    0.00842    0.00625
AFIX  23
H29A  5    0.155401    0.502706    0.412523    11.00000   -1.20000
H29B  5    0.240735    0.570142    0.406950    11.00000   -1.20000
AFIX   0
C30   1    0.237359    0.535985    0.450866    11.00000    0.03120    0.08528 =
         0.06001   -0.01745    0.01476    0.00896
AFIX  23
H30A  5    0.222296    0.595138    0.454435    11.00000   -1.20000
H30B  5    0.187409    0.502277    0.461004    11.00000   -1.20000
AFIX   0
C31   1    0.343296    0.516103    0.463723    11.00000    0.04125    0.06735 =
         0.04427   -0.01347    0.01531    0.00073
AFIX  23
H31A  5    0.343725    0.459149    0.471801    11.00000   -1.20000
H31B  5    0.360158    0.554742    0.480073    11.00000   -1.20000
AFIX   0
C32   1    0.424894    0.522815    0.440992    11.00000    0.03266    0.04713 =
         0.03485   -0.01634    0.00979   -0.00497
C33   1    0.283657    0.444654    0.374586    11.00000    0.03121    0.05133 =
         0.05187   -0.01165    0.00063    0.00515
AFIX 137
H33A  5    0.213519    0.430467    0.368845    11.00000   -1.50000
H33B  5    0.328779    0.401763    0.367520    11.00000   -1.50000
H33C  5    0.300688    0.498217    0.366003    11.00000   -1.50000
AFIX   0
C34   1    0.257993    0.366696    0.420342    11.00000    0.02725    0.06798 =
         0.07489   -0.00866    0.01122   -0.01272
AFIX 137
H34A  5    0.188220    0.356684    0.413066    11.00000   -1.50000
H34B  5    0.260711    0.369691    0.441774    11.00000   -1.50000
H34C  5    0.301145    0.321274    0.414156    11.00000   -1.50000
AFIX   0
C35   1    0.526057    0.497193    0.457028    11.00000    0.04066    0.04616 =
         0.03321   -0.01004    0.00527   -0.00974
AFIX 137
H35A  5    0.541959    0.535862    0.473142    11.00000   -1.50000
H35B  5    0.580211    0.498576    0.443224    11.00000   -1.50000
H35C  5    0.519922    0.440953    0.464851    11.00000   -1.50000
AFIX   0
C36   1    0.434540    0.613502    0.430545    11.00000    0.04338    0.04398 =
         0.04736   -0.01321    0.00597    0.00475
AFIX 137
H36A  5    0.441728    0.650284    0.447584    11.00000   -1.50000
H36B  5    0.373923    0.628886    0.418601    11.00000   -1.50000
H36C  5    0.494084    0.618820    0.418829    11.00000   -1.50000
AFIX   0
N5    4    0.826617    0.313977    0.422131    11.00000    0.01894    0.02616 =
         0.02851    0.00167   -0.00270   -0.00220
C37   1    0.414140    0.412344    0.278327    11.00000    0.03715    0.02639 =
         0.03534    0.00017   -0.01276   -0.00223
C38   1    0.361122    0.366014    0.252203    11.00000    0.04264    0.03250 =
         0.05418    0.00000   -0.02224   -0.00273
AFIX  23
H38A  5    0.336067    0.311943    0.259068    11.00000   -1.20000
H38B  5    0.302038    0.398754    0.244779    11.00000   -1.20000
AFIX   0
C39   1    0.431111    0.351340    0.227264    11.00000    0.07444    0.04164 =
         0.03984   -0.00602   -0.01546   -0.00457
AFIX  23
H39A  5    0.395605    0.318205    0.211687    11.00000   -1.20000
H39B  5    0.450296    0.405147    0.218735    11.00000   -1.20000
AFIX   0
C40   1    0.524461    0.306094    0.238536    11.00000    0.05862    0.03329 =
         0.03251   -0.00955   -0.00171    0.00384
AFIX  23
H40A  5    0.571139    0.300300    0.222434    11.00000   -1.20000
H40B  5    0.505292    0.249680    0.244731    11.00000   -1.20000
AFIX   0
C41   1    0.579814    0.350294    0.264443    11.00000    0.04352    0.02187 =
         0.02529   -0.00451    0.00580   -0.00678
C42   1    0.345351    0.409555    0.304093    11.00000    0.02272    0.05145 =
         0.05867    0.00474   -0.01193    0.00689
AFIX 137
H42A  5    0.283056    0.440265    0.299068    11.00000   -1.50000
H42B  5    0.380058    0.434826    0.321310    11.00000   -1.50000
H42C  5    0.328786    0.351785    0.308441    11.00000   -1.50000
AFIX   0
C43   1    0.423109    0.504107    0.270092    11.00000    0.04325    0.03231 =
         0.05391   -0.00399   -0.01628    0.00244
AFIX 137
H43A  5    0.355562    0.528842    0.268144    11.00000   -1.50000
H43B  5    0.455970    0.508906    0.251448    11.00000   -1.50000
H43C  5    0.463529    0.533223    0.285422    11.00000   -1.50000
AFIX   0
C44   1    0.656921    0.290345    0.277534    11.00000    0.03435    0.03114 =
         0.03708   -0.00566    0.01223   -0.00455
AFIX 137
H44A  5    0.704154    0.274743    0.262674    11.00000   -1.50000
H44B  5    0.622549    0.240664    0.284320    11.00000   -1.50000
H44C  5    0.694160    0.316678    0.294114    11.00000   -1.50000
AFIX   0
C45   1    0.638057    0.424793    0.252891    11.00000    0.05241    0.02777 =
         0.05043    0.00230    0.01489   -0.00317
AFIX 137
H45A  5    0.693464    0.404945    0.241340    11.00000   -1.50000
H45B  5    0.665620    0.457785    0.269432    11.00000   -1.50000
H45C  5    0.592239    0.459169    0.240532    11.00000   -1.50000
AFIX   0
N6    4    0.509649    0.370585    0.287648    11.00000    0.02816    0.02179 =
         0.02564   -0.00305   -0.00230    0.00003
C46   1    0.796685    0.292780    0.452480    11.00000    0.03422    0.02911 =
         0.02509    0.00303   -0.00317   -0.01117
C47   1    0.887163    0.308627    0.474797    11.00000    0.04366    0.03341 =
         0.03113    0.00407   -0.00294   -0.01215
AFIX  23
H47A  5    0.897965    0.369160    0.476708    11.00000   -1.20000
H47B  5    0.869741    0.287226    0.494195    11.00000   -1.20000
AFIX   0
C48   1    0.985391    0.268167    0.466191    11.00000    0.04885    0.03608 =
         0.03935    0.00846   -0.02158   -0.00323
AFIX  23
H48A  5    1.040811    0.282234    0.480680    11.00000   -1.20000
H48B  5    0.977684    0.207125    0.465684    11.00000   -1.20000
AFIX   0
C49   1    1.009606    0.299920    0.436333    11.00000    0.02240    0.03333 =
         0.04591    0.00270   -0.00558   -0.00568
AFIX  23
H49A  5    1.072304    0.272957    0.430269    11.00000   -1.20000
H49B  5    1.022386    0.360319    0.437599    11.00000   -1.20000
AFIX   0
C50   1    0.923539    0.283514    0.412546    11.00000    0.02222    0.02469 =
         0.03404    0.00366   -0.00355    0.00100
C51   1    0.713976    0.351829    0.460044    11.00000    0.03856    0.03613 =
         0.02579   -0.00641    0.00539   -0.00667
AFIX 137
H51A  5    0.695303    0.341785    0.480202    11.00000   -1.50000
H51B  5    0.654897    0.343133    0.446619    11.00000   -1.50000
H51C  5    0.737897    0.409002    0.458234    11.00000   -1.50000
AFIX   0
C52   1    0.758390    0.203680    0.455829    11.00000    0.04809    0.04675 =
         0.03029    0.00559    0.00033   -0.02130
AFIX 137
H52A  5    0.728404    0.197617    0.474863    11.00000   -1.50000
H52B  5    0.814988    0.164946    0.454608    11.00000   -1.50000
H52C  5    0.707318    0.191569    0.440154    11.00000   -1.50000
AFIX   0
C53   1    0.946298    0.331475    0.385250    11.00000    0.03356    0.02102 =
         0.03158    0.00122   -0.00082    0.00080
AFIX 137
H53A  5    1.012008    0.314142    0.378468    11.00000   -1.50000
H53B  5    0.947981    0.390921    0.389681    11.00000   -1.50000
H53C  5    0.893659    0.320452    0.369907    11.00000   -1.50000
AFIX   0
C54   1    0.926695    0.190070    0.404589    11.00000    0.02237    0.02864 =
         0.04307    0.00196    0.00043   -0.00136
AFIX 137
H54A  5    0.990019    0.177691    0.395317    11.00000   -1.50000
H54B  5    0.869436    0.176689    0.390998    11.00000   -1.50000
H54C  5    0.922625    0.156808    0.422426    11.00000   -1.50000
AFIX   0
RIGU N7 > C63A
SIMU N7 > C63A
PART 1 21
N7    4    0.336162    0.157139    0.331684    21.00000    0.01983    0.03394 =
         0.05334   -0.01299    0.00330   -0.00515
C55   1    0.352351    0.107303    0.305518    21.00000    0.01657    0.02692 =
         0.05038   -0.00867    0.00127   -0.00739
C56   1    0.280965    0.124972    0.280007    21.00000    0.02259    0.03779 =
         0.05798   -0.00896   -0.00640   -0.00589
AFIX  23
H56A  5    0.288591    0.081606    0.264958    21.00000   -1.20000
H56B  5    0.299012    0.178839    0.271306    21.00000   -1.20000
AFIX   0
C57   1    0.172258    0.127852    0.288097    21.00000    0.02315    0.03894 =
         0.07631   -0.01222   -0.00420   -0.00558
AFIX  23
H57A  5    0.149270    0.071082    0.292602    21.00000   -1.20000
H57B  5    0.129863    0.148745    0.271224    21.00000   -1.20000
AFIX   0
C58   1    0.157729    0.187333    0.316257    21.00000    0.02865    0.04303 =
         0.07336   -0.01042   -0.00058   -0.00922
AFIX  23
H58A  5    0.172371    0.245472    0.310977    21.00000   -1.20000
H58B  5    0.086754    0.184421    0.321957    21.00000   -1.20000
AFIX   0
C59   1    0.226946    0.161340    0.341702    21.00000    0.02221    0.04566 =
         0.06504   -0.01378    0.00758   -0.00297
C60   1    0.463882    0.123053    0.297481    21.00000    0.01852    0.02639 =
         0.04284   -0.01435    0.00385   -0.00527
AFIX 137
H60A  5    0.480937    0.085954    0.281494    21.00000   -1.50000
H60B  5    0.509345    0.112302    0.314641    21.00000   -1.50000
H60C  5    0.471333    0.180783    0.291266    21.00000   -1.50000
AFIX   0
C61   1    0.350687    0.010112    0.312833    21.00000    0.02129    0.02506 =
         0.05140   -0.01021    0.00456   -0.00303
AFIX 137
H61A  5    0.373262   -0.021271    0.296019    21.00000   -1.50000
H61B  5    0.281794   -0.006680    0.316964    21.00000   -1.50000
H61C  5    0.395988   -0.001120    0.329988    21.00000   -1.50000
AFIX   0
C62   1    0.227020    0.225391    0.365791    21.00000    0.01416    0.05673 =
         0.06865   -0.01735    0.00607    0.00067
AFIX 137
H62A  5    0.160525    0.226586    0.374221    21.00000   -1.50000
H62B  5    0.241938    0.280059    0.357716    21.00000   -1.50000
H62C  5    0.278643    0.211094    0.381069    21.00000   -1.50000
AFIX   0
C63   1    0.190043    0.081066    0.353849    21.00000    0.02582    0.05633 =
         0.06403   -0.00904    0.00099   -0.01325
AFIX 137
H63A  5    0.125210    0.090170    0.362727    21.00000   -1.50000
H63B  5    0.239524    0.060262    0.368737    21.00000   -1.50000
H63C  5    0.181295    0.040343    0.338016    21.00000   -1.50000
AFIX   0
PART 2  -21
N7A   4    0.336031    0.167246    0.325023   -21.00000    0.01826    0.04390 =
         0.05657   -0.01952   -0.00238   -0.00699
C55A  1    0.228025    0.174169    0.331592   -21.00000    0.01991    0.05216 =
         0.06228   -0.02261    0.00026   -0.00815
C56A  1    0.184679    0.092098    0.339578   -21.00000    0.02732    0.06175 =
         0.07081   -0.01832    0.00067   -0.01347
AFIX  23
H56C  5    0.110824    0.098337    0.341102   -21.00000   -1.20000
H56D  5    0.213639    0.075698    0.359114   -21.00000   -1.20000
AFIX   0
C57A  1    0.204675    0.020781    0.317240   -21.00000    0.04339    0.05844 =
         0.07177   -0.02062    0.00522   -0.01295
AFIX  23
H57C  5    0.184737   -0.033312    0.325393   -21.00000   -1.20000
H57D  5    0.164503    0.030222    0.298687   -21.00000   -1.20000
AFIX   0
C58A  1    0.317241    0.020592    0.311625   -21.00000    0.03863    0.04681 =
         0.05419   -0.01493    0.00052   -0.00940
AFIX  23
H58C  5    0.354410   -0.000263    0.329464   -21.00000   -1.20000
H58D  5    0.328570   -0.019349    0.295683   -21.00000   -1.20000
AFIX   0
C59A  1    0.361771    0.100530    0.303714   -21.00000    0.02896    0.03933 =
         0.05194   -0.01646   -0.00046   -0.00373
C60A  1    0.219018    0.238111    0.355476   -21.00000    0.01514    0.05760 =
         0.06406   -0.02029   -0.00295    0.00004
AFIX 137
H60D  5    0.149892    0.238056    0.362128   -21.00000   -1.50000
H60E  5    0.234944    0.293084    0.347834   -21.00000   -1.50000
H60F  5    0.266377    0.224657    0.371955   -21.00000   -1.50000
AFIX   0
C61A  1    0.161719    0.208759    0.305461   -21.00000    0.01599    0.06870 =
         0.06455   -0.01655    0.00166   -0.00760
AFIX 137
H61D  5    0.097380    0.228578    0.312482   -21.00000   -1.50000
H61E  5    0.148834    0.164786    0.290958   -21.00000   -1.50000
H61F  5    0.197030    0.254778    0.296427   -21.00000   -1.50000
AFIX   0
C62A  1    0.472086    0.094218    0.301896   -21.00000    0.03124    0.04940 =
         0.05258   -0.01902    0.00320   -0.00445
AFIX 137
H62D  5    0.487749    0.055362    0.286288   -21.00000   -1.50000
H62E  5    0.502092    0.074166    0.320614   -21.00000   -1.50000
H62F  5    0.499849    0.148924    0.297578   -21.00000   -1.50000
AFIX   0
C63A  1    0.319093    0.123109    0.270883   -21.00000    0.04611    0.04556 =
         0.05908   -0.01324   -0.00667   -0.01358
AFIX 137
H63D  5    0.321773    0.073722    0.258462   -21.00000   -1.50000
H63E  5    0.360631    0.167049    0.262866   -21.00000   -1.50000
H63F  5    0.249032    0.142228    0.271440   -21.00000   -1.50000
AFIX   0
PART 0

RIGU N8 > C72A
SIMU 0.01 N8 > C72A
PART 1 41
N8    4    0.448470    0.155906    0.437064    41.00000    0.05436    0.05194 =
         0.05541    0.00981    0.01532   -0.02024
C64   1    0.424103    0.066414    0.431411    41.00000    0.05942    0.05176 =
         0.06203    0.01026    0.01481   -0.02233
C65   1    0.310844    0.052896    0.438071    41.00000    0.05840    0.05759 =
         0.06578    0.01231    0.01391   -0.02274
AFIX  23
H65A  5    0.267756    0.086543    0.424304    41.00000   -1.20000
H65B  5    0.293097   -0.006129    0.434829    41.00000   -1.20000
AFIX   0
C66   1    0.289241    0.076565    0.469165    41.00000    0.05729    0.06222 =
         0.06486    0.01220    0.01509   -0.02320
AFIX  23
H66A  5    0.216004    0.071484    0.472093    41.00000   -1.20000
H66B  5    0.325868    0.038876    0.483110    41.00000   -1.20000
AFIX   0
C67   1    0.323074    0.164937    0.474681    41.00000    0.05706    0.06019 =
         0.05851    0.01138    0.01593   -0.02096
AFIX  23
H67A  5    0.313993    0.178599    0.495490    41.00000   -1.20000
H67B  5    0.278893    0.202410    0.462603    41.00000   -1.20000
AFIX   0
C68   1    0.432835    0.181671    0.467867    41.00000    0.05564    0.05800 =
         0.05455    0.01021    0.01612   -0.02160
C69   1    0.434979    0.049429    0.399478    41.00000    0.05903    0.04063 =
         0.06409    0.00863    0.01299   -0.02268
AFIX 137
H69A  5    0.417837   -0.008600    0.395257    41.00000   -1.50000
H69B  5    0.504856    0.060039    0.394499    41.00000   -1.50000
H69C  5    0.389351    0.085750    0.387813    41.00000   -1.50000
AFIX   0
C70   1    0.493669    0.005606    0.449355    41.00000    0.06308    0.06016 =
         0.07342    0.01335    0.00996   -0.01702
AFIX 137
H70A  5    0.499420   -0.046441    0.438508    41.00000   -1.50000
H70B  5    0.464716   -0.005536    0.468256    41.00000   -1.50000
H70C  5    0.560806    0.030391    0.452633    41.00000   -1.50000
AFIX   0
C71   1    0.458168    0.273130    0.471075    41.00000    0.05711    0.06180 =
         0.04928    0.00693    0.01243   -0.02176
AFIX 137
H71A  5    0.440286    0.292420    0.490463    41.00000   -1.50000
H71B  5    0.419895    0.304741    0.455938    41.00000   -1.50000
H71C  5    0.530674    0.281261    0.468895    41.00000   -1.50000
AFIX   0
C72   1    0.505643    0.135003    0.490028    41.00000    0.06333    0.07157 =
         0.06176    0.01627    0.01281   -0.01691
AFIX 137
H72A  5    0.526082    0.172217    0.506207    41.00000   -1.50000
H72B  5    0.565608    0.116841    0.480101    41.00000   -1.50000
H72C  5    0.471064    0.086580    0.497725    41.00000   -1.50000
AFIX   0
PART 2  -41
N8A   4    0.441997    0.154625    0.436497   -41.00000    0.05355    0.05089 =
         0.05394    0.01018    0.01681   -0.02122
C64A  1    0.400209    0.071980    0.427076   -41.00000    0.05882    0.05084 =
         0.06251    0.01031    0.01437   -0.02400
C65A  1    0.285602    0.071484    0.431811   -41.00000    0.05685    0.05783 =
         0.06791    0.01197    0.01512   -0.02437
AFIX  23
H65C  5    0.251186    0.109416    0.417499   -41.00000   -1.20000
H65D  5    0.258811    0.014959    0.428087   -41.00000   -1.20000
AFIX   0
C66A  1    0.261569    0.097862    0.462516   -41.00000    0.05591    0.06148 =
         0.06553    0.01315    0.01601   -0.02345
AFIX  23
H66C  5    0.187506    0.097274    0.464431   -41.00000   -1.20000
H66D  5    0.292303    0.058227    0.476906   -41.00000   -1.20000
AFIX   0
C67A  1    0.302089    0.184071    0.468889   -41.00000    0.05673    0.06232 =
         0.05734    0.01089    0.01656   -0.02390
AFIX  23
H67C  5    0.287024    0.199975    0.489118   -41.00000   -1.20000
H67D  5    0.267787    0.224102    0.455312   -41.00000   -1.20000
AFIX   0
C68A  1    0.416613    0.188341    0.465463   -41.00000    0.05529    0.05785 =
         0.05350    0.01051    0.01669   -0.02253
C69A  1    0.412671    0.062668    0.394522   -41.00000    0.06308    0.04010 =
         0.06694    0.00201    0.01376   -0.02148
AFIX 137
H69D  5    0.378145    0.012217    0.387471   -41.00000   -1.50000
H69E  5    0.484687    0.058859    0.390799   -41.00000   -1.50000
H69F  5    0.383251    0.110898    0.384217   -41.00000   -1.50000
AFIX   0
C70A  1    0.459168   -0.001338    0.442495   -41.00000    0.06641    0.05122 =
         0.06948    0.00713    0.00245   -0.02433
AFIX 137
H70D  5    0.440789   -0.053466    0.432582   -41.00000   -1.50000
H70E  5    0.441651   -0.004478    0.463030   -41.00000   -1.50000
H70F  5    0.531980    0.008023    0.441527   -41.00000   -1.50000
AFIX   0
C71A  1    0.451709    0.278587    0.467530   -41.00000    0.05304    0.06315 =
         0.04564    0.00430    0.01798   -0.02247
AFIX 137
H71D  5    0.437655    0.300862    0.486842   -41.00000   -1.50000
H71E  5    0.415490    0.311377    0.452308   -41.00000   -1.50000
H71F  5    0.524469    0.281343    0.464763   -41.00000   -1.50000
AFIX   0
C72A  1    0.473259    0.142658    0.491427   -41.00000    0.05587    0.07132 =
         0.05740    0.01767    0.02021   -0.01826
AFIX 137
H72D  5    0.456509    0.168716    0.509923   -41.00000   -1.50000
H72E  5    0.546282    0.146193    0.489198   -41.00000   -1.50000
H72F  5    0.452636    0.084313    0.491501   -41.00000   -1.50000
AFIX   0
PART 0

N9    4    0.748739    0.096712    0.351947    11.00000    0.02656    0.01558 =
         0.03984   -0.00337   -0.00414    0.00139
C73   1    0.732489    0.015991    0.367354    11.00000    0.02794    0.02382 =
         0.05156   -0.00002   -0.00393   -0.00195
C74   1    0.826534   -0.040402    0.367200    11.00000    0.07295    0.02788 =
         0.07458    0.00288   -0.01266    0.01030
AFIX  23
H74A  5    0.879411   -0.017641    0.381024    11.00000   -1.20000
H74B  5    0.808356   -0.096184    0.374272    11.00000   -1.20000
AFIX   0
C75   1    0.868849   -0.048565    0.337609    11.00000    0.05609    0.04051 =
         0.07898   -0.00597    0.00009    0.03217
AFIX  23
H75A  5    0.817996   -0.073386    0.323610    11.00000   -1.20000
H75B  5    0.929327   -0.084675    0.338705    11.00000   -1.20000
AFIX   0
C76   1    0.896902    0.038130    0.327616    11.00000    0.03609    0.04342 =
         0.05679   -0.01141    0.00435    0.01592
AFIX  23
H76A  5    0.927944    0.034453    0.308420    11.00000   -1.20000
H76B  5    0.947555    0.062162    0.341855    11.00000   -1.20000
AFIX   0
C77   1    0.803961    0.095698    0.324857    11.00000    0.02788    0.02359 =
         0.04109   -0.01000    0.00216    0.00137
C78   1    0.712289    0.036168    0.399148    11.00000    0.07097    0.01731 =
         0.04859    0.00455   -0.01501   -0.01540
AFIX 137
H78A  5    0.700789   -0.015361    0.409835    11.00000   -1.50000
H78B  5    0.652363    0.071597    0.399760    11.00000   -1.50000
H78C  5    0.770749    0.065221    0.408258    11.00000   -1.50000
AFIX   0
C79   1    0.639053   -0.030934    0.353699    11.00000    0.06652    0.02539 =
         0.05290   -0.00003   -0.00946   -0.00997
AFIX 137
H79A  5    0.627426   -0.081216    0.365078    11.00000   -1.50000
H79B  5    0.651389   -0.046123    0.333440    11.00000   -1.50000
H79C  5    0.579448    0.004959    0.353973    11.00000   -1.50000
AFIX   0
C80   1    0.845321    0.183139    0.320649    11.00000    0.04328    0.03664 =
         0.03822   -0.00736    0.01095    0.00104
AFIX 137
H80A  5    0.881092    0.185391    0.302431    11.00000   -1.50000
H80B  5    0.892090    0.197222    0.337198    11.00000   -1.50000
H80C  5    0.789292    0.222854    0.319621    11.00000   -1.50000
AFIX   0
C81   1    0.739029    0.072031    0.297317    11.00000    0.03833    0.02880 =
         0.03937   -0.00887    0.00377    0.00506
AFIX 137
H81A  5    0.778479    0.079540    0.279960    11.00000   -1.50000
H81B  5    0.678996    0.107540    0.295749    11.00000   -1.50000
H81C  5    0.718200    0.013918    0.298678    11.00000   -1.50000
AFIX   0
HKLF 4


REM  NapFa18_0m_a.res in P2(1)/n
REM wR2 = 0.1773, GooF = S = 1.095, Restrained GooF = 1.042 for all data
REM R1 = 0.0668 for 14495 Fo > 4sig(Fo) and 0.0771 for all 17215 data
REM 1302 parameters refined using 1922 restraints

END

WGHT      0.0767     84.3219

REM Highest difference peak  3.282,  deepest hole -0.834,  1-sigma level  0.167
Q1    1   0.7376  0.3593  0.3741  11.00000  0.05    3.28
Q2    1   0.5837  0.2524  0.4135  11.00000  0.05    2.63
Q3    1   0.4972  0.4179  0.3714  11.00000  0.05    2.36
Q4    1   0.5055  0.2374  0.3866  11.00000  0.05    1.57
Q5    1   0.6613  0.1946  0.3402  11.00000  0.05    1.55
Q6    1   0.5654  0.5734  0.3236  11.00000  0.05    1.54
Q7    1   0.5068  0.4192  0.4147  11.00000  0.05    1.52
Q8    1   0.5523  0.3779  0.3068  11.00000  0.05    1.52
Q9    1   0.7875  0.4879  0.3227  11.00000  0.05    1.43
Q10   1   0.7233  0.3417  0.4161  11.00000  0.05    1.31
;
_shelx_res_checksum               12290
_shelx_hkl_file
;
   0   0  -5    3.76    7.25
   0   0  -5    5.21    5.90
   0   0  -5    0.23    1.81
   0   0  -5   -0.13    1.42
   0   0  -5    3.00    1.68
   0   0  -5    0.92    1.88
   0   0  -5    2.17    1.75
   0   0   5   -3.76    6.46
   0   0   5    0.79    1.58
   0   0   5   -0.63    1.52
   0   0   5   -0.40    1.81
   0   0   5   -0.49    1.35
   0   0   5   -0.72    1.61
   0   0   5   -1.78    1.48
   0   0  -6  393.69   25.86
   0   0  -6  368.82   19.83
   0   0  -6  423.04    8.40
   0   0  -6  314.26    6.42
   0   0  -6  351.49    6.89
   0   0  -6  369.67    7.87
   0   0  -6  310.37    6.85
   0   0   6  364.43   24.81
   0   0   6  368.52   18.78
   0   0   6  385.81    7.35
   0   0   6  405.32    7.64
   0   0   6  411.81    8.07
   0   0   6  367.83    5.63
   0   0   6  380.15    7.91
   0   0   6  370.86    7.28
   0   0  -7   -5.01   10.08
   0   0  -7   -1.61   14.79
   0   0  -7   -0.26    2.50
   0   0  -7    1.09    2.17
   0   0  -7    1.25    2.34
   0   0  -7    4.45    2.90
   0   0  -7    4.58    2.60
   0   0   7   -2.31   10.05
   0   0   7    4.61    7.84
   0   0   7    1.38    2.44
   0   0   7    3.16    2.27
   0   0   7    2.11    2.70
   0   0   7    2.11    1.88
   0   0   7    2.24    2.77
   0   0   7    5.90    2.50
   0   0  -8  612.24   37.62
   0   0  -8  618.27   28.86
   0   0  -8  689.33   12.35
   0   0  -8  512.52    9.49
   0   0  -8  564.47   10.08
   0   0  -8  624.30   11.89
   0   0  -8  464.45    9.78
   0   0   8  553.14   35.58
   0   0   8  641.56   29.12
   0   0   8  664.16   11.17
   0   0   8  680.50   11.46
   0   0   8  655.50   11.76
   0   0   8  605.69    8.43
   0   0   8  628.75   11.79
   0   0   8  613.40   10.81
   0   0  -9   20.20   16.21
   0   0  -9   -3.79   10.44
   0   0  -9    6.23    3.89
   0   0  -9    2.40    2.90
   0   0  -9   -0.56    2.93
   0   0  -9    3.79    3.56
   0   0  -9    3.46    3.33
   0   0   9   17.03   16.67
   0   0   9   -9.85    9.69
   0   0   9    3.26    3.26
   0   0   9    0.33    3.03
   0   0   9   -0.63    3.36
   0   0   9    0.66    2.40
   0   0   9    1.09    3.66
   0   0   9    3.99    3.00
   0   0 -10 1061.48   53.30
   0   0 -10 1143.25   42.47
   0   0 -10 1262.67   18.25
   0   0 -10  904.69   13.57
   0   0 -10 1035.62   15.02
   0   0 -10 1070.67   16.70
   0   0 -10  891.19   14.69
   0   0  10 1004.65   52.12
   0   0  10 1138.44   42.20
   0   0  10 1171.91   16.14
   0   0  10 1205.61   17.03
   0   0  10 1180.41   17.33
   0   0  10 1092.35   12.29
   0   0  10 1102.62   17.13
   0   0  10 1077.95   15.71
   0   0 -11   12.88   17.89
   0   0 -11    9.82   12.78
   0   0 -11   18.22    4.84
   0   0 -11   10.67    3.72
   0   0 -11   12.39    3.79
   0   0 -11   10.15    3.95
   0   0 -11   18.32    4.58
   0   0  11   17.33   16.93
   0   0  11   30.31   14.53
   0   0  11   13.61    4.12
   0   0  11   15.32    4.09
   0   0  11   12.85    3.95
   0   0  11   11.20    3.03
   0   0  11   11.79    4.41
   0   0  11   14.17    3.92
   0   0 -12  143.28   28.40
   0   0 -12  148.65   23.56
   0   0 -12  151.87    8.70
   0   0 -12  128.65    7.21
   0   0 -12  123.71    7.38
   0   0 -12  151.58    8.40
   0   0 -12  131.98    7.77
   0   0  12  133.26   29.45
   0   0  12  130.66   22.17
   0   0  12  134.08    7.45
   0   0  12  143.14    7.87
   0   0  12  145.58    7.81
   0   0  12  125.98    5.77
   0   0  12  136.62    7.81
   0   0  12  136.52    7.51
   0   0 -13   47.41   21.55
   0   0 -13   41.94   16.90
   0   0 -13   47.37    5.86
   0   0 -13   32.91    6.23
   0   0 -13   63.98    6.82
   0   0  13   44.87   19.50
   0   0  13   46.02   16.37
   0   0  13   50.60    6.16
   0   0  13   55.12    6.42
   0   0  13   50.08    4.81
   0   0  13   35.05    6.19
   0   0  13   36.90    5.96
   0   0 -14  121.24   29.09
   0   0 -14  130.23   23.59
   0   0 -14  148.61    9.36
   0   0 -14  118.21    7.35
   0   0 -14  124.07    7.77
   0   0 -14  156.16    9.69
   0   0 -14  144.76    8.76
   0   0  14  189.46   35.61
   0   0  14  150.46   25.00
   0   0  14  129.37    8.01
   0   0  14  140.67   10.08
   0   0  14  141.86    8.37
   0   0  14  137.71    6.56
   0   0  14  134.02    8.43
   0   0  14  134.94    8.10
   0   0 -15   26.29   23.98
   0   0 -15    7.81   14.13
   0   0 -15   16.70    5.27
   0   0 -15   17.10    4.51
   0   0 -15   15.81    4.84
   0   0 -15   20.89    5.77
   0   0  15   16.44   18.32
   0   0  15   11.86   14.40
   0   0  15   11.33    5.11
   0   0  15   13.11    4.88
   0   0  15   12.26    5.04
   0   0  15   12.12    3.56
   0   0  15   11.86    4.97
   0   0  15   14.53    4.68
   0   0 -16 3368.20   88.26
   0   0 -16 2682.32   28.79
   0   0 -16 3241.49   33.14
   0   0 -16 3390.40   37.10
   0   0 -16 2630.40   31.23
   0   0  16 3243.07  111.95
   0   0  16 3428.15   88.56
   0   0  16 3462.98   34.26
   0   0  16 3652.05   36.77
   0   0  16 3579.21   37.46
   0   0  16 3304.97   26.32
   0   0  16 3237.47   36.27
   0   0  16 3144.44   33.24
   0   0 -17    2.80   22.44
   0   0 -17   -7.48   13.67
   0   0 -17    7.84    5.14
   0   0 -17    3.29    4.55
   0   0 -17    2.97    4.55
   0   0 -17    2.57    5.30
   0   0 -17    3.89    4.91
   0   0  17    6.39   24.87
   0   0  17   13.08   15.55
   0   0  17    4.28    4.71
   0   0  17    8.04    5.17
   0   0  17    3.29    5.17
   0   0  17    1.12    5.21
   0   0  17    5.96    4.38
   0   0 -18   64.47   29.75
   0   0 -18   64.67   23.09
   0   0 -18   81.37   10.11
   0   0 -18   64.31    7.77
   0   0 -18   66.42    8.17
   0   0 -18   86.64   10.11
   0   0 -18   76.23    8.76
   0   0  18  103.68   25.76
   0   0  18   72.71    8.70
   0   0  18   68.13    8.33
   0   0  18   77.06    9.19
   0   0  18   96.30    9.85
   0   0  18   78.44    8.30
   0   0 -19   -5.17   22.30
   0   0 -19   -6.13   14.76
   0   0 -19    4.51    5.77
   0   0 -19    0.76    4.61
   0   0 -19    3.92    5.60
   0   0 -19   -1.15    6.16
   0   0 -19    3.53    5.53
   0   0  19    6.52   23.85
   0   0  19   15.68   18.22
   0   0  19   -1.35    5.17
   0   0  19    0.26    5.63
   0   0  19    0.23    5.93
   0   0  19   -2.04    5.73
   0   0  19    1.55    4.81
   0   0 -20  983.07   73.57
   0   0 -20  958.69   56.17
   0   0 -20  997.33   24.02
   0   0 -20  675.00   17.36
   0   0 -20  817.23   20.16
   0   0 -20  866.61   22.70
   0   0 -20  652.57   18.94
   0   0  20  920.14   70.93
   0   0  20 1009.62   57.29
   0   0  20  985.87   21.91
   0   0  20  947.69   22.27
   0   0  20  898.50   22.50
   0   0  20  799.96   21.81
   0   0  20  736.68   19.50
   0   0 -21    4.48   28.13
   0   0 -21    4.22   20.56
   0   0 -21    8.57    6.79
   0   0 -21   -4.97    4.94
   0   0 -21   -2.31    5.63
   0   0 -21    4.78    6.52
   0   0 -21    0.79    5.77
   0   0  21    4.18   26.06
   0   0  21  -22.50   21.25
   0   0  21   -0.36    6.09
   0   0  21   -2.11    6.26
   0   0  21   -0.59    6.56
   0   0  21    4.78    6.95
   0   0  21    2.04    5.47
   0   0 -22  -19.04   16.83
   0   0 -22   11.86    7.45
   0   0 -22   17.99    6.46
   0   0 -22   21.32    7.05
   0   0 -22   15.15    7.08
   0   0 -22   21.18    7.18
   0   0  22   22.14   21.45
   0   0  22   17.20    7.02
   0   0  22   24.05    7.71
   0   0  22   24.94    8.27
   0   0  22   21.81    8.24
   0   0  22   17.33    6.46
   0   0 -23   12.58   27.94
   0   0 -23   14.50   22.44
   0   0 -23   -3.56    6.39
   0   0 -23    3.66    5.57
   0   0 -23    1.81    6.16
   0   0 -23    3.13    6.42
   0   0 -23   -0.43    6.09
   0   0  23  -14.07   23.46
   0   0  23    8.04   21.28
   0   0  23   -0.76    5.86
   0   0  23   -3.03    6.36
   0   0  23    5.24    7.28
   0   0  23    2.64    6.56
   0   0  23   -2.90    5.40
   0   0 -24   32.91   30.05
   0   0 -24  106.35   31.53
   0   0 -24  102.62   12.72
   0   0 -24   83.68    9.98
   0   0 -24   90.66   10.94
   0   0 -24   82.56   17.53
   0   0 -24   75.31   10.44
   0   0  24  103.68   41.35
   0   0  24   92.77   29.29
   0   0  24   96.56   10.94
   0   0  24  101.90   11.66
   0   0  24   97.71   12.06
   0   0  24   79.30    9.88
   0   0 -25   11.96   31.33
   0   0 -25    7.12   22.17
   0   0 -25    5.53    8.20
   0   0 -25   -1.09    5.27
   0   0 -25   -0.53    6.13
   0   0 -25    5.50    7.31
   0   0 -25    0.23    6.19
   0   0  25   12.19   34.20
   0   0  25   11.40   21.32
   0   0  25    3.23    6.39
   0   0  25   -8.50    5.96
   0   0  25   -4.09    7.51
   0   0  25    5.44    6.82
   0   0  25    7.64    6.26
   0   0 -26  174.38   50.83
   0   0 -26  149.96   35.51
   0   0 -26  139.42   13.61
   0   0 -26  102.03   10.77
   0   0 -26  123.77   11.56
   0   0 -26  129.97   12.52
   0   0  26  131.02   46.48
   0   0  26  147.06   33.93
   0   0  26  132.27   11.83
   0   0  26  144.03   13.64
   0   0  26  127.69   13.57
   0   0 -27  -10.90   29.85
   0   0 -27   40.75   25.07
   0   0 -27    1.84    7.41
   0   0 -27   -3.26    5.60
   0   0 -27   -0.66    6.36
   0   0 -27    3.66    7.94
   0   0 -27    6.23    7.08
   0   0  27    8.27   28.69
   0   0  27   -0.23   15.98
   0   0  27    6.09    6.98
   0   0  27    1.02    6.75
   0   0  27    1.09    6.79
   0   0  27   -1.88    7.35
   0   0  27    2.87    6.46
   0   0 -28   -0.96   30.57
   0   0 -28    3.95   22.73
   0   0 -28   14.99    6.95
   0   0 -28   10.34    7.02
   0   0 -28    7.31    8.30
   0   0 -28   11.93    7.81
   0   0  28    5.90   28.27
   0   0  28   17.20   21.71
   0   0  28   12.72    7.77
   0   0  28   15.81    7.84
   0   0  28    6.79    8.30
   0   0  28   10.21    6.95
   0   0 -29  -13.87   31.00
   0   0 -29   -7.84   23.95
   0   0 -29    6.19    6.06
   0   0 -29    7.97    8.53
   0   0 -29   -3.89    7.51
   0   0  29   -5.93   34.10
   0   0  29  -17.10   19.67
   0   0  29   -1.09    6.89
   0   0  29    4.61    7.94
   0   0  29    1.94    7.05
   0   0  29   -0.43    7.97
   0   0  29    2.27    6.95
   0   0 -30  654.31   90.04
   0   0 -30  672.01   60.16
   0   0 -30  489.23   19.14
   0   0 -30  605.52   22.01
   0   0 -30  630.82   25.57
   0   0 -30  469.56   20.99
   0   0  30  650.99   92.51
   0   0  30  677.14   59.43
   0   0  30  697.34   23.92
   0   0  30  681.46   24.61
   0   0  30  620.81   23.98
   0   0  30  587.27   24.58
   0   0  30  555.25   21.45
   0   0 -31   20.76   38.51
   0   0 -31   21.55   25.27
   0   0 -31    3.49    7.35
   0   0 -31   -1.61    9.06
   0   0 -31    5.40    7.91
   0   0  31   25.76   41.18
   0   0  31   15.22   22.70
   0   0  31   -3.85    8.93
   0   0  31    3.59    8.07
   0   0  31    4.61    8.47
   0   0  31   -2.04    9.49
   0   0  31   -1.02    6.98
   0   0 -32   -2.70   35.98
   0   0 -32   74.85   35.15
   0   0 -32    6.36    7.25
   0   0 -32    1.19    7.81
   0   0 -32    6.65    9.65
   0   0 -32    5.21    8.27
   0   0  32  -31.53   31.76
   0   0  32  -31.63   21.84
   0   0  32    0.86    8.10
   0   0  32   12.02    9.03
   0   0  32    8.01    9.26
   0   0  32    2.60    9.46
   0   0  32    3.20    7.81
   0   0 -33   39.50   45.63
   0   0 -33  -27.31   23.69
   0   0 -33    1.35    7.08
   0   0 -33    9.98    8.66
   0   0 -33   10.67    5.96
   0   0 -33    1.12   10.11
   0   0 -33    5.80    8.50
   0   0  33  -25.53   36.11
   0   0  33   27.28   26.78
   0   0  33   12.02    8.76
   0   0  33    2.77    8.96
   0   0  33    4.84    9.49
   0   0  33    3.26    9.62
   0   0  33   -6.23    7.61
   0   0 -34  541.45   89.71
   0   0 -34  524.94   59.10
   0   0 -34  418.53   19.77
   0   0 -34  526.36   23.36
   0   0 -34  528.76   17.49
   0   0 -34  534.03   26.09
   0   0 -34  411.64   22.04
   0   0  34  528.99   91.49
   0   0  34  635.54   62.46
   0   0  34  578.67   23.79
   0   0  34  591.49   25.33
   0   0  34  546.49   25.80
   0   0  34  455.76   24.54
   0   0  34  450.25   22.20
   0   0 -35   14.36   41.48
   0   0 -35   -6.29   24.91
   0   0 -35   -1.38    7.31
   0   0 -35    1.98    9.09
   0   0 -35    6.13    6.52
   0   0 -35   -6.16   10.18
   0   0 -35    3.76    8.83
   0   0  35  -54.66   39.53
   0   0  35   17.82   28.37
   0   0  35   12.22    9.82
   0   0  35   11.99   10.11
   0   0  35   -1.58    9.95
   0   0  35    7.38   10.90
   0   0  35    4.51    9.78
   0   0 -36  -36.34   44.34
   0   0 -36  -20.03   27.64
   0   0 -36    5.37    7.77
   0   0 -36   -1.61    8.40
   0   0 -36    1.52    6.46
   0   0 -36    2.50   11.23
   0   0 -36   -1.02    8.90
   0   0  36  -49.65   37.39
   0   0  36  -25.89   27.71
   0   0  36    7.41   10.02
   0   0  36    0.20    9.32
   0   0  36   -3.10   10.28
   0   0  36   10.41   10.61
   0   0  36    2.40    9.78
   0   0 -37   69.84   53.96
   0   0 -37    5.40    8.10
   0   0 -37   13.80    9.46
   0   0 -37    6.42    6.69
   0   0 -37    2.64   10.25
   0   0 -37   11.14    9.98
   0   0  37   12.16   52.05
   0   0  37    7.45   10.28
   0   0  37    1.09   10.67
   0   0  37    2.08   10.11
   0   0  37   10.87    9.55
   0   0 -38  457.60   91.26
   0   0 -38  320.82   19.34
   0   0 -38  392.80   21.81
   0   0 -38  412.24   17.03
   0   0 -38  395.04   24.64
   0   0 -38  343.28   24.97
   0   0  38  489.99   94.58
   0   0  38  414.77   23.88
   0   0  38  420.41   28.20
   0   0  38  433.95   26.39
   0   0  38  384.96   24.41
   0   0  38  356.53   21.97
   0   0 -39   70.17   55.48
   0   0 -39   11.60    8.63
   0   0 -39   17.99   10.41
   0   0 -39   16.90    7.48
   0   0 -39   19.60   12.75
   0   0 -39   24.02   12.52
   0   0  39  137.81   55.05
   0   0  39   30.28   11.40
   0   0  39   27.05   11.37
   0   0  39   17.00   12.35
   0   0  39   20.95   11.96
   0   0  39   26.82   11.23
   0   0 -40   52.15   64.84
   0   0 -40   19.31    9.72
   0   0 -40    3.76   10.44
   0   0 -40   14.03    7.51
   0   0 -40   16.37   12.82
   0   0 -40   15.48   11.00
   0   0  40   -6.72   47.47
   0   0  40   22.47   11.83
   0   0  40   19.07   11.76
   0   0  40   18.98   13.21
   0   0  40    6.26   12.58
   0   0  40   23.42   11.66
   0   0 -41   18.78    9.72
   0   0 -41   11.93    7.77
   0   0 -41   17.13   13.90
   0   0 -41   18.94   11.56
   0   0  41   19.83   11.99
   0   0  41   28.76   12.75
   0   0  41   14.59   13.21
   0   0  41   18.32   13.80
   0   0  41   21.25   11.66
   0   0 -42  412.07   22.86
   0   0 -42  486.63   30.67
   0   0 -42  517.59   19.67
   0   0 -42  503.82   29.98
   0   0 -42  340.32   25.10
   0   0  42  558.44   33.54
   0   0  42  577.19   29.52
   0   0  42  533.47   30.70
   0   0  42  483.83   30.05
   0   0  42  410.33   25.53
   0   0 -43   10.67    9.92
   0   0 -43   10.48   11.27
   0   0 -43   23.65    8.63
   0   0 -43   19.80   14.89
   0   0 -43   18.98   13.11
   0   0  43   16.54   13.11
   0   0  43   32.48   13.97
   0   0  43   12.65   14.53
   0   0  43   30.37   15.48
   0   0  43   23.75   12.35
   0   0 -44   44.54   14.23
   0   0 -44   41.61   14.66
   0   0 -44   57.03   18.28
   0   0 -44   56.73   15.55
   0   0  44   67.83   16.01
   0   0  44   59.17   16.37
   0   0  44   59.60   17.56
   0   0  44   40.82   16.51
   0   0  44   41.84   14.17
   0   0 -45    8.37   11.37
   0   0 -45    4.65   11.63
   0   0 -45   24.74   14.03
   0   0 -45   16.83   16.01
   0   0 -45   24.41   13.80
   0   0  45   20.16   13.44
   0   0  45   21.84   14.66
   0   0  45   25.57   15.62
   0   0  45    6.39   14.83
   0   0  45   -0.63   11.10
   0   0 -46  221.72   20.23
   0   0 -46  242.84   22.30
   0   0 -46  142.72   21.25
   0   0 -46  255.68   27.34
   0   0 -46  172.47   22.30
   0   0  46  285.00   24.35
   0   0  46  253.87   25.17
   0   0  46  246.13   25.99
   0   0  46  254.27   27.05
   0   0  46  233.35   23.36
   0   0 -47    5.30   10.31
   0   0 -47   -1.52   11.70
   0   0 -47    8.30   14.00
   0   0 -47   14.96   18.55
   0   0 -47    7.97   13.31
   0   0  47    5.60   13.28
   0   0  47    0.40   14.03
   0   0  47   16.77   15.58
   0   0  47   15.55   16.70
   0   0  47    7.77   12.95
   0   0 -48   78.94   15.25
   0   0 -48   94.19   18.35
   0   0 -48   72.74   17.92
   0   0 -48   98.31   21.88
   0   0 -48   58.91   17.23
   0   0  48  126.54   20.76
   0   0  48  116.76   21.22
   0   0  48   91.19   21.05
   0   0  48   79.07   20.99
   0   0  48   66.58   18.84
   0   0 -49   -1.32   10.44
   0   0 -49    6.82   13.08
   0   0 -49    6.56   13.80
   0   0 -49    1.65   16.41
   0   0 -49    0.69   13.08
   0   0  49   12.91   14.56
   0   0  49   -5.67   14.63
   0   0  49   -1.75   15.25
   0   0  49    6.36   17.00
   0   0  49    2.40   12.39
   0   0 -50   15.19   11.43
   0   0 -50   32.91   16.14
   0   0 -50   14.46   15.58
   0   0 -50   33.83   19.31
   0   0  50   17.69   15.06
   0   0  50   14.53   16.14
   0   0  50   12.02   16.24
   0   0  50   19.07   18.19
   0   0  50   23.23   14.10
   0   0 -51    4.02   11.07
   0   0 -51   -8.50   12.58
   0   0 -51   -0.59   14.66
   0   0 -51   -8.01   16.27
   0   0 -51    5.30   14.03
   0   0  51  -15.32   12.88
   0   0  51  -13.01   14.17
   0   0  51  -10.81   14.73
   0   0  51   -3.72   16.77
   0   0  51   -1.81   12.39
   0   0 -52   16.34   12.39
   0   0 -52   13.94   14.33
   0   0 -52    5.60   15.22
   0   0 -52   -2.83   17.76
   0   0 -52   10.97   15.32
   0   0  52   13.05   14.99
   0   0  52    9.55   16.18
   0   0  52    7.41   16.51
   0   0  52   -4.25   16.51
   0   0  52   10.71   13.80
   0   0 -53    0.69   10.87
   0   0 -53   11.17   14.33
   0   0 -53    5.11   15.35
   0   0 -53  -10.25   17.13
   0   0 -53   17.99   16.64
   0   0  53   -4.05   18.15
   0   0  53   -3.33   15.12
   0   0  53   11.73   16.57
   0   0  53  -10.34   16.90
   0   0  53    0.26   13.34
   0   0 -54   54.75   15.65
   0   0 -54   63.58   19.44
   0   0 -54   99.56   25.10
   0   0 -54   82.86   21.61
   0   0  54   96.00   21.18
   0   0  54   92.41   22.24
   0   0  54   93.30   22.27
   0   0  54   88.92   23.52
   0   0  54   84.04   19.21
   0  -1  -3   -0.20    0.53
   0  -1  -3   -0.07    0.40
   0  -1   3    0.20    1.15
   0   1  -3   13.21    2.50
   0  -1  -4    6.16    5.24
   0  -1  -4   -0.20    0.59
   0  -1  -4   -0.10    1.28
   0  -1  -4    0.99    1.45
   0  -1  -4   -0.69    1.38
   0  -1  -4    0.56    1.45
   0  -1   4    0.72    5.07
   0  -1   4   -0.46    4.55
   0  -1   4    0.96    1.58
   0  -1   4    1.32    1.15
   0  -1   4   -0.89    1.32
   0  -1   4    0.16    1.48
   0   1  -4   -2.50    5.63
   0   1  -4   -1.02    4.71
   0   1  -4    1.78    1.58
   0   1  -4   -0.59    0.99
   0   1  -4    0.00    1.52
   0   1  -4   -1.22    1.32
   0   1  -4    0.00    1.48
   0   1   4   -5.53    4.58
   0   1   4   -0.76    3.13
   0   1   4   -0.53    0.66
   0   1   4    1.52    1.75
   0   1   4    1.65    1.52
   0   1   4    1.42    1.58
   0   1   4    0.72    1.19
   0   1   4   -0.13    0.99
   0  -1  -5  648.19   25.30
   0  -1  -5  510.28    8.43
   0  -1  -5  762.54    9.62
   0  -1  -5  510.51    8.73
   0  -1  -5  648.61    9.72
   0  -1  -5  529.39    7.35
   0  -1   5  628.95   31.46
   0  -1   5  593.43   23.59
   0  -1   5  686.07   10.15
   0  -1   5  697.04    8.53
   0  -1   5  626.71    9.06
   0  -1   5  636.92    9.39
   0   1  -5  638.70   31.23
   0   1  -5  636.69   24.38
   0   1  -5  791.46   10.51
   0   1  -5  713.38    9.69
   0   1  -5  700.17   10.11
   0   1  -5  509.69    8.43
   0   1   5  593.86   26.49
   0   1   5  628.85   20.89
   0   1   5  709.59    7.08
   0   1   5  771.66   11.14
   0   1   5  720.50   10.25
   0   1   5  688.94    9.98
   0   1   5  632.93    8.73
   0   1   5  629.67    7.77
   0  -1  -6 1336.50   32.45
   0  -1  -6 1475.59   10.15
   0  -1  -6 1083.88   12.88
   0  -1  -6 1551.53   14.53
   0  -1  -6 1079.76   13.38
   0  -1  -6 1324.84   14.73
   0  -1  -6 1102.82   11.53
   0  -1   6 1221.59   46.19
   0  -1   6 1292.39   36.70
   0  -1   6 1429.40   15.48
   0  -1   6 1418.07   13.38
   0  -1   6 1321.48   13.67
   0  -1   6 1347.70   14.66
   0   1  -6 1241.75   55.48
   0   1  -6 1312.68   37.00
   0   1  -6 1647.79   16.24
   0   1  -6 1446.34   14.56
   0   1  -6 1496.94   15.88
   0   1  -6 1072.02   13.01
   0   1   6 1238.09   40.59
   0   1   6 1255.52   31.96
   0   1   6 1396.99   11.10
   0   1   6 1454.77   15.52
   0   1   6 1459.45   15.55
   0   1   6 1329.19   13.80
   0   1   6 1327.01   12.32
   0  -1  -7   97.65   14.33
   0  -1  -7   61.15    4.81
   0  -1  -7   69.61    4.68
   0  -1  -7   53.47    4.78
   0  -1  -7   78.41    5.86
   0  -1  -7   63.91    4.28
   0  -1   7   81.51   21.15
   0  -1   7   67.34   14.99
   0  -1   7   69.05    5.44
   0  -1   7   76.00    4.65
   0  -1   7   76.56    5.01
   0  -1   7   79.40    5.44
   0  -1   7   91.85    5.07
   0   1  -7   76.37   18.15
   0   1  -7   79.56    5.63
   0   1  -7   79.76    5.11
   0   1  -7   87.04    5.83
   0   1  -7   64.70    5.01
   0   1   7   74.69   17.72
   0   1   7   86.38   13.67
   0   1   7   68.85    4.05
   0   1   7   70.50    4.91
   0   1   7   75.71    5.47
   0   1   7   79.30    5.07
   0   1   7   72.94    4.25
   0  -1  -8  131.25   16.24
   0  -1  -8  113.63    6.13
   0  -1  -8  143.31    6.16
   0  -1  -8  151.22    3.56
   0  -1  -8  113.86    6.98
   0  -1  -8  147.43    6.92
   0  -1  -8  125.45    5.90
   0  -1   8  189.46   28.60
   0  -1   8  152.34   20.33
   0  -1   8  132.34    6.98
   0  -1   8  133.59    5.80
   0  -1   8  143.01    6.26
   0  -1   8  129.74    5.86
   0  -1   8  137.54    6.92
   0  -1   8  162.35    6.95
   0   1  -8  168.64   27.87
   0   1  -8  144.69   20.29
   0   1  -8  156.72    7.45
   0   1  -8  152.90    6.59
   0   1  -8  156.45    7.38
   0   1  -8  124.96    6.52
   0   1   8  160.14   23.95
   0   1   8  153.26   17.99
   0   1   8  148.94    5.53
   0   1   8  150.23    7.02
   0   1   8  152.60    7.28
   0   1   8  150.29    6.69
   0   1   8  148.45    6.00
   0  -1  -9   12.06   12.62
   0  -1  -9   12.55    3.59
   0  -1  -9   15.35    3.69
   0  -1  -9   10.28    4.12
   0  -1  -9   14.56    4.38
   0  -1  -9    9.26    3.36
   0  -1   9    3.59   14.10
   0  -1   9   11.96    4.05
   0  -1   9    8.17    3.36
   0  -1   9   13.74    3.76
   0  -1   9   13.90    3.59
   0  -1   9   13.51    4.28
   0  -1   9   19.17    4.15
   0   1  -9   22.27   18.91
   0   1  -9    9.06   12.45
   0   1  -9   13.97    4.28
   0   1  -9   14.00    3.85
   0   1  -9   13.31    3.95
   0   1  -9   12.39    3.89
   0   1   9    4.65   14.00
   0   1   9   10.67   11.66
   0   1   9   16.83    3.36
   0   1   9   11.27    3.69
   0   1   9   10.08    4.22
   0   1   9   14.10    4.18
   0   1   9   12.39    3.33
   0  -1 -10  532.52   29.25
   0  -1 -10  428.12   10.81
   0  -1 -10  520.46   11.20
   0  -1 -10  444.85   11.86
   0  -1 -10  571.62   13.11
   0  -1 -10  448.31   10.54
   0  -1  10  592.38   46.16
   0  -1  10  589.48   33.44
   0  -1  10  549.85   12.58
   0  -1  10  575.58   11.73
   0  -1  10  579.30   12.16
   0  -1  10  534.00   10.90
   0  -1  10  507.84   12.09
   0  -1  10  577.09   12.65
   0   1 -10  535.15   41.11
   0   1 -10  555.15   32.42
   0   1 -10  637.18   13.44
   0   1 -10  544.54   11.70
   0   1 -10  551.99   12.72
   0   1 -10  439.15   11.37
   0   1  10  570.67   38.74
   0   1  10  519.67   28.83
   0   1  10  560.98   10.51
   0   1  10  569.74   12.62
   0   1  10  530.51   12.42
   0   1  10  541.77   12.26
   0   1  10  516.57   10.84
   0  -1 -11   35.91   13.74
   0  -1 -11   28.37    4.84
   0  -1 -11   35.25    4.84
   0  -1 -11   40.62    5.90
   0  -1 -11   29.52    4.48
   0  -1  11   56.70   22.53
   0  -1  11   51.53   17.33
   0  -1  11   38.35    5.70
   0  -1  11   37.19    4.94
   0  -1  11   32.35    5.07
   0  -1  11   29.91    4.55
   0  -1  11   42.60    6.16
   0  -1  11   38.61    5.50
   0   1 -11   20.06   19.27
   0   1 -11   24.71   15.32
   0   1 -11   44.05    6.06
   0   1 -11   41.25    5.37
   0   1 -11   35.05    5.50
   0   1 -11   30.18    5.14
   0   1  11   36.21   18.65
   0   1  11   40.82   14.96
   0   1  11   32.06    4.38
   0   1  11   31.36    5.21
   0   1  11   40.95    6.03
   0   1  11   29.65    5.07
   0   1  11   30.57    4.35
   0  -1 -12  473.61   30.61
   0  -1 -12  349.54   10.51
   0  -1 -12  421.53   11.17
   0  -1 -12  418.69   12.26
   0  -1 -12  327.77   10.11
   0  -1  12  430.09   42.43
   0  -1  12  415.53   31.20
   0  -1  12  471.54   12.68
   0  -1  12  472.16   11.76
   0  -1  12  474.17   12.26
   0  -1  12  434.80   10.64
   0  -1  12  433.72   12.49
   0  -1  12  443.96   12.39
   0   1 -12  420.74   41.08
   0   1 -12  415.89   31.73
   0   1 -12  527.61   13.67
   0   1 -12  411.97   10.48
   0   1 -12  441.69   11.66
   0   1 -12  457.14   12.98
   0   1 -12  345.49   11.27
   0   1  12  453.29   38.94
   0   1  12  489.46   31.30
   0   1  12  454.31   10.77
   0   1  12  455.86   12.75
   0   1  12  446.20   12.65
   0   1  12  427.79   12.22
   0   1  12  397.67   10.51
   0  -1 -13   24.35   18.58
   0  -1 -13   21.38   13.70
   0  -1 -13    8.07    3.92
   0  -1 -13    5.60    3.92
   0  -1 -13    8.73    4.58
   0  -1 -13    0.76    3.59
   0  -1  13   18.05   15.15
   0  -1  13   16.93    4.91
   0  -1  13   16.11    4.65
   0  -1  13   14.23    4.41
   0  -1  13   12.45    3.89
   0  -1  13   11.73    4.94
   0  -1  13    8.63    4.18
   0   1 -13   29.29   25.86
   0   1 -13    7.51   14.89
   0   1 -13    7.61    3.69
   0   1 -13   12.19    4.28
   0   1 -13    8.30    4.78
   0   1 -13    9.62    4.58
   0   1  13   18.84   18.42
   0   1  13    1.12   13.14
   0   1  13   12.06    4.05
   0   1  13    9.95    5.40
   0   1  13    9.49    4.84
   0   1  13    7.41    3.92
   0  -1 -14  154.87   32.78
   0  -1 -14  185.54   27.15
   0  -1 -14  116.26    8.07
   0  -1 -14  121.90    8.20
   0  -1 -14  125.09    8.53
   0  -1 -14  114.98    7.77
   0  -1  14  162.45   40.75
   0  -1  14  155.96   27.01
   0  -1  14  141.13    8.86
   0  -1  14  134.41    8.04
   0  -1  14  150.59    7.97
   0  -1  14  150.79    9.49
   0  -1  14  126.44    8.60
   0   1 -14  186.63   29.09
   0   1 -14  149.44    9.72
   0   1 -14  115.41    7.45
   0   1 -14  145.15    8.40
   0   1 -14  131.38    9.32
   0   1 -14   96.03    8.30
   0   1  14  189.20   34.86
   0   1  14  179.09   26.98
   0   1  14  144.13    7.74
   0   1  14  135.44    8.93
   0   1  14  136.09    9.13
   0   1  14  122.85    8.80
   0   1  14  117.97    7.31
   0  -1 -15 1796.51   79.10
   0  -1 -15 1883.31   62.83
   0  -1 -15 1404.30   25.20
   0  -1 -15 1714.08   28.46
   0  -1 -15 1862.69   27.08
   0  -1 -15 1478.19   22.27
   0  -1  15 1667.23   81.83
   0  -1  15 1705.48   63.75
   0  -1  15 1883.54   26.22
   0  -1  15 2018.22   26.36
   0  -1  15 1963.90   26.36
   0  -1  15 1811.89   21.91
   0  -1  15 1739.15   26.09
   0  -1  15 1881.24   26.06
   0   1 -15 1807.44   87.34
   0   1 -15 1784.18   65.23
   0   1 -15 2175.37   28.89
   0   1 -15 1655.77   21.58
   0   1 -15 1921.73   27.64
   0   1 -15 1505.34   23.79
   0   1  15 1586.55   75.01
   0   1  15 1780.16   61.94
   0   1  15 1924.82   23.32
   0   1  15 1981.42   27.61
   0   1  15 1919.55   27.34
   0   1  15 1823.39   26.32
   0   1  15 1759.48   23.42
   0  -1 -16   34.16   22.73
   0  -1 -16   55.31   19.17
   0  -1 -16   33.27    5.86
   0  -1 -16   32.22    5.80
   0  -1 -16   36.50    6.49
   0  -1 -16   30.94    6.79
   0  -1  16   21.05   22.40
   0  -1  16   43.12   17.46
   0  -1  16   37.03    6.16
   0  -1  16   30.67    5.86
   0  -1  16   38.05    6.79
   0  -1  16   39.86    5.60
   0  -1  16   35.94    6.00
   0   1 -16   52.18   26.49
   0   1 -16   64.87   21.35
   0   1 -16   50.14    7.61
   0   1 -16   27.97    5.14
   0   1 -16   37.23    6.26
   0   1 -16   27.28    6.26
   0   1 -16   32.38    6.52
   0   1  16   34.03   21.32
   0   1  16   33.74   17.36
   0   1  16   42.70    5.96
   0   1  16   38.25    6.65
   0   1  16   33.24    6.79
   0   1  16   45.10    7.08
   0   1  16   32.15    5.63
   0  -1 -17   28.04   22.63
   0  -1 -17   43.68   18.28
   0  -1 -17   29.95    5.86
   0  -1 -17   31.07    6.23
   0  -1 -17   36.60    7.25
   0  -1 -17   38.31    6.46
   0  -1  17   57.59   24.21
   0  -1  17   16.77   16.60
   0  -1  17   30.87    6.46
   0  -1  17   32.19    6.19
   0  -1  17   29.81    6.59
   0  -1  17   34.53    5.53
   0  -1  17   35.32    7.18
   0  -1  17   27.74    5.93
   0   1 -17   31.17   24.51
   0   1 -17    7.68   17.82
   0   1 -17   35.02    7.25
   0   1 -17   25.47    5.27
   0   1 -17   33.11    6.23
   0   1 -17   38.81    6.98
   0   1 -17   35.84    6.79
   0   1  17   18.48   20.36
   0   1  17   18.25   14.43
   0   1  17   28.20    6.19
   0   1  17   39.70    7.45
   0   1  17   34.99    6.95
   0   1  17   34.79    5.67
   0  -1 -18  140.84   37.95
   0  -1 -18  104.50   25.37
   0  -1 -18   78.61    8.04
   0  -1 -18   81.60    8.37
   0  -1 -18   94.12   10.34
   0  -1 -18   82.03    8.63
   0  -1  18  154.15   37.75
   0  -1  18  121.66   27.44
   0  -1  18  122.95    9.95
   0  -1  18  116.59    9.46
   0  -1  18  121.76    9.88
   0  -1  18  133.10    8.93
   0  -1  18  130.79    9.98
   0  -1  18   92.71    8.99
   0   1 -18  169.70   42.14
   0   1 -18  183.73   33.31
   0   1 -18  116.79   10.58
   0   1 -18  106.31    8.60
   0   1 -18  113.56    9.69
   0   1 -18   95.24   10.25
   0   1 -18   76.37    8.30
   0   1  18  123.11   32.91
   0   1  18   95.28   23.29
   0   1  18  105.55    8.73
   0   1  18  112.14   10.05
   0   1  18   94.16    9.09
   0   1  18  108.26   10.21
   0   1  18   89.71    8.43
   0  -1 -19  897.91   67.24
   0  -1 -19 1108.06   95.14
   0  -1 -19  731.44   18.25
   0  -1 -19  837.26   19.21
   0  -1 -19  908.32   22.44
   0  -1 -19  712.72   18.48
   0  -1  19  806.55   68.10
   0  -1  19  907.26   53.54
   0  -1  19  955.53   21.84
   0  -1  19  995.88   21.51
   0  -1  19 1015.35   22.30
   0  -1  19  898.57   18.05
   0  -1  19  885.45   22.04
   0  -1  19  852.08   20.49
   0   1 -19 1055.55   76.23
   0   1 -19  933.42   56.17
   0   1 -19 1076.93   24.02
   0   1 -19  783.56   17.72
   0   1 -19  907.46   20.20
   0   1 -19  941.59   22.83
   0   1 -19  720.76   19.54
   0   1  19  884.30   66.32
   0   1  19  966.14   63.75
   0   1  19  995.42   20.06
   0   1  19 1027.74   23.19
   0   1  19  946.80   22.37
   0   1  19  911.38   21.97
   0   1  19  823.81   18.84
   0  -1 -20  266.16   49.19
   0  -1 -20  288.13   35.35
   0  -1 -20  190.78   11.10
   0  -1 -20  224.52   12.12
   0  -1 -20  245.83   14.36
   0  -1 -20  184.75   11.73
   0  -1  20  207.42   47.61
   0  -1  20  286.42   41.48
   0  -1  20  266.03   13.54
   0  -1  20  236.38   12.62
   0  -1  20  256.24   13.47
   0  -1  20  227.29   13.80
   0  -1  20  235.22   12.88
   0   1 -20  288.33   50.04
   0   1 -20  316.01   43.36
   0   1 -20  270.08   14.89
   0   1 -20  215.06   11.37
   0   1 -20  244.45   12.58
   0   1 -20  260.03   14.76
   0   1 -20  195.95   12.68
   0   1  20  301.97   51.16
   0   1  20  275.91   39.27
   0   1  20  272.29   12.58
   0   1  20  275.29   14.23
   0   1  20  281.64   14.76
   0   1  20  262.90   14.30
   0   1  20  232.13   11.83
   0  -1 -21  113.49   40.88
   0  -1 -21  163.47   33.31
   0  -1 -21  125.16   10.25
   0  -1 -21  127.07   10.54
   0  -1 -21  158.04   13.21
   0  -1 -21  129.21   11.10
   0  -1  21  196.09   45.92
   0  -1  21  193.06   35.12
   0  -1  21  145.35   11.86
   0  -1  21  145.06   11.27
   0  -1  21  144.30   11.76
   0  -1  21  146.04    9.69
   0  -1  21  145.09   12.72
   0  -1  21  150.69   11.46
   0   1 -21  194.97   46.42
   0   1 -21  204.09   37.59
   0   1 -21  169.93   12.98
   0   1 -21  115.21    9.65
   0   1 -21  155.96   11.27
   0   1 -21  147.59   12.09
   0   1 -21  122.92   11.60
   0   1  21  182.22   43.72
   0   1  21  180.08   33.27
   0   1  21  128.35   10.15
   0   1  21  137.45   12.06
   0   1  21  148.98   12.58
   0   1  21  156.19   12.55
   0   1  21  128.95   10.15
   0  -1 -22   72.64   35.18
   0  -1 -22   29.65   22.27
   0  -1 -22   14.76    6.36
   0  -1 -22   32.12    7.45
   0  -1 -22   19.24    7.28
   0  -1 -22   20.49    7.12
   0  -1  22   35.94   32.98
   0  -1  22   18.02   25.33
   0  -1  22   32.35    8.30
   0  -1  22   29.49    7.48
   0  -1  22   32.65    7.64
   0  -1  22   26.98    8.57
   0  -1  22   19.37    6.59
   0   1 -22   13.97   30.54
   0   1 -22   44.38    9.32
   0   1 -22   30.84    7.02
   0   1 -22   39.53    8.17
   0   1 -22   36.07    9.06
   0   1 -22   18.71    7.08
   0   1  22   29.75   28.46
   0   1  22   57.88   23.39
   0   1  22   34.13    7.58
   0   1  22   38.87    8.96
   0   1  22   27.74    8.63
   0   1  22   23.82    7.87
   0   1  22   23.32    6.49
   0  -1 -23  111.68   41.18
   0  -1 -23  113.79   29.29
   0  -1 -23   47.64    8.01
   0  -1 -23   42.96    7.97
   0  -1 -23   63.25   10.34
   0  -1 -23   41.67    8.30
   0  -1  23   52.78   34.95
   0  -1  23   89.44   30.77
   0  -1  23   63.02    9.92
   0  -1  23   69.78    9.92
   0  -1  23   59.66    9.22
   0  -1  23   52.51    9.42
   0  -1  23   66.94    9.55
   0   1 -23  107.53   41.15
   0   1 -23   56.10   27.34
   0   1 -23   74.85   10.58
   0   1 -23   64.28    8.47
   0   1 -23   63.78    9.26
   0   1 -23   60.55    9.98
   0   1 -23   33.83    7.71
   0   1  23   66.12   36.24
   0   1  23   47.90   23.56
   0   1  23   70.70    9.42
   0   1  23   67.54    9.65
   0   1  23   62.69    9.95
   0   1  23   58.11    9.82
   0   1  23   55.22    8.66
   0  -1 -24  175.56   34.92
   0  -1 -24   96.49   10.48
   0  -1 -24  143.70   11.53
   0  -1 -24  121.66   12.12
   0  -1  24  162.42   47.64
   0  -1  24  141.30   35.98
   0  -1  24  152.17   13.11
   0  -1  24  165.55   12.65
   0  -1  24  166.40   12.29
   0  -1  24  136.72   13.90
   0   1 -24  187.62   51.69
   0   1 -24  244.78   42.66
   0   1 -24  178.82   14.23
   0   1 -24  123.84   10.08
   0   1 -24  144.46   12.42
   0   1 -24  123.51   12.06
   0   1  24  200.60   51.00
   0   1  24  179.75   37.23
   0   1  24  151.22   11.76
   0   1  24  169.66   13.64
   0   1  24  138.37   12.91
   0   1  24  134.91   11.46
   0  -1 -25   27.64   30.31
   0  -1 -25   53.80   25.24
   0  -1 -25   15.19    6.59
   0  -1 -25   17.49    7.05
   0  -1 -25    8.99    7.05
   0  -1 -25   13.94    6.85
   0  -1  25    6.89   32.19
   0  -1  25   46.42   25.27
   0  -1  25   27.77    8.27
   0  -1  25   25.14    7.68
   0  -1  25   10.71    6.89
   0  -1  25   27.18    8.73
   0  -1  25   18.84    7.25
   0   1 -25   16.47   32.91
   0   1 -25   37.99   25.93
   0   1 -25   19.34    6.65
   0   1 -25   23.85    7.74
   0   1 -25   22.93    8.07
   0   1 -25   18.25    7.51
   0   1  25    6.62   32.19
   0   1  25    6.00   20.36
   0   1  25   22.24    7.25
   0   1  25   22.40    8.47
   0   1  25   16.14    8.40
   0  -1 -26   51.56   33.93
   0  -1 -26   93.17   31.66
   0  -1 -26   51.59    8.80
   0  -1 -26   54.33    9.46
   0  -1 -26   52.84    6.42
   0  -1 -26   43.85    8.96
   0  -1  26   66.75   41.71
   0  -1  26   53.07   24.25
   0  -1  26   51.56    9.55
   0  -1  26   56.53   10.11
   0  -1  26   47.34    9.55
   0  -1  26   60.19   11.10
   0  -1  26   45.40    9.88
   0   1 -26   63.48   37.29
   0   1 -26   70.27   28.79
   0   1 -26   62.07   10.54
   0   1 -26   51.26    8.17
   0   1 -26   43.06    9.13
   0   1 -26   64.74   13.31
   0   1  26   90.56   28.69
   0   1  26   68.82    9.69
   0   1  26   53.63    9.59
   0   1  26   47.87   11.83
   0   1  26   46.06    8.33
   0  -1 -27   88.42   38.38
   0  -1 -27   21.74   24.35
   0  -1 -27   49.58    8.66
   0  -1 -27   40.55    8.63
   0  -1 -27   54.33    6.75
   0  -1 -27   52.71   10.31
   0  -1 -27   49.02    9.62
   0  -1  27   75.28   34.69
   0  -1  27   49.38   28.17
   0  -1  27   79.46   17.82
   0  -1  27   67.47   12.29
   0  -1  27   55.51   10.94
   0  -1  27   41.58    8.90
   0   1 -27   38.87   37.99
   0   1 -27   83.78   31.40
   0   1 -27   71.33   13.31
   0   1 -27   44.77    7.97
   0   1 -27   48.26    9.16
   0   1 -27   48.00   10.28
   0   1 -27   39.90    9.55
   0   1  27   36.96   36.77
   0   1  27   83.55   25.66
   0   1  27   67.93   10.05
   0   1  27   57.32   11.10
   0   1  27   39.93    9.85
   0   1  27   40.29    9.62
   0  -1 -28  211.01   50.21
   0  -1 -28  176.65   38.87
   0  -1 -28  128.55   12.02
   0  -1 -28  138.43   12.32
   0  -1 -28  176.39    9.32
   0  -1 -28  135.63   14.73
   0  -1 -28  135.20   12.85
   0  -1  28  194.47   54.98
   0  -1  28  191.28   43.09
   0  -1  28  186.96   14.89
   0  -1  28  184.69   13.97
   0  -1  28  167.56   14.59
   0  -1  28  147.20   14.73
   0  -1  28  131.48   12.75
   0   1 -28  250.58   59.60
   0   1 -28  277.26   47.54
   0   1 -28  185.48   15.81
   0   1 -28  134.71   11.50
   0   1 -28  178.40   14.27
   0   1 -28  156.98   14.20
   0   1  28   84.57   40.42
   0   1  28  225.57   40.85
   0   1  28  174.97   13.24
   0   1  28  189.56   15.22
   0   1  28  164.26   15.09
   0   1  28  156.32   14.76
   0   1  28  142.85   12.45
   0  -1 -29   28.73   35.28
   0  -1 -29   14.20   22.50
   0  -1 -29   28.76    8.10
   0  -1 -29   45.66    6.79
   0  -1 -29   33.21    9.88
   0  -1 -29   30.14    9.85
   0  -1  29   24.05   33.11
   0  -1  29   40.55   26.19
   0  -1  29   42.40   11.83
   0  -1  29   27.77    9.42
   0  -1  29   32.78    9.75
   0  -1  29   36.63    9.55
   0   1 -29   46.35   42.14
   0   1 -29   11.00   22.27
   0   1 -29   35.74   10.02
   0   1 -29   26.59    7.61
   0   1 -29   48.40   10.31
   0   1 -29   39.53   11.04
   0   1 -29   40.69    9.62
   0   1  29   41.84   36.31
   0   1  29   17.03   23.82
   0   1  29   23.23    8.14
   0   1  29   45.40   10.18
   0   1  29   36.37   10.64
   0   1  29   40.09   10.97
   0   1  29   44.01    9.46
   0  -1 -30   74.69   44.87
   0  -1 -30   36.87   27.15
   0  -1 -30   42.50    9.52
   0  -1 -30   44.44   11.10
   0  -1 -30   40.23    9.52
   0  -1  30  128.09   52.61
   0  -1  30   42.86   26.52
   0  -1  30   56.10   10.84
   0  -1  30   70.80   11.86
   0  -1  30   65.82   11.93
   0  -1  30   39.99   10.02
   0  -1  30   47.80    9.98
   0   1 -30   39.17   42.66
   0   1 -30   93.66   34.62
   0   1 -30   77.32   13.51
   0   1 -30   40.46    8.70
   0   1 -30   41.54    9.82
   0   1 -30   49.91   12.06
   0   1 -30   49.35   10.25
   0   1  30   82.76   29.65
   0   1  30   61.57   11.43
   0   1  30   62.79   11.04
   0   1  30   42.07   11.20
   0   1  30   55.28   11.79
   0   1  30   41.51    9.46
   0  -1 -31  111.02   11.79
   0  -1 -31  150.82    9.49
   0  -1 -31   93.73   13.28
   0  -1 -31  100.98   13.14
   0  -1  31  236.97   65.03
   0  -1  31  184.85   45.27
   0  -1  31  144.23   15.29
   0  -1  31  139.13   14.40
   0  -1  31  127.59   14.89
   0  -1  31  138.47   16.11
   0  -1  31  125.55   14.00
   0   1 -31  133.72   53.50
   0   1 -31  193.95   43.06
   0   1 -31  194.08   17.79
   0   1 -31  122.32   12.42
   0   1 -31  148.51   15.95
   0   1 -31  125.72   14.73
   0   1 -31   99.69   13.31
   0   1  31   74.49   40.55
   0   1  31  158.56   14.17
   0   1  31  157.57   15.95
   0   1  31  147.30   14.96
   0   1  31  142.98   16.01
   0   1  31  102.06   12.72
   0  -1 -32   -8.86   39.47
   0  -1 -32  -19.87   23.46
   0  -1 -32   -3.26    7.05
   0  -1 -32   -2.80    7.41
   0  -1 -32    4.38    5.07
   0  -1 -32    2.57    9.62
   0  -1 -32    3.69    7.61
   0  -1  32   -9.06   34.62
   0  -1  32  -39.27   17.89
   0  -1  32    1.38    8.57
   0  -1  32    5.57    8.47
   0  -1  32    0.07    8.60
   0  -1  32   12.65   10.11
   0  -1  32   -1.38    7.74
   0   1 -32  -15.78   37.33
   0   1 -32   17.03   21.91
   0   1 -32    3.69    9.22
   0   1 -32   -0.56    7.31
   0   1 -32   -1.45    7.48
   0   1 -32   -0.03    9.09
   0   1 -32   -1.28    8.04
   0   1  32    8.73   32.91
   0   1  32   -6.69   24.41
   0   1  32    0.26    7.71
   0   1  32    9.69    9.39
   0   1  32   -3.10    7.68
   0   1  32   -0.59    9.29
   0   1  32    2.83    7.41
   0  -1 -33  300.42   63.32
   0  -1 -33  278.32   49.29
   0  -1 -33  201.72   15.35
   0  -1 -33  277.43   17.33
   0  -1 -33  261.91   11.73
   0  -1 -33  286.09   20.69
   0  -1 -33  224.35   17.13
   0  -1  33  267.41   69.22
   0  -1  33  317.98   57.52
   0  -1  33  241.78   18.75
   0  -1  33  274.82   18.65
   0  -1  33  246.82   18.81
   0  -1  33  228.87   19.37
   0  -1  33  231.50   18.15
   0   1 -33  279.24   70.90
   0   1 -33  293.77   52.02
   0   1 -33  272.12   20.10
   0   1 -33  212.06   15.06
   0   1 -33  231.67   17.16
   0   1 -33  261.25   20.16
   0   1 -33  209.30   17.39
   0   1  33  286.75   61.41
   0   1  33  226.36   46.95
   0   1  33  281.68   17.89
   0   1  33  295.45   19.80
   0   1  33  261.02   19.73
   0   1  33  251.50   19.83
   0   1  33  256.87   17.49
   0  -1 -34  -22.80   47.08
   0  -1 -34   21.22   30.34
   0  -1 -34   14.92    8.27
   0  -1 -34   15.39    9.22
   0  -1 -34   19.50    6.03
   0  -1 -34   15.06   10.84
   0  -1 -34    5.04   10.28
   0  -1 -34   12.82    8.83
   0  -1  34  -43.49   37.33
   0  -1  34   28.83   31.56
   0  -1  34   23.56   10.74
   0  -1  34   18.68   10.51
   0  -1  34   22.70   11.00
   0  -1  34   20.52   12.78
   0  -1  34   18.22    9.49
   0   1 -34  -54.82   41.64
   0   1 -34   70.96   31.33
   0   1 -34   26.29   12.22
   0   1 -34   14.40    8.27
   0   1 -34   27.84   10.15
   0   1 -34   15.48   11.17
   0   1 -34    5.80    9.65
   0   1  34   65.89   43.26
   0   1  34   36.50   28.46
   0   1  34   28.00   10.02
   0   1  34   34.20   11.20
   0   1  34   32.19   11.40
   0   1  34   21.12   11.89
   0   1  34   12.16    8.70
   0  -1 -35  434.70   91.29
   0  -1 -35  409.57   66.15
   0  -1 -35  280.89   18.02
   0  -1 -35  369.31   21.25
   0  -1 -35  382.19   14.17
   0  -1 -35  281.31   21.88
   0  -1 -35  360.65   23.52
   0  -1 -35  283.88   19.54
   0  -1  35  280.82   69.32
   0  -1  35  476.81   66.91
   0  -1  35  435.99   22.67
   0  -1  35  412.66   22.17
   0  -1  35  408.25   23.32
   0  -1  35  360.68   26.88
   0  -1  35  319.63   21.45
   0   1 -35  482.21   89.41
   0   1 -35  479.48   58.25
   0   1 -35  489.03   25.60
   0   1 -35  285.27   17.43
   0   1 -35  351.35   20.46
   0   1 -35  367.79   22.24
   0   1 -35  240.79   19.27
   0   1  35  453.38   83.38
   0   1  35  462.35   67.96
   0   1  35  411.25   21.32
   0   1  35  412.86   22.27
   0   1  35  413.29   29.06
   0   1  35  384.33   35.38
   0   1  35  335.28   19.21
   0  -1 -36   65.89   44.57
   0  -1 -36   50.37   11.04
   0  -1 -36   41.94   11.50
   0  -1 -36   55.84    8.27
   0  -1 -36   32.81   12.29
   0  -1 -36   47.28   15.09
   0  -1 -36   44.77   12.12
   0  -1  36    2.77   45.69
   0  -1  36   33.60   31.96
   0  -1  36   50.04   12.75
   0  -1  36   36.67   11.53
   0  -1  36   49.42   14.43
   0  -1  36   36.87   12.85
   0   1 -36   50.34   66.94
   0   1 -36   42.89   35.05
   0   1 -36   40.42   10.02
   0   1 -36   45.17   11.96
   0   1 -36   40.82   13.44
   0   1 -36   40.06   12.02
   0   1  36  120.08   53.17
   0   1  36   61.34   12.98
   0   1  36   81.90   22.24
   0   1  36   44.67   12.98
   0  -1 -37  344.01   82.16
   0  -1 -37  222.87   17.49
   0  -1 -37  235.49   17.99
   0  -1 -37  271.33   13.18
   0  -1 -37  227.91   21.05
   0  -1 -37  265.67   20.89
   0  -1 -37  217.93   19.01
   0  -1  37  169.04   74.82
   0  -1  37  332.54   61.97
   0  -1  37  291.92   20.95
   0  -1  37  289.39   20.85
   0  -1  37  286.35   22.93
   0  -1  37  253.81   19.54
   0   1 -37  267.18   79.82
   0   1 -37  293.17   57.98
   0   1 -37  231.01   16.57
   0   1 -37  261.28   19.04
   0   1 -37  318.25   23.82
   0   1 -37  259.31   35.58
   0   1  37  393.10   82.10
   0   1  37  301.08   20.33
   0   1  37  318.71   25.99
   0   1  37  284.61   22.76
   0   1  37  284.91   23.09
   0  -1 -38  112.41   64.44
   0  -1 -38   67.77   12.65
   0  -1 -38   92.90   14.89
   0  -1 -38   87.63   10.15
   0  -1 -38   70.47   14.83
   0  -1 -38   98.14   17.53
   0  -1 -38   82.10   14.63
   0  -1  38  157.01   64.18
   0  -1  38  133.06   17.59
   0  -1  38  128.55   18.19
   0  -1  38   80.75   15.35
   0  -1  38  106.05   15.68
   0   1 -38  152.24   69.64
   0   1 -38   67.37   11.86
   0   1 -38   93.17   14.73
   0   1 -38  102.95   12.42
   0   1 -38   92.15   17.56
   0   1 -38   71.00   16.41
   0   1  38  115.44   52.88
   0   1  38  112.41   15.25
   0   1  38  122.82   17.86
   0   1  38   96.76   17.43
   0   1  38   73.04   16.34
   0   1  38   92.28   14.10
   0  -1 -39  445.25   98.27
   0  -1 -39  301.84   20.00
   0  -1 -39  346.74   21.28
   0  -1 -39  364.04   14.79
   0  -1 -39  267.41   22.47
   0  -1 -39  347.37   25.33
   0  -1 -39  246.72   23.42
   0  -1  39  402.35   88.88
   0  -1  39  403.18   25.89
   0  -1  39  340.09   23.98
   0  -1  39  322.86   22.93
   0   1 -39  452.20  103.64
   0   1 -39  298.12   19.01
   0   1 -39  308.56   21.38
   0   1 -39  370.86   17.99
   0   1 -39  359.26   25.89
   0   1 -39  252.69   21.12
   0   1  39  406.47   87.40
   0   1  39  424.76   23.39
   0   1  39  397.84   25.40
   0   1  39  368.58   25.83
   0   1  39  327.27   24.87
   0   1  39  294.59   20.95
   0  -1 -40   40.29   78.34
   0  -1 -40   50.87   11.86
   0  -1 -40   41.64   12.16
   0  -1 -40   53.21    8.27
   0  -1 -40   37.99   14.20
   0  -1 -40   55.15   14.43
   0  -1 -40   40.82   15.09
   0  -1  40  -11.83   57.75
   0  -1  40   63.25   14.53
   0  -1  40   75.90   16.24
   0  -1  40   50.41   15.12
   0  -1  40   47.21   12.85
   0   1 -40  -14.43   66.25
   0   1 -40   40.98   11.10
   0   1 -40   39.11   12.55
   0   1 -40   51.66   11.30
   0   1 -40   44.67   14.96
   0   1 -40   29.45   12.06
   0   1  40   56.53   13.54
   0   1  40   62.23   15.55
   0   1  40   65.36   16.74
   0   1  40   48.30   15.95
   0   1  40   50.90   12.78
   0  -1 -41  125.29   15.71
   0  -1 -41  147.92   11.60
   0  -1 -41  127.36   19.96
   0  -1 -41  151.71   20.95
   0  -1 -41  123.71   17.89
   0  -1  41  139.55   18.58
   0  -1  41  153.92   19.34
   0  -1  41  166.04   21.02
   0  -1  41  118.17   19.34
   0  -1  41  106.15   17.13
   0   1 -41  112.64   14.73
   0   1 -41  151.87   21.78
   0   1 -41  115.70   17.92
   0   1 -41  107.00   17.46
   0   1  41  160.14   18.94
   0   1  41  184.33   21.71
   0   1  41  169.20   21.64
   0   1  41  135.17   20.39
   0   1  41  149.21   17.95
   0  -1 -42   10.64   10.18
   0  -1 -42    0.86   12.06
   0  -1 -42    3.56   12.16
   0  -1 -42   -0.26   13.67
   0  -1 -42   18.38   11.96
   0  -1  42   30.70   13.14
   0  -1  42   40.46   14.79
   0  -1  42   12.29   13.84
   0  -1  42   20.76   11.83
   0   1 -42    4.28    8.76
   0   1 -42    5.24   11.99
   0   1 -42   23.92   12.19
   0   1  42   15.91   13.28
   0   1  42    5.60   13.38
   0   1  42   16.51   13.84
   0   1  42    6.85   10.67
   0  -1 -43  145.55   18.58
   0  -1 -43   97.32   17.59
   0  -1 -43  137.15   21.97
   0  -1 -43   83.75   17.03
   0  -1  43  144.66   20.16
   0  -1  43  169.70   21.81
   0  -1  43  148.19   21.08
   0  -1  43  121.57   20.85
   0  -1  43  110.56   17.10
   0   1 -43  103.02   15.19
   0   1 -43  118.83   17.66
   0   1 -43  143.11   14.66
   0   1 -43  130.53   20.72
   0   1 -43   91.88   17.26
   0   1  43  158.30   21.97
   0   1  43  152.47   20.85
   0   1  43  126.31   20.89
   0   1  43   92.67   18.88
   0   1  43  109.97   16.44
   0  -1 -44  244.15   21.45
   0  -1 -44  221.16   23.42
   0  -1 -44  280.52   27.18
   0  -1 -44  171.97   20.79
   0  -1  44  311.00   26.06
   0  -1  44  312.32   24.97
   0  -1  44  267.35   25.27
   0  -1  44  268.86   26.62
   0  -1  44  239.05   22.11
   0   1 -44  228.17   19.54
   0   1 -44  254.93   21.91
   0   1 -44  257.36   26.59
   0   1 -44  178.10   21.41
   0   1  44  309.52   23.98
   0   1  44  329.41   26.13
   0   1  44  289.95   26.42
   0   1  44  226.26   24.97
   0   1  44  243.20   21.48
   0  -1 -45  100.98   15.78
   0  -1 -45  130.23   18.38
   0  -1 -45  110.76   19.80
   0  -1 -45  128.78   20.46
   0  -1 -45  110.10   18.38
   0  -1  45  179.94   22.11
   0  -1  45  172.66   22.44
   0  -1  45  110.63   20.72
   0  -1  45  110.63   21.71
   0  -1  45   80.02   16.54
   0   1 -45  116.85   18.35
   0   1 -45   93.43   16.90
   0   1 -45   95.51   20.92
   0   1 -45   97.42   19.01
   0   1  45  171.67   20.85
   0   1  45  145.78   20.79
   0   1  45  148.98   21.78
   0   1  45  115.31   20.39
   0  -1 -46    0.10   10.51
   0  -1 -46   13.57   11.70
   0  -1 -46   11.83   14.63
   0  -1 -46   -4.74   15.29
   0  -1 -46   -1.35   11.76
   0  -1  46   18.68   14.23
   0  -1  46    0.96   12.49
   0  -1  46   12.35   14.66
   0  -1  46   20.92   20.62
   0  -1  46    9.72   13.18
   0   1 -46   -9.65   10.08
   0   1 -46    0.07   11.23
   0   1 -46   -9.32   15.12
   0   1 -46   12.49   13.84
   0   1  46   10.34   13.05
   0   1  46   -5.30   11.89
   0   1  46   -1.61   13.84
   0   1  46   11.60   13.64
   0   1  46   17.99   12.09
   0  -1 -47    4.65   10.41
   0  -1 -47   21.78   12.98
   0  -1 -47   17.89   14.53
   0  -1 -47    7.54   17.99
   0  -1 -47   10.64   13.31
   0  -1  47   20.36   14.79
   0  -1  47   16.21   15.12
   0  -1  47    2.11   14.20
   0  -1  47   11.89   15.81
   0   1 -47   23.75   11.56
   0   1 -47   13.38   13.47
   0   1 -47   27.11   17.30
   0   1 -47   10.34   14.46
   0   1  47   11.43   13.47
   0   1  47    7.35   14.13
   0   1  47   17.56   15.91
   0   1  47    4.84   11.60
   0  -1 -48  192.36   20.79
   0  -1 -48  183.73   22.07
   0  -1 -48  140.77   21.84
   0  -1 -48  253.87   30.34
   0  -1 -48  190.49   23.92
   0  -1  48  208.54   24.05
   0  -1  48  260.82   25.93
   0  -1  48  215.39   27.64
   0  -1  48  183.63   22.37
   0   1 -48  174.05   20.43
   0   1 -48  216.45   22.70
   0   1 -48  231.24   27.38
   0   1 -48  183.60   24.51
   0   1  48  241.22   23.98
   0   1  48  230.35   25.83
   0   1  48  221.09   26.82
   0   1  48  201.13   24.61
   0   1  48  161.23   23.92
   0  -1 -49   14.63   12.32
   0  -1 -49   21.64   13.61
   0  -1 -49   23.79   14.73
   0  -1 -49   21.15   18.45
   0  -1 -49   26.59   14.56
   0  -1  49   21.12   15.98
   0  -1  49   28.93   16.44
   0  -1  49   27.28   16.87
   0  -1  49   17.72   16.70
   0  -1  49    4.22   13.97
   0   1 -49   23.19   12.06
   0   1 -49   17.79   13.97
   0   1 -49   12.88   15.29
   0   1 -49    7.61   23.00
   0   1  49   13.47   13.90
   0   1  49   31.36   18.81
   0   1  49   31.53   17.20
   0   1  49   30.54   16.54
   0   1  49   13.34   12.65
   0  -1 -50   16.14   12.02
   0  -1 -50   19.83   13.94
   0  -1 -50   13.34   15.02
   0  -1 -50    7.08   16.37
   0  -1 -50   -5.14   12.82
   0  -1  50    0.99   14.69
   0  -1  50  -19.17   14.79
   0  -1  50   -1.71   16.04
   0  -1  50   -0.76   12.68
   0   1 -50    9.88   11.23
   0   1 -50    6.23   13.74
   0   1 -50   -6.98   15.06
   0   1 -50   -5.24   12.98
   0   1  50   14.50   13.97
   0   1  50   11.53   15.12
   0   1  50    5.60   14.30
   0   1  50   -3.06   14.36
   0   1  50   -0.82   11.79
   0  -1 -51   41.11   14.33
   0  -1 -51   68.06   17.23
   0  -1 -51   52.51   18.88
   0  -1 -51   66.84   19.83
   0  -1 -51   36.01   25.60
   0  -1  51   61.28   19.27
   0  -1  51   71.06   19.34
   0  -1  51   64.64   19.93
   0  -1  51   27.05   18.42
   0  -1  51   30.84   15.55
   0   1 -51   44.77   13.84
   0   1 -51   69.84   18.05
   0   1 -51   42.20   18.12
   0   1 -51   32.94   18.65
   0   1 -51   29.65   16.14
   0   1  51   63.39   17.43
   0   1  51  113.07   26.26
   0   1  51   66.42   19.93
   0   1  51   66.75   19.14
   0   1  51   36.63   17.07
   0   1  51   42.10   15.12
   0  -1 -52   28.69   13.57
   0  -1 -52   30.94   15.15
   0  -1 -52   21.08   16.41
   0  -1 -52   10.77   18.09
   0  -1 -52   16.37   14.96
   0  -1  52   43.03   17.26
   0  -1  52   20.39   16.74
   0  -1  52   22.83   18.12
   0  -1  52   15.88   15.75
   0   1 -52    0.07   10.87
   0   1 -52   13.51   14.36
   0   1 -52   42.33   17.92
   0   1 -52   14.00   18.15
   0   1 -52   17.89   15.68
   0   1  52   21.22   15.42
   0   1  52   42.80   23.82
   0   1  52   22.40   16.47
   0   1  52   10.87   15.39
   0   1  52   16.57   16.90
   0   1  52    6.19   12.72
   0  -1 -53   -0.23   11.56
   0  -1 -53   12.45   14.59
   0  -1 -53   -2.11   14.76
   0  -1 -53  -14.96   16.14
   0  -1 -53    1.98   14.59
   0  -1  53    0.76   14.99
   0  -1  53    3.85   16.87
   0  -1  53   -8.80   15.32
   0  -1  53    3.53   15.45
   0  -1  53    4.81   14.13
   0   1 -53   -1.38   10.97
   0   1 -53    1.05   13.70
   0   1 -53   -8.27   14.50
   0   1 -53   18.48   19.40
   0   1 -53    8.17   14.96
   0   1  53   -8.50   13.80
   0   1  53    6.19   23.59
   0   1  53   -6.26   14.66
   0   1  53    0.03   14.73
   0   1  53  -14.07   15.02
   0   1  53   15.58   13.94
   0  -1 -54   31.50   13.64
   0  -1 -54   21.81   16.93
   0  -1 -54   22.11   20.33
   0  -1 -54   29.68   16.93
   0  -1  54   20.33   17.03
   0  -1  54   23.56   17.43
   0  -1  54   18.48   18.05
   0  -1  54    5.50   15.71
   0  -1  54   12.35   14.43
   0   1 -54   10.58   11.66
   0   1 -54   26.42   17.10
   0   1 -54   19.07   19.96
   0   1 -54   10.15   15.78
   0   1  54   14.30   15.55
   0   1  54   36.90   23.42
   0   1  54   14.13   16.74
   0   1  54    7.84   16.93
   0   1  54   13.74   17.43
   0   1  54   10.34   13.90
   0  -2   0    3.99    7.61
   0  -2   0    1.12    1.91
   0  -2   0    2.14    1.38
   0  -2   0    2.64    1.02
   0  -2   0    5.04    1.98
   0  -2   0    3.06    1.88
   0  -2   0    2.11    1.88
   0   2   0  -11.27    4.48
   0   2   0    2.17    5.01
   0   2   0    1.84    1.88
   0   2   0    1.55    1.45
   0   2   0    1.38    0.92
   0   2   0    2.37    1.94
   0   2   0    2.04    1.68
   0   2   0    1.42    1.35
   0  -2  -1    4.35    2.67
   0  -2  -1   35.74    2.54
   0  -2  -1   37.75    3.89
   0  -2  -1   32.52    3.23
   0  -2  -1   40.65    3.10
   0  -2  -1   24.91    2.90
   0  -2   1   48.10   12.78
   0  -2   1   41.02    3.03
   0  -2   1   43.19    3.23
   0  -2   1   37.10    3.39
   0  -2   1   25.99    2.87
   0  -2   1    0.03    0.43
   0   2  -1   59.37   11.50
   0   2  -1   33.93    7.51
   0   2  -1   40.82    3.33
   0   2  -1   38.48    2.57
   0   2  -1   36.21    3.62
   0   2  -1   28.50    2.90
   0   2  -1   24.74    2.47
   0   2   1   33.80    9.52
   0   2   1   42.99    7.31
   0   2   1   33.74    3.39
   0   2   1   32.71    2.73
   0   2   1   38.28    2.40
   0   2   1   37.79    3.49
   0   2   1   28.56    2.90
   0   2   1   27.15    2.08
   0  -2  -2  140.64   15.45
   0  -2  -2   85.00    8.01
   0  -2  -2    0.26    0.46
   0  -2  -2  127.27    4.97
   0  -2  -2  120.31    4.94
   0  -2  -2  137.71    4.18
   0  -2  -2   95.77    4.41
   0  -2  -2  162.88    2.80
   0  -2   2  163.24    5.17
   0  -2   2  132.96    5.24
   0  -2   2  162.22    5.60
   0  -2   2  157.01    3.66
   0   2  -2  119.59   14.53
   0   2  -2  121.20   11.40
   0   2  -2  151.12    5.21
   0   2  -2  151.91    4.05
   0   2  -2  145.55    5.17
   0   2  -2  134.58    5.01
   0   2  -2  106.28    3.92
   0   2   2  140.34   10.11
   0   2   2  145.15    5.60
   0   2   2  140.38    4.74
   0   2   2  139.65    3.92
   0   2   2  160.18    2.77
   0   2   2  127.20    4.88
   0   2   2  130.10    3.23
   0   2   2  109.90    3.06
   0  -2  -3    7.15    6.92
   0  -2  -3    2.70    5.01
   0  -2  -3    3.76    2.01
   0  -2  -3    6.29    2.64
   0  -2  -3    6.19    1.81
   0  -2  -3    3.16    2.44
   0  -2  -3    0.26    0.59
   0  -2   3    8.01    2.50
   0  -2   3    0.16    0.36
   0  -2   3    8.07    2.67
   0  -2   3    9.75    2.01
   0   2  -3    9.06    7.71
   0   2  -3   10.90    2.64
   0   2  -3    7.77    1.88
   0   2  -3    9.75    1.38
   0   2  -3    8.70    2.64
   0   2  -3    7.94    2.40
   0   2  -3    9.06    2.24
   0   2   3    2.31    7.05
   0   2   3   -2.14    5.83
   0   2   3    7.68    1.12
   0   2   3    6.79    2.80
   0   2   3    4.02    2.31
   0   2   3    6.92    2.17
   0   2   3    2.11    2.27
   0   2   3    8.76    1.55
   0   2   3    8.20    1.58
   0  -2  -4   98.24   14.43
   0  -2  -4  104.67   10.41
   0  -2  -4   70.07    3.56
   0  -2  -4   82.16    4.97
   0  -2  -4  113.10    4.97
   0  -2  -4   88.59    3.13
   0  -2  -4   74.82    4.97
   0  -2  -4   13.05    1.94
   0  -2   4  107.96   22.07
   0  -2   4  110.99   17.99
   0  -2   4   98.54    5.30
   0  -2   4  115.31    3.66
   0  -2   4   82.49    5.21
   0  -2   4   89.58    4.09
   0   2  -4  111.22   15.06
   0   2  -4  107.83    5.53
   0   2  -4  109.80    4.09
   0   2  -4  108.55    5.47
   0   2  -4  103.71    5.21
   0   2  -4   74.06    4.41
   0   2   4  114.58   15.15
   0   2   4  126.24   11.76
   0   2   4  107.14    5.63
   0   2   4   99.89    5.11
   0   2   4  105.79    4.71
   0   2   4   91.26    3.46
   0   2   4  104.17    5.30
   0   2   4   89.05    3.23
   0   2   4   76.30    3.20
   0  -2  -5   83.58   14.79
   0  -2  -5   84.14    2.44
   0  -2  -5   43.98    3.39
   0  -2  -5   49.38    4.81
   0  -2  -5   69.55    4.91
   0  -2  -5   46.45    4.48
   0  -2  -5   56.96    3.53
   0  -2   5   88.88   20.36
   0  -2   5   72.74   14.63
   0  -2   5   71.26    5.37
   0  -2   5   67.31    3.29
   0  -2   5   57.95    5.17
   0  -2   5   57.72    4.48
   0   2  -5   66.42   18.28
   0   2  -5   63.19   14.23
   0   2  -5   64.67    5.14
   0   2  -5   69.64    3.92
   0   2  -5   72.28    5.30
   0   2  -5   71.79    5.53
   0   2  -5   52.48    4.61
   0   2   5   62.50   10.81
   0   2   5   73.66    2.40
   0   2   5   61.15    5.44
   0   2   5   67.14    4.71
   0   2   5   69.91    4.78
   0   2   5   59.86    3.62
   0   2   5   56.70    3.26
   0  -2  -6  164.99   17.36
   0  -2  -6  315.87   23.62
   0  -2  -6  280.69    5.80
   0  -2  -6  260.69    8.30
   0  -2  -6  396.42    9.19
   0  -2  -6   -0.26    0.40
   0  -2  -6  233.54    7.77
   0  -2  -6  278.88    6.39
   0  -2   6  290.34   29.85
   0  -2   6  358.96   23.98
   0  -2   6  341.31    9.52
   0  -2   6  368.19    6.89
   0  -2   6  319.89    9.03
   0  -2   6  347.24    8.43
   0   2  -6  360.25   31.36
   0   2  -6  324.83   23.00
   0   2  -6  383.74    9.59
   0   2  -6  377.45    7.54
   0   2  -6  367.79    9.06
   0   2  -6  379.42    9.88
   0   2  -6  283.26    8.20
   0   2   6  289.81   17.79
   0   2   6  300.09   18.15
   0   2   6  342.26    5.44
   0   2   6  352.08    9.65
   0   2   6  345.56    9.26
   0   2   6  361.96    8.96
   0   2   6  401.27    5.30
   0   2   6  347.14    7.51
   0   2   6  334.88    6.42
   0  -2  -7 3688.81   57.72
   0  -2  -7 3283.56   17.39
   0  -2  -7 3067.05   25.76
   0  -2  -7 2815.48   24.81
   0  -2  -7 3125.72   20.66
   0  -2   7 3755.39   91.22
   0  -2   7 3432.83   67.77
   0  -2   7 4021.59   30.11
   0  -2   7 4031.34   22.96
   0  -2   7 3693.95   27.97
   0  -2   7 3705.65   26.55
   0   2  -7 3403.71   87.24
   0   2  -7 3522.74   68.52
   0   2  -7 4437.91   29.95
   0   2  -7 4359.63   24.77
   0   2  -7 4235.92   29.35
   0   2  -7 4209.64   30.70
   0   2  -7 3132.58   25.37
   0   2   7 3577.20   73.76
   0   2   7 3717.77   57.95
   0   2   7 3943.41   16.97
   0   2   7 4224.43   31.30
   0   2   7 3987.09   29.72
   0   2   7 3962.32   28.43
   0   2   7 3812.09   24.54
   0   2   7 3601.61   20.99
   0  -2  -8   -3.79    5.17
   0  -2  -8    1.81    9.09
   0  -2  -8    0.99    2.21
   0  -2  -8   -1.28    3.39
   0  -2  -8   -2.70    3.13
   0  -2  -8    1.19    3.53
   0  -2  -8    0.72    3.66
   0  -2  -8    6.56    2.90
   0  -2   8    3.03   15.78
   0  -2   8    3.00   13.97
   0  -2   8    0.46    3.39
   0  -2   8    2.11    2.80
   0  -2   8    3.59    3.69
   0  -2   8    2.21    3.53
   0   2  -8    8.66   18.28
   0   2  -8   -9.22   10.71
   0   2  -8   -2.21    3.59
   0   2  -8    5.30    3.33
   0   2  -8    3.23    3.95
   0   2  -8    4.48    3.39
   0   2   8    5.17   13.21
   0   2   8   -7.21    8.80
   0   2   8    2.08    1.91
   0   2   8    0.00    3.59
   0   2   8    0.40    3.23
   0   2   8    2.80    3.76
   0   2   8    3.89    3.26
   0   2   8    3.69    2.60
   0  -2  -9   -5.47    5.53
   0  -2  -9   98.11   17.16
   0  -2  -9   72.45    4.25
   0  -2  -9   50.67    5.96
   0  -2  -9   70.07    6.03
   0  -2  -9   53.40    5.93
   0  -2  -9   75.90    7.21
   0  -2  -9   54.26    5.04
   0  -2   9  120.94   26.69
   0  -2   9   70.21   18.09
   0  -2   9   73.73    6.98
   0  -2   9   75.34    5.44
   0  -2   9   67.31    6.29
   0  -2   9   70.70    5.77
   0   2  -9  102.69   27.05
   0   2  -9  116.10   21.08
   0   2  -9   86.22    7.28
   0   2  -9   73.89    6.49
   0   2  -9   76.83    7.18
   0   2  -9   52.09    5.93
   0   2   9   65.59   20.39
   0   2   9   75.90   15.85
   0   2   9   76.33    4.25
   0   2   9   73.73    7.25
   0   2   9   73.50    6.16
   0   2   9   71.72    6.59
   0   2   9   59.89    5.83
   0   2   9   68.43    4.94
   0  -2 -10   -6.33    5.57
   0  -2 -10    0.59    9.06
   0  -2 -10    1.12    2.37
   0  -2 -10   -2.31    3.43
   0  -2 -10    0.63    3.59
   0  -2 -10   -0.46    3.39
   0  -2 -10    1.98    3.82
   0  -2 -10    4.55    3.20
   0  -2  10    8.57   18.75
   0  -2  10   17.63   25.80
   0  -2  10    5.11    4.45
   0  -2  10    5.73    3.29
   0  -2  10    1.15    3.69
   0  -2  10    2.40    3.85
   0   2 -10    0.13   16.87
   0   2 -10    2.93    4.09
   0   2 -10    3.99    3.99
   0   2 -10    2.31    4.22
   0   2 -10    0.63    3.82
   0   2  10  -10.97   12.39
   0   2  10    5.57   11.60
   0   2  10    0.86    2.44
   0   2  10    4.71    4.48
   0   2  10    6.16    3.79
   0   2  10    4.41    4.15
   0   2  10    0.79    3.46
   0   2  10    0.00    2.73
   0  -2 -11    2.24    7.38
   0  -2 -11 1084.44   40.95
   0  -2 -11 1126.97   12.22
   0  -2 -11  872.87   16.47
   0  -2 -11 1048.89   16.97
   0  -2 -11  807.67   16.41
   0  -2 -11 1104.54   19.07
   0  -2 -11  862.19   14.33
   0  -2  11 1092.54   61.44
   0  -2  11  994.24   45.36
   0  -2  11 1137.41   19.54
   0  -2  11 1162.68   16.64
   0  -2  11 1074.19   17.39
   0  -2  11 1034.79   17.89
   0   2 -11  993.74   58.67
   0   2 -11 1200.93   49.29
   0   2 -11 1326.45   20.23
   0   2 -11 1156.75   18.28
   0   2 -11 1180.57   23.09
   0   2 -11  866.25   16.77
   0   2  11 1020.86   50.57
   0   2  11 1066.71   40.62
   0   2  11 1141.17   13.51
   0   2  11 1263.86   24.12
   0   2  11 1161.07   19.50
   0   2  11 1168.25   19.40
   0   2  11 1062.23   17.03
   0   2  11 1047.44   14.89
   0  -2 -12    0.00    8.99
   0  -2 -12  176.32   23.59
   0  -2 -12  103.91    7.61
   0  -2 -12  128.39    7.71
   0  -2 -12   97.75    8.20
   0  -2 -12  137.05    8.50
   0  -2 -12  119.56    7.15
   0  -2  12  179.81   35.98
   0  -2  12  174.15   27.28
   0  -2  12  150.72    9.06
   0  -2  12  152.90    7.61
   0  -2  12  132.34    8.10
   0  -2  12  170.36   10.11
   0   2 -12  204.06   37.89
   0   2 -12  153.98   26.78
   0   2 -12  156.09    9.13
   0   2 -12  150.92    8.43
   0   2 -12  160.47    9.55
   0   2 -12  126.47    8.33
   0   2  12  139.65   27.64
   0   2  12  184.79   24.84
   0   2  12  140.11    6.16
   0   2  12  151.12    9.62
   0   2  12  159.42    8.63
   0   2  12  132.44    8.60
   0   2  12  123.77    7.68
   0   2  12  130.36    6.89
   0  -2 -13  199.08   26.06
   0  -2 -13  141.89    8.37
   0  -2 -13  137.68    9.22
   0  -2 -13  169.34   10.11
   0  -2 -13  130.07    7.77
   0  -2  13  153.13   34.99
   0  -2  13  208.97   30.21
   0  -2  13  155.10    8.96
   0  -2  13  166.77    8.01
   0  -2  13  166.37    8.53
   0  -2  13  165.78    8.70
   0  -2  13  146.54    8.63
   0  -2  13  154.31    9.13
   0   2 -13  199.81   38.05
   0   2 -13  151.18   26.09
   0   2 -13  178.56   10.67
   0   2 -13  144.73   10.02
   0   2 -13  175.50   10.18
   0   2 -13  121.73    8.04
   0   2  13  167.95   33.01
   0   2  13  211.64   27.51
   0   2  13  144.13    6.59
   0   2  13  165.09   10.34
   0   2  13  147.10    8.73
   0   2  13  154.15    8.99
   0   2  13  381.20   12.16
   0   2  13  153.32    8.04
   0  -2 -14  101.57   21.45
   0  -2 -14   98.27    8.04
   0  -2 -14  110.10    9.39
   0  -2 -14    0.59    0.99
   0  -2 -14   93.79    7.97
   0  -2 -14  150.52    9.92
   0  -2 -14  113.72    7.48
   0  -2  14  143.80   34.66
   0  -2  14  151.97   28.17
   0  -2  14  114.19    9.13
   0  -2  14  124.30    7.91
   0  -2  14  117.48    7.64
   0  -2  14  118.11    8.01
   0  -2  14  121.14    8.90
   0  -2  14  131.88    9.06
   0   2 -14  191.47   40.06
   0   2 -14  169.70   29.39
   0   2 -14  134.32    9.98
   0   2 -14  127.76    8.63
   0   2 -14  148.75   10.05
   0   2 -14  121.73    8.86
   0   2  14  140.38   30.77
   0   2  14  165.18   25.14
   0   2  14  110.13    6.56
   0   2  14  133.10    8.76
   0   2  14  130.49    9.32
   0   2  14  130.96    8.53
   0   2  14  147.53    7.94
   0  -2 -15 1693.88   59.10
   0  -2 -15 1311.96   22.17
   0  -2 -15 1532.29   22.83
   0  -2 -15 1685.48   11.50
   0  -2 -15 1181.40   22.01
   0  -2 -15 1681.56   26.52
   0  -2 -15 1291.13   20.62
   0  -2  15 1804.08   88.39
   0  -2  15 1650.33   65.10
   0  -2  15 1737.60   26.78
   0  -2  15 1756.91   27.31
   0  -2  15 1796.93   24.81
   0  -2  15 1598.97   25.60
   0  -2  15 1708.94   26.03
   0   2 -15 1603.09   82.49
   0   2 -15 1688.68   66.94
   0   2 -15 1934.18   27.87
   0   2 -15 1757.93   25.20
   0   2 -15 1757.63   27.34
   0   2 -15 1287.94   22.90
   0   2  15 1623.97   74.69
   0   2  15 1608.16   56.96
   0   2  15 1783.62   20.89
   0   2  15 1793.67   27.34
   0   2  15 1749.43   27.08
   0   2  15 1618.87   24.61
   0   2  15 1578.02   21.61
   0  -2 -16   -3.76   15.81
   0  -2 -16   10.64    5.07
   0  -2 -16   10.31    4.74
   0  -2 -16   14.69    2.11
   0  -2 -16   10.44    5.83
   0  -2 -16    7.38    5.53
   0  -2 -16   11.93    4.71
   0  -2  16    7.61   21.41
   0  -2  16   22.73   18.38
   0  -2  16   14.79    5.93
   0  -2  16   19.87    5.14
   0  -2  16   11.63    5.11
   0  -2  16   11.23    5.04
   0  -2  16   19.27    6.33
   0  -2  16    8.53    5.21
   0   2 -16   32.12   26.62
   0   2 -16   17.03   15.09
   0   2 -16    8.99    5.30
   0   2 -16   13.08    5.14
   0   2 -16    8.83    5.30
   0   2 -16    9.16    5.27
   0   2  16    0.79   17.20
   0   2  16   15.85   14.92
   0   2  16   16.44    4.51
   0   2  16   17.59    5.60
   0   2  16   16.93    5.50
   0   2  16   18.38    5.86
   0   2  16   17.66    4.78
   0  -2 -17    6.95   16.80
   0  -2 -17   10.11    5.50
   0  -2 -17    1.78    4.68
   0  -2 -17    7.02    2.14
   0  -2 -17    5.37    5.63
   0  -2 -17    9.75    6.36
   0  -2 -17    2.37    4.48
   0  -2  17   31.92   24.51
   0  -2  17   15.09   13.08
   0  -2  17   13.21    5.86
   0  -2  17    5.77    4.94
   0  -2  17    7.41    4.97
   0  -2  17    5.40    5.07
   0  -2  17    6.19    5.53
   0  -2  17    0.46    4.38
   0   2 -17   28.43   22.73
   0   2 -17    1.15   17.43
   0   2 -17    4.78    5.53
   0   2 -17    2.01    5.07
   0   2 -17    3.49    5.53
   0   2 -17    5.27    5.53
   0   2  17    9.49   19.50
   0   2  17   -7.28   15.39
   0   2  17    4.32    4.12
   0   2  17    4.02    5.77
   0   2  17    2.04    5.53
   0   2  17    4.78    4.32
   0  -2 -18  690.19   45.20
   0  -2 -18  543.59   16.34
   0  -2 -18  647.53   17.43
   0  -2 -18  727.81    8.90
   0  -2 -18  541.91   17.82
   0  -2 -18  720.37   20.29
   0  -2 -18  584.90   16.57
   0  -2  18  616.23   60.09
   0  -2  18  623.81   46.02
   0  -2  18  690.32   19.37
   0  -2  18  709.73   17.79
   0  -2  18  698.99   17.95
   0  -2  18  670.92   16.93
   0  -2  18  683.14   19.47
   0  -2  18  701.62   19.21
   0   2 -18  765.04   66.88
   0   2 -18  727.62   49.68
   0   2 -18  738.12   19.96
   0   2 -18  609.54   18.48
   0   2 -18  692.00   18.05
   0   2 -18  776.11   21.02
   0   2 -18  569.18   17.76
   0   2  18  568.92   55.15
   0   2  18  706.27   44.64
   0   2  18  679.09   15.35
   0   2  18  695.92   19.64
   0   2  18  668.91   19.04
   0   2  18  726.82   19.14
   0   2  18  669.20   16.24
   0  -2 -19  629.21   45.46
   0  -2 -19  427.69   15.35
   0  -2 -19  479.34   16.01
   0  -2 -19  542.01    8.33
   0  -2 -19  390.03   16.54
   0  -2 -19  551.46   18.91
   0  -2 -19  397.97   14.36
   0  -2  19  557.75   58.74
   0  -2  19  639.65   49.52
   0  -2  19  530.67   17.95
   0  -2  19  585.79   16.80
   0  -2  19  546.09   16.83
   0  -2  19  503.49   15.22
   0  -2  19  500.66   17.33
   0  -2  19  546.49   17.26
   0   2 -19  506.82   58.51
   0   2 -19  602.33   48.86
   0   2 -19  624.89   19.27
   0   2 -19  482.97   14.59
   0   2 -19  542.27   16.93
   0   2 -19  509.92   17.76
   0   2 -19  395.47   15.81
   0   2  19  482.57   50.14
   0   2  19  602.23   43.29
   0   2  19  552.12   18.45
   0   2  19  560.65   18.71
   0   2  19  522.27   17.43
   0   2  19  475.42   14.59
   0  -2 -20  133.43   28.69
   0  -2 -20   91.55   10.28
   0  -2 -20   91.19   10.11
   0  -2 -20  104.90    5.04
   0  -2 -20   97.91   11.56
   0  -2 -20  106.28   12.12
   0  -2 -20   90.60    9.52
   0  -2  20  102.72   40.39
   0  -2  20  195.76   38.61
   0  -2  20  124.89   11.56
   0  -2  20  137.74   10.71
   0  -2  20  131.25   10.81
   0  -2  20  128.29   10.38
   0  -2  20  115.44   11.89
   0  -2  20  114.29   11.04
   0   2 -20  203.80   47.28
   0   2 -20  164.59   35.78
   0   2 -20  136.85   12.78
   0   2 -20  106.18    9.42
   0   2 -20  140.64   11.20
   0   2 -20  124.00   12.49
   0   2 -20   98.41   11.07
   0   2  20  129.24   37.92
   0   2  20  135.67   29.75
   0   2  20  113.63    9.19
   0   2  20  116.06   11.63
   0   2  20  130.33   12.16
   0   2  20  110.92   10.94
   0   2  20  103.97    9.55
   0  -2 -21  107.70   41.35
   0  -2 -21  162.29   31.10
   0  -2 -21   79.00    9.75
   0  -2 -21  101.14   10.34
   0  -2 -21  104.63    5.44
   0  -2 -21   85.89   10.64
   0  -2 -21  132.40   13.08
   0  -2 -21   88.09   10.34
   0  -2  21  153.69   42.63
   0  -2  21  171.35   36.67
   0  -2  21  116.59   11.70
   0  -2  21  104.14   10.28
   0  -2  21  108.09   10.67
   0  -2  21  108.95   10.21
   0  -2  21  109.80   12.06
   0  -2  21  110.99   11.37
   0   2 -21  152.04   47.24
   0   2 -21   97.55   32.65
   0   2 -21  128.15   12.98
   0   2 -21  101.73    9.59
   0   2 -21  117.12   11.10
   0   2 -21  112.51   11.56
   0   2 -21   90.47   11.14
   0   2  21  136.98   37.59
   0   2  21  140.48   30.51
   0   2  21  117.74    9.98
   0   2  21  119.72   12.19
   0   2  21  126.34   11.50
   0   2  21  112.41   10.58
   0   2  21  118.63   10.15
   0  -2 -22  423.54   52.61
   0  -2 -22  452.92   42.30
   0  -2 -22  284.58   13.97
   0  -2 -22  355.74   15.62
   0  -2 -22  384.13    8.53
   0  -2 -22  315.91   16.57
   0  -2 -22  398.37   18.19
   0  -2 -22  313.04   14.27
   0  -2  22  400.54   65.00
   0  -2  22  394.15   45.30
   0  -2  22  405.02   17.49
   0  -2  22  404.99   15.81
   0  -2  22  357.19   15.75
   0  -2  22  398.43   15.06
   0  -2  22  359.59   17.10
   0  -2  22  370.10   16.47
   0   2 -22  531.13   74.39
   0   2 -22  421.46   46.55
   0   2 -22  469.26   18.65
   0   2 -22  346.61   13.87
   0   2 -22  367.79   15.62
   0   2 -22  385.42   17.20
   0   2 -22  313.27   15.81
   0   2  22  368.45   54.95
   0   2  22  362.16   39.11
   0   2  22  429.66   14.73
   0   2  22  421.69   18.09
   0   2  22  413.36   18.22
   0   2  22  354.48   15.71
   0   2  22  348.09   14.10
   0  -2 -23  149.44   41.58
   0  -2 -23  109.57   29.12
   0  -2 -23   80.85    9.92
   0  -2 -23   88.92   10.38
   0  -2 -23   90.73    5.60
   0  -2 -23   75.71   10.90
   0  -2 -23  110.40   13.01
   0  -2 -23   90.60   10.21
   0  -2  23  127.23   43.29
   0  -2  23  149.73   35.18
   0  -2  23   96.00   11.70
   0  -2  23  107.04   10.81
   0  -2  23   97.48   11.14
   0  -2  23   82.89    9.95
   0  -2  23  114.42   12.78
   0  -2  23   98.11   12.88
   0   2 -23   64.90   37.06
   0   2 -23  121.73   33.77
   0   2 -23  121.37   12.85
   0   2 -23   85.75    9.46
   0   2 -23  100.15   10.94
   0   2 -23  105.55   11.70
   0   2 -23   88.06   11.46
   0   2  23  120.87   36.50
   0   2  23  107.30   27.34
   0   2  23  108.22   10.31
   0   2  23  101.77   11.17
   0   2  23  119.65   15.15
   0   2  23   68.92    9.75
   0   2  23   82.20    9.82
   0  -2 -24    8.04   27.90
   0  -2 -24   47.34   21.61
   0  -2 -24   19.07    7.08
   0  -2 -24   38.87    8.30
   0  -2 -24   45.96    4.84
   0  -2 -24   39.01    9.95
   0  -2 -24   29.81    7.81
   0  -2  24    3.76   29.16
   0  -2  24   56.66   29.02
   0  -2  24   40.52    9.19
   0  -2  24   36.04    8.20
   0  -2  24   47.14    9.39
   0  -2  24   45.27    8.24
   0  -2  24   45.04    9.98
   0  -2  24   42.37    9.06
   0   2 -24   93.93   43.26
   0   2 -24   30.47   26.52
   0   2 -24   50.44   10.21
   0   2 -24   35.88    7.31
   0   2 -24   39.34    8.53
   0   2 -24   37.62    9.13
   0   2 -24   37.79    8.86
   0   2  24   64.57   35.55
   0   2  24   43.22   21.35
   0   2  24   48.40    8.04
   0   2  24   48.73    9.42
   0   2  24   37.69    8.43
   0   2  24   37.82    7.35
   0  -2 -25    2.31   29.95
   0  -2 -25   15.29   18.81
   0  -2 -25    7.41    6.39
   0  -2 -25   12.62    6.79
   0  -2 -25   11.70    3.53
   0  -2 -25   -0.26    6.92
   0  -2 -25   18.19    8.10
   0  -2 -25    3.66    6.39
   0  -2  25   49.81   37.39
   0  -2  25  -14.07   20.89
   0  -2  25    4.38    6.62
   0  -2  25    1.15    6.82
   0  -2  25    4.12    7.94
   0   2 -25   84.14   43.19
   0   2 -25   27.11   26.45
   0   2 -25    8.63    8.53
   0   2 -25    9.92    6.19
   0   2 -25   -0.72    6.49
   0   2 -25    1.12    7.51
   0   2 -25    8.07    7.68
   0   2  25   29.25   32.22
   0   2  25   34.03   23.92
   0   2  25    9.16    6.26
   0   2  25   10.71    7.74
   0   2  25    9.19    7.21
   0   2  25    8.66    6.56
   0  -2 -26   14.40   30.08
   0  -2 -26   -0.16   16.57
   0  -2 -26   15.39    6.72
   0  -2 -26   16.14    6.89
   0  -2 -26   10.15    3.49
   0  -2 -26   11.46    7.74
   0  -2 -26   15.32    7.05
   0  -2  26  -17.76   31.69
   0  -2  26  -24.64   18.38
   0  -2  26    3.89    7.28
   0  -2  26    7.08    6.56
   0  -2  26   -4.48    7.05
   0  -2  26    8.27    6.82
   0   2 -26   24.51   38.35
   0   2 -26   24.38   23.29
   0   2 -26   16.90    8.40
   0   2 -26    8.24    6.03
   0   2 -26    8.04    6.85
   0   2 -26    2.34    7.64
   0   2 -26   14.07    7.54
   0   2  26  -21.78   22.76
   0   2  26  -12.26   16.08
   0   2  26    7.38    6.13
   0   2  26    7.77   10.97
   0   2  26    5.47    7.94
   0   2  26   10.41    7.87
   0   2  26   14.89    6.62
   0  -2 -27  124.63   43.98
   0  -2 -27   80.52   30.41
   0  -2 -27   67.34   10.18
   0  -2 -27   79.69   10.61
   0  -2 -27   82.66    6.00
   0  -2 -27   67.67   11.56
   0  -2 -27   77.98   11.63
   0  -2 -27   78.90   10.94
   0  -2  27   86.55   47.34
   0  -2  27  140.41   35.61
   0  -2  27   94.32   11.27
   0  -2  27   97.85   12.26
   0  -2  27   83.45   12.68
   0  -2  27   77.82   10.84
   0   2 -27  107.76   46.02
   0   2 -27   77.85   29.35
   0   2 -27   86.48   13.24
   0   2 -27   75.71    9.82
   0   2 -27  102.42   12.39
   0   2 -27   94.02   13.14
   0   2 -27   80.45   13.21
   0   2  27  125.85   40.62
   0   2  27   91.82   29.09
   0   2  27   91.42   10.51
   0   2  27  100.22   13.28
   0   2  27  101.04   13.74
   0   2  27   89.91   12.26
   0  -2 -28   10.71   31.59
   0  -2 -28    4.05   20.66
   0  -2 -28   -1.42    7.05
   0  -2 -28    5.77    6.65
   0  -2 -28    3.39    3.53
   0  -2 -28    1.84    7.28
   0  -2 -28   -1.55    6.95
   0  -2 -28    4.28    6.49
   0  -2  28   -0.10   33.90
   0  -2  28   11.86   23.82
   0  -2  28   11.76    8.63
   0  -2  28    2.14    7.05
   0  -2  28    0.49    8.53
   0  -2  28   -0.63    6.33
   0   2 -28   39.76   37.79
   0   2 -28   -9.59   20.99
   0   2 -28    4.55    7.94
   0   2 -28    2.40    5.80
   0   2 -28    6.79    7.87
   0   2 -28   -5.34    7.87
   0   2 -28    4.35    7.61
   0   2  28   33.37   36.54
   0   2  28  -31.23   16.18
   0   2  28    8.27    6.62
   0   2  28   -0.49    7.15
   0   2  28    5.83    8.27
   0   2  28   -6.75    7.15
   0   2  28    0.03    6.13
   0  -2 -29   67.01   37.39
   0  -2 -29   65.30   28.04
   0  -2 -29   67.21   10.48
   0  -2 -29   87.30   13.38
   0  -2 -29   76.43    6.26
   0  -2 -29   58.02   10.87
   0  -2 -29   61.67   11.99
   0  -2 -29   54.46   10.54
   0  -2  29   62.86   46.02
   0  -2  29  129.87   38.84
   0  -2  29   83.55   12.75
   0  -2  29   67.11   10.74
   0  -2  29   82.56   12.12
   0  -2  29   59.00   11.40
   0  -2  29   75.38   11.93
   0   2 -29   68.62   45.04
   0   2 -29   74.59   34.30
   0   2 -29  120.41   15.22
   0   2 -29   82.00   10.38
   0   2 -29   95.24   12.39
   0   2 -29   74.36   11.76
   0   2 -29   63.55   11.46
   0   2  29   92.41   44.28
   0   2  29   80.38   27.44
   0   2  29   91.59   11.00
   0   2  29   93.10   13.51
   0   2  29   85.29   12.55
   0   2  29   76.53   12.26
   0   2  29   65.00   10.21
   0  -2 -30  287.77   63.78
   0  -2 -30  235.06   44.38
   0  -2 -30  160.11   14.07
   0  -2 -30  163.87   13.84
   0  -2 -30  193.42    8.47
   0  -2 -30  155.33   15.85
   0  -2 -30  205.61   17.66
   0  -2 -30  166.24   15.42
   0  -2  30  151.05   57.29
   0  -2  30  245.50   50.31
   0  -2  30  191.41   16.01
   0  -2  30  229.00   15.85
   0  -2  30  194.90   16.01
   0  -2  30  172.27   16.80
   0  -2  30  170.49   14.96
   0   2 -30  206.30   59.20
   0   2 -30  285.17   49.71
   0   2 -30  232.19   18.48
   0   2 -30  176.12   13.11
   0   2 -30  203.43   17.69
   0   2 -30  177.18   15.55
   0   2  30  139.32   44.77
   0   2  30  218.06   41.81
   0   2  30  196.48   14.00
   0   2  30  197.11   15.71
   0   2  30  193.29   17.03
   0   2  30  182.18   16.54
   0   2  30  182.91   14.10
   0  -2 -31  377.28   72.08
   0  -2 -31  293.11   51.43
   0  -2 -31  212.79   17.46
   0  -2 -31  268.40    9.55
   0  -2 -31  204.85   17.66
   0  -2 -31  263.00   19.54
   0  -2 -31  221.22   16.83
   0  -2  31  320.35   69.51
   0  -2  31  326.45   56.86
   0  -2  31  277.06   18.51
   0  -2  31  283.82   17.30
   0  -2  31  300.55   18.71
   0  -2  31  257.07   19.01
   0  -2  31  236.94   17.03
   0   2 -31  403.97   80.45
   0   2 -31  307.87   52.15
   0   2 -31  323.81   20.23
   0   2 -31  232.82   14.96
   0   2 -31  284.54   17.49
   0   2 -31  283.29   19.93
   0   2 -31  234.10   17.26
   0   2  31  292.81   64.18
   0   2  31  350.50   52.15
   0   2  31  297.89   16.44
   0   2  31  289.75   19.44
   0   2  31  284.35   19.64
   0   2  31  297.06   19.47
   0   2  31  243.82   15.88
   0  -2 -32   91.52   55.15
   0  -2 -32   55.18   29.55
   0  -2 -32   17.56    8.53
   0  -2 -32    9.22    8.40
   0  -2 -32   14.59    4.48
   0  -2 -32   14.23    9.78
   0  -2 -32    4.48    8.63
   0  -2 -32    4.32    7.91
   0  -2  32   23.85   44.94
   0  -2  32   30.57   30.94
   0  -2  32   10.94    9.49
   0  -2  32   11.70    9.16
   0  -2  32   16.70    9.22
   0  -2  32   11.40   10.44
   0  -2  32    2.93    8.33
   0   2 -32  103.91   49.55
   0   2 -32   87.96   34.72
   0   2 -32   26.65   10.84
   0   2 -32   12.26    7.35
   0   2 -32   18.94    9.09
   0   2 -32    7.48   10.15
   0   2 -32   18.84    9.78
   0   2  32  -19.93   36.40
   0   2  32   21.38   24.48
   0   2  32   11.27    9.69
   0   2  32   11.79   10.28
   0   2  32   20.82   10.18
   0   2  32    9.06    7.64
   0  -2 -33   85.66   32.25
   0  -2 -33   50.50   10.71
   0  -2 -33   55.08   11.40
   0  -2 -33   58.11    6.49
   0  -2 -33   44.94   11.04
   0  -2 -33   52.61   13.38
   0  -2 -33   43.85   11.07
   0  -2  33   82.43   53.11
   0  -2  33   45.27   34.30
   0  -2  33   60.22   12.72
   0  -2  33   69.41   12.52
   0  -2  33   55.48   12.06
   0  -2  33   63.39   14.23
   0  -2  33   43.49   10.81
   0   2 -33  103.84   56.53
   0   2 -33   87.34   36.96
   0   2 -33   68.26   13.67
   0   2 -33   47.87   10.90
   0   2 -33   66.61   14.07
   0   2 -33   46.65   12.29
   0   2  33   68.62   37.69
   0   2  33   79.33   32.91
   0   2  33   69.28   11.27
   0   2  33   63.68   12.88
   0   2  33   81.41   14.63
   0   2  33   49.42   12.39
   0   2  33   47.77   10.28
   0  -2 -34  451.24   94.22
   0  -2 -34  304.67   18.61
   0  -2 -34  335.41   19.83
   0  -2 -34  379.00   11.46
   0  -2 -34  266.62   20.43
   0  -2 -34  348.75   26.65
   0  -2 -34  293.21   19.04
   0  -2  34  376.46   85.39
   0  -2  34  427.16   66.19
   0  -2  34  432.20   23.82
   0  -2  34  387.17   21.32
   0  -2  34  367.43   21.68
   0   2 -34  510.38   96.59
   0   2 -34  499.44   71.00
   0   2 -34  459.68   25.43
   0   2 -34  289.98   17.07
   0   2 -34  384.23   21.35
   0   2 -34  286.26   20.26
   0   2  34  381.40   85.75
   0   2  34  401.30   70.24
   0   2  34  387.07   22.86
   0   2  34  355.31   21.58
   0   2  34  333.40   18.38
   0  -2 -35  370.03   73.07
   0  -2 -35  199.18   16.97
   0  -2 -35  190.45   16.54
   0  -2 -35  236.54    9.92
   0  -2 -35  239.80   19.93
   0  -2 -35  214.73   17.56
   0  -2  35  312.94   77.39
   0  -2  35  390.00   78.54
   0  -2  35  311.16   21.97
   0  -2  35  300.65   19.70
   0  -2  35  267.12   19.90
   0   2 -35  270.44   77.85
   0   2 -35  375.40   61.47
   0   2 -35  324.34   23.52
   0   2 -35  249.95   18.51
   0   2 -35  197.93   18.32
   0   2  35  292.81   18.68
   0   2  35  221.78   17.00
   0  -2 -36   -4.22   55.35
   0  -2 -36    0.16    8.04
   0  -2 -36    5.53    8.83
   0  -2 -36    4.41    4.45
   0  -2 -36   -4.97   11.30
   0  -2 -36    8.96    9.69
   0  -2  36   51.36   51.92
   0  -2  36  -18.15   29.58
   0  -2  36    6.26   10.54
   0  -2  36    9.88    9.82
   0  -2  36    1.61    9.75
   0  -2  36    7.18   11.20
   0  -2  36   -6.03    8.99
   0   2 -36   -8.07   51.26
   0   2 -36    1.58   30.51
   0   2 -36    5.70   11.00
   0   2 -36   -0.43    7.28
   0   2 -36   -0.30    9.78
   0   2 -36   -3.76   10.77
   0   2  36   -0.26   43.03
   0   2  36   -6.46    8.33
   0   2  36   -0.53   11.40
   0   2  36    6.82    9.98
   0   2  36   -1.35    8.70
   0  -2 -37   52.98   48.17
   0  -2 -37    0.82    8.07
   0  -2 -37   -5.96    8.93
   0  -2 -37    1.25    4.65
   0  -2 -37  -10.71    9.62
   0  -2 -37   -8.24   10.15
   0  -2 -37    5.47    9.46
   0  -2  37   29.35   54.23
   0  -2  37   16.80   34.72
   0  -2  37   -1.58    9.82
   0  -2  37   13.14   12.35
   0  -2  37   -4.32   11.66
   0  -2  37    3.89    9.59
   0   2 -37  -20.46   53.27
   0   2 -37   27.25   30.67
   0   2 -37   -2.60   11.66
   0   2 -37    5.86    7.91
   0   2 -37   -1.28    9.42
   0   2 -37    5.83   11.10
   0   2 -37   -7.48   13.74
   0   2  37  -14.50   43.26
   0   2  37    8.27    9.39
   0   2  37   -3.26   10.90
   0   2  37   -0.63   11.10
   0   2  37    3.99   10.58
   0   2  37   -2.08    8.96
   0  -2 -38  110.63   61.18
   0  -2 -38  141.43   16.27
   0  -2 -38  148.25   16.51
   0  -2 -38  185.48   11.66
   0  -2 -38  123.94   17.49
   0  -2 -38  167.29   20.69
   0  -2 -38  143.41   17.76
   0  -2  38  269.22   82.10
   0  -2  38  184.98   50.90
   0  -2  38  221.22   24.41
   0  -2  38  177.80   19.14
   0  -2  38  186.66   24.68
   0  -2  38  182.28   21.48
   0  -2  38  162.09   18.05
   0   2 -38  186.10   75.71
   0   2 -38  230.84   54.03
   0   2 -38  221.68   23.06
   0   2 -38  151.81   15.12
   0   2 -38  180.17   19.47
   0   2 -38  176.81   21.38
   0   2 -38  148.48   18.58
   0   2  38  201.72   71.82
   0   2  38  206.60   17.66
   0   2  38  190.12   20.39
   0   2  38  185.61   21.38
   0   2  38  177.24   19.01
   0   2  38  156.52   16.70
   0  -2 -39   46.35   66.28
   0  -2 -39   50.57   12.02
   0  -2 -39   68.66   13.34
   0  -2 -39   59.30   14.92
   0  -2 -39   69.25   15.19
   0  -2 -39   40.95   12.72
   0  -2  39   91.22   63.19
   0  -2  39   77.12   15.91
   0  -2  39   60.49   15.68
   0  -2  39   80.71   15.78
   0  -2  39   60.85   15.78
   0  -2  39   52.81   13.28
   0   2 -39   99.92   74.22
   0   2 -39   92.38   17.43
   0   2 -39   54.03   11.50
   0   2 -39   67.60   14.33
   0   2 -39   70.60   16.74
   0   2 -39   36.93   13.31
   0   2  39   78.90   13.87
   0   2  39   72.45   14.73
   0   2  39   77.06   16.90
   0   2  39   71.29   14.89
   0   2  39   57.72   12.26
   0  -2 -40    6.49    9.42
   0  -2 -40    6.59    9.92
   0  -2 -40    7.94   11.96
   0  -2 -40   11.93   14.00
   0  -2  40  -51.95   57.52
   0  -2  40    5.30   11.86
   0  -2  40   -0.49   12.22
   0  -2  40    3.29   11.66
   0  -2  40    6.00   12.65
   0  -2  40    8.90   11.33
   0   2 -40   11.43   66.98
   0   2 -40   -5.86   11.60
   0   2 -40   -4.58    8.07
   0   2 -40   -0.36   11.53
   0   2 -40    8.43   11.46
   0   2  40   -7.38    9.29
   0   2  40    2.50   11.66
   0   2  40    1.61   12.52
   0   2  40    4.84   11.50
   0   2  40   -1.15    9.03
   0  -2 -41  140.87   17.26
   0  -2 -41  129.27   19.64
   0  -2 -41  131.78   19.54
   0  -2  41  189.40   20.79
   0  -2  41  194.64   21.08
   0  -2  41  163.01   20.26
   0  -2  41  123.21   19.11
   0  -2  41  121.50   17.43
   0   2 -41  186.24  106.11
   0   2 -41  155.00   22.63
   0   2 -41  126.18   15.55
   0   2 -41  146.27   21.97
   0   2 -41  157.97   15.85
   0   2 -41  168.97   22.70
   0   2 -41  129.51   19.40
   0   2  41  147.76   17.63
   0   2  41  192.76   21.91
   0   2  41  169.01   22.30
   0   2  41  153.88   20.36
   0   2  41  115.21   15.91
   0  -2 -42   50.67   13.08
   0  -2 -42   58.41   16.08
   0  -2 -42   68.26   18.58
   0  -2 -42   50.70   14.20
   0  -2  42   69.97   16.47
   0  -2  42   84.01   16.37
   0  -2  42   73.63   16.93
   0  -2  42   54.56   15.68
   0  -2  42   50.01   14.30
   0   2 -42   56.57   12.58
   0   2 -42   67.21   15.39
   0   2 -42   65.89   12.55
   0   2 -42   42.93   16.67
   0   2 -42   53.73   15.25
   0   2  42   71.79   14.79
   0   2  42   78.24   18.09
   0   2  42   88.09   18.78
   0   2  42   41.28   15.06
   0   2  42   34.10   12.26
   0  -2 -43   49.02   13.84
   0  -2 -43   42.17   14.27
   0  -2 -43   65.03   17.95
   0  -2 -43   29.25   12.85
   0  -2  43   39.37   15.48
   0  -2  43   87.67   17.16
   0  -2  43   79.92   17.76
   0  -2  43   54.10   16.34
   0  -2  43   46.95   14.13
   0   2 -43   43.85   11.66
   0   2 -43   46.65   14.56
   0   2 -43   47.11   11.93
   0   2 -43   64.84   16.60
   0   2 -43   36.07   13.97
   0   2  43   63.35   14.03
   0   2  43   90.37   20.39
   0   2  43   65.69   17.00
   0   2  43   83.45   18.48
   0   2  43   45.69   15.62
   0   2  43   56.43   13.57
   0  -2 -44    6.79   10.18
   0  -2 -44   15.98   12.32
   0  -2 -44   21.91   13.70
   0  -2 -44   31.30   16.04
   0  -2 -44    7.28   11.76
   0  -2  44   34.82   15.15
   0  -2  44   11.76   12.91
   0  -2  44    4.61   13.47
   0  -2  44   11.20   14.86
   0  -2  44   -7.35   11.23
   0   2 -44    5.60    9.52
   0   2 -44   16.70   12.85
   0   2 -44   16.51   10.21
   0   2 -44   -4.48   14.33
   0   2 -44   10.48   12.12
   0   2  44   26.13   19.50
   0   2  44   13.77   13.51
   0   2  44   14.23   14.96
   0   2  44    5.44   13.87
   0   2  44   17.36   11.20
   0  -2 -45  409.30   25.47
   0  -2 -45  456.94   26.29
   0  -2 -45  368.91   27.77
   0  -2 -45  434.21   31.56
   0  -2 -45  364.27   27.34
   0  -2  45  549.75   31.20
   0  -2  45  564.54   30.08
   0  -2  45  469.33   30.08
   0  -2  45  476.28   31.92
   0  -2  45  358.01   26.36
   0   2 -45  368.52   22.30
   0   2 -45  495.59   29.35
   0   2 -45  487.05   23.95
   0   2 -45  463.99   32.25
   0   2 -45  324.74   25.89
   0   2  45  611.02   37.46
   0   2  45  547.64   32.48
   0   2  45  531.17   31.46
   0   2  45  440.77   30.84
   0   2  45  422.25   25.70
   0  -2 -46   33.31   12.72
   0  -2 -46   33.18   14.03
   0  -2 -46   20.20   13.67
   0  -2 -46   43.19   20.03
   0  -2 -46   18.75   13.14
   0  -2  46   31.20   15.91
   0  -2  46   54.89   16.87
   0  -2  46   36.14   16.47
   0  -2  46   31.66   15.42
   0   2 -46   18.02   12.62
   0   2 -46   29.95   14.56
   0   2 -46   48.69   12.35
   0   2 -46   55.28   27.77
   0   2 -46   -4.71   12.98
   0   2  46   34.53   14.07
   0   2  46   43.36   20.66
   0   2  46   43.26   17.16
   0   2  46   45.17   18.32
   0   2  46   34.06   16.57
   0   2  46   25.89   13.18
   0  -2 -47   65.13   15.09
   0  -2 -47   56.80   15.02
   0  -2 -47   60.06   26.65
   0  -2 -47   63.06   19.73
   0  -2 -47   49.65   16.18
   0  -2  47   79.56   19.17
   0  -2  47   84.67   18.48
   0  -2  47   60.85   18.65
   0  -2  47   71.72   19.96
   0  -2  47   40.46   15.81
   0   2 -47   40.62   15.15
   0   2 -47   52.98   12.88
   0   2 -47   43.78   18.19
   0   2 -47   52.18   17.33
   0   2  47   68.49   15.88
   0   2  47   80.95   24.18
   0   2  47   81.24   19.60
   0   2  47   50.34   17.56
   0   2  47   51.03   14.50
   0  -2 -48   20.92   12.12
   0  -2 -48    8.57   12.95
   0  -2 -48   11.79   14.27
   0  -2 -48   16.11   17.89
   0  -2 -48   14.27   13.41
   0  -2  48   21.05   15.65
   0  -2  48    7.12   14.03
   0  -2  48    4.65   15.22
   0  -2  48    9.75   16.77
   0  -2  48   10.41   13.97
   0   2 -48    3.43    9.92
   0   2 -48    7.08   13.47
   0   2 -48   13.57   17.69
   0   2 -48   -7.64   19.90
   0   2  48    4.15   12.32
   0   2  48   24.71   19.73
   0   2  48    0.23   15.15
   0   2  48    6.85   15.85
   0   2  48   12.06   12.55
   0  -2 -49  230.91   22.90
   0  -2 -49  298.08   25.89
   0  -2 -49  207.06   25.33
   0  -2 -49  230.25   28.76
   0  -2 -49  190.06   23.65
   0  -2  49  309.71   29.98
   0  -2  49  356.79   27.81
   0  -2  49  293.73   28.23
   0  -2  49  221.78   27.67
   0  -2  49  221.42   24.28
   0   2 -49  195.36   19.34
   0   2 -49  304.54   27.25
   0   2 -49  241.09   28.93
   0   2 -49  214.80   26.75
   0   2  49  297.95   24.84
   0   2  49  326.58   34.92
   0   2  49  306.95   28.99
   0   2  49  293.80   29.65
   0   2  49  264.71   28.76
   0  -2 -50  119.89   19.07
   0  -2 -50  137.94   20.76
   0  -2 -50   97.22   20.69
   0  -2 -50  111.19   23.00
   0  -2 -50  107.20   20.99
   0  -2  50  165.88   26.13
   0  -2  50  151.45   22.90
   0  -2  50  126.74   22.20
   0  -2  50  147.30   24.97
   0  -2  50  100.22   20.23
   0   2 -50   95.28   16.83
   0   2 -50  123.58   21.02
   0   2 -50  100.35   22.17
   0   2 -50  100.84   20.52
   0   2  50  142.65   20.33
   0   2  50  157.41   27.64
   0   2  50  139.75   23.72
   0   2  50  149.73   24.58
   0   2  50  102.72   21.94
   0   2  50  133.49   19.96
   0  -2 -51   24.64   13.11
   0  -2 -51   43.49   16.21
   0  -2 -51   24.94   16.11
   0  -2 -51   74.13   22.44
   0  -2 -51   30.64   16.90
   0  -2  51   49.12   18.48
   0  -2  51   50.93   22.63
   0  -2  51   41.08   17.76
   0  -2  51   38.61   18.61
   0  -2  51   16.37   15.48
   0   2 -51   28.66   12.32
   0   2 -51   33.44   16.18
   0   2 -51   38.71   19.07
   0   2 -51   39.40   16.93
   0   2  51   40.72   15.55
   0   2  51   44.41   22.14
   0   2  51   49.45   18.78
   0   2  51   39.50   18.81
   0   2  51   24.51   17.79
   0   2  51   37.00   15.25
   0  -2 -52   50.24   15.09
   0  -2 -52   69.91   18.71
   0  -2 -52   50.41   17.95
   0  -2 -52   51.20   22.01
   0  -2 -52   34.46   16.60
   0  -2  52   89.58   21.15
   0  -2  52   84.27   20.16
   0  -2  52   64.84   19.27
   0  -2  52   47.57   18.35
   0  -2  52   47.28   17.82
   0   2 -52   60.59   15.25
   0   2 -52   85.82   19.34
   0   2 -52   54.75   21.45
   0   2 -52   41.11   16.97
   0   2  52   89.58   18.68
   0   2  52  114.02   27.84
   0   2  52   89.25   21.45
   0   2  52   95.64   23.09
   0   2  52   71.59   20.95
   0   2  52   54.06   16.24
   0  -2 -53   24.08   13.61
   0  -2 -53   30.90   15.88
   0  -2 -53   29.02   16.70
   0  -2 -53   48.43   20.76
   0  -2 -53   42.96   17.26
   0  -2  53   53.86   19.17
   0  -2  53   47.47   18.22
   0  -2  53   59.07   19.04
   0  -2  53   26.59   16.74
   0  -2  53   37.85   17.16
   0   2 -53   32.02   13.97
   0   2 -53   38.94   19.37
   0   2 -53   35.88   20.49
   0   2 -53   33.24   17.59
   0   2  53   37.33   16.70
   0   2  53   34.16   21.97
   0   2  53   40.36   18.25
   0   2  53   51.49   20.76
   0   2  53   36.07   18.84
   0   2  53   13.87   14.33
   0  -2 -54   70.27   16.87
   0  -2 -54   41.28   17.72
   0  -2 -54   45.56   21.18
   0  -2 -54   47.01   18.68
   0  -2  54   67.08   19.80
   0  -2  54   79.63   20.69
   0  -2  54   64.37   20.59
   0  -2  54   39.07   19.34
   0  -2  54   46.68   17.43
   0   2 -54   60.42   18.55
   0   2 -54   39.53   21.05
   0   2 -54   39.57   17.92
   0   2  54   70.83   18.45
   0   2  54   64.08   24.68
   0   2  54   56.04   19.67
   0   2  54   54.29   21.22
   0   2  54   57.46   19.83
   0   2  54   68.95   17.53
   0  -3   0   -2.01   10.25
   0  -3   0   -1.42    5.11
   0  -3   0   -0.23    2.40
   0  -3   0    1.94    2.93
   0  -3   0    2.60    3.13
   0  -3   0   -3.10    2.60
   0  -3   0   -0.23    0.20
   0   3   0  -10.84    9.29
   0   3   0   -2.77    7.84
   0   3   0   -1.65    2.93
   0   3   0    1.19    2.47
   0   3   0   -0.56    1.55
   0   3   0    0.33    3.26
   0   3   0   -1.48    1.02
   0   3   0    0.10    2.97
   0   3   0    0.69    2.04
   0  -3  -1  306.55   23.00
   0  -3  -1  271.23   16.70
   0  -3  -1  299.37    6.33
   0  -3  -1  286.72    9.39
   0  -3  -1  279.67    8.53
   0  -3  -1  303.19    7.94
   0  -3  -1  208.64    7.58
   0  -3   1  286.75   24.61
   0  -3   1   -0.69    2.24
   0  -3   1  325.82    7.68
   0  -3   1  308.53    4.55
   0  -3   1  310.14    8.76
   0  -3   1  286.26    8.50
   0  -3   1  224.91    7.71
   0   3  -1  271.46   23.92
   0   3  -1  283.46   19.14
   0   3  -1  293.83    8.66
   0   3  -1  304.18    7.12
   0   3  -1  281.02    3.92
   0   3  -1  283.36    8.99
   0   3  -1  241.35    7.84
   0   3  -1  219.94    6.13
   0   3   1  316.27   23.56
   0   3   1  291.30   17.43
   0   3   1  266.26    8.53
   0   3   1  288.73    7.51
   0   3   1  311.10    5.70
   0   3   1  308.79    9.09
   0   3   1  257.33    8.30
   0   3   1  229.29    5.44
   0  -3  -2   12.52   10.08
   0  -3  -2    1.88    7.74
   0  -3  -2    3.66    1.98
   0  -3  -2    0.20    3.62
   0  -3  -2    4.18    3.39
   0  -3  -2    5.07    2.87
   0  -3  -2    7.21    3.49
   0  -3  -2    3.85    1.19
   0  -3   2    7.31   11.50
   0  -3   2   -0.82    2.34
   0  -3   2    9.03    3.23
   0  -3   2    5.80    3.23
   0  -3   2    4.09    3.33
   0  -3   2    6.56    3.46
   0  -3   2    7.81    1.91
   0   3  -2   17.59   12.29
   0   3  -2   -0.30    8.43
   0   3  -2    1.65    3.13
   0   3  -2    5.50    2.54
   0   3  -2    3.20    3.49
   0   3  -2    5.63    3.46
   0   3  -2    1.94    2.47
   0   3   2    9.49   10.48
   0   3   2   12.35    8.01
   0   3   2    4.05    3.29
   0   3   2    5.40    2.90
   0   3   2    6.16    2.34
   0   3   2    0.43    3.00
   0   3   2    6.92    1.32
   0   3   2    2.14    3.10
   0   3   2    4.15    1.94
   0  -3  -3  525.07   27.61
   0  -3  -3  455.53   20.16
   0  -3  -3  450.55    5.86
   0  -3  -3  381.07    9.75
   0  -3  -3  396.72   10.28
   0  -3  -3  431.94    8.60
   0  -3  -3  373.16   10.08
   0  -3   3  494.43   33.90
   0  -3   3  499.28   10.38
   0  -3   3  379.62    4.58
   0  -3   3    0.13    0.23
   0  -3   3  451.77   10.94
   0  -3   3  485.11   11.07
   0  -3   3  519.87    7.71
   0   3  -3  378.50   30.94
   0   3  -3  477.53   25.83
   0   3  -3  531.76   11.10
   0   3  -3  474.01    8.24
   0   3  -3  471.83   11.10
   0   3  -3  477.47   11.14
   0   3  -3  376.49    8.50
   0   3   3  473.91   26.19
   0   3   3  475.23   20.99
   0   3   3  481.52   11.27
   0   3   3  463.89    9.98
   0   3   3  442.68    8.30
   0   3   3  429.14   10.31
   0   3   3  413.69    6.52
   0   3   3  432.73    7.97
   0  -3  -4  724.65   32.12
   0  -3  -4  721.98   25.10
   0  -3  -4  570.47   10.08
   0  -3  -4  669.86   13.24
   0  -3  -4  698.23    9.92
   0  -3  -4  609.77   12.62
   0  -3  -4  635.83    8.83
   0  -3   4  630.99   38.18
   0  -3   4  753.28   13.11
   0  -3   4    3.23    0.92
   0  -3   4  733.41   13.84
   0  -3   4  888.48   15.06
   0  -3   4  742.80   10.11
   0   3  -4  714.14   40.19
   0   3  -4  734.60   31.43
   0   3  -4  789.55   13.34
   0   3  -4  805.43   10.61
   0   3  -4  826.38   14.50
   0   3  -4  837.12   14.66
   0   3  -4  674.41   11.53
   0   3   4  789.35   33.74
   0   3   4  785.76   26.42
   0   3   4  794.16   14.23
   0   3   4  782.04   13.18
   0   3   4  784.25   11.53
   0   3   4  772.55    8.10
   0   3   4  834.52   14.33
   0   3   4  705.71    8.27
   0   3   4  685.35    9.29
   0  -3  -5    5.86   10.31
   0  -3  -5   15.62    9.06
   0  -3  -5   12.19    3.29
   0  -3  -5   14.73    3.95
   0  -3  -5   17.56    2.97
   0  -3  -5    9.62    4.02
   0  -3  -5   15.85    2.73
   0  -3   5   18.25   15.09
   0  -3   5    7.02   13.51
   0  -3   5   19.54    4.32
   0  -3   5   22.34    2.24
   0  -3   5   25.66    5.07
   0  -3   5   21.51    3.49
   0   3  -5   47.14   18.81
   0   3  -5   31.66   13.64
   0   3  -5   22.20    4.35
   0   3  -5   25.43    3.43
   0   3  -5   26.88    4.94
   0   3  -5   18.98    4.61
   0   3  -5   22.96    3.95
   0   3   5   25.63   12.58
   0   3   5   14.17    8.93
   0   3   5   20.43    1.81
   0   3   5   18.88    2.11
   0   3   5   27.08    4.91
   0   3   5   20.49    4.41
   0   3   5   18.94    3.76
   0   3   5   18.25    2.73
   0   3   5   16.34    3.99
   0   3   5   19.67    2.60
   0  -3  -6  915.53   39.07
   0  -3  -6  650.53   26.16
   0  -3  -6  595.67    9.82
   0  -3  -6  695.40   14.13
   0  -3  -6  948.41   15.45
   0  -3  -6  727.81    8.99
   0  -3  -6  612.51   13.34
   0  -3  -6  632.31    9.62
   0  -3   6  783.13   47.04
   0  -3   6  750.61   34.92
   0  -3   6  825.10   14.99
   0  -3   6  808.00    8.93
   0  -3   6  740.43   14.69
   0  -3   6  749.82   12.06
   0   3  -6  753.44   45.66
   0   3  -6  733.74   35.61
   0   3  -6  942.97   15.52
   0   3  -6  853.63   11.50
   0   3  -6  890.33   15.62
   0   3  -6  814.52   15.06
   0   3  -6  640.44   12.39
   0   3   6  787.90   36.24
   0   3   6  798.18   28.53
   0   3   6 1033.01    6.72
   0   3   6  846.32   15.48
   0   3   6  843.78   14.89
   0   3   6  793.18   13.21
   0   3   6  785.57   10.34
   0   3   6  736.25   14.13
   0   3   6  718.72    9.09
   0  -3  -7  301.25   25.93
   0  -3  -7  280.79    7.15
   0  -3  -7  286.26    9.72
   0  -3  -7  408.97   10.97
   0  -3  -7  342.00    6.03
   0  -3  -7  279.21    9.69
   0  -3  -7  303.42    7.48
   0  -3   7  302.43   33.70
   0  -3   7  311.76   25.89
   0  -3   7  354.42   10.97
   0  -3   7  364.37    7.08
   0  -3   7  324.31   10.81
   0  -3   7  346.45    9.19
   0   3  -7  337.16   35.02
   0   3  -7  299.73   26.06
   0   3  -7  401.89   11.27
   0   3  -7  392.73    8.70
   0   3  -7  394.58   11.40
   0   3  -7  393.69   11.40
   0   3  -7  292.19    9.42
   0   3   7  360.38   22.44
   0   3   7  403.93    4.97
   0   3   7  371.95   11.37
   0   3   7  375.96   11.04
   0   3   7  365.59   10.15
   0   3   7  353.83    8.07
   0   3   7  345.85    7.05
   0  -3  -8 1487.19   52.94
   0  -3  -8 1556.96   53.70
   0  -3  -8 1256.08   13.21
   0  -3  -8 1287.41   19.67
   0  -3  -8 1697.61   21.12
   0  -3  -8 1466.00   10.54
   0  -3  -8 1139.03   18.42
   0  -3  -8 1226.63   14.43
   0  -3   8 1567.70   67.90
   0  -3   8 1544.28   52.12
   0  -3   8 1565.79   21.45
   0  -3   8 1667.39   15.42
   0  -3   8 1418.60   20.62
   0  -3   8 1476.12   18.51
   0   3  -8 1543.72   67.64
   0   3  -8 1511.50   51.56
   0   3  -8 1826.85   22.40
   0   3  -8 1785.11   17.72
   0   3  -8 1656.52   21.55
   0   3  -8 1631.81   22.14
   0   3  -8 1209.17   18.05
   0   3   8 1587.47   42.27
   0   3   8 1468.15   40.82
   0   3   8 1732.86   23.00
   0   3   8 1686.54   22.17
   0   3   8 1642.59   20.62
   0   3   8 1543.62   16.74
   0   3   8 1430.49   14.13
   0  -3  -9  159.75   24.48
   0  -3  -9  184.49   27.15
   0  -3  -9  112.31    5.44
   0  -3  -9  105.49    7.71
   0  -3  -9  166.47    8.30
   0  -3  -9  119.13    5.01
   0  -3  -9  111.09    7.97
   0  -3  -9  120.22    6.13
   0  -3   9  185.45   33.83
   0  -3   9  168.84   42.24
   0  -3   9  149.54    8.76
   0  -3   9  152.53    6.19
   0  -3   9  141.63    8.30
   0  -3   9  147.99    7.64
   0   3  -9  165.18   31.82
   0   3  -9  201.13   26.75
   0   3  -9  185.48    9.49
   0   3  -9  161.13    6.95
   0   3  -9  161.56    8.17
   0   3  -9  148.42    9.52
   0   3  -9  123.81    7.64
   0   3   9  161.33   19.80
   0   3   9  139.19   17.33
   0   3   9  149.87    4.18
   0   3   9  161.49    9.52
   0   3   9  155.93    8.63
   0   3   9  153.32    8.17
   0   3   9  128.81    6.52
   0   3   9  142.02    5.77
   0  -3 -10   37.19   17.53
   0  -3 -10   17.10   14.46
   0  -3 -10   10.34    3.03
   0  -3 -10   10.38    4.05
   0  -3 -10   10.48    3.33
   0  -3  10    8.70   18.25
   0  -3  10   27.28   15.32
   0  -3  10   11.73    4.84
   0  -3  10   16.34    3.59
   0  -3  10   10.64    5.14
   0  -3  10   10.64    4.35
   0   3 -10   10.87   17.95
   0   3 -10   17.89   19.54
   0   3 -10   19.01    5.07
   0   3 -10   13.05    3.59
   0   3 -10   16.08    5.11
   0   3 -10    8.60    4.58
   0   3 -10    7.74    4.18
   0   3  10   14.63   11.60
   0   3  10    2.93    9.22
   0   3  10   13.05    2.31
   0   3  10   14.46    5.14
   0   3  10   17.92    5.73
   0   3  10   12.22    4.81
   0   3  10    9.06    3.66
   0   3  10   12.42    3.13
   0  -3 -11  390.76   33.64
   0  -3 -11  345.98    7.91
   0  -3 -11  277.49   10.71
   0  -3 -11  382.16   11.73
   0  -3 -11  287.80   11.53
   0  -3 -11  289.58    9.09
   0  -3  11  335.11   40.16
   0  -3  11  406.97   33.83
   0  -3  11  372.60   12.85
   0  -3  11  376.29    9.75
   0  -3  11  355.67   12.19
   0  -3  11  359.59   11.53
   0   3 -11  359.26   41.64
   0   3 -11  391.78   38.31
   0   3 -11  435.56   14.63
   0   3 -11  389.01   13.18
   0   3 -11  295.61   11.04
   0   3  11  376.33   25.27
   0   3  11  399.98    7.41
   0   3  11  393.59   13.51
   0   3  11  386.61   12.49
   0   3  11  423.11   14.76
   0   3  11  352.87   10.34
   0   3  11  323.19    8.57
   0  -3 -12  783.06   47.28
   0  -3 -12  788.30   36.67
   0  -3 -12  748.14   11.10
   0  -3 -12  632.70   15.88
   0  -3 -12  536.01   15.09
   0  -3 -12  719.71   17.10
   0  -3 -12  570.14   12.42
   0  -3  12  723.70   55.25
   0  -3  12  747.68   43.65
   0  -3  12  790.54   18.15
   0  -3  12  809.35   14.36
   0  -3  12  727.22   16.60
   0  -3  12  723.43   16.37
   0   3 -12  686.40   55.18
   0   3 -12  767.68   44.15
   0   3 -12  924.46   19.17
   0   3 -12  805.00   17.30
   0   3 -12  798.91   17.95
   0   3 -12  609.18   15.39
   0   3  12  772.78   48.43
   0   3  12  710.29   34.66
   0   3  12  801.35   10.90
   0   3  12  846.81   19.01
   0   3  12  797.56   18.02
   0   3  12  814.46   17.69
   0   3  12  757.23   15.25
   0   3  12  705.05   12.68
   0  -3 -13 1753.45   70.63
   0  -3 -13 1787.91   55.25
   0  -3 -13 1693.06   16.57
   0  -3 -13 1375.41   23.00
   0  -3 -13 1680.70   23.98
   0  -3 -13 1241.09   22.40
   0  -3 -13 1755.03   26.55
   0  -3 -13 1388.65   19.47
   0  -3  13 1760.86   85.52
   0  -3  13 1757.14   66.22
   0  -3  13 1770.12   26.98
   0  -3  13 1850.76   22.17
   0  -3  13 1626.05   24.44
   0  -3  13 1620.94   24.25
   0   3 -13 1874.19   88.19
   0   3 -13 1745.11   66.05
   0   3 -13 2026.39   27.81
   0   3 -13 1786.62   25.33
   0   3 -13 1863.84   27.61
   0   3 -13 1344.14   22.76
   0   3  13 1646.28   69.71
   0   3  13 1760.46   55.35
   0   3  13 1789.03   16.93
   0   3  13 1858.80   27.90
   0   3  13 1802.70   27.11
   0   3  13 1824.97   26.59
   0   3  13 1669.67   22.76
   0   3  13 1673.75   20.06
   0  -3 -14 1055.12   59.17
   0  -3 -14 1314.69   49.68
   0  -3 -14 1295.52   14.83
   0  -3 -14 1040.00   20.66
   0  -3 -14 1235.06   21.12
   0  -3 -14  916.39   19.73
   0  -3 -14 1357.55   24.28
   0  -3 -14 1038.25   17.76
   0  -3  14 1293.24   76.00
   0  -3  14 1404.10   60.65
   0  -3  14 1330.40   24.25
   0  -3  14 1381.04   20.13
   0  -3  14 1232.29   21.97
   0  -3  14 1269.03   22.47
   0   3 -14 1383.35   78.21
   0   3 -14 1367.04   60.22
   0   3 -14 1596.93   25.66
   0   3 -14 1417.11   23.49
   0   3 -14 1428.88   25.14
   0   3 -14 1006.13   20.52
   0   3  14 1232.56   62.43
   0   3  14 1415.07   51.26
   0   3  14 1352.31   15.78
   0   3  14 1438.00   25.53
   0   3  14 1374.45   24.51
   0   3  14 1415.96   24.41
   0   3  14 1309.06   21.41
   0   3  14 1258.39   18.05
   0  -3 -15   80.81   21.22
   0  -3 -15  111.16   22.47
   0  -3 -15   76.14    5.67
   0  -3 -15   68.20    8.20
   0  -3 -15   63.62    7.71
   0  -3 -15   67.80    8.57
   0  -3 -15   94.55    9.82
   0  -3 -15   62.73    7.02
   0  -3  15  119.79   35.35
   0  -3  15  125.95   26.36
   0  -3  15   92.74    9.49
   0  -3  15   88.46    8.60
   0  -3  15   77.02    8.83
   0  -3  15   80.38    8.66
   0   3 -15  101.37   32.68
   0   3 -15  113.92   27.34
   0   3 -15  102.33    9.82
   0   3 -15   96.86    8.99
   0   3 -15   96.63   10.11
   0   3 -15   76.50    8.53
   0   3  15  106.21   28.89
   0   3  15  101.63   21.58
   0   3  15   95.97    6.09
   0   3  15   90.10    9.65
   0   3  15   98.27    8.76
   0   3  15   92.41    8.60
   0   3  15   80.78    8.24
   0   3  15   80.65    6.82
   0  -3 -16   21.74   13.97
   0  -3 -16  521.05   37.62
   0  -3 -16  359.39   14.00
   0  -3 -16  455.82   14.92
   0  -3 -16  328.72   13.57
   0  -3 -16  454.24   15.85
   0  -3 -16  387.33   12.42
   0  -3  16  489.95   51.79
   0  -3  16  442.84   40.85
   0  -3  16  460.50   15.78
   0  -3  16  479.87   13.70
   0  -3  16  444.88   14.89
   0  -3  16  458.98   15.71
   0  -3  16  495.16   15.75
   0   3 -16  505.14   55.25
   0   3 -16  470.28   39.93
   0   3 -16  579.17   17.69
   0   3 -16  491.96   15.71
   0   3 -16  492.13   17.07
   0   3 -16  357.09   14.23
   0   3  16  481.09   46.45
   0   3  16  498.75   35.74
   0   3  16  483.59   11.27
   0   3  16  486.56   16.90
   0   3  16  477.34   15.95
   0   3  16  481.52   15.88
   0   3  16  432.63   14.23
   0   3  16  455.26   12.45
   0  -3 -17    1.78   11.93
   0  -3 -17 1517.50   60.62
   0  -3 -17 1153.19   23.46
   0  -3 -17 1342.33   23.79
   0  -3 -17 1012.03   22.90
   0  -3 -17 1373.99   26.42
   0  -3 -17 1169.11   21.12
   0  -3  17 1366.87   84.90
   0  -3  17 1500.60   69.64
   0  -3  17 1513.87   28.10
   0  -3  17 1652.50   24.58
   0  -3  17 1521.05   24.08
   0  -3  17 1392.24   24.91
   0  -3  17 1396.89   26.09
   0  -3  17 1568.53   27.67
   0   3 -17 1489.56   89.71
   0   3 -17 1646.44   72.38
   0   3 -17 1771.73   29.35
   0   3 -17 1565.27   26.62
   0   3 -17 1503.50   27.77
   0   3 -17 1079.23   23.19
   0   3  17 1516.94   78.01
   0   3  17 1542.37   59.83
   0   3  17 1577.16   19.96
   0   3  17 1562.04   29.16
   0   3  17 1527.12   28.04
   0   3  17 1483.20   27.51
   0   3  17 1382.19   24.41
   0   3  17 1369.74   21.12
   0  -3 -18   -8.01   13.31
   0  -3 -18  572.94   42.40
   0  -3 -18  527.02   17.36
   0  -3 -18  595.77   17.26
   0  -3 -18  431.51   16.77
   0  -3 -18  631.38   19.93
   0  -3 -18  483.23   16.27
   0  -3  18  660.31   65.96
   0  -3  18  651.15   50.01
   0  -3  18  687.09   20.46
   0  -3  18  674.15   16.97
   0  -3  18  695.23   17.79
   0  -3  18  590.76   17.59
   0  -3  18  565.76   18.42
   0  -3  18  638.40   19.17
   0   3 -18  629.77   63.06
   0   3 -18  639.59   49.42
   0   3 -18  720.20   20.99
   0   3 -18  632.24   18.48
   0   3 -18  627.79   19.31
   0   3 -18  473.88   16.97
   0   3  18  605.33   55.81
   0   3  18  742.24   46.16
   0   3  18  687.62   14.50
   0   3  18  687.69   20.76
   0   3  18  670.59   19.60
   0   3  18  645.25   19.83
   0   3  18  626.41   18.05
   0   3  18  591.32   15.09
   0  -3 -19   17.36   13.74
   0  -3 -19   72.28   22.01
   0  -3 -19   44.18    8.30
   0  -3 -19   42.89    7.71
   0  -3 -19   43.36    8.86
   0  -3 -19   61.51   10.15
   0  -3 -19   53.37    7.77
   0  -3  19   78.08   40.52
   0  -3  19   61.24   28.37
   0  -3  19   65.43   10.08
   0  -3  19   72.02    8.63
   0  -3  19   60.52    8.43
   0  -3  19   59.10    8.93
   0  -3  19   56.60    9.55
   0  -3  19   63.52    9.13
   0   3 -19   39.37   34.36
   0   3 -19   20.95   27.11
   0   3 -19   64.60    9.55
   0   3 -19   57.26    8.63
   0   3 -19   71.06   10.34
   0   3 -19   57.98    8.99
   0   3  19   65.20   30.08
   0   3  19   57.49   20.85
   0   3  19   60.62    7.51
   0   3  19   62.43   10.21
   0   3  19   63.22    9.92
   0   3  19   57.92    9.06
   0   3  19   55.91    8.76
   0   3  19   66.91    7.68
   0  -3 -20  -16.11   14.53
   0  -3 -20  118.04   29.45
   0  -3 -20   92.94   10.48
   0  -3 -20  109.84   10.51
   0  -3 -20   94.02   10.97
   0  -3 -20  126.54   12.85
   0  -3 -20   97.15    9.55
   0  -3  20  131.65   45.36
   0  -3  20  108.88   33.21
   0  -3  20  118.83   11.99
   0  -3  20  115.04    9.98
   0  -3  20  134.68   10.54
   0  -3  20  116.20   10.58
   0  -3  20   99.82   10.51
   0  -3  20  126.87   12.02
   0   3 -20   92.71   39.67
   0   3 -20   96.33   32.45
   0   3 -20  138.20   12.42
   0   3 -20  121.34   11.27
   0   3 -20  142.35   13.34
   0   3 -20   94.68   11.23
   0   3  20  124.07   37.82
   0   3  20  146.97   30.44
   0   3  20  132.34    9.19
   0   3  20  139.55   12.91
   0   3  20  131.98   11.56
   0   3  20  128.39   12.52
   0   3  20  114.71   11.10
   0   3  20  116.89    9.36
   0  -3 -21  -10.31   18.22
   0  -3 -21  924.20   53.80
   0  -3 -21  637.22   19.64
   0  -3 -21  788.43   20.72
   0  -3 -21  608.06   20.03
   0  -3 -21  824.21   23.95
   0  -3 -21  634.55   18.28
   0  -3  21  862.23   75.90
   0  -3  21  894.61   62.33
   0  -3  21  930.65   24.84
   0  -3  21  921.79   21.58
   0  -3  21  890.79   21.88
   0  -3  21  782.73   20.92
   0  -3  21  799.17   23.03
   0  -3  21  835.15   23.13
   0   3 -21  866.81   81.18
   0   3 -21  972.79   63.25
   0   3 -21 1015.55   25.20
   0   3 -21  841.83   22.11
   0   3 -21  817.13   23.36
   0   3 -21  615.67   20.39
   0   3  21  930.13   69.55
   0   3  21  901.83   55.28
   0   3  21  941.00   25.70
   0   3  21  867.40   23.65
   0   3  21  864.47   23.65
   0   3  21  818.38   21.94
   0   3  21  750.02   18.32
   0  -3 -22   13.57   19.80
   0  -3 -22    4.97    6.16
   0  -3 -22   -4.32    5.57
   0  -3 -22    2.04    5.86
   0  -3 -22   -0.63    7.12
   0  -3 -22   12.52    6.23
   0  -3  22   41.11   36.60
   0  -3  22   16.64   21.32
   0  -3  22   -0.92    6.79
   0  -3  22   -1.84    5.90
   0  -3  22    0.56    6.09
   0  -3  22   -2.37    6.03
   0  -3  22   -0.49    6.36
   0  -3  22    1.55    6.36
   0   3 -22   -1.12   26.06
   0   3 -22  -24.31   18.81
   0   3 -22   -1.05    6.89
   0   3 -22    3.53    6.52
   0   3 -22   -3.23    7.18
   0   3 -22   -2.40    6.72
   0   3  22    9.69   24.68
   0   3  22   15.22   18.48
   0   3  22    1.84    5.17
   0   3  22   -0.86    7.25
   0   3  22   -4.78    6.75
   0   3  22    4.71    7.15
   0   3  22    1.65    6.19
   0   3  22   -0.92    4.65
   0  -3 -23   24.38   21.02
   0  -3 -23   20.66    7.35
   0  -3 -23   13.80    7.08
   0  -3 -23   15.55    8.80
   0  -3 -23   27.84   14.10
   0  -3 -23   17.63    6.52
   0  -3  23   -6.33   29.16
   0  -3  23   31.20   22.24
   0  -3  23   15.71    6.75
   0  -3  23   15.62    7.02
   0  -3  23   20.13    7.41
   0  -3  23   16.51    7.35
   0   3 -23  -41.58   25.17
   0   3 -23   11.04   17.00
   0   3 -23   15.81    7.97
   0   3 -23   23.23    6.85
   0   3 -23   26.32    7.97
   0   3 -23   24.05    8.93
   0   3  23   23.13   25.99
   0   3  23   17.69   18.75
   0   3  23   18.78    6.03
   0   3  23   14.27    8.04
   0   3  23   17.99    8.24
   0   3  23   17.72    8.24
   0   3  23   20.89    7.48
   0   3  23   25.76    6.42
   0  -3 -24   15.45   18.42
   0  -3 -24    7.68    6.75
   0  -3 -24   10.44    6.89
   0  -3 -24   11.46    7.61
   0  -3 -24    2.83    7.68
   0  -3 -24   18.19    6.92
   0  -3  24   17.69   30.05
   0  -3  24   17.46   20.23
   0  -3  24   22.04    8.96
   0  -3  24   21.58    7.28
   0  -3  24   18.71    7.54
   0  -3  24   11.14    6.92
   0  -3  24    7.12    7.68
   0  -3  24   13.67    7.58
   0   3 -24   33.41   34.36
   0   3 -24   14.59   21.71
   0   3 -24   11.50    8.53
   0   3 -24    7.12    5.70
   0   3 -24    7.05    7.18
   0   3 -24   10.58    8.76
   0   3 -24    4.91    6.46
   0   3  24   49.35   28.56
   0   3  24   48.82   24.12
   0   3  24   24.64    6.62
   0   3  24   22.01   10.54
   0   3  24   18.09    8.17
   0   3  24   19.27    9.29
   0   3  24    8.17    6.82
   0   3  24   10.08    5.57
   0  -3 -25    3.72   18.38
   0  -3 -25    3.89    6.26
   0  -3 -25    0.00    5.80
   0  -3 -25    4.18    7.64
   0  -3 -25   10.81    8.07
   0  -3 -25   -1.88    5.57
   0  -3  25    4.38   32.22
   0  -3  25   12.29   25.04
   0  -3  25    3.59    8.17
   0  -3  25    5.44    6.29
   0  -3  25    4.84    6.52
   0  -3  25    4.71    6.69
   0  -3  25    6.92    7.38
   0   3 -25   50.04   31.89
   0   3 -25   25.89   22.73
   0   3 -25   15.22    8.17
   0   3 -25   -0.79    5.24
   0   3 -25   -0.76    6.46
   0   3 -25    8.14    7.21
   0   3  25   24.84   28.20
   0   3  25    5.60   17.36
   0   3  25    4.09    5.47
   0   3  25   -4.41    7.74
   0   3  25    2.90    7.38
   0   3  25    2.57    7.74
   0   3  25   -0.43    5.27
   0  -3 -26  299.96   43.92
   0  -3 -26  151.18   15.06
   0  -3 -26  226.00   14.46
   0  -3 -26  206.63    4.58
   0  -3 -26  162.61   14.20
   0  -3 -26  229.23   16.64
   0  -3 -26  174.08   12.78
   0  -3  26  272.29   64.70
   0  -3  26  350.10   55.15
   0  -3  26  225.24   15.75
   0  -3  26  231.40   14.36
   0  -3  26  251.47   14.83
   0  -3  26  204.85   13.77
   0  -3  26  211.44   16.01
   0  -3  26  239.61   15.71
   0   3 -26  435.53   77.52
   0   3 -26  310.14   52.05
   0   3 -26  217.67   12.88
   0   3 -26  214.57   14.76
   0   3 -26  205.74   15.12
   0   3 -26  177.64   14.46
   0   3  26  272.09   54.13
   0   3  26  263.06   40.85
   0   3  26  224.52   12.35
   0   3  26  254.53   17.43
   0   3  26  232.03   15.32
   0   3  26  224.09   15.42
   0   3  26  215.62   15.02
   0   3  26  183.30   12.26
   0  -3 -27   43.72   21.45
   0  -3 -27    8.47    6.92
   0  -3 -27   15.62    7.45
   0  -3 -27    8.83    2.21
   0  -3 -27   15.15    7.31
   0  -3 -27    4.88    7.35
   0  -3 -27    5.04    6.52
   0  -3  27  -11.60   33.67
   0  -3  27   18.75   28.99
   0  -3  27    8.10    8.47
   0  -3  27   18.45    7.68
   0  -3  27    3.10    7.71
   0  -3  27    1.35    7.25
   0  -3  27    1.71    7.15
   0   3 -27  -12.62   34.99
   0   3 -27    2.54   27.21
   0   3 -27   16.51    8.53
   0   3 -27   15.62    6.65
   0   3 -27   13.47    7.64
   0   3 -27   12.98    8.01
   0   3 -27    0.63    7.41
   0   3  27    7.31   27.57
   0   3  27   19.60   20.89
   0   3  27    5.53    5.93
   0   3  27    6.33    9.03
   0   3  27   -0.59    6.89
   0   3  27    0.82    8.07
   0   3  27    9.55    8.66
   0   3  27    3.92    5.96
   0  -3 -28   33.37   26.45
   0  -3 -28   18.58    7.64
   0  -3 -28   23.23    2.80
   0  -3 -28   20.10    8.76
   0  -3 -28   25.83    9.72
   0  -3 -28   32.22    8.53
   0  -3  28   30.90   39.24
   0  -3  28   58.81   26.29
   0  -3  28   25.76    9.85
   0  -3  28   28.69   13.28
   0  -3  28   27.90    8.93
   0  -3  28   22.37    9.62
   0  -3  28   34.86    9.36
   0   3 -28   85.49   45.69
   0   3 -28   26.62   26.13
   0   3 -28   23.49    9.55
   0   3 -28   27.38    7.45
   0   3 -28   22.30    8.37
   0   3 -28   40.72   10.94
   0   3 -28   23.42    8.30
   0   3  28   -3.82   27.31
   0   3  28   47.67   42.30
   0   3  28   13.34    6.65
   0   3  28   17.07   10.54
   0   3  28   22.01    9.29
   0   3  28   13.24    9.36
   0   3  28   20.06    8.76
   0   3  28   22.50    7.45
   0  -3 -29  221.72   39.47
   0  -3 -29  178.40   14.69
   0  -3 -29  170.82    5.14
   0  -3 -29  130.79   14.86
   0  -3 -29  165.42   16.64
   0  -3 -29  148.65   13.51
   0  -3  29  170.46   61.11
   0  -3  29  213.94   45.60
   0  -3  29  200.11   16.67
   0  -3  29  205.31   14.63
   0  -3  29  175.30   15.15
   0  -3  29  166.54   16.44
   0  -3  29  161.73   14.92
   0   3 -29  226.17   66.61
   0   3 -29  241.39   46.55
   0   3 -29  227.91   18.19
   0   3 -29  171.02   13.21
   0   3 -29  199.22   17.43
   0   3 -29  169.30   16.60
   0   3 -29  151.41   15.06
   0   3  29  192.46   50.54
   0   3  29  246.06   43.72
   0   3  29  221.36   13.67
   0   3  29  223.23   18.35
   0   3  29  180.31   16.34
   0   3  29  176.02   15.32
   0   3  29  157.34   15.22
   0   3  29  162.45   13.05
   0  -3 -30 1486.56   81.44
   0  -3 -30 1035.91   28.60
   0  -3 -30 1291.50   12.39
   0  -3 -30  987.45   30.51
   0  -3 -30 1251.37   34.69
   0  -3 -30 1007.41   28.33
   0  -3  30 1334.09  113.89
   0  -3  30 1436.91   89.28
   0  -3  30 1509.46   37.06
   0  -3  30 1426.87   33.93
   0  -3  30 1256.74   33.87
   0  -3  30 1180.44   32.29
   0   3 -30 1461.23  117.45
   0   3 -30 1593.50   93.66
   0   3 -30 1574.82   38.91
   0   3 -30 1243.20   27.87
   0   3 -30 1321.90   32.85
   0   3 -30 1236.74   33.60
   0   3 -30 1002.93   30.47
   0   3  30 1518.16  105.32
   0   3  30 1491.11   82.36
   0   3  30 1474.57   29.12
   0   3  30 1550.51   39.34
   0   3  30 1442.91   35.61
   0   3  30 1406.14   35.68
   0   3  30 1246.07   32.78
   0   3  30 1160.11   28.17
   0  -3 -31  308.69   69.84
   0  -3 -31  281.12   46.12
   0  -3 -31  207.42   15.71
   0  -3 -31  280.13   17.59
   0  -3 -31  254.30    6.36
   0  -3 -31  210.68   17.69
   0  -3 -31  277.20   20.20
   0  -3 -31  221.16   16.04
   0  -3  31  312.58   71.56
   0  -3  31  369.21   60.75
   0  -3  31  291.92   20.06
   0  -3  31  338.67   18.35
   0  -3  31  289.68   18.19
   0  -3  31  285.20   20.33
   0  -3  31  233.84   17.72
   0   3 -31  373.26   80.95
   0   3 -31  363.71   57.65
   0   3 -31  375.11   22.17
   0   3 -31  253.94   15.19
   0   3 -31  310.24   19.27
   0   3 -31  289.02   19.24
   0   3 -31  256.70   18.58
   0   3  31  223.43   53.57
   0   3  31  391.78   55.87
   0   3  31  326.65   16.64
   0   3  31  321.80   22.11
   0   3  31  305.20   20.20
   0   3  31  309.42   20.79
   0   3  31  284.08   19.21
   0   3  31  254.33   15.85
   0  -3 -32   65.00   42.96
   0  -3 -32   22.67   24.18
   0  -3 -32   36.83    9.92
   0  -3 -32   33.04   10.02
   0  -3 -32   36.70    3.92
   0  -3 -32   37.26   10.97
   0  -3 -32   28.37   11.83
   0  -3 -32   33.50   11.20
   0  -3  32   70.63   54.23
   0  -3  32   28.63   31.96
   0  -3  32   51.95   12.75
   0  -3  32   50.47   10.81
   0  -3  32   51.92   11.50
   0  -3  32   42.96   12.52
   0  -3  32   31.86    9.98
   0   3 -32   49.22   43.68
   0   3 -32   47.04   31.53
   0   3 -32   56.66   12.82
   0   3 -32   40.88    8.99
   0   3 -32   48.73   11.43
   0   3 -32   57.26   13.24
   0   3 -32   27.94   10.08
   0   3  32   25.37   37.56
   0   3  32   38.68   24.12
   0   3  32   42.17    9.36
   0   3  32   56.47   14.56
   0   3  32   36.04   10.81
   0   3  32   45.66   12.65
   0   3  32   29.06   11.27
   0   3  32   40.79    9.62
   0  -3 -33  111.12   49.15
   0  -3 -33   76.10   12.06
   0  -3 -33   89.91   13.18
   0  -3 -33   77.22    4.71
   0  -3 -33   83.81   14.20
   0  -3 -33   65.53   14.56
   0  -3 -33   70.07   12.26
   0  -3  33  171.74   63.35
   0  -3  33  141.10   42.10
   0  -3  33  114.19   16.11
   0  -3  33   94.12   13.44
   0  -3  33   95.54   14.03
   0  -3  33   87.24   15.65
   0  -3  33   69.81   14.10
   0   3 -33  121.27   55.97
   0   3 -33  122.52   39.57
   0   3 -33  132.57   17.63
   0   3 -33  117.35   15.22
   0   3 -33   81.83   15.32
   0   3 -33   67.40   13.05
   0   3  33  123.90   51.69
   0   3  33  120.31   12.75
   0   3  33  135.34   18.61
   0   3  33  100.94   15.35
   0   3  33   86.38   17.00
   0   3  33   80.85   14.43
   0   3  33   70.37   11.23
   0  -3 -34  841.44   93.63
   0  -3 -34  543.75   23.32
   0  -3 -34  671.21   25.76
   0  -3 -34  645.55   10.05
   0  -3 -34  497.79   25.30
   0  -3 -34  616.20   33.18
   0  -3 -34  526.13   23.46
   0  -3  34  775.88   72.15
   0  -3  34  770.61   29.78
   0  -3  34  767.51   27.21
   0  -3  34  739.34   28.04
   0  -3  34  637.54   27.48
   0  -3  34  599.10   29.09
   0   3 -34  986.86  160.21
   0   3 -34  825.76   73.30
   0   3 -34  883.15   32.32
   0   3 -34  597.95   21.94
   0   3 -34  679.22   26.42
   0   3 -34  656.65   28.96
   0   3 -34  537.39   25.50
   0   3  34  692.89   82.20
   0   3  34  839.73   37.19
   0   3  34  698.62   31.92
   0   3  34  648.28   27.67
   0   3  34  603.55   23.09
   0  -3 -35   62.96   55.81
   0  -3 -35   24.64   10.41
   0  -3 -35   36.14   11.10
   0  -3 -35   32.12    3.85
   0  -3 -35   28.00   12.12
   0  -3 -35   35.12   10.64
   0  -3  35   91.78   62.10
   0  -3  35   33.11   33.90
   0  -3  35   57.19   14.53
   0  -3  35   45.86   12.06
   0  -3  35   55.08   13.05
   0  -3  35   34.39   13.47
   0  -3  35   32.68   11.60
   0   3 -35   18.94   27.54
   0   3 -35   35.05    9.52
   0   3 -35   39.63   12.09
   0   3 -35   46.75   12.72
   0   3 -35   31.26   14.03
   0   3  35   86.88   50.90
   0   3  35   38.31    9.95
   0   3  35   42.17   16.74
   0   3  35   52.45   13.77
   0   3  35   37.69   14.33
   0   3  35   30.47    9.75
   0  -3 -36  -79.36   37.69
   0  -3 -36   -0.76    8.50
   0  -3 -36    2.04    8.80
   0  -3 -36    3.69    2.97
   0  -3 -36   -3.39    9.36
   0  -3 -36   -4.91   10.97
   0  -3 -36    4.41    9.09
   0  -3  36   -5.04   49.75
   0  -3  36    9.26   11.27
   0  -3  36    5.63    9.32
   0  -3  36   -4.58    9.78
   0  -3  36   13.44   12.22
   0  -3  36    7.64    8.99
   0   3 -36    4.25   44.15
   0   3 -36   23.32   35.61
   0   3 -36   -3.66   11.20
   0   3 -36   -2.40    7.41
   0   3 -36   -0.76    9.88
   0   3 -36    8.24   12.19
   0   3  36   -4.05   34.89
   0   3  36    4.28   12.12
   0   3  36   -9.52    9.19
   0   3  36    2.47   11.33
   0   3  36   -9.85   11.23
   0   3  36    7.31    8.37
   0  -3 -37   72.12   50.70
   0  -3 -37    3.26    9.03
   0  -3 -37    4.61    9.59
   0  -3 -37    2.60   10.21
   0  -3 -37    7.87   11.23
   0  -3 -37   -3.99    8.37
   0  -3  37    4.25   53.14
   0  -3  37   22.57   33.93
   0  -3  37    7.48   13.67
   0  -3  37    7.48    9.88
   0  -3  37    3.33   11.60
   0  -3  37    4.78   12.62
   0  -3  37    7.64   10.18
   0   3 -37  -25.73   55.02
   0   3 -37   92.15   38.12
   0   3 -37    3.82   11.30
   0   3 -37    9.39    8.40
   0   3 -37   14.50   10.67
   0   3 -37    2.54   11.00
   0   3 -37   -5.04    9.69
   0   3  37  -16.74   37.72
   0   3  37   10.84    9.36
   0   3  37   31.92   13.90
   0   3  37   24.41   13.21
   0   3  37    8.10   12.26
   0   3  37    7.51   11.76
   0   3  37   -1.78    8.83
   0  -3 -38  105.88   62.73
   0  -3 -38   18.61   10.44
   0  -3 -38   20.43   10.38
   0  -3 -38   22.86   12.12
   0  -3 -38   38.84   14.86
   0  -3 -38   23.46   10.77
   0  -3  38  115.24   69.35
   0  -3  38   23.92   41.15
   0  -3  38   43.29   13.84
   0  -3  38   20.16   10.81
   0  -3  38   36.73   14.43
   0  -3  38   30.67   14.00
   0  -3  38   24.38   11.63
   0   3 -38   49.29   69.41
   0   3 -38   58.05   34.66
   0   3 -38   44.11   15.06
   0   3 -38   14.17    8.86
   0   3 -38   26.62   12.06
   0   3 -38   19.67   13.67
   0   3 -38   13.70   11.27
   0   3  38   56.63   47.87
   0   3  38   36.01   10.61
   0   3  38   38.55   15.19
   0   3  38   28.04   12.45
   0   3  38   23.36   12.82
   0   3  38   27.08   13.61
   0  -3 -39   55.81   12.91
   0  -3 -39   63.45   13.41
   0  -3 -39   23.88   12.98
   0  -3 -39   64.14   16.93
   0  -3 -39   59.53   13.18
   0  -3  39   86.41   65.49
   0  -3  39  100.84   42.40
   0  -3  39   80.02   16.47
   0  -3  39   66.32   16.83
   0  -3  39   69.38   15.15
   0  -3  39   66.52   15.32
   0  -3  39   59.66   14.13
   0   3 -39  -23.98   62.03
   0   3 -39  121.14   43.98
   0   3 -39   73.57   16.60
   0   3 -39   41.35   11.04
   0   3 -39   43.22   15.25
   0   3 -39   46.55   14.36
   0   3  39   77.95   13.24
   0   3  39   78.57   18.02
   0   3  39   97.15   17.86
   0   3  39   55.58   14.63
   0   3  39   64.87   15.52
   0   3  39   51.33   11.86
   0  -3 -40   -7.08    9.32
   0  -3 -40   14.63   11.63
   0  -3 -40    8.73   11.73
   0  -3 -40    1.91   10.05
   0  -3  40   72.64   68.56
   0  -3  40    4.51   12.45
   0  -3  40    9.92   12.22
   0  -3  40   -0.86   11.10
   0  -3  40    2.40   12.68
   0  -3  40    8.37   11.43
   0   3 -40    1.61   73.80
   0   3 -40    2.83   12.49
   0   3 -40   11.17    9.16
   0   3 -40    2.40   12.85
   0   3 -40  -12.88   12.75
   0   3 -40   19.93   12.12
   0   3  40   -4.97    9.52
   0   3  40    9.39   13.77
   0   3  40    4.55   13.01
   0   3  40    5.96   12.72
   0   3  40    0.89   12.12
   0   3  40   -4.65    8.80
   0  -3 -41   91.22   15.75
   0  -3 -41   47.84   14.63
   0  -3 -41   78.51   18.32
   0  -3  41   71.75   69.71
   0  -3  41   92.25   17.99
   0  -3  41   64.97   14.43
   0  -3  41   89.02   16.74
   0  -3  41   63.19   17.10
   0  -3  41   73.07   15.25
   0   3 -41   88.29   86.58
   0   3 -41  122.32   19.90
   0   3 -41   79.46   13.38
   0   3 -41   69.64   16.18
   0   3 -41   88.03   18.65
   0   3 -41   70.67   16.51
   0   3  41   85.26   14.23
   0   3  41   98.97   19.77
   0   3  41   75.01   16.18
   0   3  41   93.96   18.45
   0   3  41   66.68   16.44
   0   3  41   73.76   13.94
   0  -3 -42   55.68   13.44
   0  -3 -42   68.79   16.80
   0  -3 -42   61.11   16.21
   0  -3 -42   81.44   19.04
   0  -3  42   89.05   18.38
   0  -3  42   68.72   15.32
   0  -3  42   65.86   15.81
   0  -3  42   53.14   17.49
   0  -3  42   43.62   14.50
   0   3 -42   70.27   18.42
   0   3 -42   55.81   12.22
   0   3 -42   88.88   17.39
   0   3 -42   75.90   18.48
   0   3 -42   53.11   15.32
   0   3  42   79.30   14.20
   0   3  42   95.77   19.47
   0   3  42   62.43   17.33
   0   3  42   84.93   18.94
   0   3  42   59.10   16.97
   0   3  42   42.40   12.49
   0  -3 -43  205.74   20.39
   0  -3 -43  230.09   21.58
   0  -3 -43  181.79   21.55
   0  -3 -43  245.31   25.60
   0  -3 -43  159.98   20.03
   0  -3  43  271.40   26.85
   0  -3  43  246.39   22.40
   0  -3  43  241.45   23.26
   0  -3  43  236.15   25.50
   0  -3  43  210.88   22.90
   0   3 -43  267.84   26.95
   0   3 -43  191.70   18.28
   0   3 -43  241.29   22.76
   0   3 -43  203.33   24.94
   0   3 -43  162.75   21.38
   0   3  43  255.72   20.79
   0   3  43  293.73   29.02
   0   3  43  249.89   25.43
   0   3  43  230.25   25.37
   0   3  43  236.41   24.68
   0   3  43  238.98   20.56
   0  -3 -44  117.25   17.66
   0  -3 -44  134.84   18.81
   0  -3 -44  101.73   19.04
   0  -3 -44  132.80   23.00
   0  -3 -44  109.80   18.09
   0  -3  44  142.75   21.61
   0  -3  44  177.60   21.55
   0  -3  44  127.20   20.03
   0  -3  44  102.75   20.26
   0  -3  44  105.13   18.71
   0   3 -44  174.47   24.87
   0   3 -44   86.88   14.76
   0   3 -44  141.76   20.49
   0   3 -44  136.26   17.00
   0   3 -44  127.73   22.80
   0   3 -44   83.91   17.46
   0   3  44  130.36   17.66
   0   3  44  174.87   25.30
   0   3  44  166.27   22.67
   0   3  44  183.30   24.02
   0   3  44  113.23   19.90
   0   3  44  123.31   17.16
   0  -3 -45   44.74   13.90
   0  -3 -45   63.06   15.15
   0  -3 -45   25.76   13.64
   0  -3 -45   34.79   15.22
   0  -3 -45   43.59   14.69
   0  -3  45   62.13   18.71
   0  -3  45   45.86   15.58
   0  -3  45   43.92   15.75
   0  -3  45   45.99   17.16
   0  -3  45   35.48   14.40
   0   3 -45   37.92   17.53
   0   3 -45   56.14   13.18
   0   3 -45   57.78   16.47
   0   3 -45   36.63   12.68
   0   3 -45   46.16   16.67
   0   3 -45   30.84   14.86
   0   3  45   63.22   14.56
   0   3  45   82.20   20.59
   0   3  45   77.49   18.68
   0   3  45   59.76   18.02
   0   3  45   41.35   16.77
   0   3  45   48.17   13.47
   0  -3 -46   65.30   15.06
   0  -3 -46   39.30   14.20
   0  -3 -46   49.25   16.70
   0  -3 -46   37.99   14.10
   0  -3  46   58.25   18.35
   0  -3  46   56.57   16.37
   0  -3  46   36.96   15.98
   0  -3  46   34.99   15.71
   0  -3  46   34.16   17.72
   0   3 -46   59.33   19.47
   0   3 -46   39.17   13.87
   0   3 -46   46.62   16.44
   0   3 -46   67.04   14.30
   0   3 -46   56.10   22.27
   0   3 -46   24.41   14.99
   0   3  46   54.33   14.40
   0   3  46   58.11   18.38
   0   3  46   35.42   17.33
   0   3  46   35.42   16.80
   0   3  46   44.41   13.47
   0  -3 -47  320.82   23.56
   0  -3 -47  379.46   26.39
   0  -3 -47  360.22   28.86
   0  -3 -47  272.91   24.87
   0  -3  47  459.22   33.11
   0  -3  47  449.60   28.76
   0  -3  47  406.67   29.29
   0  -3  47  379.75   30.94
   0  -3  47  338.41   28.60
   0   3 -47  270.57   21.58
   0   3 -47  387.99   27.57
   0   3 -47  371.55   24.44
   0   3 -47  384.07   31.56
   0   3  47  435.82   31.03
   0   3  47  456.94   33.74
   0   3  47  426.01   48.86
   0   3  47  419.19   30.28
   0   3  47  320.52   23.85
   0  -3 -48   76.66   16.57
   0  -3 -48   83.35   17.39
   0  -3 -48   63.29   18.35
   0  -3 -48   63.71   21.48
   0  -3 -48   75.08   17.59
   0  -3  48  111.48   21.64
   0  -3  48  116.43   20.26
   0  -3  48   77.65   18.98
   0  -3  48   76.89   20.69
   0  -3  48   96.92   19.27
   0   3 -48   68.03   14.69
   0   3 -48   79.30   18.02
   0   3 -48   83.94   15.71
   0   3 -48   75.64   20.59
   0   3 -48   70.70   18.61
   0   3  48  106.18   17.43
   0   3  48  130.00   25.00
   0   3  48  130.26   22.50
   0   3  48   96.07   20.10
   0   3  48  111.16   21.41
   0   3  48   64.57   15.52
   0  -3 -49   15.52   12.75
   0  -3 -49   14.20   13.01
   0  -3 -49   10.87   14.43
   0  -3 -49   10.34   16.70
   0  -3 -49   19.40   15.15
   0  -3  49   23.59   14.76
   0  -3  49   15.12   17.39
   0  -3  49    9.75   15.32
   0   3 -49    8.63   10.54
   0   3 -49    0.43   14.13
   0   3 -49   11.04   17.72
   0   3 -49    9.75   14.03
   0   3  49   15.98   12.39
   0   3  49   -3.36   16.54
   0   3  49   11.04   14.76
   0   3  49  -14.27   14.40
   0   3  49    6.98   16.01
   0   3  49    2.40   11.66
   0  -3 -50   13.44   13.01
   0  -3 -50    7.84   12.55
   0  -3 -50    2.64   14.07
   0  -3 -50   10.77   17.56
   0  -3 -50    2.14   13.47
   0  -3  50    4.51   15.65
   0  -3  50   10.21   15.45
   0  -3  50    8.50   15.02
   0  -3  50   -7.77   16.18
   0  -3  50   10.94   14.43
   0   3 -50    0.79   10.05
   0   3 -50    7.91   15.02
   0   3 -50   18.61   17.46
   0   3 -50    2.47   13.94
   0   3  50   10.25   12.35
   0   3  50   29.02   18.88
   0   3  50   20.52   16.57
   0   3  50   -2.40   15.88
   0   3  50    4.25   15.65
   0   3  50   15.78   12.85
   0  -3 -51  169.53   21.68
   0  -3 -51  221.19   24.74
   0  -3 -51  166.96   25.24
   0  -3 -51  249.26   31.26
   0  -3 -51  144.17   22.11
   0  -3  51  277.30   28.66
   0  -3  51  276.77   31.40
   0  -3  51  260.00   27.05
   0  -3  51  178.56   26.88
   0  -3  51  161.33   24.61
   0   3 -51  148.61   18.71
   0   3 -51  231.14   25.73
   0   3 -51  230.48   28.99
   0   3 -51  150.59   24.25
   0   3  51  248.24   23.00
   0   3  51  240.23   32.88
   0   3  51  228.50   27.71
   0   3  51  243.30   28.83
   0   3  51  206.53   27.28
   0   3  51  188.38   21.28
   0  -3 -52   29.55   14.23
   0  -3 -52   22.67   14.89
   0  -3 -52   27.25   15.45
   0  -3 -52   17.69   18.84
   0  -3  52   34.49   19.73
   0  -3  52   31.13   16.51
   0  -3  52   28.73   17.00
   0  -3  52   12.45   17.99
   0  -3  52   10.21   14.86
   0   3 -52   25.70   12.98
   0   3 -52    9.42   14.36
   0   3 -52   27.34   20.00
   0   3 -52   21.35   15.85
   0   3  52   36.93   15.15
   0   3  52   41.97   21.02
   0   3  52   19.60   17.89
   0   3  52   27.90   18.78
   0   3  52   15.52   17.63
   0   3  52   20.62   13.44
   0  -3 -53    2.44   12.82
   0  -3 -53   16.11   14.23
   0  -3 -53   18.32   16.04
   0  -3 -53   26.62   19.96
   0  -3 -53   34.69   16.80
   0  -3  53   -0.89   15.91
   0  -3  53    1.45   15.55
   0  -3  53   11.99   16.27
   0  -3  53   33.70   19.40
   0  -3  53    9.69   15.62
   0   3 -53   13.31   16.18
   0   3 -53   30.70   18.78
   0   3 -53   16.18   16.18
   0   3  53   21.51   15.09
   0   3  53   -2.40   17.46
   0   3  53   15.75   17.39
   0   3  53   39.01   19.80
   0   3  53   18.05   17.39
   0   3  53   31.76   14.86
   0  -4   0 1546.16   54.49
   0  -4   0 1495.33   41.28
   0  -4   0 1648.52   16.77
   0  -4   0 1474.50   20.20
   0  -4   0 1527.68   19.54
   0  -4   0 1417.31   20.39
   0   4   0 1545.83   54.39
   0   4   0 1544.12   42.30
   0   4   0 1584.93   20.69
   0   4   0 1492.72   17.26
   0   4   0 1568.07   11.56
   0   4   0 1415.37   20.23
   0   4   0 1415.96   20.23
   0   4   0 1170.39   13.31
   0  -4  -1    9.78   12.65
   0  -4  -1   28.69   10.97
   0  -4  -1   22.24    3.53
   0  -4  -1   21.02    5.73
   0  -4  -1   18.25    4.41
   0  -4  -1   19.14    4.22
   0  -4  -1   15.88    4.48
   0  -4   1   35.58   16.57
   0  -4   1   27.51   10.74
   0  -4   1   30.21    4.41
   0  -4   1   22.40    4.71
   0  -4   1   22.80    4.68
   0  -4   1   27.64    5.17
   0  -4   1   22.47    2.40
   0   4  -1    4.97   13.01
   0   4  -1   17.46   11.20
   0   4  -1   21.25    4.68
   0   4  -1   23.32    3.85
   0   4  -1   30.47    5.63
   0   4  -1   27.08    5.14
   0   4  -1   17.10    3.33
   0   4   1   15.95   13.11
   0   4   1   34.62   11.53
   0   4   1   25.53    5.17
   0   4   1   16.11    3.72
   0   4   1   18.55    2.70
   0   4   1   18.32    4.51
   0   4   1   16.93    4.28
   0   4   1   20.43    3.16
   0  -4  -2  958.43   42.30
   0  -4  -2  827.31   30.28
   0  -4  -2  916.85   11.14
   0  -4  -2  798.22   15.78
   0  -4  -2  936.02   16.74
   0  -4  -2  933.98   14.73
   0  -4  -2  718.16   15.19
   0  -4   2  972.63   47.21
   0  -4   2    1.32    4.25
   0  -4   2  991.27   14.79
   0  -4   2  880.81    8.43
   0  -4   2  997.07   16.54
   0  -4   2  906.24   16.24
   0  -4   2  806.06   15.68
   0  -4   2  975.66    9.36
   0   4  -2  741.58   42.37
   0   4  -2  921.36   35.88
   0   4  -2 1005.77   16.74
   0   4  -2  906.14   13.08
   0   4  -2  831.72    6.36
   0   4  -2  886.15   16.74
   0   4  -2  851.29   16.14
   0   4  -2  690.39   11.60
   0   4   2 1000.30   42.47
   0   4   2  796.70   31.13
   0   4   2  861.14   16.01
   0   4   2  884.50   14.33
   0   4   2  960.60   11.46
   0   4   2  952.63   16.77
   0   4   2  827.24    5.73
   0   4   2  993.54    5.96
   0   4   2  855.90   16.18
   0   4   2  721.62    9.82
   0  -4  -3  223.79   23.42
   0  -4  -3  177.54   16.87
   0  -4  -3  169.73    5.24
   0  -4  -3  141.83    8.14
   0  -4  -3  141.33    8.04
   0  -4  -3  164.86    7.15
   0  -4  -3  125.22    7.51
   0  -4   3  167.95   27.54
   0  -4   3   -2.47    2.83
   0  -4   3  182.97    8.01
   0  -4   3  197.60    3.43
   0  -4   3  161.76    8.50
   0  -4   3  176.65    9.06
   0  -4   3  186.83    5.37
   0   4  -3  227.32   31.33
   0   4  -3  171.87   21.45
   0   4  -3  183.86    8.76
   0   4  -3  179.88    6.79
   0   4  -3  165.15    8.90
   0   4  -3  157.90    8.10
   0   4  -3  128.19    6.42
   0   4   3  198.52   22.34
   0   4   3  189.37   32.06
   0   4   3  172.86    8.83
   0   4   3  173.65    7.68
   0   4   3  166.73    6.09
   0   4   3  190.72    8.57
   0   4   3  161.66    3.76
   0   4   3  180.90    8.86
   0   4   3  145.78    5.07
   0  -4  -4  734.40   36.80
   0  -4  -4  696.45   33.21
   0  -4  -4  501.91   11.46
   0  -4  -4  594.88   13.90
   0  -4  -4  611.32   11.33
   0  -4  -4  537.00   13.67
   0  -4   4  651.12   42.20
   0  -4   4  775.52   14.50
   0  -4   4  732.95    5.86
   0  -4   4    0.26    0.36
   0  -4   4  627.60   14.50
   0  -4   4  812.68   16.44
   0  -4   4  765.86   10.58
   0   4  -4  715.92   44.61
   0   4  -4  635.93   32.38
   0   4  -4  807.28   15.45
   0   4  -4  696.68   11.37
   0   4  -4  755.09   15.81
   0   4  -4  697.77   15.35
   0   4  -4  550.18   11.53
   0   4   4  627.07   33.83
   0   4   4  775.06   29.25
   0   4   4  691.87   14.99
   0   4   4  699.51   13.87
   0   4   4  676.45   11.40
   0   4   4  716.74    7.51
   0   4   4  730.22   15.42
   0   4   4  590.93    8.57
   0  -4  -5 1370.76   49.02
   0  -4  -5  934.51   14.53
   0  -4  -5 1041.28   21.61
   0  -4  -5 1138.96   14.50
   0  -4  -5  973.48   18.15
   0  -4   5 1342.86   60.49
   0  -4   5 1270.38   18.88
   0  -4   5 1178.86   19.87
   0  -4   5 1512.49   23.95
   0  -4   5 1273.05   14.56
   0   4  -5 1270.97   59.50
   0   4  -5 1200.60   44.34
   0   4  -5 1534.63   20.95
   0   4  -5 1317.79   15.29
   0   4  -5 1402.92   21.51
   0   4  -5 1315.88   21.05
   0   4  -5 1055.94   15.88
   0   4   5 1475.03   50.90
   0   4   5 1439.19   39.40
   0   4   5 1318.91   20.59
   0   4   5 1327.74   19.07
   0   4   5 1264.45   16.21
   0   4   5 1214.70   11.04
   0   4   5 1200.87   19.37
   0   4   5 1081.61   11.27
   0  -4  -6   28.40   14.40
   0  -4  -6   18.84   16.34
   0  -4  -6   19.24    4.12
   0  -4  -6   20.76    5.73
   0  -4  -6   24.54    3.76
   0  -4  -6   20.33    3.29
   0  -4   6   28.86   18.51
   0  -4   6   28.17    5.44
   0  -4   6   22.34    2.57
   0  -4   6   26.98    4.05
   0   4  -6   35.65   20.43
   0   4  -6   37.19   15.06
   0   4  -6   26.13    5.17
   0   4  -6   26.16    4.02
   0   4  -6   20.29    4.48
   0   4   6   16.34   13.64
   0   4   6   17.53   11.07
   0   4   6   18.71    5.73
   0   4   6   23.09    5.01
   0   4   6   24.61    4.41
   0   4   6   25.93    3.06
   0   4   6   25.63    5.60
   0   4   6   24.54    3.00
   0  -4  -7  148.75   24.38
   0  -4  -7   86.41   18.35
   0  -4  -7   66.02    5.70
   0  -4  -7   80.78    7.51
   0  -4  -7   82.33    4.91
   0  -4  -7   76.07    7.68
   0  -4  -7   72.94    4.94
   0  -4   7   77.39   23.98
   0  -4   7  130.63   22.24
   0  -4   7   90.73    7.45
   0  -4   7   95.84    4.02
   0  -4   7   84.04    7.84
   0  -4   7   92.44    6.16
   0   4  -7   96.96   26.36
   0   4  -7  104.57   20.66
   0   4  -7  109.80    8.33
   0   4  -7  100.58    5.86
   0   4  -7   95.74    7.35
   0   4  -7   94.88    8.24
   0   4   7  102.85   20.69
   0   4   7  135.44   18.38
   0   4   7  114.98    3.20
   0   4   7  110.10    9.39
   0   4   7   99.00    7.51
   0   4   7   98.67    6.56
   0   4   7   88.75    4.71
   0   4   7  112.31    9.19
   0   4   7   79.07    4.38
   0  -4  -8   77.95   19.54
   0  -4  -8   56.01   15.91
   0  -4  -8   49.29    5.37
   0  -4  -8   65.46    7.38
   0  -4  -8   75.11    4.58
   0  -4  -8   45.60    6.06
   0  -4  -8   42.17    4.61
   0  -4   8   80.25   24.81
   0  -4   8   46.12   18.15
   0  -4   8   60.42    7.21
   0  -4   8   57.26    4.05
   0  -4   8   58.64    7.31
   0  -4   8   53.40    5.67
   0   4  -8   82.13   27.54
   0   4  -8   81.77   20.69
   0   4  -8   62.53    7.54
   0   4  -8   52.68    5.30
   0   4  -8   61.67    7.54
   0   4  -8   66.32    7.84
   0   4  -8   46.35    5.77
   0   4   8   56.93   17.30
   0   4   8   70.50   15.32
   0   4   8   62.20    2.67
   0   4   8   73.96    7.97
   0   4   8   52.88    7.12
   0   4   8   60.49    6.29
   0   4   8   74.26    5.04
   0   4   8   56.60    6.36
   0   4   8   54.19    4.15
   0  -4  -9  147.39   24.71
   0  -4  -9   95.05    6.03
   0  -4  -9  110.30    8.57
   0  -4  -9  134.97    8.47
   0  -4  -9  110.99    4.74
   0  -4  -9   88.92    7.64
   0  -4  -9   96.00    5.96
   0  -4   9  188.28   36.31
   0  -4   9  152.11   25.66
   0  -4   9  117.81    8.73
   0  -4   9  125.29    5.47
   0  -4   9  111.12    8.86
   0  -4   9  111.62    7.25
   0   4  -9  200.11   36.50
   0   4  -9  163.08   27.77
   0   4  -9  138.40    6.95
   0   4  -9  124.40    8.43
   0   4  -9  128.65    8.80
   0   4  -9   87.47    7.31
   0   4   9  169.83   21.51
   0   4   9  123.02    4.51
   0   4   9  124.63    9.22
   0   4   9  134.48    8.76
   0   4   9  131.68    8.37
   0   4   9  118.07    6.13
   0   4   9  103.91    7.77
   0   4   9  104.86    5.11
   0  -4 -10  768.90   43.98
   0  -4 -10  678.13   11.70
   0  -4 -10  692.40   17.00
   0  -4 -10  867.40   17.66
   0  -4 -10  799.37    9.49
   0  -4 -10  628.09   16.34
   0  -4 -10  697.47   12.75
   0  -4  10  790.18   56.63
   0  -4  10  791.40   45.43
   0  -4  10  863.81   18.75
   0  -4  10  854.39   12.45
   0  -4  10  847.93   18.75
   0  -4  10  801.71   15.85
   0   4 -10  818.31   57.03
   0   4 -10  831.69   44.97
   0   4 -10  992.69   19.47
   0   4 -10  954.74   14.89
   0   4 -10  916.16   18.98
   0   4 -10  887.69   19.40
   0   4 -10  630.13   15.25
   0   4  10  830.04   35.51
   0   4  10  831.09   36.11
   0   4  10  933.16    9.42
   0   4  10  903.74   19.47
   0   4  10  910.62   19.01
   0   4  10  832.94   14.07
   0   4  10  758.62   11.56
   0  -4 -11   63.95   18.48
   0  -4 -11   47.11    4.81
   0  -4 -11   33.90    6.06
   0  -4 -11   53.47    6.92
   0  -4 -11   46.19    3.20
   0  -4 -11   37.10    6.06
   0  -4 -11   44.15    5.07
   0  -4  11   52.22   23.79
   0  -4  11   95.67   23.49
   0  -4  11   55.84    7.84
   0  -4  11   43.88    4.88
   0  -4  11   40.79    6.95
   0  -4  11   59.56    7.87
   0   4 -11   57.52   26.19
   0   4 -11   55.78    7.15
   0   4 -11   49.09    5.96
   0   4 -11   74.09    8.33
   0   4 -11   68.59    8.24
   0   4 -11   46.88    6.52
   0   4  11   54.75   15.58
   0   4  11   28.33   13.05
   0   4  11   40.62    3.00
   0   4  11   41.51    6.85
   0   4  11   60.42    8.04
   0   4  11   53.57    6.75
   0   4  11   55.78    5.73
   0   4  11   49.52    4.74
   0  -4 -12    1.52   13.90
   0  -4 -12    2.83    3.06
   0  -4 -12   -1.32    4.55
   0  -4 -12    2.83    4.35
   0  -4 -12   -0.43    4.74
   0  -4 -12    3.16    3.36
   0  -4  12   26.88   25.37
   0  -4  12   11.70   14.89
   0  -4  12    4.48    4.94
   0  -4  12   -0.03    3.26
   0  -4  12    1.15    4.78
   0  -4  12    0.07    4.38
   0   4 -12  -23.95   15.85
   0   4 -12  -10.15   11.50
   0   4 -12    6.39    5.40
   0   4 -12    2.31    3.53
   0   4 -12    1.15    4.88
   0   4 -12    1.25    4.74
   0   4 -12    4.97    4.68
   0   4  12   20.16   12.09
   0   4  12   -5.14   10.28
   0   4  12    1.81    1.94
   0   4  12    0.56    4.78
   0   4  12    6.49    4.81
   0   4  12    2.08    4.84
   0   4  12   -0.13    3.62
   0   4  12    2.27    2.93
   0  -4 -13  171.28   37.52
   0  -4 -13  108.16    6.16
   0  -4 -13  105.39    9.26
   0  -4 -13  137.41    9.29
   0  -4 -13  106.05    9.65
   0  -4 -13   95.01    7.28
   0  -4  13  173.42   38.81
   0  -4  13  181.76   31.76
   0  -4  13  149.73   10.54
   0  -4  13  143.54    7.54
   0  -4  13  124.60    9.72
   0  -4  13  117.22    8.76
   0   4 -13  144.66   35.05
   0   4 -13  192.30   31.43
   0   4 -13  160.80   11.30
   0   4 -13  165.78    8.27
   0   4 -13  145.38    9.75
   0   4 -13  157.11   10.31
   0   4 -13  112.01    9.13
   0   4  13  175.96   30.11
   0   4  13  137.74   22.24
   0   4  13  137.54    5.04
   0   4  13  147.10   11.27
   0   4  13  145.55    9.78
   0   4  13  142.98    9.26
   0   4  13  131.71    8.14
   0   4  13  118.70    7.58
   0  -4 -14  370.17   47.61
   0  -4 -14  345.19   37.59
   0  -4 -14  306.15    8.80
   0  -4 -14  307.64   13.47
   0  -4 -14  328.46   12.78
   0  -4 -14  250.48   12.82
   0  -4 -14  272.35   10.48
   0  -4  14  386.51   55.87
   0  -4  14  335.18   42.66
   0  -4  14  311.85   13.94
   0  -4  14  322.82   10.44
   0  -4  14  300.19   13.41
   0  -4  14  309.05   13.01
   0   4 -14  344.21   55.28
   0   4 -14  298.97   33.97
   0   4 -14  379.98   15.22
   0   4 -14  353.43   14.10
   0   4 -14  365.95   15.09
   0   4 -14  289.55   12.72
   0   4  14  360.18   29.95
   0   4  14  336.83   30.44
   0   4  14  335.24    7.58
   0   4  14  348.46   14.99
   0   4  14  343.25   14.27
   0   4  14  329.08   13.67
   0   4  14  307.51    9.46
   0  -4 -15   30.01   21.15
   0  -4 -15   31.10    4.58
   0  -4 -15   22.34    6.62
   0  -4 -15   31.40    6.59
   0  -4 -15   22.63    6.29
   0  -4 -15   30.31    5.53
   0  -4  15   37.82   28.93
   0  -4  15    6.19   18.02
   0  -4  15   21.35    6.89
   0  -4  15   34.43    5.70
   0  -4  15   34.03    7.64
   0  -4  15   31.26    6.79
   0   4 -15   10.44   26.78
   0   4 -15    9.72   18.78
   0   4 -15   42.43    8.10
   0   4 -15   34.79    7.71
   0   4 -15   35.58    7.38
   0   4 -15   22.57    6.39
   0   4  15   44.57   16.18
   0   4  15   29.85    4.02
   0   4  15   21.45    6.69
   0   4  15   19.77    6.19
   0   4  15   30.47    7.45
   0   4  15   33.83    6.13
   0   4  15   45.04    5.57
   0  -4 -16  590.01   51.33
   0  -4 -16  526.46   11.20
   0  -4 -16  440.77   16.18
   0  -4 -16  549.65   16.51
   0  -4 -16  422.25   16.47
   0  -4 -16  468.41   13.77
   0  -4  16  525.10   59.99
   0  -4  16  609.38   47.74
   0  -4  16  609.97   19.21
   0  -4  16  562.86   17.82
   0  -4  16  539.44   17.13
   0   4 -16  489.79   57.49
   0   4 -16  609.44   48.13
   0   4 -16  672.93   19.80
   0   4 -16  606.31   18.35
   0   4 -16  589.25   19.34
   0   4 -16  429.80   15.95
   0   4  16  568.30   39.01
   0   4  16  587.96   11.10
   0   4  16  612.14   19.24
   0   4  16  629.93   19.40
   0   4  16  579.83   18.42
   0   4  16  551.46   15.85
   0   4  16  542.04   12.98
   0  -4 -17  320.72   48.82
   0  -4 -17  308.46    9.36
   0  -4 -17  261.78   13.87
   0  -4 -17  345.52   14.20
   0  -4 -17  265.70   14.30
   0  -4 -17  266.26   11.53
   0  -4  17  447.32   66.78
   0  -4  17  378.01   42.10
   0  -4  17  363.84   15.62
   0  -4  17  351.39   12.65
   0  -4  17  360.15   15.81
   0  -4  17  315.48   14.59
   0   4 -17  330.20   59.70
   0   4 -17  388.85   41.21
   0   4 -17  427.19   17.26
   0   4 -17  381.50   15.68
   0   4 -17  373.66   16.74
   0   4 -17  253.31   12.88
   0   4  17  346.45   33.67
   0   4  17  363.77    9.69
   0   4  17  364.17   16.18
   0   4  17  385.49   16.54
   0   4  17  382.09   16.21
   0   4  17  352.44   14.00
   0   4  17  312.05   10.90
   0  -4 -18  677.70   57.19
   0  -4 -18  733.25   45.86
   0  -4 -18  621.01   12.45
   0  -4 -18  528.17   18.15
   0  -4 -18  691.94   19.44
   0  -4 -18  501.94   18.48
   0  -4 -18  721.13   22.57
   0  -4 -18  562.99   15.88
   0  -4  18  632.31   66.05
   0  -4  18  804.54   55.87
   0  -4  18  718.13   21.88
   0  -4  18  714.73   17.46
   0  -4  18  660.44   19.77
   0  -4  18  617.38   19.31
   0   4 -18  747.84   73.07
   0   4 -18  750.25   54.69
   0   4 -18  829.28   23.03
   0   4 -18  726.66   20.49
   0   4 -18  698.39   21.18
   0   4 -18  501.45   17.99
   0   4  18  739.97   57.09
   0   4  18  764.09   46.48
   0   4  18  755.95   13.87
   0   4  18  720.10   22.24
   0   4  18  782.96   22.60
   0   4  18  728.41   21.41
   0   4  18  659.85   18.45
   0   4  18  633.79   15.06
   0  -4 -19  407.00   48.13
   0  -4 -19  380.18   36.73
   0  -4 -19  302.56   15.32
   0  -4 -19  370.86   15.68
   0  -4 -19  267.48   14.99
   0  -4 -19  392.57   17.63
   0  -4  19  425.08   68.39
   0  -4  19  453.32   45.56
   0  -4  19  408.28   17.89
   0  -4  19  392.40   14.30
   0  -4  19  348.85   15.71
   0  -4  19  366.02   16.37
   0  -4  19  420.87   17.33
   0   4 -19  475.23   72.21
   0   4 -19  364.60   43.12
   0   4 -19  462.44   18.61
   0   4 -19  412.50   17.00
   0   4 -19  424.52   18.65
   0   4 -19  276.80   14.07
   0   4  19  404.20   47.70
   0   4  19  420.44   36.21
   0   4  19  383.38   11.04
   0   4  19  400.34   17.92
   0   4  19  380.77   16.67
   0   4  19  406.47   16.87
   0   4  19  347.53   14.53
   0   4  19  350.17   12.29
   0  -4 -20  430.88   49.65
   0  -4 -20  428.05   38.94
   0  -4 -20  305.66   15.75
   0  -4 -20  378.50   16.11
   0  -4 -20  259.70   15.22
   0  -4 -20  363.12   17.59
   0  -4 -20  302.37   13.28
   0  -4  20  446.00   69.61
   0  -4  20  436.19   45.96
   0  -4  20  393.62   17.20
   0  -4  20  420.90   14.66
   0  -4  20  389.01   14.33
   0  -4  20  368.19   16.64
   0  -4  20  372.01   16.83
   0  -4  20  398.40   16.77
   0   4 -20  399.62   67.90
   0   4 -20  376.56   43.59
   0   4 -20  488.73   18.91
   0   4 -20  407.59   17.13
   0   4 -20  394.12   18.32
   0   4 -20  291.10   15.48
   0   4  20  371.02   45.40
   0   4  20  403.74   38.31
   0   4  20  426.53   11.96
   0   4  20  421.76   18.58
   0   4  20  444.09   18.68
   0   4  20  419.06   18.12
   0   4  20  372.70   15.45
   0   4  20  356.43   12.75
   0  -4 -21  211.50   45.60
   0  -4 -21  199.78   35.09
   0  -4 -21  115.27   11.43
   0  -4 -21  133.36   11.50
   0  -4 -21   85.69   10.97
   0  -4 -21  131.48   13.28
   0  -4 -21  103.94   10.05
   0  -4  21  146.77   49.19
   0  -4  21  172.70   38.87
   0  -4  21  172.14   15.95
   0  -4  21  157.31   11.10
   0  -4  21  149.90   11.20
   0  -4  21  131.28   11.83
   0  -4  21  127.53   12.78
   0  -4  21  154.51   13.11
   0   4 -21  261.38   58.77
   0   4 -21  167.85   38.48
   0   4 -21  171.21   14.53
   0   4 -21  150.16   12.82
   0   4 -21   98.74   12.91
   0   4  21  150.99   38.64
   0   4  21  145.68   30.24
   0   4  21  161.66    8.99
   0   4  21  174.77   14.17
   0   4  21  143.44   11.60
   0   4  21  112.87    9.16
   0  -4 -22  467.35   51.20
   0  -4 -22  566.09   44.57
   0  -4 -22  337.68   16.31
   0  -4 -22  395.86   16.47
   0  -4 -22  407.82   19.77
   0  -4 -22  328.79   14.50
   0  -4  22  525.40   76.93
   0  -4  22  510.58   50.97
   0  -4  22  444.98   19.34
   0  -4  22  499.80   16.90
   0  -4  22  442.64   16.41
   0  -4  22  391.65   16.83
   0  -4  22  403.74   18.15
   0  -4  22  431.41   21.81
   0   4 -22  528.96   78.44
   0   4 -22  460.07   49.05
   0   4 -22  518.42   20.85
   0   4 -22  426.47   17.82
   0   4 -22  425.12   19.37
   0   4 -22  314.16   16.51
   0   4  22  506.13   58.61
   0   4  22  458.42   41.81
   0   4  22  460.83   13.34
   0   4  22  476.64   20.20
   0   4  22  461.03   19.60
   0   4  22  464.35   20.95
   0   4  22  419.25   16.90
   0   4  22  399.68   14.10
   0  -4 -23  175.69   41.97
   0  -4 -23  170.55   31.79
   0  -4 -23  107.56   11.50
   0  -4 -23  122.19   11.56
   0  -4 -23   96.00   11.89
   0  -4 -23  150.56   14.23
   0  -4 -23  105.19   10.05
   0  -4  23  204.09   52.84
   0  -4  23  135.93   37.75
   0  -4  23  162.09   15.12
   0  -4  23  156.78   11.73
   0  -4  23  139.78   11.60
   0  -4  23  144.33   12.88
   0  -4  23  148.88   13.44
   0  -4  23  146.67   13.41
   0   4 -23  141.56   49.19
   0   4 -23  149.21   38.48
   0   4 -23  168.48   15.22
   0   4 -23  162.19   13.21
   0   4 -23  123.38   14.33
   0   4  23  131.81   37.33
   0   4  23  133.49   29.95
   0   4  23  156.78   14.00
   0   4  23  143.08   12.16
   0   4  23  129.93    9.98
   0  -4 -24   -6.13   25.47
   0  -4 -24    2.14   19.01
   0  -4 -24    3.36    6.46
   0  -4 -24    3.56    8.07
   0  -4 -24    4.78    5.73
   0  -4  24   26.72   34.72
   0  -4  24   10.94   23.03
   0  -4  24   -3.33    6.36
   0  -4  24    3.29    5.63
   0  -4  24    6.89    6.19
   0  -4  24   -1.32    6.65
   0  -4  24   11.30    8.01
   0  -4  24   -1.32    7.18
   0   4 -24   48.07   38.12
   0   4 -24   23.92   24.12
   0   4 -24    5.34    7.02
   0   4 -24    9.55    7.25
   0   4 -24   -3.29    7.35
   0   4 -24    3.03    6.29
   0   4  24   -3.16   25.40
   0   4  24  -11.40   15.81
   0   4  24    3.76    4.84
   0   4  24    0.07    7.48
   0   4  24   -0.30    6.46
   0   4  24    7.51    7.64
   0   4  24   -1.38    6.42
   0   4  24    6.49    5.14
   0  -4 -25   27.51   28.56
   0  -4 -25   13.28   21.25
   0  -4 -25   25.70    8.01
   0  -4 -25   23.46    7.81
   0  -4 -25   16.51    7.74
   0  -4 -25   27.28    9.78
   0  -4 -25   14.99    6.69
   0  -4  25   53.63   42.07
   0  -4  25   24.84   25.30
   0  -4  25   30.61    9.85
   0  -4  25   42.56    8.40
   0  -4  25   37.79    8.33
   0  -4  25   24.71    8.57
   0  -4  25   19.50    8.07
   0  -4  25   21.94    7.71
   0   4 -25   39.20   38.84
   0   4 -25   37.26   26.06
   0   4 -25   36.57   10.02
   0   4 -25   20.49    8.93
   0   4 -25   25.93    9.19
   0   4 -25   19.27    8.40
   0   4  25    5.86   26.92
   0   4  25   63.35   22.90
   0   4  25   34.03    6.42
   0   4  25   19.11    8.63
   0   4  25   34.89    9.72
   0   4  25   30.70    9.42
   0   4  25   31.17    6.59
   0  -4 -26  -17.66   19.40
   0  -4 -26   61.94   10.51
   0  -4 -26   83.55   11.14
   0  -4 -26   53.21   10.58
   0  -4 -26   77.26   12.52
   0  -4 -26   52.32    9.16
   0  -4  26   58.94   43.72
   0  -4  26   78.38   12.55
   0  -4  26   84.27   10.51
   0  -4  26   77.98   10.71
   0  -4  26   81.67   11.70
   0  -4  26   72.54   12.26
   0  -4  26   71.33   11.33
   0   4 -26  105.62   41.84
   0   4 -26   94.06   41.81
   0   4 -26   82.86   12.09
   0   4 -26   65.89   10.94
   0   4 -26   72.45   12.29
   0   4 -26   40.13    9.98
   0   4  26   56.47   35.68
   0   4  26   68.95    8.27
   0   4  26   87.34   12.68
   0   4  26   83.94   13.05
   0   4  26   63.85   10.94
   0   4  26   79.59   11.37
   0  -4 -27    7.18   22.63
   0  -4 -27   60.65   26.45
   0  -4 -27   28.43    9.42
   0  -4 -27   37.43    9.36
   0  -4 -27   36.04    9.52
   0  -4 -27   36.44   10.25
   0  -4 -27   28.73    8.07
   0  -4  27   37.46   27.34
   0  -4  27   47.47   10.67
   0  -4  27   46.35    9.09
   0  -4  27   52.12    9.62
   0  -4  27   41.21    9.92
   0  -4  27   49.25   10.74
   0   4 -27   25.24   30.11
   0   4 -27   66.91   12.02
   0   4 -27   38.97   10.84
   0   4 -27   35.61    9.03
   0   4  27   40.55   32.19
   0   4  27   79.10   24.48
   0   4  27   46.48    7.61
   0   4  27   48.73   11.17
   0   4  27   54.62   11.30
   0   4  27   50.50   11.27
   0   4  27   26.72    6.98
   0  -4 -28    0.00   21.84
   0  -4 -28 1094.85   69.08
   0  -4 -28  856.46   26.45
   0  -4 -28  946.10   26.36
   0  -4 -28  719.45   26.06
   0  -4 -28 1005.31   30.57
   0  -4 -28  737.73   23.19
   0  -4  28 1106.02  101.17
   0  -4  28 1117.68   77.35
   0  -4  28 1124.10   32.12
   0  -4  28 1139.19   27.48
   0  -4  28 1058.22   27.41
   0  -4  28  947.92   26.49
   0  -4  28 1012.06   30.08
   0  -4  28  962.71   29.25
   0   4 -28 1127.14  119.95
   0   4 -28 1136.16   79.73
   0   4 -28 1307.87   33.70
   0   4 -28  986.20   24.41
   0   4 -28 1039.14   28.79
   0   4 -28  991.73   29.78
   0   4 -28  749.62   25.99
   0   4  28  870.69   77.91
   0   4  28 1092.41   66.12
   0   4  28 1124.17   23.36
   0   4  28 1099.07   32.29
   0   4  28 1040.89   31.00
   0   4  28 1040.85   30.47
   0   4  28  977.24   28.00
   0  -4 -29    8.27   23.88
   0  -4 -29  191.64   39.40
   0  -4 -29  141.10   14.27
   0  -4 -29  128.81   15.35
   0  -4 -29  160.21   16.64
   0  -4 -29  103.45   12.19
   0  -4  29  159.22   58.28
   0  -4  29  255.91   50.97
   0  -4  29  154.44   16.60
   0  -4  29  155.56   15.09
   0  -4  29  155.83   16.37
   0  -4  29  141.93   15.91
   0  -4  29  139.45   15.12
   0   4 -29  366.97   74.98
   0   4 -29  219.02   49.29
   0   4 -29  169.40   17.16
   0   4 -29  125.49   12.26
   0   4 -29  159.95   15.85
   0   4 -29  153.16   16.70
   0   4 -29  139.06   16.14
   0   4  29  170.88   47.57
   0   4  29  196.38   38.41
   0   4  29  172.89   11.83
   0   4  29  162.68   17.49
   0   4  29  176.52   15.62
   0   4  29  153.46   16.31
   0   4  29  166.86   15.48
   0   4  29  148.51   12.02
   0  -4 -30    0.53   26.06
   0  -4 -30    6.29   21.64
   0  -4 -30    8.14    8.24
   0  -4 -30   -5.21    7.12
   0  -4 -30   -0.56    7.81
   0  -4 -30    8.33    9.98
   0  -4 -30    5.44    7.64
   0  -4  30   84.34   50.08
   0  -4  30    4.74   28.17
   0  -4  30  -12.65    8.60
   0  -4  30    6.26    8.07
   0  -4  30    4.15    8.04
   0  -4  30   -4.15    8.83
   0  -4  30   -1.52    8.01
   0   4 -30  -57.26   38.55
   0   4 -30   16.57   30.37
   0   4 -30    0.13    8.86
   0   4 -30    8.14    6.95
   0   4 -30    2.14    8.76
   0   4 -30    1.38    9.42
   0   4 -30   -3.16    7.94
   0   4  30   -6.29   32.12
   0   4  30  -23.13   17.13
   0   4  30   11.20    6.39
   0   4  30    4.02    9.32
   0   4  30   -2.50    7.97
   0   4  30   -1.68    8.83
   0   4  30   -3.76    8.30
   0   4  30   -2.14    5.90
   0  -4 -31  -59.50   23.65
   0  -4 -31   11.79    8.53
   0  -4 -31    9.19    8.27
   0  -4 -31   13.94    8.83
   0  -4 -31   26.29   11.07
   0  -4 -31    7.21   12.09
   0  -4  31   26.72   43.19
   0  -4  31    7.84   29.16
   0  -4  31   19.80   10.77
   0  -4  31   13.21    8.40
   0  -4  31    2.54    8.07
   0  -4  31  -10.31    9.22
   0  -4  31    6.56    8.96
   0   4 -31   74.55   57.72
   0   4 -31   40.13   30.57
   0   4 -31    9.95    9.62
   0   4 -31    6.69    6.89
   0   4 -31    5.83    8.90
   0   4 -31   18.48   11.04
   0   4 -31   -1.09    7.31
   0   4  31   34.59   34.89
   0   4  31   -0.33    6.46
   0   4  31   -2.90    9.69
   0   4  31    4.18    9.75
   0   4  31    0.69    8.33
   0   4  31    4.05    8.96
   0   4  31    7.54    6.82
   0  -4 -32  902.72   28.89
   0  -4 -32 1034.86   30.11
   0  -4 -32  787.67   29.25
   0  -4 -32 1038.84   33.87
   0  -4 -32  814.16   26.65
   0  -4  32 1424.33  125.09
   0  -4  32 1359.46   92.01
   0  -4  32 1295.58   37.00
   0  -4  32 1240.76   31.96
   0  -4  32 1208.44   32.68
   0  -4  32 1022.57   33.41
   0  -4  32 1003.76   32.29
   0   4 -32 1436.95  124.46
   0   4 -32 1247.25   87.34
   0   4 -32 1384.40   37.16
   0   4 -32 1010.58   26.36
   0   4 -32 1156.95   32.38
   0   4 -32 1092.18   34.89
   0   4 -32  788.33   29.22
   0   4  32 1048.60   91.36
   0   4  32 1221.42   27.21
   0   4  32 1252.19   37.33
   0   4  32 1224.62   36.17
   0   4  32 1179.72   36.24
   0   4  32 1045.10   32.42
   0   4  32  958.20   25.89
   0  -4 -33  211.44   16.70
   0  -4 -33  258.02   18.42
   0  -4 -33  214.34   18.78
   0  -4  33  334.32   80.35
   0  -4  33  292.48   60.68
   0  -4  33  282.43   21.58
   0  -4  33  296.83   18.25
   0  -4  33  269.55   19.50
   0  -4  33  240.99   19.27
   0   4 -33  415.66   84.27
   0   4 -33  394.51   61.87
   0   4 -33  286.78   21.55
   0   4 -33  281.45   19.40
   0   4 -33  248.57   21.12
   0   4 -33  225.67   31.30
   0   4  33  365.85   65.49
   0   4  33  297.85   15.88
   0   4  33  300.85   23.42
   0   4  33  259.60   22.83
   0   4  33  254.96   20.99
   0   4  33  262.83   19.93
   0   4  33  242.18   15.71
   0  -4 -34   26.52   10.05
   0  -4 -34   12.55    9.39
   0  -4 -34   13.11   10.64
   0  -4 -34   19.04    9.55
   0  -4  34   35.88   50.93
   0  -4  34   19.67   28.43
   0  -4  34   32.15   15.19
   0  -4  34   35.38   10.84
   0  -4  34   30.74   11.27
   0  -4  34    5.80   20.06
   0  -4  34   25.60   12.82
   0   4 -34   15.02   58.54
   0   4 -34   65.40   38.87
   0   4 -34   33.83   12.82
   0   4 -34   13.64    8.43
   0   4 -34   29.91   11.50
   0   4 -34   25.80   14.17
   0   4 -34    7.31   11.37
   0   4  34   57.46   41.58
   0   4  34   34.53    9.16
   0   4  34   43.45   14.79
   0   4  34   27.81   11.40
   0   4  34   20.49   11.40
   0   4  34   27.41    8.80
   0  -4 -35    0.33    8.76
   0  -4 -35   -5.44    8.73
   0  -4 -35   -0.46   10.11
   0  -4 -35    0.03    9.85
   0  -4 -35    0.92    8.53
   0  -4  35   14.27   50.47
   0  -4  35  -16.18   27.84
   0  -4  35    0.23    8.90
   0  -4  35    7.97    9.88
   0  -4  35    3.79   11.33
   0  -4  35   -2.64    9.49
   0   4 -35  -15.78   56.34
   0   4 -35  -21.02   20.33
   0   4 -35   21.91   15.75
   0   4 -35    1.68    8.63
   0   4 -35   -9.88    9.26
   0   4 -35    1.75   10.25
   0   4 -35    4.71   10.18
   0   4  35  -35.45   35.22
   0   4  35    0.66    7.68
   0   4  35    0.30   10.94
   0   4  35   -2.37   10.90
   0   4  35   -0.99   10.54
   0   4  35    3.92   10.64
   0   4  35    0.07    7.18
   0  -4 -36  150.33   17.03
   0  -4 -36  194.08   17.36
   0  -4 -36  151.41   17.99
   0  -4 -36  192.07   19.17
   0  -4 -36  145.62   15.98
   0  -4  36  244.22   78.84
   0  -4  36  296.21   58.84
   0  -4  36  251.20   22.14
   0  -4  36  220.04   18.68
   0  -4  36  212.43   18.68
   0  -4  36  190.22   20.66
   0  -4  36  175.20   18.55
   0   4 -36  361.77   94.42
   0   4 -36  321.44   65.36
   0   4 -36  198.36   15.98
   0   4 -36  256.54   20.23
   0   4 -36  218.79   20.13
   0   4 -36  146.80   18.05
   0   4  36  240.33   62.76
   0   4  36  237.53   22.44
   0   4  36  233.31   20.03
   0   4  36  208.37   21.48
   0   4  36  220.63   20.69
   0   4  36  165.84   15.19
   0  -4 -37  280.36   20.06
   0  -4 -37  325.13   21.38
   0  -4 -37  244.32   20.99
   0  -4 -37  302.63   22.47
   0  -4 -37  230.32   19.47
   0  -4  37  336.40   82.63
   0  -4  37  388.58   25.86
   0  -4  37  371.62   22.27
   0  -4  37  362.33   22.63
   0  -4  37  314.85   24.35
   0  -4  37  291.16   21.64
   0   4 -37  435.63  108.49
   0   4 -37  523.39   90.86
   0   4 -37  402.32   26.92
   0   4 -37  291.99   18.61
   0   4 -37  338.97   22.44
   0   4 -37  350.96   25.33
   0   4 -37  256.31   21.48
   0   4  37  232.69   64.28
   0   4  37  382.36   19.34
   0   4  37  406.44   26.92
   0   4  37  387.07   25.60
   0   4  37  379.42   26.06
   0   4  37  315.74   23.19
   0   4  37  302.10   21.45
   0  -4 -38   39.17   12.19
   0  -4 -38   30.18   12.39
   0  -4 -38   41.48   13.64
   0  -4 -38   32.09   11.27
   0  -4  38   10.11   58.67
   0  -4  38   80.55   42.07
   0  -4  38   41.97   15.06
   0  -4  38   61.11   12.91
   0  -4  38   30.05   14.17
   0  -4  38   38.84   12.82
   0   4 -38   80.35   57.82
   0   4 -38   85.66   40.55
   0   4 -38   47.84   15.55
   0   4 -38   22.07    9.59
   0   4 -38   49.48   15.88
   0   4 -38   27.87   12.98
   0   4  38   50.67   15.65
   0   4  38   36.37   13.28
   0   4  38   42.50   14.00
   0   4  38   38.97   13.87
   0   4  38   30.97   10.18
   0  -4 -39   24.77   12.85
   0  -4 -39   36.34   12.26
   0  -4 -39   23.52   12.39
   0  -4 -39   45.69   15.35
   0  -4 -39   18.51   11.27
   0  -4  39  127.33   74.06
   0  -4  39   -8.04   41.64
   0  -4  39   52.88   15.62
   0  -4  39   35.09   11.89
   0  -4  39   20.52   13.84
   0  -4  39   32.22   13.05
   0   4 -39  -48.40   62.17
   0   4 -39   62.17   39.70
   0   4 -39   55.41   15.95
   0   4 -39   36.96   10.81
   0   4 -39   27.08   14.63
   0   4 -39   21.15   12.78
   0   4  39   27.51   10.61
   0   4  39   33.93   14.83
   0   4  39   59.79   16.24
   0   4  39   41.61   15.29
   0   4  39   42.60   14.69
   0   4  39   46.42   11.14
   0  -4 -40    1.55   10.28
   0  -4 -40    7.87   11.56
   0  -4 -40   -6.75   10.97
   0  -4 -40    4.81   13.57
   0  -4 -40    7.58   10.51
   0  -4  40  -65.03   53.90
   0  -4  40  -42.83   36.24
   0  -4  40   -6.89   12.55
   0  -4  40   -0.03   12.06
   0  -4  40    1.25   11.20
   0  -4  40   -5.37   12.19
   0  -4  40   -1.12   10.84
   0   4 -40  -43.22   68.56
   0   4 -40   -1.32   36.47
   0   4 -40   13.14   13.54
   0   4 -40    7.35    8.96
   0   4 -40    3.79   11.89
   0   4 -40    4.61   14.30
   0   4 -40    7.68   11.76
   0   4  40    0.36    8.57
   0   4  40   18.81   13.87
   0   4  40    9.69   11.89
   0   4  40   19.96   14.27
   0   4  40    4.18   12.39
   0   4  40   13.54    9.39
   0  -4 -41   98.21   16.27
   0  -4 -41   61.44   15.85
   0  -4 -41  121.40   20.79
   0  -4 -41   77.58   15.15
   0  -4  41   92.38   67.80
   0  -4  41  109.67   19.21
   0  -4  41  125.29   18.12
   0  -4  41   95.21   18.75
   0  -4  41   87.30   16.70
   0   4 -41   69.05   81.21
   0   4 -41  104.07   20.46
   0   4 -41   88.62   13.57
   0   4 -41  100.22   17.76
   0   4 -41   96.43   19.54
   0   4 -41   57.85   15.15
   0   4  41  103.31   14.40
   0   4  41  113.43   20.95
   0   4  41  105.88   19.44
   0   4  41  115.44   20.39
   0   4  41  105.62   18.61
   0   4  41   86.32   14.13
   0  -4 -42    7.31   10.97
   0  -4 -42   16.34   11.76
   0  -4 -42   22.14   13.38
   0  -4 -42   17.99   15.22
   0  -4 -42   15.42   11.73
   0  -4  42   19.47   14.83
   0  -4  42    4.94   11.33
   0  -4  42   18.42   12.91
   0  -4  42   10.58   14.86
   0  -4  42    8.07   12.22
   0   4 -42   21.68   15.65
   0   4 -42    4.32    9.16
   0   4 -42    4.38   12.06
   0   4 -42   -5.50   12.32
   0   4 -42    2.44   11.83
   0   4  42   24.38   11.04
   0   4  42   25.47   14.96
   0   4  42    6.06   12.06
   0   4  42   24.28   15.12
   0   4  42   -4.18   12.91
   0   4  42    4.88    9.69
   0  -4 -43  119.95   17.53
   0  -4 -43  117.05   17.79
   0  -4 -43   87.40   17.13
   0  -4 -43   99.13   18.94
   0  -4 -43   90.37   16.67
   0  -4  43  150.19   21.91
   0  -4  43  108.06   17.33
   0  -4  43  128.85   18.84
   0  -4  43  111.02   21.18
   0  -4  43   81.27   17.13
   0   4 -43  129.93   21.91
   0   4 -43   91.45   14.30
   0   4 -43   99.82   18.28
   0   4 -43  105.69   20.99
   0   4 -43   81.70   18.15
   0   4  43  122.36   15.78
   0   4  43  149.47   22.80
   0   4  43  165.38   22.47
   0   4  43  119.00   19.50
   0   4  43  129.31   21.08
   0   4  43  103.91   15.12
   0  -4 -44  142.82   19.34
   0  -4 -44  167.52   19.31
   0  -4 -44  136.62   20.82
   0  -4 -44  172.96   24.58
   0  -4 -44  157.24   20.10
   0  -4  44  236.48   27.31
   0  -4  44  182.28   20.33
   0  -4  44  184.23   22.20
   0  -4  44  174.47   23.56
   0  -4  44  185.58   23.19
   0   4 -44  194.54   26.95
   0   4 -44  139.88   16.67
   0   4 -44  207.91   22.93
   0   4 -44  161.63   23.69
   0   4 -44  155.40   22.53
   0   4  44  184.85   18.25
   0   4  44  234.14   27.21
   0   4  44  230.12   25.04
   0   4  44  215.33   25.17
   0   4  44  192.50   23.95
   0   4  44  169.73   18.68
   0  -4 -45   41.67   14.27
   0  -4 -45   47.97   14.63
   0  -4 -45   26.62   14.53
   0  -4 -45   52.94   20.82
   0  -4 -45   52.45   15.06
   0  -4  45   52.12   18.25
   0  -4  45   59.86   15.95
   0  -4  45   58.34   16.41
   0   4 -45   63.85   18.91
   0   4 -45   44.38   12.62
   0   4 -45   44.18   16.04
   0   4 -45   54.06   16.60
   0   4  45   65.33   13.90
   0   4  45   68.72   17.26
   0   4  45   41.84   16.83
   0   4  45   40.19   12.39
   0  -4 -46   21.71   12.95
   0  -4 -46    5.50   11.70
   0  -4 -46   -1.61   13.84
   0  -4 -46   10.87   12.29
   0  -4  46   26.26   16.27
   0  -4  46   24.84   13.28
   0  -4  46   18.75   14.76
   0  -4  46   12.55   16.08
   0  -4  46   15.02   13.64
   0   4 -46    7.25   16.57
   0   4 -46    7.18   10.74
   0   4 -46   -4.05   13.94
   0   4 -46    4.94   16.18
   0   4  46   16.60   11.33
   0   4  46    9.26   16.57
   0   4  46   24.15   25.93
   0   4  46   14.30   15.78
   0   4  46    9.29   15.68
   0   4  46    5.11   10.28
   0  -4 -47   56.76   15.42
   0  -4 -47   63.85   16.08
   0  -4 -47   67.14   18.19
   0  -4 -47   64.51   20.00
   0  -4 -47   79.10   18.02
   0  -4  47   51.13   24.41
   0  -4  47   64.24   16.74
   0  -4  47   64.31   17.53
   0  -4  47   71.03   20.49
   0  -4  47   39.30   16.08
   0   4 -47   58.41   14.99
   0   4 -47   56.01   17.72
   0   4 -47   69.18   15.95
   0   4 -47   78.28   21.35
   0   4 -47   47.74   16.44
   0   4  47   75.28   16.27
   0   4  47   94.62   21.41
   0   4  47  108.59   21.68
   0   4  47   78.77   19.80
   0   4  47   64.64   14.13
   0  -4 -48   79.10   17.00
   0  -4 -48   84.47   17.76
   0  -4 -48   82.13   19.31
   0  -4 -48  114.32   23.16
   0  -4 -48   77.91   18.05
   0  -4  48  137.94   24.48
   0  -4  48  142.42   20.89
   0  -4  48  106.44   20.00
   0  -4  48  127.00   23.82
   0  -4  48   75.87   18.51
   0   4 -48  168.12   26.62
   0   4 -48  106.28   21.15
   0   4 -48  127.83   18.81
   0   4 -48   97.15   22.80
   0   4 -48   70.07   19.04
   0   4  48  121.20   17.30
   0   4  48  114.65   23.85
   0   4  48  141.63   22.17
   0   4  48  149.87   24.71
   0   4  48  110.53   22.07
   0   4  48   87.17   15.71
   0  -4 -49    7.02   12.45
   0  -4 -49   -0.86   12.52
   0  -4 -49   10.31   14.43
   0  -4 -49   15.15   16.80
   0  -4 -49   22.40   14.83
   0  -4  49   12.26   16.70
   0  -4  49    5.86   13.70
   0  -4  49   -0.89   14.46
   0  -4  49   15.68   16.70
   0  -4  49   -1.12   13.24
   0   4 -49   13.87   17.53
   0   4 -49    1.55   10.41
   0   4 -49    4.48   15.35
   0   4 -49  -10.77   11.10
   0   4 -49   -6.82   15.98
   0   4 -49   13.05   15.09
   0   4  49    7.74   11.43
   0   4  49   15.71   17.10
   0   4  49   10.34   15.98
   0   4  49   17.69   16.83
   0   4  49    1.09   15.71
   0   4  49   10.87   11.23
   0  -4 -50    7.28   12.35
   0  -4 -50   27.48   14.89
   0  -4 -50    5.04   14.17
   0  -4 -50   -3.76   16.21
   0  -4 -50   12.52   14.33
   0  -4  50   25.99   18.48
   0  -4  50   10.71   15.15
   0  -4  50   35.28   16.41
   0  -4  50   14.07   17.26
   0  -4  50   10.77   15.02
   0   4 -50    2.67    9.98
   0   4 -50    7.87   14.40
   0   4 -50   17.10   13.21
   0   4 -50   -4.91   16.80
   0   4 -50    9.22   15.06
   0   4  50    8.27   12.45
   0   4  50   17.39   18.25
   0   4  50   21.81   17.53
   0   4  50   24.02   15.95
   0   4  50    6.82   16.18
   0  -4 -51   22.34   13.41
   0  -4 -51   25.80   14.86
   0  -4 -51   16.67   15.42
   0  -4 -51   11.17   17.00
   0  -4 -51    2.34   13.64
   0  -4  51   18.48   17.82
   0  -4  51   40.79   16.31
   0  -4  51   16.57   14.83
   0  -4  51   17.10   15.88
   0  -4  51   25.60   16.21
   0   4 -51   25.80   16.44
   0   4 -51   17.63   18.48
   0   4 -51   15.25   16.74
   0   4  51   49.25   20.66
   0   4  51   52.71   19.93
   0   4  51   31.07   18.05
   0   4  51   10.58   16.87
   0   4  51   32.85   13.11
   0  -4 -52    7.35   13.70
   0  -4 -52   14.10   13.74
   0  -4 -52    1.28   14.59
   0  -4 -52   18.28   18.65
   0  -4 -52    7.41   15.91
   0  -4  52   13.18   18.05
   0  -4  52   20.99   16.67
   0  -4  52   -1.71   16.08
   0  -4  52   -1.98   14.92
   0   4 -52   37.29   19.21
   0   4 -52   -4.35   17.63
   0   4 -52    8.27   14.96
   0   4  52   18.58   17.92
   0   4  52   12.85   15.09
   0   4  52   11.79   17.10
   0   4  52    9.26   16.90
   0   4  52    7.45   12.02
   0  -4 -53    0.49   12.29
   0  -4 -53   -1.88   14.40
   0  -4 -53    3.23   16.83
   0  -4 -53   -6.29   14.63
   0  -4  53   15.71   18.51
   0  -4  53   -8.10   13.64
   0  -4  53   -4.35   14.36
   0  -4  53   -7.41   16.24
   0  -4  53    9.03   16.08
   0   4 -53   -8.63   14.23
   0   4 -53   -9.75   17.13
   0   4 -53   -8.86   13.80
   0   4  53   -0.92   18.38
   0   4  53    5.21   17.10
   0   4  53    0.13   16.60
   0   4  53   -4.45   16.44
   0   4  53    3.13   11.46
   0  -5   0   -9.98   12.06
   0  -5   0    1.78    9.82
   0  -5   0    0.30    3.00
   0  -5   0    3.82    5.80
   0  -5   0    0.07    4.48
   0  -5   0    7.58    4.22
   0   5   0   -2.90   12.29
   0   5   0    2.21   10.44
   0   5   0    2.08    3.26
   0   5   0   -2.40    1.91
   0   5   0    6.13    4.84
   0   5   0    0.86    4.15
   0   5   0   -0.23    2.67
   0  -5  -1  424.36   33.80
   0  -5  -1  374.94   24.77
   0  -5  -1  390.46    9.36
   0  -5  -1  320.55   12.26
   0  -5  -1  340.78   12.09
   0  -5  -1  357.52   11.53
   0  -5  -1  282.80   11.46
   0  -5   1  316.66   31.00
   0  -5   1  334.62   25.04
   0  -5   1  388.55   10.51
   0  -5   1  381.73   12.52
   0  -5   1  280.89   11.07
   0  -5   1  299.20    4.91
   0   5  -1  304.11   31.20
   0   5  -1  324.97   25.43
   0   5  -1  354.19    9.98
   0   5  -1  332.84    5.70
   0   5  -1  347.57   12.72
   0   5  -1  309.71   11.40
   0   5  -1  274.92    8.27
   0   5   1  353.36   32.19
   0   5   1  349.08   13.18
   0   5   1  355.44   10.51
   0   5   1  375.37    7.48
   0   5   1  381.10   13.05
   0   5   1  358.80   12.35
   0   5   1  281.81    7.54
   0  -5  -2    1.15   12.49
   0  -5  -2    1.75    2.80
   0  -5  -2    6.19    5.14
   0  -5  -2   -0.33    4.25
   0  -5  -2   -1.48    3.76
   0  -5  -2   -1.55    4.28
   0  -5   2   10.87   17.66
   0  -5   2    8.73    9.36
   0  -5   2   -2.01    3.46
   0  -5   2   -1.22    4.71
   0  -5   2   -4.18    4.15
   0  -5   2   -0.79    4.35
   0  -5   2   -2.40    1.75
   0   5  -2   15.55   15.19
   0   5  -2    5.57   12.16
   0   5  -2    4.88    3.33
   0   5  -2    0.23    3.76
   0   5  -2   -0.20    3.00
   0   5   2  -10.48   11.53
   0   5   2    4.32   10.94
   0   5   2    1.88    4.28
   0   5   2    4.97    3.62
   0   5   2    1.71    2.50
   0   5   2    1.61    4.48
   0   5   2    1.32    4.02
   0   5   2    0.03    2.47
   0  -5  -3  902.45   45.23
   0  -5  -3  864.34   34.49
   0  -5  -3  792.29   11.27
   0  -5  -3  649.54   15.52
   0  -5  -3  779.17   17.46
   0  -5  -3  784.48   15.02
   0  -5  -3  649.47   16.34
   0  -5   3  743.00   46.81
   0  -5   3    8.40    7.31
   0  -5   3  895.34   16.01
   0  -5   3  780.20    6.92
   0  -5   3  759.60   17.00
   0  -5   3  883.58   18.71
   0  -5   3  889.37   10.51
   0   5  -3  918.76   52.48
   0   5  -3  720.17   36.77
   0   5  -3  895.34   14.53
   0   5  -3  735.00    6.03
   0   5  -3  809.68   18.02
   0   5  -3  746.03   16.93
   0   5  -3  620.81   12.65
   0   5   3  902.49   45.17
   0   5   3  857.22   34.86
   0   5   3  859.82   18.12
   0   5   3  817.92   15.85
   0   5   3  813.34   12.29
   0   5   3  926.24   18.91
   0   5   3  837.58    6.29
   0   5   3  724.98   16.64
   0   5   3  653.56   10.15
   0  -5  -4   36.77   16.31
   0  -5  -4   49.12   13.41
   0  -5  -4   36.11    3.59
   0  -5  -4   26.59    5.96
   0  -5  -4   40.62    6.79
   0  -5  -4   31.50    4.94
   0  -5  -4   23.82    5.37
   0  -5   4   30.18   20.10
   0  -5   4    2.77    4.78
   0  -5   4   42.47    5.86
   0  -5   4   29.91    1.98
   0  -5   4    0.00    0.26
   0  -5   4   23.98    5.80
   0  -5   4   26.72    5.73
   0  -5   4   33.21    4.12
   0   5  -4   43.19   20.56
   0   5  -4   27.51   14.33
   0   5  -4   41.64    7.05
   0   5  -4   40.42    5.01
   0   5  -4   35.42    6.46
   0   5  -4   27.77    5.96
   0   5   4   34.43   14.00
   0   5   4   37.49   13.11
   0   5   4   29.98    5.96
   0   5   4   34.00    5.47
   0   5   4   35.12    4.41
   0   5   4   39.47    6.49
   0   5   4   29.52    2.77
   0   5   4   40.13    6.42
   0   5   4   27.38    3.43
   0  -5  -5   12.29   13.21
   0  -5  -5   -2.01    3.82
   0  -5  -5    3.76    4.65
   0  -5  -5    3.36    3.53
   0  -5  -5    4.65    4.71
   0  -5   5    6.56   16.34
   0  -5   5    0.89    4.18
   0  -5   5    3.59    1.38
   0  -5   5    0.20    0.46
   0  -5   5    4.65    4.65
   0  -5   5    4.88    4.91
   0  -5   5    5.96    2.90
   0   5  -5   -5.21   15.55
   0   5  -5   -5.50   11.63
   0   5  -5   -0.03    4.28
   0   5  -5    3.62    3.26
   0   5  -5   -1.42    4.15
   0   5  -5   15.91    5.47
   0   5  -5    8.43    4.05
   0   5   5   14.66   12.82
   0   5   5   16.44   10.71
   0   5   5   -4.18    4.12
   0   5   5    0.23    6.42
   0   5   5    2.47    3.23
   0   5   5    2.87    1.88
   0   5   5    3.13    4.41
   0   5   5    5.96    2.47
   0  -5  -6  494.89   34.92
   0  -5  -6  440.93   41.71
   0  -5  -6  324.21   10.87
   0  -5  -6  383.87   13.41
   0  -5  -6  370.76   10.05
   0  -5  -6  329.31   12.75
   0  -5   6  421.79   40.59
   0  -5   6  489.62   14.07
   0  -5   6  408.74    6.06
   0  -5   6  393.56   13.67
   0  -5   6  489.49   15.02
   0  -5   6  408.91    9.62
   0   5  -6  429.50   40.82
   0   5  -6  415.76   31.00
   0   5  -6  455.66   13.67
   0   5  -6  431.94   10.34
   0   5  -6  457.57   14.23
   0   5  -6  445.74   14.53
   0   5  -6  322.03   10.77
   0   5   6  492.56   35.48
   0   5   6  432.27    6.82
   0   5   6  450.95   14.59
   0   5   6  446.80   13.21
   0   5   6  430.69   11.14
   0   5   6  398.93    7.21
   0   5   6  436.19   14.13
   0   5   6  336.96    7.31
   0  -5  -7  196.02   28.73
   0  -5  -7  182.91   19.83
   0  -5  -7  123.02    7.64
   0  -5  -7  144.89    9.26
   0  -5  -7  161.86    7.12
   0  -5  -7  135.96    9.52
   0  -5   7  263.85   40.59
   0  -5   7  167.59    9.65
   0  -5   7  175.79    4.38
   0  -5   7  161.53   10.34
   0  -5   7  159.85    7.35
   0   5  -7  190.09   36.37
   0   5  -7  156.32   25.73
   0   5  -7  174.84   10.05
   0   5  -7  181.46    7.77
   0   5  -7  190.19   10.18
   0   5  -7  179.71   10.71
   0   5  -7  142.85    8.47
   0   5   7  212.20   28.73
   0   5   7  221.88   29.06
   0   5   7  180.50    4.35
   0   5   7  194.44   11.63
   0   5   7  184.00    9.75
   0   5   7  185.38    8.53
   0   5   7  162.35    5.63
   0   5   7  164.10    9.46
   0   5   7  142.72    5.34
   0  -5  -8   -2.83   13.21
   0  -5  -8   -0.23    9.85
   0  -5  -8   -3.66    3.39
   0  -5  -8   -2.21    4.48
   0  -5  -8    6.89    3.36
   0  -5  -8    3.39    4.74
   0  -5  -8    3.76    3.00
   0  -5   8  -15.52   16.24
   0  -5   8   -9.22   12.22
   0  -5   8    1.94    4.58
   0  -5   8    4.32    2.11
   0  -5   8    0.96    4.71
   0  -5   8    1.12    3.39
   0   5  -8    9.16   19.83
   0   5  -8   -7.51   12.19
   0   5  -8    1.84    4.74
   0   5  -8    3.62    3.29
   0   5  -8    0.49    4.97
   0   5  -8    3.62    4.84
   0   5  -8    2.04    4.18
   0   5   8   10.61   12.88
   0   5   8   12.98   11.30
   0   5   8    4.58    5.37
   0   5   8    5.17    4.88
   0   5   8    1.55    4.05
   0   5   8    9.19    2.90
   0   5   8    1.71    3.99
   0   5   8    1.52    2.24
   0  -5  -9  178.46   28.63
   0  -5  -9  154.31   21.74
   0  -5  -9  116.76    7.02
   0  -5  -9  144.23   10.11
   0  -5  -9  135.73    6.29
   0  -5  -9  119.13    9.62
   0  -5  -9  116.53    6.52
   0  -5   9  148.61   34.13
   0  -5   9  207.72   31.10
   0  -5   9  144.30    9.95
   0  -5   9  146.01    5.24
   0  -5   9  134.45   10.05
   0  -5   9  141.79    7.81
   0   5  -9  175.07   37.23
   0   5  -9  172.63   28.79
   0   5  -9  174.87   10.58
   0   5  -9  158.86    7.71
   0   5  -9  163.04   10.58
   0   5  -9  167.69   11.10
   0   5  -9  109.28    8.17
   0   5   9  143.01   26.98
   0   5   9  170.42   23.26
   0   5   9  168.05    3.89
   0   5   9  149.67   10.77
   0   5   9  147.89    9.82
   0   5   9  140.67    6.33
   0   5   9  156.42   10.38
   0   5   9  124.86    5.37
   0  -5 -10   12.42    4.12
   0  -5 -10   15.98    6.13
   0  -5 -10   11.63    3.26
   0  -5 -10    7.21    5.14
   0  -5 -10   12.22    3.76
   0  -5  10   26.19   23.85
   0  -5  10   14.30   17.36
   0  -5  10   13.24    5.70
   0  -5  10   14.33    3.06
   0  -5  10   12.29    5.83
   0  -5  10    8.60    4.28
   0   5 -10    8.86   18.91
   0   5 -10   30.61   17.53
   0   5 -10   19.47    6.13
   0   5 -10   17.56    4.32
   0   5 -10   10.61    5.80
   0   5 -10   14.50    6.23
   0   5 -10   11.53    4.94
   0   5  10   16.34   12.85
   0   5  10   20.16    1.94
   0   5  10   15.39    6.03
   0   5  10   21.55    6.19
   0   5  10   12.06    5.01
   0   5  10   13.97    3.66
   0   5  10   20.33    5.93
   0   5  10   11.63    2.97
   0  -5 -11  228.83   34.62
   0  -5 -11  251.37   34.62
   0  -5 -11  143.54    7.84
   0  -5 -11  174.74   11.20
   0  -5 -11  197.73   10.90
   0  -5 -11  202.31    6.62
   0  -5 -11  172.99   11.23
   0  -5 -11  154.08    7.81
   0  -5  11  310.77   49.88
   0  -5  11  268.07   36.07
   0  -5  11  221.06   12.22
   0  -5  11  201.79    7.08
   0  -5  11  174.41   11.63
   0   5 -11  191.57   41.08
   0   5 -11  260.30   35.15
   0   5 -11  228.17   12.49
   0   5 -11  229.23    8.90
   0   5 -11  211.27   11.50
   0   5 -11  197.40   11.60
   0   5 -11  147.53    9.65
   0   5  11  265.83   24.74
   0   5  11  214.50   24.61
   0   5  11  223.83    5.77
   0   5  11  226.99   12.75
   0   5  11  220.30   11.93
   0   5  11  209.82   10.61
   0   5  11  205.41    8.33
   0   5  11  215.19   12.02
   0   5  11  166.24    6.52
   0  -5 -12  294.76   34.39
   0  -5 -12  269.72   33.14
   0  -5 -12  221.26    8.73
   0  -5 -12  228.08   12.55
   0  -5 -12  288.99   12.75
   0  -5 -12  272.22    6.98
   0  -5 -12  213.45   12.42
   0  -5 -12  237.76    9.39
   0  -5  12  412.86   58.41
   0  -5  12  280.49   33.08
   0  -5  12  268.83   13.44
   0  -5  12  310.08    8.99
   0  -5  12  283.13   13.97
   0  -5  12  275.81   11.63
   0   5 -12  396.59   48.79
   0   5 -12  334.16   49.15
   0   5 -12  337.85   14.53
   0   5 -12  346.54   10.84
   0   5 -12  314.46   13.57
   0   5 -12  327.54   14.73
   0   5 -12  225.64   11.53
   0   5  12  304.28   26.95
   0   5  12  284.15   27.28
   0   5  12  287.48   14.20
   0   5  12  300.16   13.11
   0   5  12  304.67   12.72
   0   5  12  287.34    9.88
   0   5  12  293.31   13.18
   0   5  12  256.57    7.81
   0  -5 -13   36.93   22.44
   0  -5 -13   26.88   18.68
   0  -5 -13   36.37    5.21
   0  -5 -13   38.81    7.84
   0  -5 -13   27.57    6.52
   0  -5 -13   40.88    8.14
   0  -5 -13   32.22    5.47
   0  -5  13   85.85   31.00
   0  -5  13   38.61   22.37
   0  -5  13   45.20    8.63
   0  -5  13   35.71    5.01
   0  -5  13   48.96    8.90
   0  -5  13   43.49    7.08
   0   5 -13    1.42   24.81
   0   5 -13   45.43   20.89
   0   5 -13   31.36    7.35
   0   5 -13   42.80    5.90
   0   5 -13   46.72    8.10
   0   5 -13   46.06    8.47
   0   5 -13   41.84    7.48
   0   5  13   39.70   16.34
   0   5  13   37.26   17.20
   0   5  13   39.43    3.26
   0   5  13   45.96    8.17
   0   5  13   48.33    8.30
   0   5  13   46.35    7.91
   0   5  13   39.50    5.77
   0   5  13   38.02    7.12
   0  -5 -14   81.83   32.98
   0  -5 -14   91.12   25.83
   0  -5 -14   60.19    6.82
   0  -5 -14   64.54    9.06
   0  -5 -14   87.17    9.98
   0  -5 -14   57.26    9.13
   0  -5 -14   47.77    6.36
   0  -5  14   87.44   35.81
   0  -5  14   95.44   31.66
   0  -5  14   68.29    9.16
   0  -5  14   70.34    6.82
   0  -5  14   71.59   10.15
   0  -5  14   76.70    9.03
   0   5 -14  124.63   40.75
   0   5 -14  110.86   29.45
   0   5 -14  103.12   10.81
   0   5 -14   80.38    7.91
   0   5 -14   87.86   10.87
   0   5 -14   69.55    9.49
   0   5 -14   51.56    7.94
   0   5  14   67.50   19.80
   0   5  14   97.25   28.10
   0   5  14   76.53    4.05
   0   5  14   83.91   10.21
   0   5  14   84.63   10.31
   0   5  14   74.72    8.96
   0   5  14   71.82    8.96
   0   5  14   50.97    5.67
   0  -5 -15  177.04   52.94
   0  -5 -15  140.38   31.96
   0  -5 -15  118.57    7.77
   0  -5 -15  121.66   11.27
   0  -5 -15  128.42   10.61
   0  -5 -15  101.30   11.27
   0  -5 -15  106.61    8.24
   0  -5  15  134.38   41.67
   0  -5  15  207.58   37.95
   0  -5  15  143.77   12.45
   0  -5  15  143.38    8.43
   0  -5  15  143.05   12.35
   0  -5  15  129.90   10.41
   0   5 -15  130.86   38.18
   0   5 -15  198.26   36.01
   0   5 -15  181.13   13.11
   0   5 -15  174.11    9.42
   0   5 -15  160.24   12.62
   0   5 -15  156.03   13.08
   0   5 -15  104.93   10.51
   0   5  15  185.02   27.51
   0   5  15  148.22    5.47
   0   5  15  144.03   13.05
   0   5  15  149.17   11.43
   0   5  15  158.66   11.76
   0   5  15  127.46    9.52
   0   5  15  111.32    7.08
   0  -5 -16 1079.96   65.59
   0  -5 -16 1024.02   15.98
   0  -5 -16  943.50   23.79
   0  -5 -16 1161.43   24.41
   0  -5 -16  835.28   22.83
   0  -5 -16  917.18   18.71
   0  -5  16 1103.61   83.28
   0  -5  16 1120.61   64.21
   0  -5  16 1187.69   26.98
   0  -5  16 1192.89   19.60
   0  -5  16 1118.64   25.66
   0  -5  16 1074.79   23.06
   0   5 -16 1052.15   80.65
   0   5 -16 1198.63   65.56
   0   5 -16 1445.71   28.60
   0   5 -16 1246.07   26.59
   0   5 -16 1245.84   27.71
   0   5 -16  905.15   22.47
   0   5  16 1254.93   54.03
   0   5  16 1198.86   13.28
   0   5  16 1212.59   27.34
   0   5  16 1200.34   26.88
   0   5  16 1196.91   25.60
   0   5  16 1118.24   21.22
   0   5  16 1034.96   16.80
   0  -5 -17   33.34   23.72
   0  -5 -17   42.70    5.63
   0  -5 -17   36.04    8.66
   0  -5 -17   55.15    9.16
   0  -5 -17   35.91    8.24
   0  -5 -17   43.26    6.62
   0  -5  17   53.14   37.36
   0  -5  17   72.58   26.92
   0  -5  17   44.94    9.32
   0  -5  17   56.01    8.27
   0  -5  17   37.43    8.57
   0  -5  17   47.51    8.60
   0   5 -17   66.25   30.18
   0   5 -17   41.67   21.88
   0   5 -17   71.33   10.41
   0   5 -17   59.70   10.02
   0   5 -17   45.63    9.26
   0   5 -17   38.12    7.91
   0   5  17   45.17   20.85
   0   5  17   66.98   35.15
   0   5  17   53.73    5.11
   0   5  17   60.72    9.75
   0   5  17   56.30    9.39
   0   5  17   55.61    9.39
   0   5  17   57.36    7.97
   0   5  17   50.04    6.19
   0  -5 -18    6.29   27.51
   0  -5 -18   35.68   23.69
   0  -5 -18    4.25    4.05
   0  -5 -18   -3.89    5.96
   0  -5 -18   -3.43    5.83
   0  -5 -18    0.66    6.46
   0  -5 -18   -0.16    4.65
   0  -5  18   24.81   22.44
   0  -5  18    1.12    7.02
   0  -5  18    1.68    4.78
   0  -5  18    3.99    6.92
   0  -5  18    4.61    6.75
   0   5 -18  -19.90   34.10
   0   5 -18  -12.32   17.43
   0   5 -18   -3.99    7.08
   0   5 -18   -4.15    6.49
   0   5 -18   -6.52    6.56
   0   5 -18   -1.68    6.00
   0   5  18    1.94   17.26
   0   5  18    8.70   14.83
   0   5  18    2.90    3.36
   0   5  18    1.61    6.85
   0   5  18   -2.31    5.80
   0   5  18   -1.09    6.39
   0   5  18   -2.73    5.27
   0   5  18   -0.49    3.69
   0  -5 -19  106.97   34.23
   0  -5 -19  106.21   32.45
   0  -5 -19   57.72    6.95
   0  -5 -19   43.62    8.40
   0  -5 -19   70.24   10.08
   0  -5 -19   44.67    8.83
   0  -5 -19   54.66    7.74
   0  -5  19   69.78   44.87
   0  -5  19  105.03   31.99
   0  -5  19   64.01   11.53
   0  -5  19   66.52    8.07
   0  -5  19   65.82   10.67
   0  -5  19   76.66   10.21
   0   5 -19   86.32   29.02
   0   5 -19   69.61   10.58
   0   5 -19   71.33   10.05
   0   5 -19   82.53   13.05
   0   5 -19   55.68   10.41
   0   5  19   86.78   23.13
   0   5  19   57.36   22.53
   0   5  19   67.34    5.96
   0   5  19   73.47   11.79
   0   5  19   69.58   10.21
   0   5  19   61.21    9.98
   0   5  19   64.60    8.66
   0   5  19   58.28    6.52
   0  -5 -20  484.78   52.78
   0  -5 -20  580.16   56.01
   0  -5 -20  446.53   11.76
   0  -5 -20  391.88   17.46
   0  -5 -20  474.04   17.76
   0  -5 -20  383.74   14.59
   0  -5  20  583.61   82.20
   0  -5  20  495.49   50.27
   0  -5  20  550.80   21.15
   0  -5  20  526.62   15.95
   0  -5  20  481.29   19.21
   0  -5  20  467.48   18.35
   0   5 -20  500.73   77.06
   0   5 -20  518.22   50.47
   0   5 -20  584.73   21.32
   0   5 -20  537.72   20.00
   0   5 -20  559.80   21.41
   0   5 -20  389.57   17.26
   0   5  20  518.71   40.29
   0   5  20  520.49   41.97
   0   5  20  499.18   11.50
   0   5  20  505.67   20.39
   0   5  20  513.61   19.90
   0   5  20  490.88   19.34
   0   5  20  484.71   17.00
   0   5  20  460.01   13.54
   0  -5 -21  111.02   38.35
   0  -5 -21  146.11   38.64
   0  -5 -21   71.19    7.02
   0  -5 -21   85.89   11.00
   0  -5 -21   53.83    9.29
   0  -5 -21   59.83    8.33
   0  -5  21  131.12   39.83
   0  -5  21  144.43   33.60
   0  -5  21  105.16   12.98
   0  -5  21   79.36    9.32
   0  -5  21   98.47   11.93
   0  -5  21   88.06   11.00
   0   5 -21   86.32   40.13
   0   5 -21  128.58   35.38
   0   5 -21  127.86   13.94
   0   5 -21   87.70   11.20
   0   5 -21   96.86   11.96
   0   5 -21   51.39    9.49
   0   5  21  105.09   25.43
   0   5  21  102.06   26.09
   0   5  21   87.76    6.79
   0   5  21   98.93   12.85
   0   5  21  108.42   12.62
   0   5  21  102.16   19.21
   0   5  21   71.75    9.69
   0   5  21   68.26    7.61
   0  -5 -22   16.41   24.87
   0  -5 -22   24.68    8.07
   0  -5 -22   37.23    8.70
   0  -5 -22   26.29    9.92
   0  -5 -22   28.89    6.85
   0  -5  22   40.69   32.42
   0  -5  22   38.28   22.90
   0  -5  22   42.56    9.39
   0  -5  22   45.30    7.81
   0  -5  22   34.23   10.02
   0  -5  22   21.94    9.13
   0  -5  22   37.13    9.29
   0   5 -22   18.12   35.32
   0   5 -22   38.61   27.74
   0   5 -22   39.60   10.25
   0   5 -22   38.22   10.97
   0   5 -22   36.60    9.95
   0   5 -22   23.13    7.87
   0   5  22   29.65   20.52
   0   5  22   45.73    5.83
   0   5  22   42.93   10.18
   0   5  22   47.44   10.05
   0   5  22   41.51    9.75
   0   5  22   31.73    8.04
   0   5  22   28.53    5.67
   0  -5 -23    0.16    6.39
   0  -5 -23    5.77    6.75
   0  -5 -23    1.71    6.95
   0  -5 -23    9.13    5.70
   0  -5  23    0.46   27.97
   0  -5  23    4.71   24.91
   0  -5  23    4.12    8.04
   0  -5  23    5.86    5.67
   0  -5  23    6.39    5.86
   0  -5  23   -0.16    8.07
   0  -5  23   -2.83    7.08
   0  -5  23   -1.88    7.77
   0   5 -23   29.78   40.85
   0   5 -23   20.36   25.30
   0   5 -23   -0.79    7.48
   0   5 -23    3.16    7.38
   0   5 -23    4.09    8.20
   0   5 -23   -0.79    6.79
   0   5  23   -4.74   17.33
   0   5  23    5.37    4.32
   0   5  23    9.65    7.45
   0   5  23    5.63    7.38
   0   5  23    9.03    7.81
   0   5  23   -0.10    6.33
   0   5  23    3.26    4.51
   0  -5 -24   22.30    7.84
   0  -5 -24   14.00    8.07
   0  -5 -24    8.83    6.36
   0  -5  24   39.67   30.01
   0  -5  24    6.72   24.48
   0  -5  24   16.83    8.93
   0  -5  24   15.09    6.52
   0  -5  24   18.91    6.82
   0  -5  24    4.94    7.45
   0  -5  24    5.44    6.72
   0   5 -24  -13.84   34.89
   0   5 -24    7.08   25.14
   0   5 -24   14.73    9.09
   0   5 -24    9.13    7.51
   0   5 -24   12.26    7.81
   0   5 -24    0.82    6.75
   0   5  24   10.90   32.98
   0   5  24   18.98    5.24
   0   5  24   12.35    8.01
   0   5  24   15.81    8.04
   0   5  24   20.33    8.86
   0   5  24   14.73    7.35
   0   5  24   16.18    5.57
   0  -5 -25  218.75   58.61
   0  -5 -25  129.57   13.11
   0  -5 -25  141.27   14.56
   0  -5 -25  121.60   13.54
   0  -5 -25  172.40   14.89
   0  -5 -25  144.10   12.06
   0  -5  25  190.39   56.53
   0  -5  25  232.36   46.91
   0  -5  25  174.94   15.81
   0  -5  25  203.80   13.11
   0  -5  25  187.13   12.85
   0  -5  25  164.82   14.73
   0  -5  25  183.21   14.99
   0  -5  25  190.49   15.42
   0   5 -25  202.91   56.24
   0   5 -25  198.16   44.15
   0   5 -25  216.18   17.07
   0   5 -25  176.48   15.02
   0   5 -25  135.01   13.64
   0   5  25  241.06   40.55
   0   5  25  187.59   16.24
   0   5  25  171.38   15.42
   0   5  25  185.94   15.52
   0   5  25  172.30   14.03
   0   5  25  148.28   10.28
   0  -5 -26  169.27   44.31
   0  -5 -26  114.02   12.85
   0  -5 -26  137.18   12.78
   0  -5 -26   90.96   12.19
   0  -5 -26  119.36   14.07
   0  -5 -26  111.09   11.60
   0  -5  26  203.53   58.51
   0  -5  26  118.07   35.81
   0  -5  26  129.34   14.99
   0  -5  26  164.26   12.65
   0  -5  26  147.06   12.49
   0  -5  26  142.62   14.53
   0  -5  26  147.16   13.67
   0   5 -26  187.82   59.70
   0   5 -26  202.02   46.25
   0   5 -26  156.03   15.78
   0   5 -26  144.53   14.30
   0   5 -26  151.91   15.75
   0   5 -26  112.74   14.13
   0   5  26  118.40   38.12
   0   5  26  158.07   34.23
   0   5  26  140.94    9.26
   0   5  26  141.99   14.76
   0   5  26  147.92   14.96
   0   5  26  135.24   13.70
   0   5  26  139.16   13.67
   0   5  26  117.61   11.66
   0  -5 -27   67.34   38.87
   0  -5 -27   38.55   23.36
   0  -5 -27   23.69    9.03
   0  -5 -27   23.39    8.50
   0  -5 -27   24.25    9.22
   0  -5 -27   29.32    7.91
   0  -5  27   72.94   50.70
   0  -5  27   57.03   34.95
   0  -5  27   35.94   10.84
   0  -5  27   37.26    9.06
   0  -5  27   33.24    8.57
   0  -5  27   28.60    9.65
   0  -5  27   33.90   10.71
   0  -5  27   18.84    9.42
   0   5 -27  -11.60   39.20
   0   5 -27   42.00   10.58
   0   5 -27   38.45   10.41
   0   5 -27   33.21   10.15
   0   5 -27   25.89    9.55
   0   5  27   23.72   20.26
   0   5  27   43.95    6.98
   0   5  27   33.54   11.10
   0   5  27   30.34    9.62
   0   5  27   34.56   10.84
   0   5  27   36.17    7.35
   0  -5 -28  256.84   56.86
   0  -5 -28  259.18   44.97
   0  -5 -28  164.72   14.86
   0  -5 -28  180.34   14.40
   0  -5 -28  131.68   14.76
   0  -5 -28  177.97   15.88
   0  -5 -28  142.88   12.65
   0  -5  28  208.11   64.47
   0  -5  28  206.17   46.45
   0  -5  28  234.83   18.51
   0  -5  28  222.15   14.83
   0  -5  28  183.60   16.18
   0  -5  28  192.92   15.58
   0  -5  28  180.04   16.18
   0   5 -28  155.76   62.66
   0   5 -28  230.28   47.31
   0   5 -28  250.71   18.15
   0   5 -28  193.15   16.11
   0   5 -28  200.70   18.09
   0   5 -28  148.22   14.10
   0   5  28  238.26   40.52
   0   5  28  202.77   11.20
   0   5  28  211.27   17.56
   0   5  28  226.13   16.87
   0   5  28  224.22   16.80
   0   5  28  181.85   15.19
   0   5  28  189.20   14.33
   0  -5 -29   64.44   42.96
   0  -5 -29   73.01   12.22
   0  -5 -29   96.79   12.95
   0  -5 -29   64.11   12.26
   0  -5 -29   98.37   14.76
   0  -5 -29   81.83   11.43
   0  -5  29  133.56   61.94
   0  -5  29  125.82   39.86
   0  -5  29  116.33   16.11
   0  -5  29  106.77   12.02
   0  -5  29  110.40   14.20
   0  -5  29   97.48   14.59
   0  -5  29   83.75   12.82
   0   5 -29   45.69   48.63
   0   5 -29   79.66   33.90
   0   5 -29   90.70   13.80
   0   5 -29  112.97   14.96
   0   5 -29   67.73   12.45
   0   5 -29   85.66   13.51
   0   5  29  167.13   55.74
   0   5  29   93.37    9.46
   0   5  29   73.14   13.14
   0   5  29   77.06   12.91
   0   5  29   97.71   14.76
   0   5  29   85.56   12.52
   0   5  29   80.06    9.85
   0  -5 -30  356.79   71.33
   0  -5 -30  255.65   18.05
   0  -5 -30  311.59   18.09
   0  -5 -30  215.99   17.82
   0  -5 -30  298.74   20.69
   0  -5 -30  258.22   16.21
   0  -5  30  458.19   88.39
   0  -5  30  398.43   62.43
   0  -5  30  342.13   21.78
   0  -5  30  359.92   18.25
   0  -5  30  287.87   18.81
   0  -5  30  293.90   19.57
   0   5 -30  362.00   75.84
   0   5 -30  384.13   66.02
   0   5 -30  382.19   21.88
   0   5 -30  332.28   19.87
   0   5 -30  334.82   22.01
   0   5 -30  230.25   17.95
   0   5  30  404.73   73.04
   0   5  30  338.70   14.33
   0   5  30  329.08   21.58
   0   5  30  336.40   20.36
   0   5  30  349.97   20.72
   0   5  30  307.47   18.68
   0   5  30  263.23   14.46
   0  -5 -31  328.06   66.78
   0  -5 -31  209.13   17.56
   0  -5 -31  256.67   18.02
   0  -5 -31  182.15   16.18
   0  -5 -31  265.70   19.21
   0  -5 -31  208.54   15.45
   0  -5  31  345.36   78.28
   0  -5  31  345.69   63.22
   0  -5  31  268.73   20.76
   0  -5  31  267.05   16.83
   0  -5  31  266.92   20.36
   0  -5  31  250.38   19.14
   0   5 -31  335.34   84.63
   0   5 -31  311.92   59.76
   0   5 -31  331.19   21.81
   0   5 -31  247.64   15.85
   0   5 -31  264.58   19.07
   0   5 -31  283.98   24.02
   0   5 -31  187.72   17.56
   0   5  31  233.08   59.60
   0   5  31  278.71   13.90
   0   5  31  297.26   24.15
   0   5  31  264.94   21.88
   0   5  31  280.52   20.85
   0   5  31  266.29   18.61
   0   5  31  230.84   14.30
   0  -5 -32  141.37   54.98
   0  -5 -32   76.86   13.05
   0  -5 -32   98.57   14.23
   0  -5 -32   70.04   14.00
   0  -5  32  113.53   58.11
   0  -5  32   90.53   40.26
   0  -5  32   94.49   12.85
   0  -5  32   89.87   13.21
   0  -5  32   69.81   13.94
   0  -5  32   88.59   16.47
   0   5 -32  103.87   60.82
   0   5 -32   98.21   43.82
   0   5 -32   98.54   15.62
   0   5 -32   80.78   13.11
   0   5 -32  105.36   15.65
   0   5 -32   82.03   14.99
   0   5 -32   52.94   13.14
   0   5  32  107.66   43.09
   0   5  32   87.07   10.58
   0   5  32   93.43   15.88
   0   5  32   99.43   15.75
   0   5  32   92.38   17.13
   0   5  32   99.30   14.33
   0   5  32   84.17   10.67
   0  -5 -33  -18.88   43.19
   0  -5 -33   -0.82    8.50
   0  -5 -33  -10.74    7.84
   0  -5 -33   -6.72    8.66
   0  -5 -33   -3.36    8.07
   0  -5  33  -25.04   45.27
   0  -5  33   25.37   36.01
   0  -5  33   -2.40    7.84
   0  -5  33    3.43    8.66
   0  -5  33    5.90   12.12
   0  -5  33  -13.80   10.48
   0   5 -33  -78.67   48.63
   0   5 -33   29.95   33.67
   0   5 -33    5.57   10.61
   0   5 -33   -3.13    7.71
   0   5 -33   -0.40    9.26
   0   5 -33   -7.41    9.03
   0   5  33  -18.65   36.17
   0   5  33    4.35    6.52
   0   5  33   -0.89   10.15
   0   5  33   -1.52   10.02
   0   5  33    0.30   13.14
   0   5  33   -6.26    8.90
   0   5  33   -5.50    6.03
   0  -5 -34  122.78   62.07
   0  -5 -34   81.41   13.64
   0  -5 -34  110.46   14.89
   0  -5 -34   61.47   15.78
   0  -5 -34   81.64   16.08
   0  -5 -34   81.44   14.30
   0  -5  34  172.40   72.18
   0  -5  34   97.45   43.19
   0  -5  34  112.84   16.80
   0  -5  34  108.75   14.10
   0  -5  34  101.07   14.20
   0  -5  34  103.31   19.73
   0  -5  34  102.89   15.68
   0   5 -34   45.76   62.13
   0   5 -34  135.07   45.56
   0   5 -34   98.37   12.78
   0   5 -34   87.04   14.59
   0   5 -34   80.12   15.06
   0   5 -34   68.36   14.43
   0   5  34  126.01   47.97
   0   5  34  113.40   11.99
   0   5  34  150.13   19.54
   0   5  34  132.87   18.94
   0   5  34  121.30   18.35
   0   5  34   94.25   15.48
   0   5  34   94.29   11.99
   0  -5 -35  158.43   55.84
   0  -5 -35  106.58   15.39
   0  -5 -35  128.12   15.65
   0  -5 -35  102.62   17.07
   0  -5 -35  147.13   19.50
   0  -5 -35  105.75   14.66
   0  -5  35  127.99   62.59
   0  -5  35  134.97   50.50
   0  -5  35  152.34   19.83
   0  -5  35  139.32   15.95
   0  -5  35  130.76   16.24
   0  -5  35  126.31   17.72
   0  -5  35  123.11   16.87
   0   5 -35  118.93   54.23
   0   5 -35  160.08   46.29
   0   5 -35  188.05   25.80
   0   5 -35  141.37   18.42
   0   5 -35  105.72   16.34
   0   5 -35  113.69   17.43
   0   5  35   58.61   47.93
   0   5  35  126.34   12.78
   0   5  35  137.64   19.11
   0   5  35  123.81   17.89
   0   5  35  131.42   17.72
   0   5  35  136.29   17.63
   0   5  35  116.16   12.82
   0  -5 -36    9.39   49.65
   0  -5 -36    3.06    9.03
   0  -5 -36   -2.80   10.15
   0  -5 -36   -8.14    9.46
   0  -5 -36   10.31    9.49
   0  -5  36  -26.09   48.56
   0  -5  36    0.03   35.32
   0  -5  36  -11.53   11.73
   0  -5  36   -0.20    8.73
   0  -5  36   -2.04    9.26
   0  -5  36    4.61   12.49
   0  -5  36   -0.82    9.85
   0   5 -36   73.99   63.06
   0   5 -36    1.91   30.41
   0   5 -36   -0.33   10.97
   0   5 -36    3.92    8.37
   0   5 -36    5.01   12.22
   0   5 -36    2.27   11.56
   0   5 -36   -9.32    9.49
   0   5  36   57.03   46.16
   0   5  36   -1.48    7.05
   0   5  36   -4.65   11.04
   0   5  36    1.32   10.08
   0   5  36    3.20   11.66
   0   5  36    1.65   10.97
   0   5  36   -5.40    6.82
   0  -5 -37   -1.45   43.36
   0  -5 -37   23.36   17.13
   0  -5 -37   22.53   10.87
   0  -5 -37   13.84   10.31
   0  -5 -37   15.06   11.70
   0  -5 -37   12.35    9.88
   0  -5  37   -8.20   51.20
   0  -5  37   33.37   38.48
   0  -5  37   22.24   13.54
   0  -5  37   11.53   10.28
   0  -5  37   22.14   11.17
   0  -5  37   24.54   13.64
   0  -5  37   -2.77   10.38
   0   5 -37   62.00   64.87
   0   5 -37  -15.88   34.95
   0   5 -37   30.11   14.17
   0   5 -37   12.42    9.36
   0   5 -37    6.62   10.58
   0   5 -37   14.56   13.28
   0   5 -37    2.44   10.64
   0   5  37   20.43    8.86
   0   5  37    0.82   11.63
   0   5  37   27.94   14.00
   0   5  37   22.37   14.10
   0   5  37    4.71   11.83
   0   5  37   11.96    8.40
   0  -5 -38   25.17   11.33
   0  -5 -38   25.33   11.66
   0  -5 -38   19.47   11.40
   0  -5 -38   18.51   13.28
   0  -5 -38   26.42   10.90
   0  -5  38   -2.57   52.45
   0  -5  38   13.87   13.94
   0  -5  38   18.55   11.04
   0  -5  38   21.91   12.95
   0  -5  38   15.42   13.14
   0  -5  38   14.23   12.16
   0   5 -38  182.61   79.07
   0   5 -38    4.12   40.19
   0   5 -38   31.99   15.06
   0   5 -38    8.43    9.32
   0   5 -38   22.04   14.73
   0   5 -38   21.25   13.90
   0   5 -38   19.14   12.45
   0   5  38   19.90   13.84
   0   5  38   35.48   13.77
   0   5  38   27.90   14.27
   0   5  38   25.33   13.05
   0  -5 -39  149.50   18.42
   0  -5 -39  212.43   19.73
   0  -5 -39  163.08   19.70
   0  -5 -39  194.64   22.34
   0  -5 -39  150.66   18.35
   0  -5  39  289.85   81.83
   0  -5  39  264.12   65.53
   0  -5  39  245.17   24.21
   0  -5  39  252.75   19.64
   0  -5  39  209.36   21.68
   0  -5  39  228.57   23.88
   0  -5  39  195.95   21.08
   0   5 -39  346.15   96.26
   0   5 -39  226.69   58.64
   0   5 -39  274.30   26.36
   0   5 -39  194.11   16.90
   0   5 -39  218.65   21.35
   0   5 -39  210.75   23.88
   0   5 -39  166.44   20.36
   0   5  39  226.43   16.80
   0   5  39  279.24   25.20
   0   5  39  252.49   23.62
   0   5  39  236.28   24.05
   0   5  39  194.51   21.22
   0  -5 -40   40.88   13.41
   0  -5 -40   76.20   24.35
   0  -5 -40   42.00   13.90
   0  -5 -40   24.44   14.36
   0  -5 -40   27.74   11.89
   0  -5  40   90.27   74.22
   0  -5  40   58.77   43.98
   0  -5  40   73.99   17.89
   0  -5  40   52.41   14.13
   0  -5  40   54.75   16.77
   0  -5  40   39.34   13.80
   0   5 -40   23.49   67.90
   0   5 -40   29.25   38.02
   0   5 -40   60.22   17.13
   0   5 -40   30.37   10.81
   0   5 -40   44.54   14.30
   0   5 -40   58.41   17.72
   0   5 -40   40.49   14.66
   0   5  40   65.66   17.59
   0   5  40   63.45   16.83
   0   5  40   58.02   17.07
   0   5  40   34.30   15.06
   0   5  40   38.35   10.31
   0  -5 -41   -1.58   10.48
   0  -5 -41    1.28   10.67
   0  -5 -41    1.78   11.53
   0  -5 -41    4.91   13.24
   0  -5 -41   -1.78   10.34
   0  -5  41  128.55   72.25
   0  -5  41   23.98   40.59
   0  -5  41    1.61   13.97
   0  -5  41    4.55   11.96
   0  -5  41    5.53   11.43
   0  -5  41    2.73   11.83
   0  -5  41    5.90   11.27
   0   5 -41   29.39   81.80
   0   5 -41    2.64   38.81
   0   5 -41    7.48   14.79
   0   5 -41    7.94    9.29
   0   5 -41   -2.40   11.50
   0   5 -41    0.66   13.90
   0   5 -41    8.96   12.72
   0   5  41    3.10    8.66
   0   5  41   18.78   14.59
   0   5  41   -5.70   10.90
   0   5  41    8.73   13.94
   0   5  41   16.24   13.87
   0   5  41   -2.54    8.24
   0  -5 -42  138.63   18.65
   0  -5 -42  163.27   20.06
   0  -5 -42   90.96   17.16
   0  -5 -42  159.42   22.67
   0  -5  42  204.39   24.68
   0  -5  42  187.72   20.06
   0  -5  42  184.16   21.08
   0  -5  42  138.86   21.45
   0  -5  42  124.73   19.27
   0   5 -42  181.26   24.97
   0   5 -42  114.09   15.55
   0   5 -42  118.17   18.81
   0   5 -42  167.00   23.06
   0   5 -42  108.19   18.22
   0   5  42  144.33   15.81
   0   5  42  187.55   24.44
   0   5  42  192.50   24.64
   0   5  42  145.58   20.69
   0   5  42  156.59   21.84
   0   5  42  112.93   14.63
   0  -5 -43   48.43   14.23
   0  -5 -43   51.53   14.33
   0  -5 -43   27.44   13.84
   0  -5 -43   31.36   16.11
   0  -5  43   54.06   18.38
   0  -5  43   69.68   15.42
   0  -5  43   74.26   16.24
   0  -5  43   54.52   18.19
   0  -5  43   47.21   15.85
   0   5 -43  102.29   21.78
   0   5 -43   48.89   12.72
   0   5 -43   58.34   16.60
   0   5 -43   45.99   17.92
   0   5 -43   22.86   14.13
   0   5  43   72.31   12.72
   0   5  43   73.14   18.68
   0   5  43   44.80   15.52
   0   5  43   82.33   18.51
   0   5  43   79.63   18.09
   0   5  43   38.18   11.50
   0  -5 -44   78.54   16.14
   0  -5 -44   96.23   16.97
   0  -5 -44   45.79   15.19
   0  -5 -44   68.99   17.36
   0  -5 -44   55.25   15.39
   0  -5  44  123.18   21.84
   0  -5  44  109.34   17.66
   0  -5  44  108.98   17.89
   0  -5  44   85.43   19.80
   0   5 -44  122.52   23.00
   0   5 -44   56.90   13.41
   0   5 -44  100.81   19.37
   0   5 -44   89.97   18.71
   0   5  44   89.48   14.17
   0   5  44  110.73   21.32
   0   5  44   83.58   18.91
   0   5  44   74.45   13.67
   0  -5 -45    8.96   11.50
   0  -5 -45    6.92   11.83
   0  -5 -45   12.52   14.59
   0  -5 -45   -1.35   16.57
   0  -5 -45   -0.16   11.43
   0  -5  45   -8.01   14.13
   0  -5  45   10.58   12.26
   0  -5  45    2.64   12.49
   0  -5  45   -0.16   14.36
   0  -5  45   -7.08   11.96
   0   5 -45   12.39   16.54
   0   5 -45   -3.03    9.16
   0   5 -45    2.73   14.13
   0   5 -45    8.01   13.97
   0   5  45    6.23    9.69
   0   5  45    4.45   15.45
   0   5  45   -0.96   12.98
   0   5  45   -3.26   14.50
   0   5  45   -9.72   14.10
   0   5  45    7.97    9.85
   0  -5 -46  133.72   20.13
   0  -5 -46  135.27   20.13
   0  -5 -46  108.52   20.33
   0  -5 -46  131.52   23.19
   0  -5 -46  103.51   18.42
   0  -5  46  141.10   33.83
   0  -5  46  146.54   20.13
   0  -5  46  163.31   21.88
   0  -5  46  119.56   22.20
   0  -5  46  124.07   21.12
   0   5 -46  193.55   27.64
   0   5 -46   97.94   17.10
   0   5 -46  140.64   22.11
   0   5 -46  122.88   23.95
   0   5 -46  108.55   20.36
   0   5  46  154.08   17.66
   0   5  46  134.32   23.95
   0   5  46  170.26   25.24
   0   5  46  164.20   25.10
   0   5  46  135.73   23.19
   0   5  46  102.13   15.02
   0  -5 -47   10.51   12.42
   0  -5 -47   -6.49   11.73
   0  -5 -47    7.81   13.97
   0  -5 -47    8.73   15.95
   0  -5 -47    1.35   12.82
   0  -5  47    2.11   15.75
   0  -5  47   -3.36   12.35
   0  -5  47    4.55   13.01
   0  -5  47   -4.22   15.65
   0  -5  47    0.79   12.78
   0   5 -47    5.40   18.38
   0   5 -47   -6.23    9.22
   0   5 -47    5.40   14.99
   0   5 -47   -4.84   15.75
   0   5 -47    6.29   14.27
   0   5  47   -6.26   15.58
   0   5  47    0.63   15.45
   0   5  47    6.75   14.30
   0   5  47    8.43   10.58
   0  -5 -48   68.62   16.70
   0  -5 -48   57.16   16.18
   0  -5 -48   33.37   15.35
   0  -5 -48   57.13   19.11
   0  -5 -48   54.69   16.44
   0  -5  48   96.92   22.30
   0  -5  48   82.03   17.86
   0  -5  48   70.11   17.53
   0  -5  48   65.53   20.03
   0  -5  48   65.99   18.38
   0   5 -48   67.80   22.17
   0   5 -48   58.94   18.25
   0   5 -48   81.93   17.69
   0   5 -48  102.72   23.52
   0   5 -48   37.95   17.26
   0   5  48   79.23   21.61
   0   5  48   46.68   18.58
   0   5  48   89.74   21.35
   0   5  48   67.96   20.20
   0   5  48   40.36   12.49
   0  -5 -49    9.03   12.32
   0  -5 -49   -2.57   12.29
   0  -5 -49    5.73   14.27
   0  -5 -49    5.44   16.11
   0  -5 -49   -0.36   12.09
   0  -5  49    4.32   16.74
   0  -5  49    2.34   13.11
   0  -5  49    6.59   13.57
   0  -5  49   11.56   17.00
   0  -5  49   23.79   15.52
   0   5 -49   12.52   17.76
   0   5 -49    6.03   10.81
   0   5 -49    0.30   16.18
   0   5 -49   -0.46   12.82
   0   5 -49    8.83   17.79
   0   5 -49    8.47   14.96
   0   5  49   10.31   17.23
   0   5  49   21.41   18.19
   0   5  49   21.81   17.46
   0   5  49  -13.94   15.71
   0   5  49   15.71   11.20
   0  -5 -50   50.21   15.98
   0  -5 -50   20.13   14.56
   0  -5 -50   14.66   14.86
   0  -5 -50    4.74   17.00
   0  -5 -50   26.09   15.19
   0  -5  50   21.32   17.46
   0  -5  50   15.48   14.46
   0  -5  50   16.11   16.51
   0  -5  50    7.71   15.15
   0   5 -50   19.96   19.24
   0   5 -50   22.73   17.30
   0   5 -50   27.64   14.46
   0   5 -50   24.25   19.40
   0   5 -50   12.55   15.88
   0   5  50    8.04   18.05
   0   5  50   10.38   16.70
   0   5  50   30.31   18.58
   0   5  50   24.05   18.19
   0   5  50   21.78   11.79
   0  -5 -51   -1.71   14.23
   0  -5 -51   -1.02   12.98
   0  -5 -51   -5.80   13.21
   0  -5 -51    0.30   16.11
   0  -5 -51  -12.35   11.89
   0  -5  51    5.80   16.87
   0  -5  51   10.28   14.03
   0  -5  51    1.32   13.64
   0  -5  51   -3.10   15.78
   0  -5  51  -18.42   12.82
   0   5 -51    7.64   17.89
   0   5 -51   -4.61   16.34
   0   5 -51   -1.91   13.21
   0   5 -51   -2.87   17.89
   0   5 -51   -1.38   15.29
   0   5  51  -12.42   16.01
   0   5  51  -13.08   15.62
   0   5  51    6.79   17.56
   0   5  51   -4.18   16.37
   0  -5 -52   68.46   17.43
   0  -5 -52   61.47   19.96
   0  -5 -52   84.96   20.66
   0  -5 -52   41.31   19.64
   0  -5 -52   51.26   17.56
   0  -5  52   84.73   21.58
   0  -5  52   75.15   19.96
   0  -5  52   78.84   22.04
   0  -5  52   70.07   19.21
   0   5 -52   91.85   25.53
   0   5 -52   97.98   22.40
   0   5 -52   69.22   17.79
   0   5 -52   76.89   23.00
   0   5 -52   50.08   19.04
   0   5  52   93.07   24.68
   0   5  52   88.82   23.79
   0   5  52   69.32   21.28
   0   5  52   78.01   22.37
   0   5  52   49.58   13.77
   0  -6   0   56.90   20.52
   0  -6   0   16.11   19.44
   0  -6   0   39.99    5.34
   0  -6   0   33.97    7.28
   0  -6   0   38.22    6.85
   0  -6   0   34.10    6.23
   0  -6   0   32.68    6.75
   0   6   0   60.29   19.50
   0   6   0   35.78   14.86
   0   6   0   34.46    6.75
   0   6   0   35.65    5.50
   0   6   0   29.58    3.59
   0   6   0   33.01    7.15
   0   6   0   32.32    6.72
   0   6   0   25.14    4.18
   0  -6  -1  405.05   43.42
   0  -6  -1  419.58   28.79
   0  -6  -1  384.46   10.41
   0  -6  -1  314.72   13.34
   0  -6  -1  293.50   12.82
   0  -6  -1  375.27   12.95
   0  -6  -1  294.00   12.35
   0  -6   1  390.43   38.91
   0  -6   1  394.25   29.45
   0  -6   1  376.92   11.37
   0  -6   1  339.92   14.27
   0  -6   1  360.22   13.41
   0  -6   1  351.55   13.01
   0  -6   1  320.88   12.82
   0  -6   1  280.10    4.97
   0   6  -1  367.70   36.40
   0   6  -1  363.25   13.61
   0   6  -1  363.18   11.23
   0   6  -1  320.06    6.16
   0   6  -1  393.26   14.69
   0   6  -1  305.00   12.55
   0   6   1  413.92   37.10
   0   6   1  398.76   28.37
   0   6   1  372.87   13.74
   0   6   1  360.78   11.70
   0   6   1  358.47    7.91
   0   6   1  330.63   13.18
   0   6   1  363.51   13.90
   0   6   1  273.41    8.30
   0  -6  -2  114.98   20.43
   0  -6  -2   75.05    5.96
   0  -6  -2   58.87    8.10
   0  -6  -2   75.97    7.94
   0  -6  -2   78.21    7.87
   0  -6  -2   69.41    8.57
   0  -6   2  109.67   25.89
   0  -6   2  129.44   23.00
   0  -6   2   94.16    7.74
   0  -6   2   90.20    9.06
   0  -6   2   70.53    8.30
   0  -6   2   85.59    8.83
   0  -6   2   68.49    3.66
   0   6  -2   87.44   24.77
   0   6  -2  108.22   20.82
   0   6  -2   83.75    8.63
   0   6  -2   92.90    7.12
   0   6  -2   73.43    3.26
   0   6  -2   82.13    9.16
   0   6  -2   78.77    7.97
   0   6  -2   57.95    5.90
   0   6   2  104.34   28.20
   0   6   2  105.42   19.80
   0   6   2   71.03    8.80
   0   6   2   73.43    5.04
   0   6   2   93.13    9.62
   0   6   2   65.82    7.51
   0   6   2   55.02    5.07
   0  -6  -3  105.26   23.32
   0  -6  -3   77.72    5.86
   0  -6  -3   87.70    9.65
   0  -6  -3   72.21    8.30
   0  -6  -3   80.55    7.81
   0  -6  -3   71.00    8.76
   0  -6   3  103.45   31.13
   0  -6   3  110.07   21.55
   0  -6   3   95.93    9.09
   0  -6   3   89.84    8.70
   0  -6   3   70.73    8.30
   0  -6   3   71.49    8.76
   0  -6   3   85.33    4.58
   0   6  -3   71.23   23.82
   0   6  -3  101.57   21.12
   0   6  -3   98.90    9.49
   0   6  -3   79.96    6.79
   0   6  -3   61.61    3.79
   0   6  -3   90.47    9.32
   0   6  -3   75.90    8.66
   0   6  -3   60.72    6.33
   0   6   3   86.91    9.88
   0   6   3   82.66    7.28
   0   6   3   80.85    5.63
   0   6   3   93.50    9.26
   0   6   3   88.26    8.99
   0   6   3   67.40    5.04
   0  -6  -4   64.84   24.12
   0  -6  -4   38.38   14.69
   0  -6  -4   41.21    4.88
   0  -6  -4   32.98    7.15
   0  -6  -4   36.21    7.41
   0  -6  -4   43.75    7.87
   0  -6   4   32.19   22.24
   0  -6   4   12.16    8.86
   0  -6   4   45.10    6.62
   0  -6   4   34.86    6.79
   0  -6   4   45.43    7.77
   0  -6   4   37.99    4.25
   0   6  -4   57.72   25.30
   0   6  -4   46.29   15.91
   0   6  -4   40.72    7.38
   0   6  -4   47.64    5.80
   0   6  -4   39.47    7.08
   0   6  -4   37.36    7.18
   0   6  -4   30.08    5.21
   0   6   4   60.19   16.54
   0   6   4   58.61    8.27
   0   6   4   42.50    6.33
   0   6   4   49.42    5.37
   0   6   4   49.02    7.21
   0   6   4   36.57    2.77
   0   6   4   37.56    7.02
   0   6   4   31.17    3.82
   0  -6  -5   54.23   19.64
   0  -6  -5   46.95   14.23
   0  -6  -5   30.47    6.36
   0  -6  -5   36.37    7.31
   0  -6  -5   29.95    5.63
   0  -6  -5   37.46    7.45
   0  -6   5   -9.32    4.97
   0  -6   5   46.09    7.02
   0  -6   5   35.51    7.28
   0  -6   5   27.97    6.42
   0  -6   5   36.17    4.28
   0   6  -5   38.84   27.94
   0   6  -5   58.74   18.75
   0   6  -5   35.02    6.82
   0   6  -5   39.07    5.40
   0   6  -5   40.59    7.45
   0   6  -5   41.58    7.45
   0   6  -5   29.42    5.34
   0   6   5   39.24   19.96
   0   6   5   31.17   14.33
   0   6   5   36.27    7.05
   0   6   5   41.87    6.79
   0   6   5   42.24    5.34
   0   6   5   42.66    7.02
   0   6   5   32.45    2.87
   0   6   5   27.38    5.86
   0   6   5   29.55    3.66
   0  -6  -6   -1.25   14.92
   0  -6  -6   24.54   13.21
   0  -6  -6    3.72    5.34
   0  -6  -6   -1.68    3.72
   0  -6  -6    3.33    5.17
   0  -6   6    5.04    5.11
   0  -6   6   -1.65    5.04
   0  -6   6    0.10    4.74
   0  -6   6    3.16    3.29
   0   6  -6    6.52   14.17
   0   6  -6    6.03    5.53
   0   6  -6    3.82    3.89
   0   6  -6    5.21    5.90
   0   6  -6   -2.40    4.74
   0   6  -6    2.54    4.28
   0   6   6    1.68   14.40
   0   6   6  -13.01    9.59
   0   6   6    3.56    5.60
   0   6   6    2.14    4.71
   0   6   6    2.80    3.85
   0   6   6    4.45    5.44
   0   6   6    2.90    2.11
   0   6   6    0.49    4.71
   0   6   6   -1.42    2.44
   0  -6  -7   -9.13   14.36
   0  -6  -7   -2.90   10.41
   0  -6  -7    3.79    5.50
   0  -6  -7    4.78    5.90
   0  -6  -7   15.29    6.29
   0  -6   7   -2.97   21.51
   0  -6   7    2.04    5.04
   0  -6   7    1.32    6.03
   0  -6   7    5.04    3.53
   0   6  -7    4.71   14.10
   0   6  -7    0.26    5.24
   0   6  -7   -0.16    3.62
   0   6  -7    4.74    5.90
   0   6  -7    4.09    5.07
   0   6  -7    5.17    4.74
   0   6   7  -20.89   13.41
   0   6   7    6.13   12.49
   0   6   7   -0.16    2.11
   0   6   7   -4.22    4.91
   0   6   7   -2.21    4.81
   0   6   7    2.70    4.05
   0   6   7    1.55    5.30
   0   6   7    1.88    2.57
   0  -6  -8    4.28   15.55
   0  -6  -8   21.02   13.11
   0  -6  -8    3.26    4.58
   0  -6  -8    1.32    5.34
   0  -6  -8    0.99    3.72
   0  -6  -8    3.72    5.67
   0  -6   8    5.01   22.04
   0  -6   8   -1.42    5.40
   0  -6   8    2.47    1.84
   0  -6   8    3.95    5.57
   0  -6   8    5.01    3.82
   0   6  -8   -0.43   20.43
   0   6  -8   18.81   16.27
   0   6  -8    5.50    5.93
   0   6  -8    3.95    4.05
   0   6  -8    6.85    5.67
   0   6  -8    0.96    5.21
   0   6  -8    0.20    4.45
   0   6   8  -14.33   14.23
   0   6   8  -10.08   10.74
   0   6   8   -3.26    1.88
   0   6   8    0.33    5.60
   0   6   8    5.57    5.67
   0   6   8    1.61    5.07
   0   6   8    0.07    2.54
   0   6   8    0.10    4.71
   0   6   8    2.60    2.67
   0   6   8    4.45    3.66
   0  -6  -9 1090.44   55.61
   0  -6  -9  895.40   39.99
   0  -6  -9  728.70   16.01
   0  -6  -9  788.60   20.52
   0  -6  -9  826.22   14.96
   0  -6  -9  697.83   19.83
   0  -6   9  940.67   66.25
   0  -6   9  904.20   50.60
   0  -6   9  960.67   21.74
   0  -6   9  947.16   10.31
   0  -6   9  815.87   21.45
   0  -6   9  848.89   16.18
   0   6  -9  997.14   70.17
   0   6  -9  920.87   51.03
   0   6  -9 1079.17   22.76
   0   6  -9 1019.01   17.16
   0   6  -9  999.84   23.16
   0   6  -9  946.10   22.93
   0   6  -9  661.36   16.97
   0   6   9 1099.73   56.99
   0   6   9  963.53   42.10
   0   6   9 1080.72    9.72
   0   6   9 1015.88   23.62
   0   6   9  973.75   21.64
   0   6   9  948.38   18.68
   0   6   9  879.36   13.01
   0   6   9  844.96   20.95
   0   6   9  675.00   10.58
   0  -6 -10  116.23   27.34
   0  -6 -10   99.43   20.89
   0  -6 -10   62.27    7.54
   0  -6 -10   81.60    9.49
   0  -6 -10   73.33    6.69
   0  -6 -10   70.67    9.29
   0  -6 -10   66.52    6.65
   0  -6  10   86.22   28.93
   0  -6  10   92.87   25.76
   0  -6  10   99.86   10.51
   0  -6  10   80.22    4.88
   0  -6  10   99.72   11.17
   0  -6  10   81.77    7.97
   0   6 -10  128.25   37.49
   0   6 -10   97.09   26.85
   0   6 -10  118.14   11.99
   0   6 -10   94.85    7.91
   0   6 -10  103.05   11.20
   0   6 -10   82.86    9.88
   0   6 -10   72.12    8.47
   0   6  10   98.93   24.87
   0   6  10  122.13   22.04
   0   6  10  118.90    4.32
   0   6  10   98.97   11.53
   0   6  10   93.07   10.21
   0   6  10   82.99    8.40
   0   6  10   76.37    6.03
   0   6  10  104.83   10.48
   0   6  10   92.28    5.37
   0  -6 -11    1.48   17.76
   0  -6 -11   23.26    5.53
   0  -6 -11   16.44    7.05
   0  -6 -11   23.82    4.55
   0  -6 -11   15.02    6.92
   0  -6 -11   17.66    4.51
   0  -6  11    8.73   25.24
   0  -6  11   58.91   22.86
   0  -6  11   21.51    7.05
   0  -6  11   25.37    3.82
   0  -6  11   17.26    7.45
   0  -6  11   20.49    5.77
   0   6 -11   41.74   26.45
   0   6 -11   33.83   21.12
   0   6 -11   27.31    7.64
   0   6 -11   27.74    5.47
   0   6 -11   31.56    8.63
   0   6 -11   25.57    8.17
   0   6 -11   20.26    6.26
   0   6  11   36.34   19.70
   0   6  11   30.57   15.48
   0   6  11   28.27    7.84
   0   6  11   27.05    7.81
   0   6  11   29.55    6.89
   0   6  11   19.01    4.65
   0   6  11   24.58    7.31
   0   6  11   17.82    3.56
   0  -6 -12  164.36   31.03
   0  -6 -12   67.57    7.77
   0  -6 -12   88.29   11.10
   0  -6 -12   79.30    6.23
   0  -6 -12   80.48   10.54
   0  -6 -12   68.66    7.15
   0  -6  12  100.88   36.47
   0  -6  12   95.11   28.60
   0  -6  12   91.29   11.07
   0  -6  12  103.48    6.09
   0  -6  12   94.62   11.33
   0  -6  12   88.19    8.93
   0   6 -12  158.69   39.80
   0   6 -12  108.03   28.63
   0   6 -12  113.03   12.39
   0   6 -12  103.97    8.01
   0   6 -12  117.97   11.04
   0   6 -12  107.73   12.09
   0   6 -12   79.69    9.26
   0   6  12  102.03   21.38
   0   6  12   94.49   10.90
   0   6  12  102.79   11.00
   0   6  12  104.47    9.78
   0   6  12   84.47    7.18
   0   6  12   93.79   11.20
   0   6  12   70.63    5.57
   0  -6 -13 2481.26   89.12
   0  -6 -13 2445.61   88.65
   0  -6 -13 1934.31   23.82
   0  -6 -13 2108.62   34.76
   0  -6 -13 1712.46   31.36
   0  -6 -13 1819.67   23.95
   0  -6  13 2397.88  112.01
   0  -6  13 2223.86  100.91
   0  -6  13 2452.86   36.90
   0  -6  13 2414.05   22.30
   0  -6  13 2220.04   35.74
   0  -6  13 2164.36   29.32
   0   6 -13 2389.21  112.28
   0   6 -13 2442.48   87.70
   0   6 -13 2716.39   37.13
   0   6 -13 2786.85   29.39
   0   6 -13 2551.07   37.49
   0   6 -13 2501.95   37.95
   0   6 -13 1775.19   29.16
   0   6  13 2392.24   67.90
   0   6  13 2304.31   66.75
   0   6  13 2584.74   38.38
   0   6  13 2512.72   36.83
   0   6  13 2487.65   33.60
   0   6  13 2315.78   25.89
   0   6  13 2285.60   35.74
   0  -6 -14   -3.59   20.92
   0  -6 -14   26.62   19.90
   0  -6 -14   10.28    4.81
   0  -6 -14    8.24    6.39
   0  -6 -14   11.17    6.56
   0  -6 -14    9.16    6.13
   0  -6 -14    7.31    4.55
   0  -6  14    3.56   28.04
   0  -6  14   30.21   23.49
   0  -6  14   19.80    8.20
   0  -6  14   12.95    4.15
   0  -6  14    5.40    7.38
   0  -6  14    4.81    5.80
   0   6 -14   20.99   28.63
   0   6 -14   17.36   21.64
   0   6 -14   11.40    7.12
   0   6 -14   12.45    5.67
   0   6 -14   12.29    7.71
   0   6 -14    7.91    6.75
   0   6 -14    7.87    6.26
   0   6  14   12.72   14.99
   0   6  14   42.99   16.70
   0   6  14   15.02    7.12
   0   6  14   14.33    7.12
   0   6  14    9.39    6.52
   0   6  14    4.22    4.94
   0   6  14    9.88    6.59
   0   6  14    8.04    3.56
   0  -6 -15   18.65   21.35
   0  -6 -15   12.09   17.66
   0  -6 -15    8.80    4.51
   0  -6 -15    7.94    6.26
   0  -6 -15    6.69    6.26
   0  -6 -15   14.33    7.08
   0  -6 -15   12.02    5.11
   0  -6  15  -25.70   24.35
   0  -6  15   11.60    7.38
   0  -6  15    9.22    4.35
   0  -6  15    8.60    7.74
   0  -6  15   13.94    6.59
   0   6 -15    8.83   29.58
   0   6 -15   -0.69   23.39
   0   6 -15    9.78    7.25
   0   6 -15   15.81    6.33
   0   6 -15   15.68    7.28
   0   6 -15   14.36    7.94
   0   6 -15   10.08    6.59
   0   6  15   34.43   16.24
   0   6  15   18.15   15.98
   0   6  15   17.00    7.61
   0   6  15   17.03    7.97
   0   6  15   13.11    7.08
   0   6  15   15.58    5.50
   0   6  15   20.33    8.24
   0   6  15   14.99    3.92
   0  -6 -16  281.05   44.54
   0  -6 -16  329.64   46.62
   0  -6 -16  237.56   10.18
   0  -6 -16  221.29   14.63
   0  -6 -16  289.02   14.69
   0  -6 -16  206.17   14.33
   0  -6 -16  218.13   10.94
   0  -6  16  498.85   71.59
   0  -6  16  312.32   45.53
   0  -6  16  296.04   16.57
   0  -6  16  276.54   10.44
   0  -6  16  292.71   16.37
   0  -6  16  257.30   13.24
   0   6 -16  335.87   62.76
   0   6 -16  357.94   41.28
   0   6 -16  348.82   17.49
   0   6 -16  323.75   12.42
   0   6 -16  328.36   16.83
   0   6 -16  312.97   17.10
   0   6 -16  229.82   14.03
   0   6  16  344.11   32.88
   0   6  16  299.99   31.00
   0   6  16  272.98    5.67
   0   6  16  304.21   16.87
   0   6  16  288.60   15.95
   0   6  16  266.39   14.36
   0   6  16  249.00   11.73
   0   6  16  257.73   15.35
   0   6  16  222.15    8.57
   0  -6 -17 1553.51   79.17
   0  -6 -17 1470.52   76.30
   0  -6 -17 1357.42   19.87
   0  -6 -17 1333.40   30.24
   0  -6 -17 1521.81   29.58
   0  -6 -17 1129.34   28.00
   0  -6 -17 1253.71   22.53
   0  -6  17 1662.16  102.85
   0  -6  17 1584.18   77.09
   0  -6  17 1585.23   38.25
   0  -6  17 1584.34   22.60
   0  -6  17 1451.08   31.10
   0  -6  17 1452.13   27.67
   0   6 -17 1577.79  101.47
   0   6 -17 1476.58   75.21
   0   6 -17 1845.16   33.60
   0   6 -17 1778.32   25.89
   0   6 -17 1632.05   31.73
   0   6  17 1640.64   62.66
   0   6  17 1700.14   64.21
   0   6  17 1618.93   13.47
   0   6  17 1637.91   32.35
   0   6  17 1658.10   31.07
   0   6  17 1610.27   12.68
   0   6  17 1494.07   24.84
   0   6  17 1325.20   18.65
   0  -6 -18    8.14   24.05
   0  -6 -18   30.70   21.22
   0  -6 -18    0.23    3.99
   0  -6 -18    4.58    6.59
   0  -6 -18    0.89    7.21
   0  -6 -18    1.19    4.51
   0  -6  18  -47.77   26.52
   0  -6  18   -1.05   20.66
   0  -6  18    3.49    7.84
   0  -6  18    0.26    4.45
   0  -6  18    8.43    6.49
   0   6 -18  -22.90   29.16
   0   6 -18   -1.45   19.24
   0   6 -18    8.01    7.21
   0   6 -18   -1.12    6.98
   0   6 -18    3.36    7.74
   0   6 -18    0.56    5.77
   0   6  18   28.13   15.62
   0   6  18  -11.56   14.17
   0   6  18    6.36    2.80
   0   6  18    1.88    6.85
   0   6  18    0.79    7.77
   0   6  18   -0.72    6.42
   0   6  18    1.88    5.30
   0   6  18    2.93    3.66
   0  -6 -19  192.86   38.51
   0  -6 -19  192.27   39.50
   0  -6 -19  126.24    8.27
   0  -6 -19  111.78   12.42
   0  -6 -19  138.14   11.99
   0  -6 -19  103.45   12.22
   0  -6 -19   98.44    8.99
   0  -6  19  134.84   46.85
   0  -6  19  210.65   40.92
   0  -6  19  163.04   14.66
   0  -6  19  124.96    9.06
   0  -6  19  122.09   12.91
   0  -6  19  125.16   12.32
   0   6 -19  159.91   48.82
   0   6 -19  183.83   39.57
   0   6 -19  175.60   15.29
   0   6 -19  144.99   15.09
   0   6 -19   96.56   11.60
   0   6  19  230.81   34.06
   0   6  19  150.03   28.27
   0   6  19  141.00    5.90
   0   6  19  152.67   15.65
   0   6  19  142.35   13.51
   0   6  19  142.52   12.82
   0   6  19  126.08   10.44
   0   6  19  108.45    7.58
   0  -6 -20   70.96   29.35
   0  -6 -20  129.37   34.89
   0  -6 -20   97.38    7.91
   0  -6 -20   98.74   12.45
   0  -6 -20  110.96   11.93
   0  -6 -20   79.86    9.78
   0  -6  20   86.41   33.60
   0  -6  20  139.19   37.36
   0  -6  20  112.44   13.31
   0  -6  20  105.59    8.96
   0  -6  20  100.25   12.72
   0  -6  20   89.87   11.04
   0   6 -20   66.32   43.55
   0   6 -20  120.61   32.52
   0   6 -20  135.96   14.59
   0   6 -20  122.88   13.14
   0   6 -20  122.46   14.13
   0   6 -20   64.54    9.78
   0   6  20  146.18   28.00
   0   6  20  127.89   29.32
   0   6  20  107.10    5.90
   0   6  20   96.59   13.57
   0   6  20  102.95   19.57
   0   6  20  101.73   10.21
   0   6  20   92.51    7.48
   0  -6 -21  108.88   37.75
   0  -6 -21  174.97   40.59
   0  -6 -21  142.35    8.70
   0  -6 -21  146.67   22.27
   0  -6 -21  162.35   13.24
   0  -6 -21  118.93   13.01
   0  -6 -21  120.87   10.31
   0  -6  21  179.32   52.98
   0  -6  21  115.83   34.72
   0  -6  21  142.35   13.54
   0  -6  21  154.08   10.34
   0  -6  21  151.02   15.95
   0  -6  21  154.38   12.88
   0   6 -21  220.96   59.00
   0   6 -21  178.82   40.98
   0   6 -21  160.93   17.95
   0   6 -21  168.61   14.53
   0   6 -21  161.20   14.17
   0   6 -21  121.80   12.19
   0   6  21  204.06   33.77
   0   6  21  176.52   30.01
   0   6  21  155.43    6.89
   0   6  21  161.86   15.09
   0   6  21  139.39   14.03
   0   6  21  153.19   13.61
   0   6  21  150.59   11.60
   0   6  21  131.22    8.57
   0  -6 -22  273.80   48.53
   0  -6 -22  309.78   72.38
   0  -6 -22  238.52    9.98
   0  -6 -22  239.90   15.88
   0  -6 -22  189.33   14.96
   0  -6 -22  187.65   11.86
   0  -6  22  251.24   59.83
   0  -6  22  298.97   48.49
   0  -6  22  304.08   18.25
   0  -6  22  270.84   12.88
   0  -6  22  235.88   18.45
   0  -6  22  217.73   16.67
   0   6 -22  269.98   65.40
   0   6 -22  411.18   58.58
   0   6 -22  311.39   18.51
   0   6 -22  235.06   16.08
   0   6 -22  178.03   14.23
   0   6  22  325.43   42.43
   0   6  22  283.55    8.93
   0   6  22  309.75   18.15
   0   6  22  269.45   16.37
   0   6  22  265.04   21.48
   0   6  22  257.82   14.17
   0   6  22  205.31   10.08
   0  -6 -23  331.29   56.66
   0  -6 -23  404.76   57.88
   0  -6 -23  286.52   10.81
   0  -6 -23  277.00   16.90
   0  -6 -23  307.54   16.31
   0  -6 -23  228.60   15.39
   0  -6 -23  239.84   13.11
   0  -6  23  405.75   71.82
   0  -6  23  432.43   59.83
   0  -6  23  328.10   19.11
   0  -6  23  333.07   14.43
   0  -6  23  308.30   17.63
   0  -6  23  282.50   16.34
   0   6 -23  514.89   85.39
   0   6 -23  418.36   49.55
   0   6 -23  347.99   18.61
   0   6 -23  326.15   19.40
   0   6 -23  236.51   15.91
   0   6  23  336.27   37.52
   0   6  23  315.25   37.92
   0   6  23  342.89   10.08
   0   6  23  350.33   19.83
   0   6  23  337.98   18.94
   0   6  23  321.57   17.99
   0   6  23  310.21   15.55
   0   6  23  265.37   11.37
   0  -6 -24   68.39   32.45
   0  -6 -24   46.91   29.62
   0  -6 -24   50.24    6.29
   0  -6 -24   51.10   10.54
   0  -6 -24   49.25    9.98
   0  -6 -24   50.67   11.30
   0  -6 -24   53.11    8.80
   0  -6  24   51.20   39.93
   0  -6  24   57.65   25.37
   0  -6  24   70.34   12.02
   0  -6  24   56.27    8.73
   0  -6  24   50.70   11.00
   0  -6  24   63.35   10.90
   0   6 -24   75.71   41.38
   0   6 -24  112.57   36.34
   0   6 -24   71.75   12.26
   0   6 -24   86.02   12.91
   0   6 -24   62.17   11.99
   0   6 -24   55.28   10.61
   0   6  24   34.86   22.04
   0   6  24   75.34   26.29
   0   6  24   56.24    6.33
   0   6  24   63.19   11.76
   0   6  24   66.19   12.32
   0   6  24   51.92   10.02
   0   6  24   52.81    9.39
   0   6  24   50.34    6.98
   0  -6 -25   11.60   27.25
   0  -6 -25    8.47   28.10
   0  -6 -25    0.30    7.31
   0  -6 -25   -3.69    6.03
   0  -6 -25   -6.00    5.37
   0  -6  25   11.46   33.21
   0  -6  25  -21.18   21.22
   0  -6  25    6.95    9.09
   0  -6  25    5.21    6.19
   0  -6  25   -1.15    5.86
   0  -6  25    3.06    8.14
   0  -6  25    0.03    7.51
   0  -6  25    5.63    7.91
   0   6 -25   -7.45   33.14
   0   6 -25   -9.32   23.95
   0   6 -25    2.37    8.50
   0   6 -25    1.58    8.30
   0   6 -25    4.32    8.04
   0   6 -25   -6.46    6.82
   0   6  25    2.37   16.60
   0   6  25    6.52   19.96
   0   6  25    5.80    4.22
   0   6  25   -6.03    7.77
   0   6  25   -2.83    7.02
   0   6  25    0.92    7.81
   0   6  25   -3.26    6.59
   0   6  25    0.26    4.35
   0  -6 -26   58.58   32.45
   0  -6 -26   69.28   32.35
   0  -6 -26   40.79    9.95
   0  -6 -26   46.95   10.05
   0  -6 -26   52.68   11.17
   0  -6 -26   43.22    8.50
   0  -6  26   99.59   49.94
   0  -6  26   82.63   34.16
   0  -6  26   62.50   12.98
   0  -6  26   64.41    9.65
   0  -6  26   67.93    9.75
   0  -6  26   56.90   11.66
   0  -6  26   50.90   10.87
   0  -6  26   62.00   11.79
   0   6 -26  115.54   55.25
   0   6 -26   69.94   34.95
   0   6 -26   81.60   13.18
   0   6 -26   51.62   11.66
   0   6 -26   42.86   10.67
   0   6 -26   49.25   10.54
   0   6  26   58.31   24.97
   0   6  26   79.66   27.08
   0   6  26   60.32    6.98
   0   6  26   60.49   12.62
   0   6  26   68.43   12.42
   0   6  26   55.31   12.09
   0   6  26   60.39   10.25
   0   6  26   60.95    7.84
   0  -6 -27  390.76   67.21
   0  -6 -27  250.48   17.43
   0  -6 -27  340.58   18.05
   0  -6 -27  256.84   18.38
   0  -6 -27  250.81   15.19
   0  -6  27  350.43   73.96
   0  -6  27  454.67   66.65
   0  -6  27  356.72   20.59
   0  -6  27  391.88   17.56
   0  -6  27  339.00   16.14
   0  -6  27  291.63   18.65
   0  -6  27  300.42   18.75
   0  -6  27  326.48   19.93
   0   6 -27  480.04   81.80
   0   6 -27  526.62   70.93
   0   6 -27  421.53   22.63
   0   6 -27  357.38   20.13
   0   6 -27  331.03   20.85
   0   6 -27  231.57   16.83
   0   6  27  313.90   38.25
   0   6  27  325.46   13.01
   0   6  27  345.10   20.89
   0   6  27  315.64   20.23
   0   6  27  342.66   20.43
   0   6  27  302.53   19.40
   0  -6 -28  148.22   47.97
   0  -6 -28  111.19   13.87
   0  -6 -28  157.34   14.27
   0  -6 -28  130.82   16.18
   0  -6 -28  116.00   12.65
   0  -6  28  262.63   64.57
   0  -6  28  202.48   55.31
   0  -6  28  211.11   18.91
   0  -6  28  193.15   13.97
   0  -6  28  174.80   13.54
   0  -6  28  154.31   16.11
   0  -6  28  163.44   16.18
   0  -6  28  165.51   16.83
   0   6 -28  220.40   70.04
   0   6 -28  229.95   19.50
   0   6 -28  180.37   16.87
   0   6 -28  181.82   18.15
   0   6 -28  126.38   14.92
   0   6  28  183.93   39.07
   0   6  28  180.60   10.44
   0   6  28  164.82   17.00
   0   6  28  155.14   15.71
   0   6  28  184.26   17.46
   0   6  28  165.68   14.76
   0   6  28  137.81   10.90
   0  -6 -29   -7.97   31.26
   0  -6 -29    4.12    7.97
   0  -6 -29   15.62    8.80
   0  -6 -29   11.60    9.62
   0  -6 -29    7.41    7.18
   0  -6  29   48.26   49.88
   0  -6  29    1.35   27.97
   0  -6  29   -0.33    9.26
   0  -6  29    8.43    8.96
   0  -6  29   15.71    9.85
   0  -6  29    7.41    9.95
   0  -6  29   10.15    9.29
   0   6 -29  -35.05   41.67
   0   6 -29   53.17   37.39
   0   6 -29    4.88    9.98
   0   6 -29   15.06   10.18
   0   6 -29   12.32   10.58
   0   6 -29   16.41    9.62
   0   6  29  -17.30   21.61
   0   6  29   15.29    5.70
   0   6  29   10.61    9.85
   0   6  29    1.61    8.30
   0   6  29   13.21   10.31
   0   6  29   17.49    9.36
   0  -6 -30  -21.22   34.06
   0  -6 -30   35.74   10.84
   0  -6 -30   60.09   11.43
   0  -6 -30   35.94   11.70
   0  -6 -30   33.74    9.06
   0  -6  30   18.12   46.68
   0  -6  30   39.70   32.06
   0  -6  30   46.22    9.95
   0  -6  30   35.78    9.36
   0  -6  30   34.53   12.06
   0  -6  30   37.10   11.63
   0   6 -30  -65.00   43.78
   0   6 -30   19.04   32.62
   0   6 -30   35.35   12.39
   0   6 -30   42.80   11.73
   0   6  30   32.02   30.51
   0   6  30   32.85    6.95
   0   6  30   45.50   11.66
   0   6  30   44.94   11.23
   0   6  30   31.66    7.45
   0  -6 -31   56.10   12.09
   0  -6 -31   60.42   12.06
   0  -6 -31   56.90   10.67
   0  -6  31   99.49   50.93
   0  -6  31   82.33   40.32
   0  -6  31   78.14   18.19
   0  -6  31   78.84   12.12
   0  -6  31   67.60   13.24
   0  -6  31   72.54   16.90
   0   6 -31   72.18   58.97
   0   6 -31   71.95   38.84
   0   6 -31   97.98   15.48
   0   6 -31   56.30   12.88
   0   6 -31   67.80   19.21
   0   6  31   75.77    8.76
   0   6  31   75.58   22.76
   0   6  31   77.55   13.21
   0   6  31   63.98    9.19
   0  -6 -32  116.29   15.12
   0  -6 -32  160.47   16.01
   0  -6 -32  110.86   22.76
   0  -6 -32  122.03   22.47
   0  -6  32  133.13   66.15
   0  -6  32  177.18   48.17
   0  -6  32  187.42   20.03
   0  -6  32  186.53   15.68
   0  -6  32  158.76   15.15
   0  -6  32  195.20   25.24
   0  -6  32  141.50   28.89
   0   6 -32  271.07   66.52
   0   6 -32  102.29   45.17
   0   6 -32  186.53   20.69
   0   6 -32  186.01   18.81
   0   6 -32  153.72   17.82
   0   6 -32  107.00   15.91
   0   6  32  163.41   11.40
   0   6  32  185.05   19.17
   0   6  32  169.20   18.88
   0   6  32  154.68   16.54
   0   6  32  141.00   12.02
   0  -6 -33  105.82   16.87
   0  -6 -33  109.05   14.79
   0  -6 -33   97.91   16.31
   0  -6 -33   87.90   13.11
   0  -6  33  103.18   53.86
   0  -6  33  128.85   49.12
   0  -6  33  148.55   19.44
   0  -6  33  121.30   14.17
   0  -6  33  118.01   14.40
   0  -6  33   91.45   18.12
   0  -6  33  110.89   16.80
   0   6 -33  119.56   71.52
   0   6 -33  172.27   55.38
   0   6 -33  106.18   16.08
   0   6 -33   92.18   15.91
   0   6 -33   77.19   14.89
   0   6  33  119.42   11.00
   0   6  33  112.34   17.20
   0   6  33  133.03   18.42
   0   6  33  151.97   19.47
   0   6  33  126.05   16.24
   0   6  33   94.09   11.23
   0  -6 -34    1.48    9.16
   0  -6 -34    2.24    9.19
   0  -6 -34    1.15    9.65
   0  -6  34   34.86   52.81
   0  -6  34   14.17   35.84
   0  -6  34    4.48   11.70
   0  -6  34    7.91    8.70
   0  -6  34   -4.88    8.40
   0  -6  34   -6.09   11.17
   0  -6  34    5.01   10.84
   0   6 -34   -0.07   58.38
   0   6 -34    5.34   36.01
   0   6 -34    9.62   12.55
   0   6 -34    4.58   12.29
   0   6 -34   -2.01   11.83
   0   6 -34   -6.75    9.59
   0   6  34    5.83    6.72
   0   6  34    3.06   10.77
   0   6  34    0.72    9.75
   0   6  34    3.62   11.20
   0   6  34    7.64   10.18
   0   6  34   -1.71    6.16
   0  -6 -35   87.90   71.29
   0  -6 -35   83.48   14.46
   0  -6 -35   97.45   16.83
   0  -6 -35   75.18   13.28
   0  -6  35  183.34   63.68
   0  -6  35   68.56   38.91
   0  -6  35   85.16   17.07
   0  -6  35   92.28   13.57
   0  -6  35   93.50   14.23
   0  -6  35   93.40   16.34
   0  -6  35   78.61   15.81
   0   6 -35  141.17   70.24
   0   6 -35  116.43   44.21
   0   6 -35  100.48   18.02
   0   6 -35   72.48   12.42
   0   6 -35   90.20   16.11
   0   6 -35   98.04   18.12
   0   6 -35   75.84   14.86
   0   6  35   99.43   11.33
   0   6  35   95.14   16.97
   0   6  35  101.83   16.70
   0   6  35   92.21   17.20
   0   6  35   98.34   16.21
   0   6  35   86.25   11.17
   0  -6 -36   -6.16    9.42
   0  -6 -36    7.25   10.34
   0  -6 -36   13.74   11.23
   0  -6 -36    0.92    8.66
   0  -6  36   -7.74   48.76
   0  -6  36   39.07   38.18
   0  -6  36    8.37   13.38
   0  -6  36   13.44    9.82
   0  -6  36    9.39   10.08
   0  -6  36    8.43   12.52
   0  -6  36    5.70   11.50
   0   6 -36  -66.42   56.57
   0   6 -36  -20.00   34.23
   0   6 -36    2.87   12.49
   0   6 -36    1.55    8.37
   0   6 -36   12.78   13.28
   0   6 -36    9.75   10.87
   0   6  36   11.00    7.41
   0   6  36  -10.64   11.30
   0   6  36   12.68   12.29
   0   6  36   15.91   13.01
   0   6  36    4.78   12.29
   0   6  36   -2.60    6.56
   0  -6 -37   46.16   13.11
   0  -6 -37   49.58   14.73
   0  -6 -37   50.11   12.19
   0  -6  37   58.97   60.09
   0  -6  37  112.67   43.59
   0  -6  37   95.47   17.69
   0  -6  37   76.79   13.61
   0  -6  37   69.38   13.41
   0  -6  37   49.22   14.83
   0  -6  37   72.38   16.04
   0   6 -37   32.38   67.08
   0   6 -37  134.28   46.35
   0   6 -37   60.91   16.31
   0   6 -37   54.52   11.96
   0   6 -37   55.64   14.79
   0   6 -37   57.62   16.74
   0   6 -37   49.58   14.92
   0   6  37   68.43   10.51
   0   6  37   68.69   16.80
   0   6  37   54.56   16.37
   0   6  37   62.30   15.39
   0   6  37   63.15   17.03
   0   6  37   47.87    9.82
   0  -6 -38   -3.62    9.49
   0  -6 -38    9.82   12.35
   0  -6 -38    8.40   11.86
   0  -6 -38   12.39   10.11
   0  -6  38   -1.22   57.65
   0  -6  38   -0.66   34.00
   0  -6  38   -3.23   12.68
   0  -6  38    2.31    9.52
   0  -6  38   -7.21    9.78
   0  -6  38   17.00   13.41
   0  -6  38   -7.41   11.50
   0   6 -38  -44.05   59.96
   0   6 -38   46.25   41.31
   0   6 -38    4.51   12.65
   0   6 -38    0.20    8.83
   0   6 -38    0.26   11.53
   0   6 -38   -8.14   13.01
   0   6 -38   17.20   12.68
   0   6  38    1.81    7.28
   0   6  38    4.88   12.82
   0   6  38    3.89   12.29
   0   6  38    5.37   12.68
   0   6  38   -2.17   11.30
   0   6  38   -4.28    6.89
   0  -6 -39  227.22   20.82
   0  -6 -39  245.34   20.29
   0  -6 -39  191.67   21.35
   0  -6 -39  195.95   18.45
   0  -6  39  347.93   90.17
   0  -6  39  312.08   26.32
   0  -6  39  289.02   21.15
   0  -6  39  244.68   24.41
   0  -6  39  223.89   22.93
   0   6 -39  215.89  107.07
   0   6 -39  338.64   71.00
   0   6 -39  331.06   28.20
   0   6 -39  214.14   18.35
   0   6 -39  238.78   22.44
   0   6 -39  266.00   25.86
   0   6 -39  189.30   21.61
   0   6  39  282.67   16.41
   0   6  39  311.06   26.32
   0   6  39  300.72   24.08
   0   6  39  317.09   26.26
   0   6  39  262.83   24.02
   0   6  39  208.41   17.49
   0  -6 -40   12.75   11.93
   0  -6 -40    9.98   11.37
   0  -6 -40   -7.31   10.31
   0  -6 -40    0.79    9.46
   0  -6  40   69.18   78.05
   0  -6  40   48.59   43.88
   0  -6  40   20.62   15.35
   0  -6  40    6.09   10.58
   0  -6  40   20.99   13.57
   0  -6  40    5.30   11.99
   0   6 -40  -21.74  123.31
   0   6 -40   14.66   38.38
   0   6 -40   16.70   15.25
   0   6 -40   -1.68    9.49
   0   6 -40   11.00   13.05
   0   6 -40   11.46   15.06
   0   6 -40    8.33   12.52
   0   6  40    2.34    8.17
   0   6  40   15.91   13.74
   0   6  40   18.68   14.59
   0   6  40   13.61   13.80
   0   6  40   18.42   13.51
   0   6  40   10.41   11.96
   0  -6 -41    3.99   11.66
   0  -6 -41   12.95   11.56
   0  -6 -41    4.51   11.66
   0  -6 -41    4.05   11.37
   0  -6  41   -1.98   68.26
   0  -6  41   82.95   53.60
   0  -6  41    4.97   14.40
   0  -6  41    8.27   10.81
   0  -6  41    5.30   11.23
   0  -6  41   -5.11   13.80
   0  -6  41  -13.57   10.58
   0   6 -41 -147.16   74.29
   0   6 -41  -22.44   36.67
   0   6 -41    3.72   14.03
   0   6 -41    5.44    9.59
   0   6 -41    8.80   12.65
   0   6 -41    8.90   15.09
   0   6 -41    4.45   11.99
   0   6  41   13.11    9.65
   0   6  41   13.54   14.50
   0   6  41   18.94   15.12
   0   6  41   -1.81   13.28
   0   6  41   21.51   14.17
   0   6  41    6.65    8.50
   0  -6 -42   -3.43   10.61
   0  -6 -42    4.97   11.37
   0  -6 -42   -0.20   12.22
   0  -6 -42    2.40   12.19
   0  -6  42   72.51   60.26
   0  -6  42   12.75   15.58
   0  -6  42    5.37   12.85
   0  -6  42   10.02   11.73
   0  -6  42   11.86   14.69
   0  -6  42    0.63   12.45
   0   6 -42   -3.03   38.64
   0   6 -42    2.27   14.66
   0   6 -42    9.19   10.21
   0   6 -42   -4.81   12.95
   0   6 -42    9.82   15.25
   0   6 -42   24.15   14.66
   0   6  42    6.62    8.70
   0   6  42    9.98   14.53
   0   6  42   10.08   13.47
   0   6  42    5.37   14.50
   0   6  42   11.43   13.18
   0   6  42    7.28    8.66
   0  -6 -43   78.05   16.70
   0  -6 -43   87.11   16.90
   0  -6 -43   55.91   16.08
   0  -6 -43   69.08   19.70
   0  -6  43   86.58   20.52
   0  -6  43  110.13   17.10
   0  -6  43  111.75   17.82
   0  -6  43   87.44   18.88
   0   6 -43  106.18   22.24
   0   6 -43   70.86   14.03
   0   6 -43   84.50   18.55
   0   6 -43   83.19   28.27
   0   6 -43   90.50   20.95
   0   6  43   96.13   29.95
   0   6  43  109.34   29.29
   0   6  43   94.81   18.75
   0   6  43   64.01   12.02
   0  -6 -44    6.19   12.19
   0  -6 -44   17.72   12.91
   0  -6 -44   -1.45   13.18
   0  -6 -44    6.82   11.79
   0  -6  44   14.86   11.63
   0  -6  44   21.45   13.54
   0  -6  44   22.04   26.19
   0  -6  44    4.51   13.54
   0   6 -44   27.67   17.63
   0   6 -44   -0.96    9.69
   0   6 -44   18.91   13.97
   0   6 -44   23.95   16.97
   0   6 -44   -1.32   13.54
   0   6  44   19.37   15.91
   0   6  44   18.51   15.71
   0   6  44   10.77   15.42
   0   6  44   18.42   15.15
   0   6  44    4.18    8.63
   0  -6 -45    3.66   11.93
   0  -6 -45   -6.26   11.60
   0  -6 -45    6.36   13.08
   0  -6 -45   10.44   12.95
   0  -6  45   -8.96   15.52
   0  -6  45    1.38   11.20
   0  -6  45  -12.19   11.63
   0  -6  45  -12.29   14.99
   0  -6  45    1.52   13.14
   0   6 -45   12.68   16.51
   0   6 -45   -6.49    9.46
   0   6 -45   -6.52   12.91
   0   6 -45   10.11   17.07
   0   6 -45   -0.46   13.54
   0   6  45   10.51   15.09
   0   6  45  -21.78   13.90
   0   6  45    8.99   16.18
   0   6  45    8.73   15.15
   0   6  45   -3.00    8.37
   0  -6 -46   27.08   14.27
   0  -6 -46   23.36   14.13
   0  -6 -46   15.29   13.90
   0  -6 -46   42.60   14.46
   0  -6  46   34.20   18.28
   0  -6  46   33.90   13.94
   0  -6  46   32.06   14.40
   0  -6  46   22.70   16.97
   0  -6  46    9.29   13.77
   0   6 -46   35.91   16.77
   0   6 -46   29.85   17.89
   0   6 -46   20.66   15.09
   0   6  46   38.18   17.79
   0   6  46   37.26   17.99
   0   6  46   12.19   16.47
   0   6  46   21.91   15.62
   0   6  46   26.13   10.54
   0  -6 -47   51.16   16.27
   0  -6 -47   28.99   14.86
   0  -6 -47   39.07   16.21
   0  -6 -47   32.91   14.56
   0  -6  47   50.01   19.47
   0  -6  47   51.49   15.25
   0  -6  47   54.52   16.01
   0  -6  47   30.51   16.93
   0  -6  47   33.77   16.24
   0   6 -47   70.50   20.23
   0   6 -47   26.95   11.76
   0   6 -47   50.77   17.56
   0   6 -47   28.73   18.61
   0   6 -47   41.97   16.51
   0   6  47   46.42   17.92
   0   6  47   38.31   18.25
   0   6  47   54.03   17.56
   0   6  47   32.02   28.17
   0   6  47   34.20   11.33
   0  -6 -48    0.53   12.58
   0  -6 -48    2.64   12.78
   0  -6 -48   -2.97   13.57
   0  -6 -48   -4.32   11.93
   0  -6  48   37.66   19.07
   0  -6  48   17.86   13.21
   0  -6  48   20.82   13.94
   0  -6  48   17.26   17.26
   0  -6  48   13.67   14.40
   0   6 -48   48.53   20.76
   0   6 -48   21.58   16.70
   0   6 -48  -11.33   16.74
   0   6 -48   14.07   15.02
   0   6  48   21.02   17.59
   0   6  48   29.09   17.30
   0   6  48   24.02   17.16
   0   6  48   -0.36   15.58
   0   6  48    7.68    9.49
   0  -6 -49    0.72   13.34
   0  -6 -49    5.73   14.86
   0  -6 -49    5.34   13.01
   0  -6  49   14.33   18.55
   0  -6  49   25.76   14.76
   0  -6  49    3.10   12.78
   0  -6  49   17.23   17.63
   0  -6  49    7.58   14.69
   0   6 -49    2.93   17.53
   0   6 -49   10.90   14.56
   0   6 -49    5.11   17.43
   0   6 -49    4.84   15.52
   0   6  49   16.01   16.87
   0   6  49   13.18   17.82
   0   6  49    6.72   17.16
   0   6  49    0.76   15.06
   0   6  49   13.70    9.72
   0  -6 -50   47.74   16.24
   0  -6 -50   25.10   14.99
   0  -6 -50   15.02   15.58
   0  -6 -50   25.00   15.25
   0  -6  50   47.67   20.95
   0  -6  50   26.26   14.86
   0  -6  50   33.93   17.26
   0  -6  50   50.64   20.59
   0  -6  50   29.55   16.44
   0   6 -50   59.23   21.88
   0   6 -50   41.67   18.38
   0   6 -50   54.52   17.95
   0   6 -50   32.71   19.21
   0   6 -50   16.14   16.31
   0   6  50   28.00   18.35
   0   6  50   42.76   18.02
   0   6  50   45.46   20.20
   0   6  50   44.38   18.42
   0   6  50   32.94   11.79
   0  -6 -51   19.77   14.36
   0  -6 -51   13.44   15.45
   0  -6 -51   -2.77   14.10
   0  -6 -51    8.17   13.18
   0  -6  51  -21.68   16.83
   0  -6  51    3.53   13.51
   0  -6  51    3.72   13.24
   0  -6  51    6.42   16.31
   0  -6  51    3.56   16.80
   0   6 -51    6.49   18.28
   0   6 -51    4.38   16.27
   0   6 -51   -8.33   13.57
   0   6 -51   -3.10   18.28
   0   6 -51    3.69   14.96
   0   6  51    2.54   16.70
   0   6  51    7.08   17.23
   0   6  51   -4.78   15.98
   0   6  51    8.80   16.54
   0   6  51    6.26    9.98
   0  -7   0   12.58   18.78
   0  -7   0    0.56   12.98
   0  -7   0    2.40    4.32
   0  -7   0    1.81    6.59
   0  -7   0   -0.82    5.90
   0  -7   0   -0.79    5.40
   0  -7   0   -0.53    5.34
   0   7   0   10.51   20.26
   0   7   0   -3.26   13.51
   0   7   0   -0.23    5.73
   0   7   0    1.38    4.61
   0   7   0    0.36    2.60
   0   7   0    2.40    5.77
   0   7   0    5.27    5.37
   0   7   0   -0.59    3.53
   0  -7  -1  180.17   33.97
   0  -7  -1  124.89   28.07
   0  -7  -1  118.34    8.07
   0  -7  -1   91.45   10.97
   0  -7  -1  134.64   11.93
   0  -7  -1  105.95   10.31
   0  -7  -1  101.96   10.54
   0  -7   1  146.70   33.34
   0  -7   1  169.04   31.69
   0  -7   1  141.46   10.44
   0  -7   1   96.73   11.66
   0  -7   1  127.73   11.17
   0  -7   1  104.01   10.21
   0  -7   1  113.99   10.90
   0   7  -1  137.31   30.94
   0   7  -1  132.70   24.61
   0   7  -1  120.22   11.14
   0   7  -1  112.90    8.76
   0   7  -1  102.89    4.61
   0   7  -1  128.52   11.76
   0   7  -1  121.01   11.00
   0   7  -1   82.95    6.82
   0   7   1  118.50   30.21
   0   7   1  112.70   10.81
   0   7   1  112.47    8.99
   0   7   1  103.35    5.77
   0   7   1  119.19   11.63
   0   7   1  106.84   10.51
   0   7   1   90.73    6.56
   0  -7  -2   95.37   25.33
   0  -7  -2   68.00   17.53
   0  -7  -2   57.72    6.85
   0  -7  -2   62.40    9.72
   0  -7  -2   57.32    8.93
   0  -7  -2   79.36    9.16
   0  -7  -2   60.22    8.63
   0  -7   2   78.84   28.30
   0  -7   2   88.82   22.01
   0  -7   2   68.99    8.43
   0  -7   2   59.23   10.21
   0  -7   2   74.39    9.32
   0  -7   2   64.67    9.42
   0  -7   2   70.24    9.78
   0  -7   2   49.55    3.69
   0   7  -2  144.17   34.03
   0   7  -2   92.18   26.59
   0   7  -2   68.39    9.13
   0   7  -2   53.17    3.46
   0   7  -2   79.43   10.11
   0   7  -2   70.27    9.85
   0   7  -2   58.94    6.49
   0   7   2   74.32   23.19
   0   7   2   92.74   21.51
   0   7   2   76.00    9.72
   0   7   2   70.53    8.01
   0   7   2   63.22    5.67
   0   7   2   90.80   11.00
   0   7   2   78.84    9.78
   0   7   2   54.62    8.30
   0  -7  -3  364.76   39.01
   0  -7  -3  252.36   26.78
   0  -7  -3  244.75    9.16
   0  -7  -3  201.95   12.75
   0  -7  -3  259.83   14.03
   0  -7  -3  231.73   12.02
   0  -7  -3  218.65   13.28
   0  -7   3  384.53   50.67
   0  -7   3  242.97   29.19
   0  -7   3  278.25   12.22
   0  -7   3  213.22   12.98
   0  -7   3  221.88   12.88
   0  -7   3  221.88    6.29
   0   7  -3  306.48   46.72
   0   7  -3  299.90   30.94
   0   7  -3  270.84   13.61
   0   7  -3  229.43   12.26
   0   7  -3  240.20   13.11
   0   7  -3  215.29   12.98
   0   7  -3  175.99    9.16
   0   7   3  256.67   38.94
   0   7   3  315.54   28.83
   0   7   3  259.67   14.00
   0   7   3  235.98   11.33
   0   7   3  253.41    8.76
   0   7   3  257.13   13.64
   0   7   3  210.68   12.16
   0  -7  -4  111.68   27.77
   0  -7  -4   82.92   20.26
   0  -7  -4   68.76    6.23
   0  -7  -4   67.01    9.72
   0  -7  -4   68.82    9.42
   0  -7  -4   67.96    8.20
   0  -7  -4   74.59   10.34
   0  -7   4  112.93   29.98
   0  -7   4  133.46   27.77
   0  -7   4   81.37    9.39
   0  -7   4   72.61    9.85
   0  -7   4   88.85   11.00
   0  -7   4   74.36    5.27
   0   7  -4   85.29   27.94
   0   7  -4   79.66   20.92
   0   7  -4   96.69   11.04
   0   7  -4   74.72    7.58
   0   7  -4   90.24   11.10
   0   7  -4   76.14    9.46
   0   7  -4   59.79    6.98
   0   7   4   67.70   25.33
   0   7   4   78.94   20.23
   0   7   4   77.88    9.82
   0   7   4   68.99    8.20
   0   7   4   62.00    6.59
   0   7   4   96.43   10.81
   0   7   4   81.51   10.34
   0   7   4   50.24    5.27
   0  -7  -5   25.70   19.67
   0  -7  -5    4.65   14.23
   0  -7  -5    2.04    5.96
   0  -7  -5    7.05    6.39
   0  -7  -5   11.53    5.67
   0  -7  -5    6.79    6.79
   0  -7   5   34.43   24.91
   0  -7   5   14.69   11.96
   0  -7   5    8.50    5.86
   0  -7   5   13.64    6.52
   0  -7   5    8.20    6.59
   0  -7   5    9.98    3.56
   0   7  -5  -15.42   19.80
   0   7  -5   22.30   17.10
   0   7  -5   10.84    6.79
   0   7  -5    4.65    4.61
   0   7  -5    9.52    6.52
   0   7  -5   12.62    7.18
   0   7  -5    5.83    4.84
   0   7   5   23.82   19.87
   0   7   5   12.75   13.24
   0   7   5    5.67    6.92
   0   7   5    9.75    5.93
   0   7   5    7.74    4.51
   0   7   5    7.28    6.69
   0   7   5   11.17    6.03
   0   7   5   11.89    3.43
   0  -7  -6  499.61   42.99
   0  -7  -6  455.95   31.99
   0  -7  -6  285.86   12.98
   0  -7  -6  359.92   16.14
   0  -7  -6  355.80   12.85
   0  -7  -6  313.86   15.35
   0  -7   6  453.02   48.63
   0  -7   6    7.58    7.61
   0  -7   6  439.84   15.42
   0  -7   6  370.03   16.18
   0  -7   6  429.76   17.46
   0  -7   6  384.96    9.98
   0   7  -6  388.38   45.79
   0   7  -6  449.10   37.95
   0   7  -6  449.73   16.97
   0   7  -6  437.34   12.98
   0   7  -6  402.22   16.87
   0   7  -6  404.13   16.90
   0   7  -6  282.11   11.70
   0   7   6  457.21   41.44
   0   7   6  432.46   31.43
   0   7   6  402.75   16.83
   0   7   6  398.96   14.92
   0   7   6  383.71   11.96
   0   7   6  407.76   16.01
   0   7   6  353.89    6.13
   0   7   6  350.99   15.12
   0   7   6  310.67    8.17
   0  -7  -7  145.09   30.54
   0  -7  -7   78.14   20.72
   0  -7  -7   63.55    8.83
   0  -7  -7   83.58   10.25
   0  -7  -7   72.64    8.20
   0  -7  -7   84.67   10.64
   0  -7   7  126.71   36.57
   0  -7   7   -2.80    7.18
   0  -7   7   93.63   10.02
   0  -7   7   78.97   10.41
   0  -7   7   94.16   11.33
   0  -7   7   71.52    6.69
   0   7  -7  110.60   37.19
   0   7  -7  104.07   26.06
   0   7  -7  101.07   11.66
   0   7  -7   81.31    8.10
   0   7  -7   98.34   11.79
   0   7  -7   92.11   10.84
   0   7  -7   62.50    7.77
   0   7   7   86.81   25.53
   0   7   7   82.46   19.93
   0   7   7   93.83   11.14
   0   7   7   93.27   10.28
   0   7   7   82.76    7.74
   0   7   7   86.32    9.65
   0   7   7   66.98    4.28
   0   7   7   74.85    9.62
   0   7   7   59.86    5.04
   0   7   7   54.06    5.11
   0  -7  -8  209.43   35.48
   0  -7  -8  214.01   25.17
   0  -7  -8  134.94   10.58
   0  -7  -8  178.46   12.52
   0  -7  -8  191.80   11.70
   0  -7  -8  156.88   11.83
   0  -7   8  226.07   45.63
   0  -7   8  212.20   13.28
   0  -7   8  159.72   12.95
   0  -7   8  183.73    8.90
   0   7  -8  245.40   45.79
   0   7  -8  229.13   37.10
   0   7  -8  205.21   13.74
   0   7  -8  202.15   10.02
   0   7  -8  188.67   13.57
   0   7  -8  172.96   12.39
   0   7  -8  146.77   10.21
   0   7   8  279.60   34.82
   0   7   8  204.95   28.40
   0   7   8  188.15    5.93
   0   7   8  207.88   14.13
   0   7   8  194.54   12.35
   0   7   8  186.53   10.21
   0   7   8  209.73   12.68
   0   7   8  173.29    6.13
   0   7   8  188.44   12.49
   0   7   8  149.60    6.26
   0   7   8  151.41    6.33
   0  -7  -9  586.32   46.35
   0  -7  -9  586.48   36.14
   0  -7  -9  398.30   14.13
   0  -7  -9  439.22   17.33
   0  -7  -9  461.23   14.59
   0  -7  -9  421.82   17.63
   0  -7   9  545.96   55.68
   0  -7   9  545.79   18.25
   0  -7   9  532.22    6.62
   0  -7   9  455.36   18.32
   0  -7   9  476.08   12.91
   0   7  -9  520.89   54.26
   0   7  -9  570.67   44.54
   0   7  -9  634.65   20.13
   0   7  -9  594.91   14.83
   0   7  -9  549.15   19.70
   0   7  -9  489.76   18.25
   0   7  -9  391.28   14.13
   0   7   9  620.74   47.28
   0   7   9  613.73   37.36
   0   7   9  592.94    8.27
   0   7   9  562.37   19.77
   0   7   9  557.19   18.22
   0   7   9  551.39   15.65
   0   7   9  481.68    9.75
   0   7   9  523.59   18.98
   0   7   9  418.00    8.83
   0   7   9  367.04    8.37
   0  -7 -10  435.56   42.30
   0  -7 -10  484.25   34.99
   0  -7 -10  297.72   12.88
   0  -7 -10  359.06   16.70
   0  -7 -10  359.33   11.86
   0  -7 -10  291.92   15.65
   0  -7  10  344.54   54.75
   0  -7  10  427.19   82.49
   0  -7  10  402.29   16.77
   0  -7  10  413.85    7.02
   0  -7  10  371.81   17.16
   0  -7  10  371.88   14.59
   0   7 -10  479.61   65.00
   0   7 -10  386.11   39.83
   0   7 -10  486.39   18.61
   0   7 -10  449.89   13.28
   0   7 -10  422.58   18.09
   0   7 -10  415.70   17.39
   0   7 -10  310.01   13.61
   0   7  10  469.92   42.89
   0   7  10  465.51   33.44
   0   7  10  458.36    6.62
   0   7  10  418.10   18.09
   0   7  10  409.57   16.51
   0   7  10  419.02   14.53
   0   7  10  368.09    9.49
   0   7  10  369.51   16.11
   0   7  10  325.79    8.07
   0   7  10  299.99    7.87
   0  -7 -11  193.45   33.01
   0  -7 -11  162.35   27.01
   0  -7 -11  120.54    9.88
   0  -7 -11  154.38   13.18
   0  -7 -11  147.53    8.76
   0  -7 -11  132.64   12.45
   0  -7  11  214.50   44.74
   0  -7  11  191.54   35.48
   0  -7  11  155.80   12.91
   0  -7  11  155.37    5.57
   0  -7  11  138.83   12.95
   0  -7  11  143.41    9.69
   0   7 -11  151.78   41.54
   0   7 -11  169.63   32.85
   0   7 -11  157.05   13.94
   0   7 -11  184.06   10.05
   0   7 -11  187.82   13.38
   0   7 -11  157.71   12.78
   0   7 -11  118.27   10.48
   0   7  11  177.41   32.29
   0   7  11  207.25   29.16
   0   7  11  182.15   14.59
   0   7  11  180.34   12.91
   0   7  11  192.56   11.53
   0   7  11  165.25    7.77
   0   7  11  140.25   11.79
   0   7  11  149.27    6.16
   0  -7 -12  493.97   44.64
   0  -7 -12  407.10   33.18
   0  -7 -12  322.53   12.91
   0  -7 -12  376.62   17.43
   0  -7 -12  365.69   11.23
   0  -7 -12  311.69   16.11
   0  -7  12  522.30   71.36
   0  -7  12  387.73   40.62
   0  -7  12  428.12   17.95
   0  -7  12  383.71    8.40
   0  -7  12  363.18   17.56
   0  -7  12  376.69   13.44
   0   7 -12  490.02   58.11
   0   7 -12  490.02   46.35
   0   7 -12  496.51   19.21
   0   7 -12  420.74   18.42
   0   7 -12  443.44   18.98
   0   7 -12  308.30   13.90
   0   7  12  484.55   43.92
   0   7  12  404.00   33.14
   0   7  12  424.99   18.68
   0   7  12  447.95   17.76
   0   7  12  437.87   15.91
   0   7  12  370.56   10.87
   0   7  12  384.53   16.67
   0   7  12  313.30    8.07
   0  -7 -13  384.50   42.00
   0  -7 -13  291.89   12.02
   0  -7 -13  354.58   19.57
   0  -7 -13  298.48   15.42
   0  -7 -13  290.97   11.30
   0  -7  13  431.44   64.44
   0  -7  13  413.42   43.16
   0  -7  13  407.13   18.02
   0  -7  13  385.06    9.16
   0  -7  13  349.94   20.26
   0  -7  13  361.34   13.77
   0   7 -13  502.27   69.91
   0   7 -13  388.65   42.60
   0   7 -13  468.64   18.78
   0   7 -13  440.90   16.93
   0   7 -13  410.95   18.51
   0   7 -13  454.37   22.60
   0   7 -13  301.41   14.59
   0   7  13  414.90   34.53
   0   7  13  423.27   19.01
   0   7  13  411.08   17.69
   0   7  13  399.12   15.78
   0   7  13  370.69   11.43
   0   7  13  390.56   17.72
   0   7  13  271.83   10.51
   0  -7 -14  584.77   49.52
   0  -7 -14  599.00   50.01
   0  -7 -14  444.69   14.20
   0  -7 -14  542.07   23.79
   0  -7 -14  421.40   13.31
   0  -7  14  642.52   69.41
   0  -7  14  589.15   21.15
   0  -7  14  559.66   11.40
   0  -7  14  540.62   24.15
   0  -7  14  497.37   16.14
   0   7 -14  638.53   68.06
   0   7 -14  612.14   50.70
   0   7 -14  653.09   21.32
   0   7 -14  653.95   16.11
   0   7 -14  614.58   21.94
   0   7 -14  550.34   24.64
   0   7 -14  430.55   16.57
   0   7  14  522.80   35.91
   0   7  14  551.89   38.55
   0   7  14  594.26   20.66
   0   7  14  587.63   18.58
   0   7  14  532.55   13.80
   0   7  14  590.43   23.98
   0   7  14  439.35    9.85
   0  -7 -15  223.33   41.38
   0  -7 -15  221.36   40.65
   0  -7 -15  149.21   13.41
   0  -7 -15  127.69   12.91
   0  -7 -15  124.66    8.76
   0  -7  15  232.00   51.36
   0  -7  15  204.42   40.69
   0  -7  15  181.56   18.65
   0  -7  15  171.77    7.84
   0  -7  15  159.68   14.13
   0  -7  15  161.26   11.30
   0   7 -15  289.09   57.88
   0   7 -15  219.21   40.72
   0   7 -15  228.54   15.48
   0   7 -15  197.60   10.58
   0   7 -15  182.38   15.02
   0   7  15  257.56   32.29
   0   7  15  232.56   32.02
   0   7  15  207.75   15.22
   0   7  15  185.45   13.18
   0   7  15  198.03   12.78
   0   7  15  174.15   16.01
   0   7  15  141.30    6.72
   0  -7 -16  491.57   50.17
   0  -7 -16  414.34   43.95
   0  -7 -16  393.66   17.92
   0  -7 -16  341.44   17.49
   0  -7 -16  362.13   12.98
   0  -7  16  590.20   69.08
   0  -7  16  481.72   57.09
   0  -7  16  481.82   20.16
   0  -7  16  450.75   11.73
   0  -7  16  411.08   19.44
   0  -7  16  402.19   15.81
   0   7 -16  534.96   76.60
   0   7 -16  568.89   21.25
   0   7 -16  526.13   14.99
   0   7 -16  491.04   19.67
   0   7 -16  505.14   23.29
   0   7 -16  315.54   15.39
   0   7  16  516.31   37.92
   0   7  16  469.86   37.39
   0   7  16  479.18   20.36
   0   7  16  505.47   22.50
   0   7  16  472.59   18.22
   0   7  16  412.63   13.47
   0   7  16  422.88   19.04
   0   7  16  359.95    9.62
   0  -7 -17  113.72   34.89
   0  -7 -17  261.02   44.41
   0  -7 -17  135.01   14.33
   0  -7 -17  156.06   12.82
   0  -7 -17  100.05    8.99
   0  -7  17  237.79   57.59
   0  -7  17  173.26   38.68
   0  -7  17  161.63   14.56
   0  -7  17  137.28    8.10
   0  -7  17  143.70   11.30
   0   7 -17  234.01   55.51
   0   7 -17  226.03   42.14
   0   7 -17  194.21   15.58
   0   7 -17  170.19   10.48
   0   7 -17  186.70   15.19
   0   7 -17  166.04   14.63
   0   7 -17  112.21   13.11
   0   7  17  200.14   31.23
   0   7  17  210.58   31.76
   0   7  17  176.39   14.40
   0   7  17  174.74   12.91
   0   7  17  151.31   10.05
   0   7  17  164.43   16.18
   0   7  17  117.48    6.89
   0  -7 -18  304.34   48.96
   0  -7 -18  280.66   45.43
   0  -7 -18  235.69   11.40
   0  -7 -18  239.41   15.91
   0  -7 -18  202.91   14.13
   0  -7 -18  195.95   10.87
   0  -7  18  330.20   61.24
   0  -7  18  290.01   47.87
   0  -7  18  275.98   17.30
   0  -7  18  255.32   10.34
   0  -7  18  256.18   16.60
   0  -7  18  248.11   13.74
   0   7 -18  411.45   70.90
   0   7 -18  378.01   52.68
   0   7 -18  390.39   28.69
   0   7 -18  303.62   12.91
   0   7 -18  301.81   20.92
   0   7 -18  259.87   17.23
   0   7 -18  176.25   13.14
   0   7  18  268.10   31.13
   0   7  18  264.18   31.07
   0   7  18  290.41   17.39
   0   7  18  259.41   14.99
   0   7  18  256.41    6.98
   0   7  18  242.14   11.83
   0   7  18  269.42   17.53
   0   7  18  202.58    8.37
   0  -7 -19   44.41   26.09
   0  -7 -19   16.54    5.07
   0  -7 -19   17.23    8.17
   0  -7 -19   17.39    7.18
   0  -7 -19   19.90    8.37
   0  -7 -19    9.55    5.96
   0  -7  19   13.21   30.84
   0  -7  19   20.16   22.37
   0  -7  19   19.87    9.42
   0  -7  19   19.31    5.34
   0  -7  19   23.09    9.29
   0  -7  19   12.82    7.18
   0   7 -19   20.46   34.72
   0   7 -19    5.80   19.44
   0   7 -19   27.44    9.29
   0   7 -19   19.44    6.09
   0   7 -19   24.81    9.29
   0   7 -19   20.72    8.33
   0   7 -19   19.40    7.68
   0   7  19   33.50   18.48
   0   7  19   22.37    9.03
   0   7  19   20.69    8.20
   0   7  19   17.53    2.90
   0   7  19   17.07    6.33
   0   7  19   17.92    8.27
   0   7  19   16.44    4.22
   0  -7 -20  106.18   34.95
   0  -7 -20  102.66   30.90
   0  -7 -20   87.44    8.01
   0  -7 -20   87.96   11.79
   0  -7 -20   94.32   11.37
   0  -7 -20   86.74   12.22
   0  -7 -20   76.93    9.95
   0  -7  20  146.27   49.65
   0  -7  20  130.53   38.12
   0  -7  20  115.14   13.97
   0  -7  20   97.75    8.43
   0  -7  20  108.45   14.23
   0  -7  20   96.79   11.66
   0   7 -20  200.53   56.07
   0   7 -20  120.78   34.89
   0   7 -20  126.05   14.07
   0   7 -20  118.40   14.00
   0   7 -20  108.59   14.17
   0   7 -20   58.61    9.85
   0   7  20  121.17   27.41
   0   7  20  118.07   25.27
   0   7  20  106.15    4.38
   0   7  20  133.23   15.62
   0   7  20  104.27   13.44
   0   7  20  111.12   12.39
   0   7  20   96.17   10.02
   0   7  20  105.82   13.08
   0   7  20   84.21    6.79
   0  -7 -21  172.73   42.99
   0  -7 -21  242.27   44.44
   0  -7 -21  142.88    9.03
   0  -7 -21  119.69   13.57
   0  -7 -21  153.98   15.68
   0  -7 -21  127.13   13.70
   0  -7 -21  125.88   10.71
   0  -7  21  160.74   52.41
   0  -7  21  165.78   39.37
   0  -7  21  188.21   16.21
   0  -7  21  150.43    9.85
   0  -7  21  151.12   14.73
   0  -7  21  159.22   13.47
   0   7 -21  250.77   59.17
   0   7 -21  268.76   45.10
   0   7 -21  160.90   15.06
   0   7 -21  157.57   14.73
   0   7 -21  116.72   12.62
   0   7  21  167.89   30.64
   0   7  21  191.08   31.89
   0   7  21  162.02    5.50
   0   7  21  182.55   16.01
   0   7  21  157.24   15.06
   0   7  21  158.83   11.46
   0   7  21  158.69   14.73
   0   7  21  128.78    7.94
   0  -7 -22  -26.62   21.84
   0  -7 -22   23.32   24.21
   0  -7 -22    9.72    4.74
   0  -7 -22    1.32    7.18
   0  -7 -22   -0.49    7.38
   0  -7 -22   -1.02    7.02
   0  -7 -22   12.45    5.86
   0  -7  22  -19.64   32.02
   0  -7  22   -2.50   20.59
   0  -7  22    8.70    8.90
   0  -7  22    9.19    5.44
   0  -7  22    7.51    8.90
   0  -7  22   -3.72    6.82
   0   7 -22   28.46   38.74
   0   7 -22   17.53   23.23
   0   7 -22    3.39    8.40
   0   7 -22    4.05    8.37
   0   7 -22    5.34    8.90
   0   7 -22   -5.21    6.52
   0   7  22   -0.20   15.35
   0   7  22    0.33   13.34
   0   7  22    3.59    2.83
   0   7  22    3.66    7.81
   0   7  22    3.26    8.17
   0   7  22   12.49    7.74
   0   7  22    0.33    6.03
   0   7  22    0.76    3.69
   0  -7 -23   -6.49   25.10
   0  -7 -23   -1.71   23.19
   0  -7 -23   -2.44    3.99
   0  -7 -23   -6.89    6.75
   0  -7 -23   -9.13    6.06
   0  -7 -23    0.13    7.25
   0  -7 -23    2.24    5.50
   0  -7  23   25.47   34.99
   0  -7  23   -7.28   25.10
   0  -7  23   -4.97    7.81
   0  -7  23    0.33    4.94
   0  -7  23    1.32    8.50
   0   7 -23   29.58   40.19
   0   7 -23    5.96   25.96
   0   7 -23   -2.44    8.17
   0   7 -23    3.92    8.93
   0   7 -23   -1.68    8.47
   0   7 -23   -7.41    6.09
   0   7  23   -6.82   14.53
   0   7  23  -20.06   14.79
   0   7  23    2.31    2.97
   0   7  23   11.66    8.60
   0   7  23    0.63    6.95
   0   7  23   -5.24    6.33
   0   7  23   -9.03    5.67
   0   7  23   -2.17    3.92
   0  -7 -24   15.32   24.87
   0  -7 -24    2.27   22.63
   0  -7 -24   -0.40    4.15
   0  -7 -24   -3.00    6.85
   0  -7 -24    7.25    7.25
   0  -7 -24    3.43    8.10
   0  -7 -24    3.00    5.86
   0  -7  24    1.71   38.25
   0  -7  24   -2.40   22.34
   0  -7  24    2.24    7.71
   0  -7  24   -0.10    5.37
   0  -7  24    8.17    8.73
   0  -7  24   -5.77    6.95
   0   7 -24   21.12   40.98
   0   7 -24    6.19   26.09
   0   7 -24    8.17    9.06
   0   7 -24    0.53    8.50
   0   7 -24   21.15   10.15
   0   7 -24   -6.62    6.72
   0   7  24    0.30   17.76
   0   7  24    9.16   17.79
   0   7  24    4.38    3.29
   0   7  24    7.51    7.84
   0   7  24    0.49    7.87
   0   7  24    6.29    7.68
   0   7  24    7.94    7.18
   0   7  24    2.34    4.22
   0  -7 -25    0.89   29.98
   0  -7 -25   -2.17    4.18
   0  -7 -25    2.54    7.71
   0  -7 -25    1.42    7.54
   0  -7 -25    6.46    7.41
   0  -7 -25    2.67    5.83
   0  -7  25   20.20   39.90
   0  -7  25  -13.24   20.00
   0  -7  25    2.67    9.26
   0  -7  25   -4.84    5.21
   0  -7  25    5.67    8.70
   0  -7  25   -6.75    7.31
   0   7 -25   40.46   43.95
   0   7 -25   34.36   30.37
   0   7 -25    1.55    8.90
   0   7 -25   -0.43    8.53
   0   7 -25   10.54    9.88
   0   7 -25   -2.50    7.41
   0   7  25   17.00   19.93
   0   7  25    1.19    3.36
   0   7  25    2.27    8.60
   0   7  25    2.60    8.73
   0   7  25   -6.52    7.58
   0   7  25    7.64    7.25
   0   7  25   -0.63    4.32
   0  -7 -26   61.84   39.93
   0  -7 -26   15.48    5.21
   0  -7 -26   27.01   10.11
   0  -7 -26   16.04    9.22
   0  -7 -26   13.47    9.22
   0  -7 -26   18.98    7.25
   0  -7  26   42.96   43.22
   0  -7  26   32.98   33.41
   0  -7  26   27.57   11.33
   0  -7  26   37.66    7.91
   0  -7  26   17.03   10.38
   0  -7  26   24.38    9.59
   0   7 -26   33.90   47.51
   0   7 -26   44.74   34.16
   0   7 -26   36.04   11.63
   0   7 -26   29.22   10.84
   0   7 -26   23.26   11.04
   0   7 -26    7.02    8.66
   0   7  26   81.77   28.56
   0   7  26   29.58    4.94
   0   7  26   25.04   11.00
   0   7  26   23.62    9.65
   0   7  26   21.35   10.21
   0   7  26   16.83    9.36
   0   7  26   14.96    5.47
   0  -7 -27   38.87   35.38
   0  -7 -27   54.36   11.50
   0  -7 -27   59.53   11.66
   0  -7 -27   57.69   12.52
   0  -7 -27   56.90    9.72
   0  -7  27   11.89   46.35
   0  -7  27   -2.57   27.05
   0  -7  27   49.58   12.45
   0  -7  27   79.99   10.74
   0  -7  27   59.76    9.65
   0  -7  27   79.30   13.51
   0  -7  27   64.54   12.22
   0  -7  27   69.41   12.12
   0   7 -27   93.76   46.98
   0   7 -27   73.66   37.72
   0   7 -27   78.44   13.80
   0   7 -27   70.70   13.70
   0   7 -27   56.47   12.29
   0   7 -27   53.27   11.14
   0   7  27  109.94   30.54
   0   7  27   61.51    6.65
   0   7  27   73.83   13.74
   0   7  27   92.41   15.22
   0   7  27   71.65   13.80
   0   7  27   59.79   10.94
   0   7  27   63.15    8.17
   0  -7 -28    0.63   34.86
   0  -7 -28    6.95    8.80
   0  -7 -28   -2.40    7.41
   0  -7 -28   -6.46    7.74
   0  -7 -28    0.16    6.29
   0  -7  28   44.94   44.01
   0  -7  28   -6.13   29.35
   0  -7  28    0.43    6.92
   0  -7  28   -4.02    6.13
   0  -7  28    7.12   10.08
   0  -7  28   -2.77    8.76
   0  -7  28   -2.70    8.76
   0   7 -28   -3.99   45.86
   0   7 -28  -18.88   27.61
   0   7 -28   -2.44    9.85
   0   7 -28   -0.33    9.69
   0   7  28    8.63   22.47
   0   7  28    2.21    4.32
   0   7  28    7.97    9.39
   0   7  28   -2.67    7.64
   0   7  28   -0.56    5.44
   0  -7 -29   56.24   40.09
   0  -7 -29   10.05    9.19
   0  -7 -29    6.72    8.76
   0  -7 -29   -4.12    6.39
   0  -7  29   53.80   46.78
   0  -7  29    3.99   28.10
   0  -7  29    7.38   11.96
   0  -7  29    8.80    7.15
   0  -7  29   -8.86    9.29
   0  -7  29    7.41    9.62
   0  -7  29    8.40    9.92
   0   7 -29   14.53   44.08
   0   7 -29   -0.92   51.89
   0   7 -29   11.86   10.74
   0   7 -29   -1.71   10.15
   0   7 -29    8.93   11.79
   0   7 -29    2.11   10.18
   0   7  29   27.18   22.76
   0   7  29    2.60    4.51
   0   7  29    4.88   11.43
   0   7  29    2.17    9.03
   0   7  29   -4.84    8.99
   0   7  29   10.51    8.76
   0   7  29   -1.22    5.04
   0  -7 -30   -0.13   32.91
   0  -7 -30   26.92   10.74
   0  -7 -30   18.19    9.92
   0  -7 -30   28.10   10.67
   0  -7 -30   14.23    8.24
   0  -7  30   40.42   49.42
   0  -7  30   44.28   34.43
   0  -7  30   10.87   11.89
   0  -7  30   31.86    9.26
   0  -7  30   14.40    8.17
   0  -7  30   11.46   10.71
   0  -7  30   24.15   11.60
   0  -7  30    8.60   11.79
   0   7 -30   41.18   50.64
   0   7 -30   12.55   35.05
   0   7 -30   21.58   11.56
   0   7 -30   23.09   11.23
   0   7 -30    5.30   10.02
   0   7 -30   14.92   10.21
   0   7  30   11.99   26.42
   0   7  30   19.96    6.72
   0   7  30   16.57   12.12
   0   7  30   24.02   12.26
   0   7  30   13.01    9.59
   0   7  30   21.25    9.65
   0  -7 -31  216.28   58.58
   0  -7 -31  191.05   20.62
   0  -7 -31  211.24   18.15
   0  -7 -31  166.04   16.90
   0  -7 -31  184.62   15.15
   0  -7  31  189.83   64.24
   0  -7  31  331.16   65.46
   0  -7  31  233.08   21.61
   0  -7  31  255.29   18.38
   0  -7  31  243.63   17.95
   0  -7  31  218.65   19.47
   0  -7  31  208.34   23.98
   0   7 -31  317.19   83.81
   0   7 -31  436.35   74.36
   0   7 -31  304.18   24.68
   0   7 -31  249.95   20.23
   0   7 -31  240.07   21.84
   0   7 -31  190.26   17.99
   0   7  31  276.93   46.62
   0   7  31  231.14   11.60
   0   7  31  299.99   23.62
   0   7  31  241.32   21.02
   0   7  31  226.43   17.63
   0   7  31  216.78   12.75
   0  -7 -32  108.55   55.05
   0  -7 -32   63.91   12.95
   0  -7 -32   60.95   13.77
   0  -7 -32   76.63   12.12
   0  -7  32   60.91   56.37
   0  -7  32  107.70   41.64
   0  -7  32   81.34   16.54
   0  -7  32   79.69   12.12
   0  -7  32   72.28   11.73
   0  -7  32   68.26   16.74
   0  -7  32   95.47   16.31
   0   7 -32  138.40   65.10
   0   7 -32   52.15   42.00
   0   7 -32   74.19   15.58
   0   7 -32   48.76   13.01
   0   7  32   54.33   29.35
   0   7  32   70.83    8.63
   0   7  32   73.17   15.15
   0   7  32   74.52   15.95
   0   7  32   70.47   15.39
   0   7  32   93.53   14.56
   0   7  32   64.67    9.13
   0  -7 -33   83.55   48.46
   0  -7 -33   88.59   15.42
   0  -7 -33  116.00   16.08
   0  -7 -33   88.26   16.24
   0  -7 -33   66.32   12.09
   0  -7  33  131.94   50.57
   0  -7  33   85.59   17.30
   0  -7  33  102.06   13.44
   0  -7  33   97.65   13.21
   0  -7  33   99.66   21.02
   0  -7  33  110.79   17.33
   0   7 -33  107.27   44.11
   0   7 -33   94.78   16.18
   0   7 -33   79.23   15.58
   0   7 -33   84.96   15.22
   0   7  33  130.56   38.15
   0   7  33   96.26    9.55
   0   7  33  114.45   18.81
   0   7  33   99.30   17.10
   0   7  33  110.40   17.72
   0   7  33  104.14   15.62
   0   7  33   90.37   10.77
   0  -7 -34  103.84   55.51
   0  -7 -34  107.33   16.51
   0  -7 -34  130.86   16.54
   0  -7 -34   92.18   16.21
   0  -7 -34   97.38   15.85
   0  -7  34  142.09   69.15
   0  -7  34  175.76   52.25
   0  -7  34  158.30   20.99
   0  -7  34  123.81   14.86
   0  -7  34  126.87   14.92
   0  -7  34   97.29   16.27
   0  -7  34  115.24   17.86
   0   7 -34  272.52   99.69
   0   7 -34  156.88   50.97
   0   7 -34  140.41   20.39
   0   7 -34  147.03   21.48
   0   7 -34  144.79   20.69
   0   7 -34  108.85   16.90
   0   7  34  126.84   39.20
   0   7  34  121.04   10.51
   0   7  34  138.50   18.68
   0   7  34  130.63   19.21
   0   7  34  126.57   18.81
   0   7  34  129.44   16.70
   0   7  34  114.45   11.50
   0  -7 -35   93.60   16.27
   0  -7 -35   60.98   14.53
   0  -7 -35   53.21   11.89
   0  -7  35   63.32   63.45
   0  -7  35   61.61   44.18
   0  -7  35   55.91   15.48
   0  -7  35   89.25   13.01
   0  -7  35   81.47   13.34
   0  -7  35   79.79   16.54
   0  -7  35   57.69   14.83
   0   7 -35   29.58   69.97
   0   7 -35  134.15   51.53
   0   7 -35   72.08   17.10
   0   7 -35   80.48   16.08
   0   7 -35   78.08   17.99
   0   7 -35   72.15   15.65
   0   7  35   84.90    9.69
   0   7  35  102.39   18.51
   0   7  35   84.24   16.97
   0   7  35   90.66   17.43
   0   7  35   76.33   14.56
   0   7  35   60.68    9.49
   0  -7 -36  206.43   20.20
   0  -7 -36  233.51   23.19
   0  -7 -36  179.05   20.52
   0  -7 -36  184.23   17.53
   0  -7  36  369.90   90.17
   0  -7  36  292.52   67.14
   0  -7  36  273.84   25.17
   0  -7  36  262.77   18.71
   0  -7  36  242.31   18.51
   0  -7  36  206.13   21.74
   0  -7  36  220.27   22.14
   0   7 -36  374.75   99.13
   0   7 -36  369.34   70.73
   0   7 -36  290.44   26.03
   0   7 -36  249.16   22.30
   0   7 -36  227.32   24.02
   0   7 -36  164.13   19.60
   0   7  36  248.11   13.54
   0   7  36  259.44   24.28
   0   7  36  268.96   24.28
   0   7  36  254.37   23.79
   0   7  36  274.79   34.39
   0   7  36  194.21   13.94
   0  -7 -37  161.20   19.21
   0  -7 -37  177.57   20.49
   0  -7 -37  131.65   18.61
   0  -7 -37  141.99   16.80
   0  -7  37  313.40   81.74
   0  -7  37  195.63   58.64
   0  -7  37  193.09   23.85
   0  -7  37  198.72   17.86
   0  -7  37  152.73   16.87
   0  -7  37  190.49   22.30
   0  -7  37  148.28   20.03
   0   7 -37  142.52   84.37
   0   7 -37  205.74   58.87
   0   7 -37  209.79   25.63
   0   7 -37  162.61   17.13
   0   7 -37  215.82   22.11
   0   7 -37  190.29   23.39
   0   7 -37  139.16   18.71
   0   7  37  174.64   12.55
   0   7  37  223.13   24.74
   0   7  37  187.72   22.40
   0   7  37  201.98   23.23
   0   7  37  154.91   13.44
   0  -7 -38  155.70   20.06
   0  -7 -38  164.53   19.24
   0  -7 -38  112.04   18.38
   0  -7 -38  136.69   17.13
   0  -7  38  211.14   87.70
   0  -7  38  169.10   60.42
   0  -7  38  170.16   22.40
   0  -7  38  162.15   17.30
   0  -7  38  161.66   17.36
   0  -7  38  161.23   20.85
   0  -7  38  160.87   20.92
   0   7 -38  212.56   83.51
   0   7 -38  257.86   63.35
   0   7 -38  168.71   23.23
   0   7 -38  141.04   16.44
   0   7 -38  186.27   22.67
   0   7 -38  149.11   20.76
   0   7 -38  138.40   19.73
   0   7  38  186.20   22.96
   0   7  38  222.41   25.53
   0   7  38  184.46   23.26
   0   7  38  129.14   18.35
   0   7  38  109.18   12.82
   0  -7 -39   94.75   17.13
   0  -7 -39   66.28   14.86
   0  -7 -39   68.85   16.47
   0  -7 -39   63.81   13.77
   0  -7  39   91.98   67.90
   0  -7  39   64.34   51.20
   0  -7  39   79.86   19.24
   0  -7  39   76.07   14.03
   0  -7  39   71.92   14.30
   0  -7  39  104.11   19.07
   0  -7  39   80.25   17.82
   0   7 -39   99.89   84.04
   0   7 -39  121.76   51.79
   0   7 -39   84.44   20.52
   0   7 -39   68.95   13.24
   0   7 -39   86.55   17.46
   0   7 -39   80.09   17.36
   0   7 -39   53.93   16.04
   0   7  39  113.66   20.95
   0   7  39   95.08   19.44
   0   7  39   92.18   18.84
   0   7  39   77.72   16.41
   0   7  39   60.45   11.00
   0  -7 -40   61.97   15.25
   0  -7 -40   65.53   15.32
   0  -7 -40   32.65   13.05
   0  -7 -40   57.16   13.54
   0  -7  40  131.02   70.24
   0  -7  40   45.07   62.36
   0  -7  40   55.22   18.19
   0  -7  40   85.33   14.69
   0  -7  40   61.24   13.84
   0  -7  40   39.70   16.11
   0  -7  40   65.79   17.39
   0   7 -40   82.72   80.29
   0   7 -40   96.66   52.61
   0   7 -40   94.95   20.76
   0   7 -40   61.41   13.47
   0   7 -40   66.32   15.95
   0   7 -40   56.60   16.93
   0   7 -40   66.98   17.00
   0   7  40   92.41   19.40
   0   7  40   93.10   17.95
   0   7  40   72.77   19.21
   0   7  40   76.27   16.24
   0   7  40   64.18   12.32
   0  -7 -41   25.60   13.80
   0  -7 -41   43.49   14.17
   0  -7 -41   16.01   13.70
   0  -7 -41   33.41   12.75
   0  -7  41  -16.14   68.00
   0  -7  41   43.42   16.93
   0  -7  41   31.59   14.03
   0  -7  41   43.82   13.31
   0  -7  41   21.35   15.71
   0  -7  41   44.54   16.64
   0   7 -41   11.23   91.22
   0   7 -41   34.89   17.53
   0   7 -41   13.24   10.87
   0   7 -41   51.26   15.88
   0   7 -41   39.14   15.88
   0   7 -41   22.90   14.07
   0   7  41   35.81   15.39
   0   7  41   27.51   15.62
   0   7  41   37.66   15.12
   0   7  41   22.01   13.97
   0   7  41   23.49   13.64
   0  -7 -42  152.07   20.46
   0  -7 -42  174.34   20.03
   0  -7 -42  143.28   22.11
   0  -7 -42  124.70   17.99
   0  -7  42  243.36   39.86
   0  -7  42  166.67   19.21
   0  -7  42  158.27   23.29
   0   7 -42  222.08   27.61
   0   7 -42  124.96   17.03
   0   7 -42  200.24   23.26
   0   7  42  209.10   29.39
   0   7  42  156.09   21.74
   0   7  42  123.25   14.23
   0  -7 -43    1.42   11.46
   0  -7 -43   -1.94   11.37
   0  -7 -43    9.92   12.82
   0  -7  43   16.54   16.67
   0  -7  43    6.00   10.87
   0  -7  43   -8.17   10.21
   0  -7  43   -5.93   13.34
   0  -7  43   -2.97   13.34
   0   7 -43   11.17   16.34
   0   7 -43   14.27   11.04
   0   7 -43    7.05   13.77
   0   7 -43   -5.70   14.86
   0   7 -43  -10.71   12.52
   0   7  43   10.64   15.12
   0   7  43   18.45   15.52
   0   7  43    6.95   15.12
   0   7  43   -0.56   13.01
   0   7  43    5.96    7.71
   0  -7 -44   -1.38   11.63
   0  -7 -44    7.94   12.65
   0  -7 -44    1.81   13.51
   0  -7 -44   10.18   12.52
   0  -7  44   17.20   16.60
   0  -7  44   -4.91   10.71
   0  -7  44    0.16   11.30
   0  -7  44   -5.53   16.34
   0  -7  44    9.19   13.61
   0   7 -44    8.20   16.90
   0   7 -44    9.09   11.07
   0   7 -44   -0.86   14.10
   0   7 -44  -21.35   15.35
   0   7 -44   -0.86   13.28
   0   7  44    6.62   14.76
   0   7  44    9.13   15.06
   0   7  44   -0.89   13.18
   0   7  44    5.60   14.33
   0   7  44    5.93    8.10
   0  -7 -45   -0.53   11.99
   0  -7 -45   -3.46   11.76
   0  -7 -45    6.00   14.20
   0  -7 -45    4.22   11.43
   0  -7  45   -1.02   15.95
   0  -7  45   -3.29   11.14
   0  -7  45    7.71   12.16
   0  -7  45   -8.53   14.33
   0  -7  45  -12.02   12.39
   0   7 -45    0.23   11.23
   0   7 -45   10.28   14.17
   0   7 -45   -4.58   16.83
   0   7 -45  -10.15   12.98
   0   7  45  -19.11   12.55
   0   7  45   -4.94   15.39
[truncated: 9,921,219 more chars]
